# Supplementary material for: Analysis of the Long-Lived Responses Induced by Immunostimulants and Their Effects on a Viral Infection in Zebrafish (Danio rerio)
Source: Front Immunol. 2018 Jul 9;9:1575. doi: 10.3389/fimmu.2018.01575 (PMC6047052; doi:10.3389/fimmu.2018.01575)
Supplement: Supplementary file 2 [file data_sheet_2.xlsx]

## Sheet: GLUCANS vs. PBS
Gene_ID	p	FC (abs)	Regulation	Description	EnsemblID	EntrezGeneID	GenbankAccession	GeneName	GeneSymbol	Go	RefSeqAccession	Sequence
A_15_P759486	0.00917714	4.93044	up	PREDICTED: Danio rerio uncharacterized LOC101883136 (LOC101883136), mRNA [XM_005161764]			XM_005161764				XM_005161764	AATACAGTTCGGAGACAGAAATCTGGGGAAGGATGGCAAACGTCCACATAAACCATCTGT
A_15_P101459,A_15_P121137|767780	0.0105593	4.05409	up	Danio rerio F-box protein 36a (fbxo36a), mRNA [NM_001076747]	ENSDART00000036928	767780	NM_001076747	F-box protein 36a	fbxo36a	GO:0003674|GO:0005575|GO:0031146	NM_001076747	TCTAGTGCTGACTGTTTTCATGAACCACAAAGTGTAAAGTGACCAGAAGATGGCGCACGT///AGCACGGCTTCTCCTGCGAAGGAAGAAGATAATACCAATAGGGCATCTCCATGAGTTATT
A_15_P478440|796561	0.002857	3.94844	up	Danio rerio G protein-coupled receptor 35, tandem duplicate 1 (gpr35.1), mRNA [NM_001111222]	ENSDART00000114232	796561	NM_001111222	G protein-coupled receptor 35, tandem duplicate 1	gpr35.1	GO:0016020|GO:0007186|GO:0004930|GO:0016021	NM_001111222	CAAGCCAAAAACGAGAAGAGTAGATATAACACGGTTTCAGATTCTGATGGCAAGTCTTAA
A_15_P404245	0.0147297	3.86565	up	AGENCOURT_90003091 NIH_ZGC_29 Danio rerio cDNA clone IMAGE:8806968 5', mRNA sequence [EE712074]	ENSDART00000004357		EE712074				XM_001923440	ATCCTCTGATGAGACACAAGAGGAGAAGAAACCCAGAGATGAAGAGAGGTGTAAGATCCT
A_15_P109667|493628	0.00120794	3.79733	up	Danio rerio crystallin, gamma M2c (crygm2c), mRNA [NM_001007783]	ENSDART00000101952	493628	NM_001007783	crystallin, gamma M2c	crygm2c		NM_001007783	CTGATTACATGTCAATGTTTGGAATGAATGATTGCATCAGATCTTGCCGAATGATTCCCA
A_15_P260116|100005035	0.0170007	3.61698	up	si:ch73-27e22.7 [Source:ZFIN;Acc:ZDB-GENE-070705-235] [ENSDART00000132998]	ENSDART00000132998	100005035	XM_001344152	si:ch73-27e22.7	si:ch73-27e22.7	GO:0016020|GO:0009986|GO:0005102|GO:0016021	XM_001344152	AGATCCAGAAGTCTTCAAAAGAAGAGGAATGTGCAAAAACAAGCAGACAACAGCCCTAAT
A_15_P711391	0.00682314	3.2701	up	PREDICTED: Danio rerio golgin subfamily A member 6-like protein 22 (LOC103909335), mRNA [XM_009294871]			XM_009294871				XM_009294871	CGGGAGGGAAAGACAATAATATTTTATTTTGGGGGTGGAGGAAAGTTTATTGTTCAATAA
A_15_P226606|494070	0.000543609	3.197	up	Danio rerio troponin I type 1b (skeletal, slow) (tnni1b), mRNA [NM_001008613]	ENSDART00000149358	494070	NM_001008613	troponin I type 1b (skeletal, slow)	tnni1b	GO:0007507|GO:0003674|GO:0005861|GO:0003009|GO:0060048	NM_001008613	CAAACCTTAAATCTGTCAAGAAGGAAGACACAGAGAAGGAAAAGACAGTGGAGGTCAGTG
A_15_P202431|100332162	0.0152139	3.14237	up	fibronectin type III domain containing 4 [Source:HGNC Symbol;Acc:HGNC:20239] [ENSDART00000019905]	ENSDART00000019905	100332162	XM_002665135	fibronectin type III domain-containing protein 4-like	LOC100332162		XM_002665135	ACGATATTATCAAAGACAACGACTCCAACAACCACAGTAAAGAGAAGAGCAAGCCGCTGT
A_15_P760296|100151629	0.000720375	3.01121	up	tumor necrosis factor receptor superfamily, member 9b [Source:ZFIN;Acc:ZDB-GENE-101109-2] [ENSDART00000161083]	ENSDART00000161083	100151629	EE315494	tumor necrosis factor receptor superfamily, member 9b	tnfrsf9b		XM_001923079	CAAACCATGGAAAAACGTGACAAGAAATGATGCAGACATTGGAACGGTCTCCACCATAAT
A_15_P393800|563105	0.019727	2.98835	up	phospholipase C-like 1 [Source:ZFIN;Acc:ZDB-GENE-090313-194] [ENSDART00000144608]	ENSDART00000144608	563105	CD604215	phospholipase C-like 1	plcl1	GO:0035556|GO:0006629|GO:0007165|GO:0008081|GO:0004435|GO:0004871	XM_001921763	CGTAGTGCTAAAATAGATGCTTTGGATACGTTAAGGCAACTTGCATTGGCCTGTGAAGCG
A_15_P715786	0.0133805	2.81815	up	FDR107-P00054-DEPE-R_B16 FDR107 Danio rerio cDNA clone FDR107-P00054-BR_B16 3', mRNA sequence [EH529198]			EH529198					CTGCTAAAGCAATGGCAGAAATACACGGTATGTGTGAAAATTATCCACTTTTATTTGTGC
A_15_P697811,A_15_P762529|100537224	0.00455712	2.76933	up	adhesion G protein-coupled receptor F8 [Source:ZFIN;Acc:ZDB-GENE-130531-41] [ENSDART00000153072]	ENSDART00000153072	100537224	EB982706///DT064032	adhesion G protein-coupled receptor F8	adgrf8	GO:0016020|GO:0007186|GO:0004930|GO:0005509|GO:0016021|GO:0007166|GO:0004888	XM_005160809	ACTGCCTTACACTCTGAGCATCATAAATCTCTTATCTGTTAACATAACGACAGTGTGTGA///AGCATAATATGTAACGGCAATGGCACTACCGGCATTTATTAAGAATGCAGCACTTCTAGG
A_15_P136126|101883306	0.000596979	2.76495	up	relaxin/insulin-like family peptide receptor 3.3b [Source:ZFIN;Acc:ZDB-GENE-121030-6] [ENSDART00000155229]	ENSDART00000155229	101883306	XM_005174225	relaxin/insulin-like family peptide receptor 3.3b	rxfp3.3b	GO:0004945|GO:0016020|GO:0007186|GO:0004930|GO:0016021	XM_005174225	TTAAACTCAACGTAATCCACTGGGATAAGGTGTACTACATGCTGCACACCTACGTGTTCC
A_15_P262046|321735	0.00246996	2.7291	up	CT604704 ZF_mu Danio rerio cDNA clone ZF_mu_180c22 3', mRNA sequence [CT604704]		321735	CT604704	wu:fb33c08	wu:fb33c08			GGATTTGATAGAAACAAATCAGGGTTTAAGGGCGTACTCTCACTAGGTACCCTTCCTTCT
A_15_P105956,A_15_P725691|798009	0.0132863	2.66172	up	Danio rerio ERBB receptor feedback inhibitor 1 (errfi1), mRNA [NM_001083570]	ENSDART00000160023	798009	NM_001083570	ERBB receptor feedback inhibitor 1	errfi1	GO:0045616|GO:0042059|GO:0031234	NM_001083570	AACGACGCACCAAATAGACTTGGTATGAACTAACCCAAGTGCACAAAGACTTCTTCGCTG///ACAAGAACTTCGTGATCAGCAACAGAACTGTATACGACAGCAGGAACGTACGCAAAGAAA
A_15_P103748|327206	0.0110385	2.551	up	Danio rerio inner membrane protein, mitochondrial (mitofilin) (immt), mRNA [NM_001001401]	ENSDART00000159181	327206	NM_001001401	inner membrane protein, mitochondrial (mitofilin)	immt	GO:0005739|GO:0016020|GO:0005743|GO:0016021	NM_001001401	GTCAGAAGCAACTAAAGACTCCAAACAGCCTAAAGCTAAAGCCAAGAAGTCTGATCCAGC
A_15_P283106|751729	0.00693188	2.42236	up	Danio rerio heterogeneous nuclear ribonucleoprotein A3 (hnrnpa3), mRNA [NM_001045439]	ENSDART00000144822	751729	NM_001045439	heterogeneous nuclear ribonucleoprotein A3	hnrnpa3	GO:0019013|GO:0000166|GO:0030529|GO:0003676|GO:0019012	NM_001045439	TATCACATCAGGGAGTACTTTGAGTGCTACGGCAAGATTGAGACCATCGATATCATGGAG
A_15_P258611|566852	0.00523745	2.4033	up	Danio rerio PDZ domain containing 3b (pdzd3b), mRNA [NM_001130787]	ENSDART00000078049	566852	NM_001130787	PDZ domain containing 3b	pdzd3b	GO:0005575	NM_001130787	GAAGAGAGGAGGAGAAACCCTTTCTTTACTGGTCGTTGATCAAAAAGGTTATGATTGGCT
A_15_P756031	0.0146808	2.37657	up	CT733915 ZF_mu Danio rerio cDNA clone ZF_mu_219i11 5', mRNA sequence [CT733915]			CT733915				XM_005161361	GACCATATGAACCCTGCACGAAACACATCAGTTTAACATCAGTTAATTTTGATCTAGAGC
A_15_P734846	0.0183195	2.36939	up	Rep: leucine rich repeat containing 58 - Takifugu rubripes, partial (89%) [TC377608]			XM_680780			GO:0005615	XM_680780	GATTTGTAATCACCGAGTACTTCATGCATTCTTTATACACAACTACTACTACTTCTATGC
A_15_P672201|373123	0.00617379	2.35447	up	AGENCOURT_109126485 NIH_ZGC_30 Danio rerio cDNA clone IMAGE:9042415 5', mRNA sequence [EV758063]		373123	EV758063	testis enhanced gene transcript (BAX inhibitor 1)	tegt	GO:0008150|GO:0003674|GO:0016020|GO:0016021		ATCGGTATGTCATGTATTCGGAGAATATCTGGTTCTATATGAGTGAAACTTGCTATACGT
A_15_P112103|560421	0.0196316	2.35338	up	Danio rerio cerebellin 9 (cbln9), mRNA [NM_001030139]	ENSDART00000050345	560421	NM_001030139	cerebellin 9	cbln9	GO:0008150|GO:0003674|GO:0030529	NM_001030139	GTTCAAACGCAACACCTTTAGTGGACACCTTCTCTTTACTATCTAAAGTTGTATGTATTA
A_15_P189586,A_15_P646471|100004611	0.0117189	2.3257	up	Danio rerio sema domain, immunoglobulin domain (Ig), short basic domain, secreted, (semaphorin) 3bl (sema3bl), mRNA [NM_001122712]	ENSDART00000046863	100004611	NM_001122712	sema domain, immunoglobulin domain (Ig), short basic domain, secreted, (semaphorin) 3bl	sema3bl	GO:0045499|GO:0030335|GO:0016020|GO:0001755|GO:0071526|GO:0050919|GO:0048843|GO:0030215|GO:0005615	NM_001122712	AACGTGTTTGGTGCAACGAGAAGCTGAGGCGCAAACACAAAAGCATGATGGACAAATATC///TGGTGTTTGATGAGCGCATCATTAAAACAGATGACGGTTTATTATTCCGGCGCGTGTTGC
A_15_P240831|570360	0.00878379	2.29507	up	protein phosphatase 6, regulatory subunit 2b [Source:ZFIN;Acc:ZDB-GENE-070705-441] [ENSDART00000101513]	ENSDART00000101513	570360	XM_009293428	protein phosphatase 6, regulatory subunit 2	ppp6r2		XM_009293428	TTGGGAGGATAAAGAAATCAACTATGCAACACAAGTGAAGGCCAGAAGCAGGTTTGGCCT
A_15_P519052|325451	0.01111	2.24717	up	fc78b08.x1 Zebrafish WashU MPIMG EST Danio rerio cDNA clone IMAGE:3727479 3', mRNA sequence [AI931129]		325451	AI931129	wu:fc78b08	wu:fc78b08			GATCAGATTAGATGCTTATACAGATGATGCGAACACCATTTTCCACGGACACAGACTGCT
A_15_P319651,A_15_P725641|751706	0.0189301	2.17952	up	Danio rerio cilia and flagella associated protein 126 (cfap126), mRNA [NM_001045418]	ENSDART00000089342	751706	NM_001045418	cilia and flagella associated protein 126	cfap126	GO:0003674|GO:0016324|GO:0005737|GO:0016020|GO:0005886|GO:0030030|GO:0072372|GO:0042995|GO:0005856|GO:0036064	NM_001045418	AATAGCAACGCATTTTTCTCTCTCTTGTGATAAATGCACAATAAACAGCTGTATGGTCAT///AAGTTCTTCCATGAAATGGCATTACGCAAGTGCAACACTTCTTTGAAAAACACTTTTGCT
A_15_P117794,A_15_P662937|550445	0.00478763	2.17342	up	Danio rerio actin, alpha 1a, skeletal muscle (acta1a), mRNA [NM_001017750]	ENSDART00000052838	550445	NM_001017750	actin, alpha 1a, skeletal muscle	acta1a	GO:0010628|GO:0005737|GO:0000166|GO:0030175|GO:0090131|GO:0005524|GO:0044297|GO:0030027	NM_001017750	ACGTTCCACTGTACACTGATGACCAACACTAATCTCACTTCAACAGACAAATAAAACTGA///GCATCAAGGGACAGCAGAAATACCAAGCGCTCTCATTGCACACAACTGTATTTATTACTG
A_15_P114202,A_15_P627901|767722	0.0114503	2.16915	up	Danio rerio FAD-dependent oxidoreductase domain containing 2 (foxred2), mRNA [NM_001076660]	ENSDART00000135389	767722	NM_001076660	FAD-dependent oxidoreductase domain containing 2	foxred2	GO:0004497|GO:0005783|GO:0050660|GO:0016491|GO:0005788|GO:0030433|GO:0055114	NM_001076660	AGAGCGGGAAAGAAAAGAAATTCAACTTCGACAAAGAGAAATGAGCCACTGTATTTAACT///TACTACAAAACACTACCTACAGATAAAGATATGAGGCAGCGTCCAGTTGGCTGGCCACTA
A_15_P103218,A_15_P490942|503514	0.0161262	2.11793	up	Danio rerio angiopoietin-like 2b (angptl2b), mRNA [NM_001126478]	ENSDART00000131660	503514	NM_001126478	angiopoietin-like 2b	angptl2b	GO:0001525	NM_001126478	CTCTGGAGGATGGTCACACTAACAGTGGGATGCACCTGGTGAAGCCGGATAACACCAATA///CTGTTGGTGTCAAATGAGGAACCAACACACGTTTATGTACATATAAATGCAATATTGTTG
A_15_P116055,A_15_P393560|751758	0.00954371	2.05616	up	Danio rerio transgelin (tagln), mRNA [NM_001045467]///FDR107-P00062-DEPE-R_C01 FDR107 Danio rerio cDNA clone FDR107-P00062-BR_C01 3', mRNA sequence [EH532122]	ENSDART00000154617	751758	NM_001045467///EH532122	transgelin	tagln	GO:0005575	NM_001045467	GGATTTCTCAGACGATCAGATGAAGGAGGGCAAGAACGTGATCGGGCTGCAGATGGGCTC///TGCTTTAGGACACCACCTCTGATCCTCCAACTGTAGTAGAGAGCGATGCCGCAGTCGGTC
A_15_P591987|325097	0.0187533	1.93298	up	CT650315 ZF_mu Danio rerio cDNA clone ZF_mu_119g14 5', mRNA sequence [CT650315]		325097	CT650315	wu:fc55d02	wu:fc55d02			TTTTAGAACATTCTAGTCACACTACAGTACACAAACTCAATTCCTGGACAGCTGCAGCCC
A_15_P179701	0.015879	1.86124	up	Danio rerio cDNA clone IMAGE:7926165. [BC152081]			BC152081					TCTGGATGTAGAAGAACGAAGAACATCTCAAGTGGAAAAAGAAAACTTCTCATGTATTCA
A_15_P170221|100009641	0.014937	1.80044	up	Danio rerio zgc:158766 (zgc:158766), mRNA [NM_001083010]		100009641	NM_001083010	zgc:158766	zgc:158766	GO:0008150|GO:0003674|GO:0005575	NM_001083010	TGCGCACAATACAGGAAAAACAGGAGGAGGTGAACAATTACACACTACACACACTGCAAA
A_15_P151466,A_15_P729006,A_15_P760266,A_15_P180091|791186	0.00441769	1.78245	up	Danio rerio zgc:158258 (zgc:158258), mRNA [NM_001080668]	ENSDART00000102898	791186	NM_001080668	zgc:158258	zgc:158258	GO:0008150|GO:0003674|GO:0005737	NM_001080668	GAAAGGGCCTAATGCAAATAGATGGAAACGCATTTGCAGAATAAACTTGTAGAGGACAAA///AGAAAAACACAGCATCCAAAGTGACATCTGAATCTATCCAGATCCACCAAGAAGCTCCAC///CTAGACACTATGGACAATTTCAGGACCTAAAATACAAACCTTGGCAATTTAAGCCATTAA///CCCAGCATCGGAAAAGATCGGAGAGAGGCATTACGAAAACTAGGATTGTTGAAAAACTGA
A_15_P174651|550341	0.00176364	1.76827	up	Danio rerio DnaJ (Hsp40) homolog, subfamily C, member 28 (dnajc28), mRNA [NM_001017648]	ENSDART00000013432	550341	NM_001017648	DnaJ (Hsp40) homolog, subfamily C, member 28	dnajc28	GO:0048213|GO:0006890|GO:0007030|GO:0017119|GO:0000301	NM_001017648	AGGTTGTGTGCTGTTGCTATAACTGTCATACAGTGTGGAATAGTTATTGTCTTGTTTAAT
A_15_P312151	0.0160049	1.68267	up	THAP domain containing 5 [Source:HGNC Symbol;Acc:HGNC:23188] [ENSDART00000154402]	ENSDART00000154402		EH450415				XM_002666697	GAAGGCCAACGTGAAGACTGAAAGATTGCAGAGAGAGAAAATGCAAGTTACATTGAGCAA
A_15_P570932|100001066	0.000943712	1.67637	up	si:dkey-10c21.1 [Source:ZFIN;Acc:ZDB-GENE-081104-302] [ENSDART00000113435]	ENSDART00000113435	100001066	CA474547	si:dkey-10c21.1	si:dkey-10c21.1	GO:0042981	XM_009304915	AGCGAAGACAACCAATCAAGATAAGATGAGGAAGCTGCTTGATTGTGTGAATTGCGAAAG
A_15_P658876,A_15_P105390|326954	0.0148479	1.61331	up	Danio rerio trans-2,3-enoyl-CoA reductase b (tecrb), mRNA [NM_201299]	ENSDART00000134770///ENSDART00000108838	326954	NM_201299	trans-2,3-enoyl-CoA reductase b	tecrb	GO:0006629|GO:0005737|GO:0016020|GO:0016021|GO:0016627	NM_201299	ACTGTGTTTCTGTTCTGTCAGATTGGAAACTTCTCCATCCACATCGCCTTGAGGAATCTC///ACAGGAAAATGAAGGAACCTGCTGGTGTTGAAAGTGCTTTATAAATAAATTGAGTTGTTG
A_15_P398355,A_15_P586642|797097	0.0198729	1.51752	up	PLAC8-like 1 [Source:ZFIN;Acc:ZDB-GENE-091204-165] [ENSDART00000148231]	ENSDART00000148231	797097	XM_001337513///CK019294	PLAC8-like 1	plac8l1		XM_001337513	AATGATCAGAGAGATGAAGAGGAGGCTGAAGACACAGATCTACACAGTGTCTACTGCACT///TCTGTTGTCACCGTGAGGAATCATTCTGAGGCACTGTAACATTCACCAAATCTAAATGGA
A_15_P519977,A_15_P227581|325902	0.00399922	1.49681	up	Danio rerio si:ch211-116o3.5 (si:ch211-116o3.5), mRNA [NM_001305574]	ENSDART00000156947	325902	NM_001305574	si:ch211-116o3.5	si:ch211-116o3.5		NM_001305574	GCTGTGTGTCGTCATCAATTTAATCATCTAATCTCAACTCGTATGTGATTTAGTATGAAC///TGAACCTGAAGTAGACAAAAGTCTAAATCCAGAAGACGTGGCTGAATCTGAGCCTCCAAG
A_15_P670381,A_15_P114377,A_15_P336785|336610	0.0175161	1.48661	up	Danio rerio tyrosine 3-monooxygenase/tryptophan 5-monooxygenase activation protein, zeta polypeptide (ywhaz), mRNA [NM_212757]	ENSDART00000041960	336610	NM_212757	tyrosine 3-monooxygenase/tryptophan 5-monooxygenase activation protein, zeta polypeptide	ywhaz	GO:0004497|GO:0019904|GO:0016491|GO:0005575|GO:0055114	NM_212757	TTTTCATATAGAAACACTCAGCATTATTGTTATTTGTTATGAAGGGTGGGCGGAGGGATC///ACAGAAACACTCAGCATTATTGTTATTTGTTATGAAGGGTGGGCGGAGGGATCTGGATTT///AGAAGTCGCTACAGGAGACGAGAAAACCAATATCATCCAGAAGTCTCAGGAAGGTTACCA
A_15_P111771|447848	0.00924454	8.66887	down	Danio rerio cytochrome P450, family 8, subfamily B, polypeptide 3 (cyp8b3), mRNA [NM_001004587]	ENSDART00000157116	447848	NM_001004587	cytochrome P450, family 8, subfamily B, polypeptide 3	cyp8b3	GO:0004497|GO:0016020|GO:0005506|GO:0005783|GO:0016491|GO:0016705|GO:0016021|GO:0046872|GO:0055114|GO:0020037	NM_001004587	TGCTGCTTTTTAAACTAACATGCTTTTGCATTTCCTGTCCATTTAAATTGTGAGACTGCT
A_15_P366045|322485	0.00473174	6.46586	down	Danio rerio angiotensinogen (agt), mRNA [NM_198063]	ENSDART00000010918	322485	NM_198063	angiotensinogen	agt	GO:0003081|GO:0004867|GO:0005615	NM_198063	CTCATGGGCTCTGATGCCAGTTTTAGAAGAATGAGCAGCAAGGAGAACTTCACTGTTGAT
A_15_P631881|799079	0.0154293	6.07261	down	Danio rerio small integral membrane protein 1 (smim1), transcript variant 1, mRNA [NM_001163726]		799079	NM_001163726	small integral membrane protein 1	smim1	GO:0031230|GO:0003674|GO:0048823|GO:0016020|GO:0016021	NM_001163726	AACACAACTGAGTGTTGAAATATGTTGGTAACCATTGACTTCCACAGTATTCGTTTTTCC
A_15_P607467,A_15_P275566|406304	0.000210282	4.48675	down	Danio rerio growth arrest and DNA-damage-inducible, beta a (gadd45ba), mRNA [NM_213031]	ENSDART00000136382///ENSDART00000170326	406304	NM_213031	growth arrest and DNA-damage-inducible, beta a	gadd45ba	GO:0051597|GO:0001756|GO:0051726|GO:0006950|GO:0005634|GO:0046686	NM_213031	TTTATGAGTCTGCAAAACTAATGAATGTAGATCCAGACTGCGTTGTGCTGTGCATTCTGG///ATGCTGTTTCTGCAACGAAAGGATGAAAGAGTCATTCTCTGCGAATGAAAGCAAACGGGC
A_15_P173806|117506	0.00606121	4.40083	down	Danio rerio ephrin-A3b (efna3b), mRNA [NM_131854]	ENSDART00000161087	117506	NM_131854	ephrin-A3b	efna3b	GO:0048013|GO:0046875|GO:0016020|GO:0005886|GO:0007411	NM_131854	GGAAACCTGGATTTTAAAATCTGTATCTGACTTGAATCGCTACTTTCCCAAACTTAACAT
A_15_P627261	0.0141921	4.26127	down	zinc finger protein 1065 [Source:ZFIN;Acc:ZDB-GENE-071004-94] [ENSDART00000124296]	ENSDART00000124296		BC153310				XM_009300664	AAAGTTTGTGTGTAAAAAGCTAGTGTGTTCAGTCTTGAGCCTTTACTGCCCAGTGCTCGC
A_15_P282941|100537421	0.00423121	4.23803	down	chemokine (C-X-C motif) receptor 5 [Source:HGNC Symbol;Acc:HGNC:1060] [ENSDART00000024213]	ENSDART00000024213	100537421	XM_009293828	chemokine (C-X-C motif) receptor 5	cxcr5		XM_009293828	TCAGATGTGCGCATTAATAATCTGAACAGGGTGTCTGTCACAGATGCGGTTACTACAACA
A_15_P132486	0.0160554	3.93769	down	subcommissural organ spondin [Source:ZFIN;Acc:ZDB-GENE-051114-1] [ENSDART00000136590]	ENSDART00000136590		AM159048				XM_009297670	ATATTACCAGAGACAAGGCCCTAAAGCTGCCTGCTACATATTCAAACCTCCTGACATCGA
A_15_P648491|192122	0.0194556	3.91741	down	Danio rerio dachshund b (dachb), mRNA [NM_152956]	ENSDART00000103535	192122	NM_152956	dachshund b	dachb	GO:0048839|GO:0031018	NM_152956	TGTTGATGGGCAGGAGCTTATTTGTCTCCCTCAAGTATTTGACCTTTTCCTGAAGCACCT
A_15_P206161,A_15_P731062|393222	0.00789115	3.77984	down	Danio rerio tubulin tyrosine ligase-like family, member 12 (ttll12), mRNA [NM_200252]	ENSDART00000172376	393222	NM_200252	tubulin tyrosine ligase-like family, member 12	ttll12	GO:0006464	NM_200252	ATGTTCCAAACGCTGTTCCTGGATCAGGCAGAAGAATGTCCTGTCAGTCACATTTTATGA///AGAAGAAAAGGTGCCTGTTTGGTACATCATGGATGAATTTGGATCTCGGGTTCAGCACTC
A_15_P358235|101884658	0.017886	3.57643	down	si:dkeyp-14d3.1 [Source:ZFIN;Acc:ZDB-GENE-081104-459] [ENSDART00000143243]	ENSDART00000143243	101884658	XM_009304131	si:dkeyp-14d3.1	si:dkeyp-14d3.1	GO:0016020|GO:0016021	XM_009304131	ATACTGTGTCAGCGTATGTTGCAGCTTTGCCGTATTCACCTGTGGAAATGTTCACTCTCA
A_15_P460250	0.0124309	3.54565	down									TTTTAAATCCCACTATCATACAGGTCAGGGATCAGCAATATCCTGGGACTGGGGTAATGG
A_15_P589247|100000381	0.0096296	3.47239	down	Danio rerio zgc:172271 (zgc:172271), mRNA [NM_001114466]	ENSDART00000021969	100000381	NM_001114466	zgc:172271	zgc:172271	GO:0006810|GO:0005576|GO:0055072|GO:0005615|GO:0046872|GO:0006811	NM_001114466	ATGTTACAAAGTGTCTAGTTCACACCAGTCACATGGACTACCGGACCATACTGGGAAATG
A_15_P145941|100330945	0.00919113	3.40302	down	ATPase, class I, type 8B, member 5a [Source:ZFIN;Acc:ZDB-GENE-060531-48] [ENSDART00000089173]	ENSDART00000089173	100330945	XM_002661983	ATPase, class I, type 8B, member 5a	atp8b5a	GO:0005794|GO:0000287|GO:0016787|GO:0016020|GO:0015914|GO:0005886|GO:0000166|GO:0004012|GO:0007030|GO:0016021|GO:0005524|GO:0046872	XM_002661983	CAAAAAGTTGAACCCACGTCACTGCAGATGTTTCGCGCTGTTAAAGACGCTTCTTTCTGA
A_15_P192416|100002904	0.0014545	3.35024	down	forkhead box F2b [Source:ZFIN;Acc:ZDB-GENE-041001-130] [ENSDART00000103232]	ENSDART00000103232	100002904	XM_003200706	forkhead box F2b	foxf2b	GO:0043565|GO:0006355|GO:0003700|GO:0003705|GO:0005634|GO:0009653|GO:0003677|GO:0030154	XM_003200706	TTCATGTTGAATTTTAACGGGATCACCTCCTTCCACCCGTCTGCAGGCGGATATTATCAT
A_15_P136296|100334453	0.0113984	3.30916	down	Danio rerio potassium voltage-gated channel, Shaw-related subfamily, member 1b (kcnc1b), mRNA [NM_001195197]	ENSDART00000073919	100334453	NM_001195197	potassium voltage-gated channel, Shaw-related subfamily, member 1b	kcnc1b	GO:0005251|GO:0005244|GO:0005267|GO:0055085|GO:0016020|GO:0005249|GO:0008076|GO:0006810|GO:0034765|GO:0051260|GO:0016021|GO:0005216|GO:0006813|GO:0071805|GO:0006811	NM_001195197	CGAAGCAAAAACTACCAAAGAAAAAGAACAAACATATCCGACGACCGCCTCTACTGGGGT
A_15_P170091|553377	0.00136357	3.30773	down	Danio rerio proteoglycan 4b (prg4b), mRNA [NM_001037673]	ENSDART00000030637	553377	NM_001037673	proteoglycan 4b	prg4b	GO:0006955|GO:0030247|GO:0046872|GO:0005044	NM_001037673	ACAGGTCCCAAGGAAAACCCAGCAACCAGCTTCTTCAAATGCAAAGACACTCAGAAAATC
A_15_P184576|563950	0.0129253	3.25497	down	short chain dehydrogenase/reductase family 16C, member 5 [Source:HGNC Symbol;Acc:HGNC:30311] [ENSDART00000061358]	ENSDART00000061358	563950	XM_687310	si:dkey-221h15.4	si:dkey-221h15.4	GO:0008152|GO:0016491	XM_687310	GTGAACTTCTTTGGTGGCATGGATCTAATGGACCATTTCAGAGGAGTCCCTACCCATAAT
A_15_P625296|563440	0.0105507	3.14805	down	Danio rerio zinc finger protein 1059 (znf1059), mRNA [NM_001128249]	ENSDART00000110358	563440	NM_001128249	zinc finger protein 1059	znf1059	GO:0003676|GO:0046872	NM_001128249	CTAAGCTGTTGTAATTAAGAATGTCACCGTGGCTATCCATCATATCCAATAAAGAAAACA
A_15_P150341,A_15_P730861|564874	0.0143027	3.12172	down	Danio rerio tumor necrosis factor receptor superfamily, member 21 (tnfrsf21), mRNA [NM_001042688]	ENSDART00000037855	564874	NM_001042688	tumor necrosis factor receptor superfamily, member 21	tnfrsf21	GO:0007165|GO:0016020|GO:0002040|GO:0016021|GO:0014045	NM_001042688	ACAATCCTCAGGTTGACCTGAACAAGCTAATGACGGCTGTGAATGTAAGCCATTGTCTGA///AAGCCAGCCAAACGCTGCTGGATTCAGTCTACAGCCACTTGCCTGACCTCCTTTAAACCT
A_15_P307926|561497	0.00700037	3.10701	down	transmembrane channel-like 5 [Source:HGNC Symbol;Acc:HGNC:22999] [ENSDART00000114552]	ENSDART00000114552	561497	XM_684899	si:dkey-202l16.5	si:dkey-202l16.5	GO:0005737|GO:0016020|GO:0003341|GO:0016021	XM_005163920	CCTAAGAAGTGAACTCTTCTACTATCTGATTAGCCTCATCGTACTAGTTATCACTTTTTT
A_15_P628336,A_15_P491187|431763	0.00990111	3.10394	down	Danio rerio growth arrest and DNA-damage-inducible, alpha, b (gadd45ab), mRNA [NM_001002216]	ENSDART00000166079	431763	NM_001002216	growth arrest and DNA-damage-inducible, alpha, b	gadd45ab	GO:0051726|GO:0006950|GO:0005634	NM_001002216	AATCCTCAGTCATCCACATGGAAAGATCCAGCGCTCAGCAAACTGAATCGATTCTGTAGA///TACTTCACAGCTTTTACAAGCTACCGCACAAGATTGGAGTTCTGCTCTGGATGAAGCCTA
A_15_P700341,A_15_P160661,A_15_P707561,A_15_P402655|140817	0.0104148	3.09442	down	Danio rerio CCAAT/enhancer binding protein (C/EBP), delta (cebpd), mRNA [NM_131887]///Danio rerio CCAAT/enhancer binding protein (C/EBP), delta, mRNA (cDNA clone MGC:55245 IMAGE:2602319), complete cds. [BC045282]	ENSDART00000122734	140817	NM_131887///BC045282	CCAAT/enhancer binding protein (C/EBP), delta	cebpd	GO:0043565|GO:0006355|GO:0003700|GO:0006351	NM_131887	CACCTGTTCAACAATACTGTAAAGCAAGAAAAGCCTGACTTTTACATGTCCAACGCGTTT///TACTGTAAAGCAAGAAAAGCCTGACTTTTACATGTCCAACACGTTTGCGCACAAGAGCGC///ATAAACTGCGAAAAACAAAACCCTGCCAAAAACATACCTCAGTGAACTTGTTCTTCTTGT///CTGTGCAGACAAGCCAGAATAAACATGTTTAATCAGTTTTTGCATAAATATATCCGTTGC
A_15_P627956|431764	0.0183736	3.02797	down	Danio rerio carboxypeptidase A4 (cpa4), mRNA [NM_001002217]	ENSDART00000064204	431764	NM_001002217	carboxypeptidase A4	cpa4	GO:0016787|GO:0006508|GO:0004180|GO:0008270|GO:0008233|GO:0005615|GO:0004181	NM_001002217	CTGAGGAGACCTGGCTTGGACTCAAGAACATTATGGAATATGTTCGTGATCACCCTTATT
A_15_P762331	0.016317	2.94217	down	Rep: ORF1-encoded protein - Danio rerio (Zebrafish) (Brachydanio rerio), partial (56%) [TC446844]						GO:0005575		TCTACACAGATTCTGAGAAACTATACCTGGATGATCGAGGCTTTTAGCGGTGCTGACTGA
A_15_P117864,A_15_P599207|554107	0.0188689	2.90525	down	Danio rerio elastase 3 like (ela3l), mRNA [NM_001024408]	ENSDART00000078932	554107	NM_001024408	elastase 3 like	ela3l	GO:0016787|GO:0004252|GO:0006508|GO:0008236|GO:0008233|GO:0005615	NM_001024408	AGCGCCTTTGGGTGTGGAAAACCACCCATTGAGCCTCTCGTGTCTCGTGTGGTCAATGGA///TAACACTATTAGGAAGCCTACTGTTTTCACCCGCGTGTCTTCTTTCACTGACTGGGTTGA
A_15_P700276	0.0146423	2.90187	down	mitogen-activated protein kinase kinase kinase 11 [Source:HGNC Symbol;Acc:HGNC:6850] [ENSDART00000126424]	ENSDART00000126424		EE711359				XM_005172136	GGGTTTGGAGAAGAGGCGAAATTCTCCAGATTTGGGTTCTCAATCCATCGGCCCGCGCTT
A_15_P150386|561255	0.00775933	2.79379	down	Danio rerio si:dkey-83f18.5 (si:dkey-83f18.5), mRNA [NM_001100002]	ENSDART00000134368	561255	NM_001100002	si:dkey-83f18.5	si:dkey-83f18.5		NM_001100002	CAGCCGTCCTGAAACTGACCGACTCAACTTCATCTGCAGGAATTATTAAAAGTGAAAGAC
A_15_P447725	0.0152057	2.77995	down	FDR103-P00054-DEPE-F_M08 FDR103 Danio rerio cDNA clone FDR103-P00054-BR_M08 5', mRNA sequence [EH451158]			EH451158					TTTGAGTCTCCCAAAATAAGGAACTCGAGGGCCTCATTAAACGAACACTGCGCATTTTTT
A_15_P202891	0.0174814	2.77811	down	TBC1 domain family, member 12a [Source:ZFIN;Acc:ZDB-GENE-030131-3920] [ENSDART00000055756]	ENSDART00000055756		XM_686988				XM_686988	AACACACAGATGATCAGCAACAACCGCCGCTGGAACCAGGTTTTCTCCACTCTTATAAAA
A_15_P210306,A_15_P620621|559050	0.00157679	2.6477	down	Danio rerio serum/glucocorticoid regulated kinase 2b (sgk2b), mRNA [NM_001076564]	ENSDART00000008152	559050	NM_001076564	serum/glucocorticoid regulated kinase 2b	sgk2b	GO:0005246|GO:0006883|GO:0032411|GO:0015459|GO:0042981|GO:0005634|GO:0001558|GO:0005524|GO:0035556|GO:0016310|GO:0005737|GO:0004672|GO:0018105|GO:0000166|GO:0004674|GO:0010765|GO:0016301|GO:0048812|GO:0042127|GO:0006468|GO:0017081|GO:0016740|GO:0017080	NM_001076564	GCCAATGCACGTTTATGGGATATGTTTTGTTATGAAAGGTCTGTGTATTCGATAATTTGT///AGGATCACGGAGCGAACTTTCCTGGCTTCACCTACATCAATGAAAACATTCTCTCACTCA
A_15_P114625,A_15_P193121|58032	0.0139911	2.63445	down	Danio rerio endothelin 1 (edn1), mRNA [NM_131519]	ENSDART00000105146	58032	NM_131519	endothelin 1	edn1	GO:0048901|GO:0060325|GO:0051216|GO:0048899|GO:0014033|GO:0060351|GO:0060349|GO:0005576|GO:0060536|GO:0048703|GO:0009953|GO:0019229	NM_131519	AACCAAAGACTCTGGTGGAAGATGCACTGTAAAACAATGAAGCTCTGCAATGCCTCCATG///CTGGAAAAATGGAGAATGAGGCGAAACCACAGAAGCCAAGCGTGGATTTCTGAAAACTCA
A_15_P263396|103911131	0.0183497	2.60984	down	PREDICTED: Danio rerio uncharacterized LOC103911131 (LOC103911131), ncRNA [XR_661739]		103911131	XR_661739	uncharacterized LOC103911131	LOC103911131		XR_661739	GCACATGCTTATAACAAACATACTTTGATTTCTGGGCTGCGTTGGTAATGGTAACAGTTT
A_15_P670926	0.0167657	2.48933	down	Rep: Homolog of Homo sapiens "spectrin, beta, non-erythrocytic 5 - Takifugu rubripes, partial (20%) [TC403712]								CCTCAAGTGGTTATAAACCTTTATGGGTTTCTTTCTTCTGTTGAACACTAAAGAAGATGT
A_15_P146641	0.019902	2.47899	down	si:dkey-58f10.4 [Source:ZFIN;Acc:ZDB-GENE-060526-318] [ENSDART00000131603]	ENSDART00000131603							TTTCAAAGACCATGTCCAAAGTCTTCCTTCCGATTCATGACACAAAAACTTCTGAGTTAG
A_15_P399940	0.0146733	2.45822	down	AGENCOURT_16393625 NIH_ZGC_7 Danio rerio cDNA clone IMAGE:7040604 5', mRNA sequence [CF998775]			CF998775					ATCCAGGCACGGGTTATAACAGCCCAAGAGACTAAAAAGAAATGGACCTGCATCTGCTAA
A_15_P622466|407723	0.0137071	2.4415	down	Danio rerio Smith-Magenis syndrome chromosome region, candidate 8b (smcr8b), mRNA [NM_214802]	ENSDART00000021504	407723	NM_214802	Smith-Magenis syndrome chromosome region, candidate 8b	smcr8b		NM_214802	CACAAAAACTACTCAAAGATTTGTGCAATGTAGTGTTGTAATACTTGGCTTTGACTGCAG
A_15_P114647,A_15_P732756|550560	0.0150673	2.43721	down	Danio rerio ectonucleoside triphosphate diphosphohydrolase 6 (putative) (entpd6), mRNA [NM_001017862]	ENSDART00000035432	550560	NM_001017862	ectonucleoside triphosphate diphosphohydrolase 6 (putative)	entpd6	GO:0016787|GO:0016020|GO:0016021	NM_001017862	CCAGATCACCTTTGCACTACAGGATGAAATAACCATCCAGACCTCACCCATTGATTATGT///TAAATGTTGCAAAAGACACAGTTCCTGAAGTATTATGGAGTTCGACCCCTCTCATGCTCA
A_15_P154481	0.00282624	2.41138	down									AAACACCAGAGGACACACAGCGCAGCGGACGGGGGTCAGGGCCTCATCATGTGTAATTAA
A_15_P244356|572044	0.0061422	2.40387	down	nocturnin a [Source:ZFIN;Acc:ZDB-GENE-050208-306] [ENSDART00000113469]	ENSDART00000113469	572044	XM_695702	nocturnin a	nocta	GO:0008150|GO:0003674|GO:0005575	XM_695702	CAGAATGTAACTTATTCACATACACCTTATAGGTATGGAGGACGAAACTTGCAAAAACAA
A_15_P376545|101885898	0.0148445	2.31871	down	proline rich 18 [Source:ZFIN;Acc:ZDB-GENE-081107-6] [ENSDART00000148280]	ENSDART00000148280	101885898	CN016108	proline rich 18	prr18	GO:0008150|GO:0003674|GO:0005575	XM_005156512	AGTGCTGCTGCCTTTGGGAAAGTCGATAAGCTGTCGTCTTTGCCTCATCTTAAAAGTTGA
A_15_P687475	0.0152896	2.31069	down	Rep: Zgc:152985 - Danio rerio (Zebrafish) (Brachydanio rerio), partial (35%) [TC378616]								TGAAACATTAATGAGTTTCTTCTGTTGAACAGAAAGCTGAAAACCGGTAACCATTGACAT
A_15_P181316,A_15_P117060|393409	0.0160319	2.30114	down	Danio rerio transmembrane protein 185 (tmem185), mRNA [NM_200437]	ENSDART00000065104	393409	NM_200437	transmembrane protein 185	tmem185	GO:0008150|GO:0003674|GO:0016020|GO:0016021	NM_200437	TCTTTAGTGACTCTAATGGTGACCACATTTGGCCAGAAAGGAGGCAATCACTGGTGGTTT///GGTCCCATAATGCAATTCACAAGTGTAAATAAACAGTATGACAATAAAGCAGTGAATCAC
A_15_P264571|561012	0.0179113	2.29044	down	plexin b1a [Source:ZFIN;Acc:ZDB-GENE-050302-63] [ENSDART00000137308]	ENSDART00000137308	561012	XM_009296673	plexin b1a	plxnb1a	GO:0007165|GO:0017154|GO:0016020|GO:0071526|GO:0048675|GO:0016021	XM_009296673	GTGAGTAGGTGTTCATGTAACGTTCACAAGGCTCAGTTGTATATTTGTTCATAATCATTG
A_15_P203191,A_15_P474430|100002065	0.0180085	2.24651	down	im:7136021 [Source:ZFIN;Acc:ZDB-GENE-041008-74] [ENSDART00000154166]	ENSDART00000154166	100002065	XM_001341904///XM_005158815	im:7136021	im:7136021		XM_001341904///XM_005158815	CATGACATCTCTCACATAATCGCAGAAATGCCACAGATGTTCCCAAAGCTGCAGATCCTA///TGAAAATGGGACCAAAGTATGGGATCCTGCCTGTTGATTACTTTTGTCCTGCTGGAGCAT
A_15_P592577|335332	0.00381249	2.24553	down	fj02e11.x1 Zebrafish adult olfactory Danio rerio cDNA 3', mRNA sequence [AW078029]		335332	AW078029	wu:fj02e11	wu:fj02e11			GAATCGTTGGAATGTTGTGTTTTCAAAGTAATGGGGTATATGCCGAAGCATGCTAATAGG
A_15_P172066|493634	0.0142466	2.18727	down	Danio rerio aryl hydrocarbon receptor nuclear translocator (arnt), transcript variant 1, mRNA [NM_001007789]	ENSDART00000029485	493634	NM_001007789	aryl hydrocarbon receptor nuclear translocator	arnt	GO:0043565|GO:0005667|GO:0006355|GO:0005737|GO:0003700|GO:0046983|GO:0009636|GO:0005634|GO:0045893|GO:0009410|GO:0006351	NM_001007789	TAATAATCAGGGAAATCGTTTCTGTCTAGTTGCCATCGGAAGGCTACAGGTCACCTGTTG
A_15_P114726|559527	0.00876913	2.15929	down	Danio rerio ankyrin repeat domain 10b (ankrd10b), mRNA [NM_001077377]	ENSDART00000138056	559527	NM_001077377	ankyrin repeat domain 10b	ankrd10b	GO:0003674|GO:0005575|GO:0060828	NM_001077377	GCCGAAAGAGGTCTCTTGATTGCATGGAGTCTAATCACATTAAAAAGGCCAGAACAGATG
A_15_P517312|100330496	0.0124263	2.15824	down	glutamine and serine rich 1 [Source:ZFIN;Acc:ZDB-GENE-030131-2978] [ENSDART00000109948]	ENSDART00000109948	100330496	XR_084404	glutamine and serine rich 1	qser1		XM_005169967	AACACTATAAGTACCACACATACCTGATGTGTGTGGAGGAGATTGAGCTGTTGAAGTCGC
A_15_P162361,A_15_P721441|402991	0.00219078	2.10526	down	Danio rerio growth arrest and DNA-damage-inducible, gamma a (gadd45ga), mRNA [NM_205691]	ENSDART00000019937	402991	NM_205691	growth arrest and DNA-damage-inducible, gamma a	gadd45ga	GO:0003674|GO:0051726|GO:0006950|GO:0005634	NM_205691	TGTCGGAGGTGAAGAAGTTCTTGAGGAAAGAGAAGATGTGGATTTTACTTAAGTGATATT///AGCTAAAAAGCTTTGAGATGTTGTCTGGATTATCCTTACAAGTGGACTGACCCAGCGTAC
A_15_P244571|794408	0.0126127	2.09671	down	si:dkeyp-80c12.4 [Source:ZFIN;Acc:ZDB-GENE-090313-403] [ENSDART00000052998]	ENSDART00000052998	794408	XM_001334343	inositol 1,4,5-trisphosphate receptor-interacting protein	LOC794408		XM_001334343	CCAGTGCTGATACAGGAATATGGATCAGTGAGAAATGCGCTTCAACAGAACCACTTATAA
A_15_P369250,A_15_P515812|560341	0.00351035	2.07302	down	Danio rerio myelocytomatosis oncogene homolog (mych), mRNA [NM_001126109]	ENSDART00000155051	560341	NM_001126109	myelocytomatosis oncogene homolog	mych	GO:0006355|GO:0003700|GO:0014032|GO:0046983|GO:0005634	NM_001126109	CCAGGAAATAGCCTGGCTATTTTATTGCCTTCATAATGGCAAAGTGTATATAGTTTCCTA///TATCTGAACTTTTAATGGAGGACACAGACTTTCTCCAACTGGACTGGAACTTTACCGGGC
A_15_P729196	0.00825805	2.0612	down	AGENCOURT_17176995 NIH_ZGC_4 Danio rerio cDNA clone IMAGE:7086300 5', mRNA sequence [CK362122]			CK362122				XM_005162674	TTTTTCTGAGAATTTTCACCAAAACAAACAGCATTTAAATGGCCCCTTTTGTAGGGCTTC
A_15_P287526	0.017073	2.04452	down	Rep: Semaphorin-6B precursor (Semaphorin Z) (Sema Z). - Danio rerio, partial (57%) [TC402880]			XM_002660930				XM_002660930	AAGCGTGGGCTCCGCCTGTCTGATTCTGGATCCAGTTGGGATCAAAGTCAGACCTTCCTG
A_15_P297201|100005159	0.0113236	2.0437	down	si:dkeyp-97a10.2 [Source:ZFIN;Acc:ZDB-GENE-090429-4] [ENSDART00000172068]	ENSDART00000172068	100005159	EH434983	si:dkeyp-97a10.2	si:dkeyp-97a10.2		XM_001340518	ATCAGAGATTATCAGTCAGCAGACGCCGGACTTTACACTGTTACTGTCACTGATACTGCT
A_15_P166991|798226	0.0177894	2.02273	down	AGENCOURT_14622362 NCI_CGAP_ZKid1 Danio rerio cDNA clone IMAGE:6960936 5', mRNA sequence [CD758415]	ENSDART00000085743	798226	CD758415	bifunctional heparan sulfate N-deacetylase/N-sulfotransferase 2	LOC798226		XM_009306833	ATTTCTGTCCGAGTATTACCGTGAGCAGAACGTGGAGTTACTCAGAATGCTGAAACGTCT
A_15_P297826|572002	0.00317259	1.96918	down	ELKS/RAB6-interacting/CAST family member 2 [Source:ZFIN;Acc:ZDB-GENE-130530-700] [ENSDART00000160911]	ENSDART00000160911	572002	XM_001922841	ERC protein 2-like	LOC572002		XM_009306244	TGAGAAGGATGCAAACATCGCTTTGCTGGAGCTTTCGTCCTCCAATAAGAAGAAAACGCA
A_15_P449295	0.00820378	1.95967	down									TTCAAATGCAGTACCTACTGTGTAGTAGGTGAATTCAGACGCAGCCAAGGTCTTACTAGG
A_15_P132661,A_15_P769316|353225	0.014418	1.87418	down	Danio rerio notch-regulated ankyrin repeat protein b (nrarpb), mRNA [NM_181496]	ENSDART00000022625	353225	NM_181496	notch-regulated ankyrin repeat protein b	nrarpb	GO:0022407|GO:0006355|GO:0001569|GO:0007219|GO:0001938|GO:0002043|GO:0007275|GO:0002040|GO:0006351|GO:0060828	NM_181496	TTTGGTGGACATCAAGACATCGTGCTTTACCTCATCACACGGGCGAAATATTCATCAAGC///GCCACTGATTTCAAGCAAAGAGCCTTTATTTTTAAGAGTATATTGCATTGCTGCAAAAAC
A_15_P184011,A_15_P679126|100002437	0.0129799	1.85507	down	si:ch73-269m23.5 [Source:ZFIN;Acc:ZDB-GENE-110411-68] [ENSDART00000148669]	ENSDART00000148669	100002437	EH513239	si:ch73-269m23.5	si:ch73-269m23.5	GO:0005737|GO:0051861|GO:0017089|GO:0046836	XM_001342187	TTTTCACTCATAAAGTTGAAGAGAAGATCGCGCTCATCCGACAGCTCTCACTGGAGGAAT///GGGCCACCCCTTGCTCTAAAATGTGAATCTGTACTTTCGTTTTATTTAGACATGAAAACA
A_15_P108020,A_15_P549917,A_15_P629036|368510	0.0109552	1.85302	down	Danio rerio ataxin 7-like 3 (atxn7l3), transcript variant 1, mRNA [NM_001005396]///Danio rerio ataxin 7-like 3, mRNA (cDNA clone MGC:136438 IMAGE:8102139), complete cds. [BC115132]///Danio rerio ataxin 7-like 3 (atxn7l3), transcript variant 2, mRNA [NM_001040341]	ENSDART00000170199///ENSDART00000104118	368510	NM_001005396///BC115132///NM_001040341	ataxin 7-like 3	atxn7l3	GO:0016578|GO:0006355|GO:0000124|GO:0003713|GO:0071819|GO:0008270|GO:0005634|GO:0045893|GO:0046872|GO:0006351|GO:0016568	NM_001005396///NM_001040341	AGCTCAGCGGCAGTGTAAATCCAGACATGTACAAGTATAACTACAGCTCTGGCATAAGCT///CAAGAAGATATTTTGAAAAATGCGAGTAGGGAAATCAGTGTTTTCCAGCATTCTTCACTA///AGGGACAGTTCACACCAAAATGAAAATTCTGCAATCATTTACTCACCCTTGTTTAAAGCC
A_15_P711366	0.00358603	1.81082	down									AAACTAGAACAGAATAACCCAGCAGAGAAACCAGATCAGGACAACCCAGCAGAGAAACCA
A_15_P216106|777716	0.00803966	1.81073	down	Danio rerio oculocerebrorenal syndrome of Lowe (ocrl), mRNA [NM_001077764]	ENSDART00000112268	777716	NM_001077764	oculocerebrorenal syndrome of Lowe	ocrl	GO:0001755|GO:0097205|GO:0003341|GO:0043009|GO:0048701|GO:0032402|GO:0006897|GO:0004439|GO:0007165|GO:0016787|GO:0071871|GO:0007420|GO:0060271|GO:0046856|GO:0043473|GO:0048884	NM_001077764	ATGGCCTTCTTGAGAGAATTACTCAAACACTCTATTGACAACAACCTAAACGCCAACCTC
A_15_P282046,A_15_P631876|60641	0.0114954	1.79878	down	Danio rerio SRY (sex determining region Y)-box 9a (sox9a), mRNA [NM_131643]	ENSDART00000127937///ENSDART00000005676	60641	NM_131643	SRY (sex determining region Y)-box 9a	sox9a	GO:0005515|GO:0006355|GO:0048839|GO:0051216|GO:0048709|GO:0000981|GO:0048708|GO:0030916|GO:0005634|GO:0005737|GO:0003682|GO:0033339|GO:0043049|GO:0060536|GO:0035118	NM_131643	TTTGGAGATTACTGAACGAGGTGGAAAAGCGTCCCTTCGTGGAGGAGGCAGAGCGCCTTC///GCATGCCCATATGAGTCGTTTTGGAACCACTTACCTAAAACAAAATGTAGTAAATCTAAT
A_15_P554832|563959	0.00146937	1.79681	down	Danio rerio cDNA, clone cssl:d0646. [CU638775]	ENSDART00000157672	563959	CU638775	si:ch211-8c17.3	si:ch211-8c17.3		XM_005163738	GATGATCATCACTGCTGTCTCAAAGTCACATGAGGGTTTCTACCACTGTAAACACCCAGA
A_15_P189026,A_15_P671601|567801	0.0101268	1.78931	down	Danio rerio serpin peptidase inhibitor, clade G (C1 inhibitor), member 1 (serping1), mRNA [NM_001123285]	ENSDART00000144296	567801	NM_001123285	serpin peptidase inhibitor, clade G (C1 inhibitor), member 1	serping1	GO:0004867|GO:0005615	NM_001123285	ATACTGTGGAGCGATGAGGCCGCAGTTCCTCTATTTATGGGAAGAATTATTAATCCATAA///AGATCTCTTCAACAACCCTAACTTGTGTGGAATGTTTCCGGGGGAGCCTGAATCATTCAT
A_15_P465690|664761	0.0105042	1.78242	down	Danio rerio inhibitor of DNA binding 4 (id4), mRNA [NM_001039990]	ENSDART00000066372	664761	NM_001039990	inhibitor of DNA binding 4	id4	GO:0005737|GO:0046983|GO:0005634|GO:0045892	NM_001039990	AAGTCAGTAAAGTGGAAATCCTCCAGCATGTCATTGACTATATTCTGGACCTGCAGCTGG
A_15_P103330,A_15_P131011|266599	0.0152398	1.7694	down	Danio rerio inhibitor of DNA binding 2, dominant negative helix-loop-helix protein, a (id2a), mRNA [NM_201291]	ENSDART00000077626///ENSDART00000137090	266599	NM_201291	inhibitor of DNA binding 2, dominant negative helix-loop-helix protein, a	id2a	GO:0005737|GO:0031573|GO:0045664|GO:0046983|GO:0005634|GO:0045892	NM_201291	TATGCATGAAGCGGCAGTTAAAATGAGAGCTTGAGAATCTGTGGAATTCTGTTGTTAAAA///AACGTGAGCAAAATGGAAATCCTCCAGCATGTCATCGACTATATTCTGGACCTGCAGATC
A_15_P188836|100331661	0.00543337	1.75787	down	ribonuclease/angiogenin inhibitor 1 [Source:HGNC Symbol;Acc:HGNC:10074] [ENSDART00000137413]	ENSDART00000137413	100331661	EE305561	si:ch73-233m11.2	si:ch73-233m11.2	GO:0000166|GO:0005524	XM_009303745	TGTTAATGTCTGGTGTGTCGAGACTCATCAGTCTCTCTGTAGGAGTCAATGATGTTGGTG
A_15_P117870,A_15_P106992,A_15_P753216,A_15_P207706|559897	0.0177946	1.75433	down	Danio rerio isochorismatase domain containing 1 (isoc1), mRNA [NM_001079981]	ENSDART00000084278	559897	NM_001079981	isochorismatase domain containing 1	isoc1	GO:0008152|GO:0005575|GO:0003824	NM_001079981	AGGTCTAATCACAGTCAAAACAAAAACACTTTCGAAAATGTCCCCCCACAATAAAATGAT///AGATTCAGACCTGCAATCAAATACTTTGGTGACATCATCAGTGTTGGCCAGAGGCTGCTT///CAGTGTGGGGTCATATATAACTTTATTAGCCCCCCTGAATTATTCACCCCCTGTTTATTT///GATTTGTTCTGTAGACTATCGGGAAAAAATTGCTTGTAGGGGCTAATAATTTTGACCTTA
A_15_P409215|373865	0.0168945	1.74954	down	Danio rerio potassium channel tetramerisation domain containing 12.1 (kctd12.1), mRNA [NM_194405]	ENSDART00000101977	373865	NM_194405	potassium channel tetramerisation domain containing 12.1	kctd12.1	GO:0048814|GO:0021986|GO:0006810|GO:0051260|GO:0006811	NM_194405	ATTTTATCCGGTTAGGAGATGTGTATTGGAGTTTTCCTTCATTCACACAAAGCAAATATC
A_15_P188751,A_15_P490487|569695	0.00350853	1.73079	down	zinc finger protein 366 [Source:ZFIN;Acc:ZDB-GENE-110408-46] [ENSDART00000149612]	ENSDART00000149612	569695	XM_693094///CK030074	zinc finger protein 366	znf366	GO:0043627|GO:0003714|GO:0030331|GO:0005634|GO:0033147|GO:0000122|GO:0003676|GO:0046872	XM_693094	TAATCTGATGGGCCACATGCACTTGCATTCTGACAGCAAACCCTTCAAATGCCTTTACTG///ATTTGAGTAAATGAAGCAATTTGAGCACAGTAAAACCCAATGAGGCGAGGCAGTGGCGCA
A_15_P119631,A_15_P722591|555178	0.00218394	1.72337	down	Danio rerio interferon-related developmental regulator 1 (ifrd1), mRNA [NM_001076555]	ENSDART00000139242///ENSDART00000099467	555178	NM_001076555	interferon-related developmental regulator 1	ifrd1	GO:0008150|GO:0005575	NM_001076555	TGATGGACTAAAGACTGCCATGGCAACCAAAATCCTCTACGACTTCATTTCCGAGAGAAG///ACCTGTATTCAAGACCATCCTCAATGATGGAACGGCTAACATTCAAGCCAGACAAGCTTG
A_15_P682796	0.00204361	1.65097	down				XM_005158959				XM_005158959	GGGTTTTGGCCATTTCCAGCCTGGTTTTGAAAACTAATTCAAAACTTAATTACCATGATT
A_15_P494242	0.00140715	1.62944	down				XM_009306015				XM_009306015	TTCCCCGGAAAGACACAGACTGCATTTGAAATGAAGTCACACCTTGATATCGGAAACTCT
A_15_P101546|404210	0.0141747	1.62863	down	Danio rerio cysteine rich transmembrane BMP regulator 1 (chordin-like) (crim1), mRNA [NM_212821]	ENSDART00000050534	404210	NM_212821	cysteine rich transmembrane BMP regulator 1 (chordin-like)	crim1	GO:0004857|GO:0001568|GO:0016020|GO:0004867|GO:0001756|GO:0005576|GO:0016021|GO:0001558|GO:0048570|GO:0005520	NM_212821	GCTACTACAGCATGCAGAAACACAACAACCTGCAAGCTGACAACTTCTACCAGACCGCGT
A_15_P199961|393131	0.00845053	1.59081	down	Danio rerio arginine and glutamate rich 1b (arglu1b), mRNA [NM_200162]	ENSDART00000013264	393131	NM_200162	arginine and glutamate rich 1b	arglu1b	GO:0008150|GO:0003674|GO:0005575	NM_200162	GGGAACAATCATTTTGTCAAATACCCTTAAGTTTTTTCTCCCAGGTTTTAACTGTCTGTT
A_15_P150266,A_15_P376310|768121	0.0177144	1.58791	down	Danio rerio forkhead box O1 a (foxo1a), mRNA [NM_001077257]///Danio rerio forkhead box O1 a, mRNA (cDNA clone IMAGE:8122548), complete cds. [BC124669]	ENSDART00000165685	768121	NM_001077257///BC124669	forkhead box O1 a	foxo1a	GO:0043565|GO:0006355|GO:0003700|GO:0000981|GO:0005634|GO:0009653|GO:0003677|GO:0030154|GO:0006351	NM_001077257	TATGGGTCAGTTTAACTGCACAGCAGGACTCCTAAAAGAGTTACTCACATCTGATGGGGA///TTTTTCTCCCATCGGGCACAGATCAGGTATGGCCCATGTACTGTACGTCTAAGCAAAAAA
A_15_P562232|445196	0.00953944	1.58306	down	Danio rerio ADP-ribosylation factor 4a (arf4a), mRNA [NM_001003590]	ENSDART00000067604	445196	NM_001003590	ADP-ribosylation factor 4a	arf4a	GO:0005622|GO:0000166|GO:0007264|GO:0005525	NM_001003590	GACATTACTTCCAGAACACACAGGGTCTGATCTTTGTTGTGGACAGTAATGATCGTGAGC
A_15_P265036,A_15_P483010|100535969	0.0104826	1.55359	down	transcriptional regulating factor 1 [Source:HGNC Symbol;Acc:HGNC:18273] [ENSDART00000129100]	ENSDART00000129100	100535969	XM_003200302	transcriptional-regulating factor 1-like	LOC100535969		XM_003200302	AAATGGACTGTTCGCTGAAGTCACTTCCTGTCCTGCAGAGTCGTTTGAACTTCATGTCAA///CAATAAGGATCAGTCTGGATTCAGCTTCAGGAGTGATGATCTTTACCAAGGCAAGAGTTC
A_15_P144946,A_15_P674866,A_15_P363120|558626	0.00218618	1.54735	down	DENN/MADD domain containing 4C [Source:ZFIN;Acc:ZDB-GENE-120727-13] [ENSDART00000172546]	ENSDART00000172546	558626	BC124163///XM_005166553	DENN/MADD domain containing 4C	dennd4c		XM_001919955///XM_005166553	ACTTTTTCCTTCTGACAAAGGGACAGACAAGGGTACAAAGGTTGAAGGCGAGTCTTCTGA///ATAGCTCTTTGAGGTTAATATAGGCTTTGAGTGTCACAGTGTGAGGTGAGATGTTGGTGT///ATTGATATTGAGGCCTTTAATCGTGAATACCGTCTTGCTTACAGCCAGCTCAGCGCAGAA
A_15_P393075,A_15_P393215|100331732	0.0089157	1.54085	down	fk63g08.x1 Zebrafish adult retina cDNA Danio rerio cDNA 3', mRNA sequence [BE015690]///Rap guanine nucleotide exchange factor (GEF) 5a [Source:ZFIN;Acc:ZDB-GENE-030131-7681] [ENSDART00000112414]	ENSDART00000112414	100331732	BE015690///XM_002665460	Rap guanine nucleotide exchange factor (GEF) 5a	rapgef5a	GO:0005085|GO:0007264	XM_002665460	CTCCAGGAGTATGAGGTTTCAGCAGATCCCTAAATAATTATTTCAATAAAGTGAATCTCA///AATAGACACTGAAGAGAAAGAGAGAGAGAAACAGCACTCCCTACTGGACATTCACTTAAC
A_15_P119107,A_15_P175251|494494	0.0137422	1.53935	down	Danio rerio Ras association (RalGDS/AF-6) domain family member 4 (rassf4), mRNA [NM_001009985]	ENSDART00000139073///ENSDART00000126835	494494	NM_001009985	Ras association (RalGDS/AF-6) domain family member 4	rassf4	GO:0007165|GO:0003674|GO:0005575	NM_001009985	ATAAAATAGATGAGTTTGGTCTCTACCTAGTGCATGAATCAGGAGAGAGAACAAAACTCA///ATGCTAATGCAAGCATGTGCTAGAAACATTCATTGGTTTCTTTCTGTACACTTCACTTTA
A_15_P145071,A_15_P726731,A_15_P624851|796180	0.0173558	1.52562	down	Danio rerio uncharacterized LOC796180 (LOC796180), mRNA [NM_001128270]	ENSDART00000164643	796180	NM_001128270	uncharacterized LOC796180	LOC796180		NM_001128270	AATTCTAAAGACAATAGCAGCAAGTCTCAAGCTGCAGATGGAGCAAAAAAGGACCATCAG///TTGGAAATCTGATTATCGACCTTGACGCTGACCTAGAGAAGGACAAACTCGAGATGTCTG///CGGTATGATAACCTTGGATAAAAATATCATGGTTTAACGGTATTGTGCTCTTTGCACTAA
A_15_P603987,A_15_P552682|559514	0.000306717	1.52329	down	trinucleotide repeat containing 18 [Source:ZFIN;Acc:ZDB-GENE-100326-1] [ENSDART00000103486]///trinucleotide repeat containing 18 [Source:ZFIN;Acc:ZDB-GENE-100326-1] [ENSDART00000155112]	ENSDART00000103486///ENSDART00000155112	559514	EL648586///CD602614	trinucleotide repeat containing 18	tnrc18	GO:0006342|GO:0000976|GO:0031507|GO:0003682|GO:0000785|GO:0005677	XM_002661214///XM_005164178	GAAAGATGAACCTATGTTCTCCAAATCCTCTTTGGAGGGAATGGATGCCGCAGAAGTAGA///AACAGACCACATATCTACTGCCTGGAACAGCTGCTACAGGAGGCGATTATTGATGTGAAA
A_15_P148806,A_15_P744506|368737	0.0152682	1.52139	down	Danio rerio proliferation-associated 2G4, a (pa2g4a), mRNA [NM_001002070]	ENSDART00000057823	368737	NM_001002070	proliferation-associated 2G4, a	pa2g4a	GO:0005737	NM_001002070	TGCAAGTCGTAAAGCACAGAAGAAGAAGAAAAAGAAGGCCTCCAAAACTGCAGAGACTGC///TGTGTTATTGGAGCTACTAAGGAAGCACCTGTGACAGGAAGGAAAGCTGACGTCATCAAA
A_15_P531307,A_15_P764856|100037331	0.00304737	1.52101	down	Danio rerio coenzyme Q2 4-hydroxybenzoate polyprenyltransferase (coq2), mRNA [NM_001089486]	ENSDART00000082797	100037331	NM_001089486	coenzyme Q2 4-hydroxybenzoate polyprenyltransferase	coq2	GO:0016020|GO:0016021|GO:0004659	NM_001089486	CTGGTGGTCACGTATCCTCTGATGAAGAGAATCACATACTGGCCTCAGTTTATTTTAGGT///CTGGTGGTCACGTATCCTCTGATGAAGAGAATCACATACTGGCCTCAGTTTATTTTACGT
A_15_P280491,A_15_P483730,A_15_P656696|777637	0.00173746	1.51258	down	Danio rerio OTU deubiquitinase 7B (otud7b), mRNA [NM_001077744]	ENSDART00000128840///ENSDART00000124689	777637	NM_001077744	OTU deubiquitinase 7B	otud7b	GO:0071108|GO:0006955|GO:0005737|GO:0071947|GO:0004843|GO:0070536|GO:0007219|GO:0008270|GO:0005634|GO:0003677|GO:0070530|GO:0035871	NM_001077744	TTCCCCAATGACACAGCATCTCCATATGCATCATGGTTATATGGATACACGACGGCAACT///AACATTTGAGTGTAACGTGCGTCACACAAACACGCCGCATACCCTAAAATACACATTAAG///TGACAATGACAATGTGATGCTAGCAAGTGTAACCTTATCTCTGGAGGCCAAGCTCCATCT
A_15_P341685,A_15_P196646,A_15_P177736|334627	0.00313901	1.50217	down	Danio rerio ubiquitin protein ligase E3 component n-recognin 5 (ubr5), mRNA [NM_001164394]	ENSDART00000128437///ENSDART00000035761	334627	NM_001164394	ubiquitin protein ligase E3 component n-recognin 5	ubr5	GO:0050847|GO:0043130|GO:0004842|GO:0042787|GO:0016874|GO:0003723|GO:0008270	NM_001164394	CAATGGCACTATTTATCCCATGGCTAAAGACTGTATGGGTGGAATACGTGACCCTGATTG///AAACAGATCCTCAAACAGAAACTTTTACTAGCCATCAAGACCAAGAACTTCGGTTTTGTG///AAATCCTTCTATACATCACCCTCGTGTTCCTTTCCTGGGCTTGACCAATGAAAAGATCAC
A_15_P763471	0.0105973	1.4847	down	Rep: Chromosome 11 SCAF14479, whole genome shotgun sequence - Tetraodon nigroviridis (Green puffer), partial (25%) [TC431298]								AGAAAAGCTGGACCACTGGACATCAAGCCAAAATCTCCATCACAGACTGTGTTCATTCAG
A_15_P656411,A_15_P163666|404620	0.0139275	1.47887	down	Danio rerio CDP-diacylglycerol--inositol 3-phosphatidyltransferase (phosphatidylinositol synthase) (cdipt), mRNA [NM_207088]	ENSDART00000104051	404620	NM_207088	CDP-diacylglycerol--inositol 3-phosphatidyltransferase (phosphatidylinositol synthase)	cdipt	GO:0034976|GO:0005794|GO:0006661|GO:0072576|GO:0071788|GO:0010842|GO:0008654|GO:0060219|GO:0016780|GO:0016020|GO:0002088|GO:0007420|GO:0060729|GO:0016021|GO:0016740|GO:0044255|GO:0003881	NM_207088	TGTAGATGAGGGAAATCAGTCACGGGACCTAGCAAATCCTCACTGAGCTTATATATATAT///AATGAGCTGTTCTTCTGCCTGCTGTATATAATGTTCTACATCGAGGAACCCCAGGTATGG
A_15_P657241,A_15_P753441,A_15_P176391|553269	0.0033799	1.46948	down	Danio rerio si:ch211-203b8.5, mRNA (cDNA clone IMAGE:7436712), partial cds. [BC097120]///Danio rerio cyclin L1a (ccnl1a), mRNA [NM_001089363]	ENSDART00000126563///ENSDART00000134284	553269	BC097120///NM_001089363	cyclin L1a	ccnl1a	GO:0006396|GO:0006355|GO:0019901|GO:0045944|GO:0000307|GO:0045737|GO:0016538|GO:0005634|GO:0000079	NM_001089363	ACCTAATATAATGAAAACCGACGAGAAGTCTCCCAACCTTCAAACACTCAAGGCAAAAAA///GATTATCGTCATGTACCTGCAAGTCCTTGAATGTGAGAAGAACCAAACATTGGTCCAGAC///TTCAAACACTCAAGGCAATGAAAAAAGAACCAGAAGATCGTCCTCAGGGGTCTAAGAGCC
A_15_P734976	0.0164654	1.46089	down	AGENCOURT_88115179 NIH_ZGC_26 Danio rerio cDNA clone IMAGE:8761461 5', mRNA sequence [EG571921]			EG571921				XM_009302969	TCTTCTAATCGTGTAAACACTGCGGATGCAGAGTTCTGGTTCAGTCTCTCCGTGTGTTTA

## Sheet: POLY(I-C) vs. PBS
Gene_ID	p	FC (abs)	Regulation	Description	EnsemblID	EntrezGeneID	GenbankAccession	GeneName	GeneSymbol	Go	RefSeqAccession	Sequence
A_15_P705231|570574	0.00645078	4.38236	up	si:dkey-84k17.2 [Source:ZFIN;Acc:ZDB-GENE-131121-397] [ENSDART00000153979]	ENSDART00000153979	570574	XM_701469	si:dkey-84k17.2	si:dkey-84k17.2		XM_701469	ACAACTTGACAAGATGTTGCTAAGGCTGCAGACAGAACTGAGAGCCAGAAGAATAGAGCA
A_15_P105260|436585	0.00779247	4.12603	up	Danio rerio hypermethylated in cancer 1 (hic1), mRNA [NM_001002314]	ENSDART00000077853	436585	NM_001002314	hypermethylated in cancer 1	hic1	GO:0003700|GO:0008630|GO:0000122|GO:0003676|GO:0003677|GO:0046872	NM_001002314	GGGGGGAACCACTAACTTTAATTTCCAAAGAGACATCACTGTATACCAATCACAGTATTC
A_15_P113787,A_15_P622111|359836	0.00982615	3.77293	up	Danio rerio hairy and enhancer of split-related 15.1 (her15.1), mRNA [NM_182875]	ENSDART00000160615///ENSDART00000055707	359836	NM_182875	hairy and enhancer of split-related 15.1	her15.1	GO:0007219|GO:0007420|GO:0001756|GO:0001654|GO:0046983	NM_182875	ATGAAGAGTCAATGTTGAACTCCTGTGGAGTTGTGGATTATATGTGATCATTTGTGCATT///TACTCCAAGCTTTCCAACAAGGAGAAGCACAAATTGCGAAAGCCAGTGGTGGAAAAGATG
A_15_P250424,A_15_P669411|321031	0.00311186	2.56175	up	Danio rerio quattro (quo), mRNA [NM_001004109]	ENSDART00000109679	321031	NM_001004109	quattro	quo	GO:0035023|GO:0009887|GO:0048332|GO:0005089	NM_001004109	CAAAACTGACGTCGGAAACGACACGTACATCTACAAACAGTCCTTCAAGACGTCAGACAT///ACCAGAGACCAGAGCGGCTCTAAAGTACAATCGTCAATCGGAAAGTCAACTGAAGTGTAA
A_15_P259076,A_15_P622496|562761	0.0143581	2.41795	up	Danio rerio zgc:123238 (zgc:123238), mRNA [NM_001037112]	ENSDART00000078000	562761	NM_001037112	zgc:123238	zgc:123238	GO:0008150|GO:0003674|GO:0016020|GO:0016021	NM_001037112	ACACTTCCTAGAGCTCAAGAACTTCAAAGACAACTACAACACACTGGAGAGCACGCTGTA///GCTGTAGGACACTGGGTGAGTAAATCTTGACTGAAAAATCATCATCCACACAGTGGGAGA
A_15_P772721	0.0117757	2.29756	up	Rep: Chromosome undetermined SCAF15021, whole genome shotgun sequence - Tetraodon nigroviridis (Green puffer), partial (65%) [TC383673]						GO:0008150|GO:0003674		CTCCAGTGTTGTTCATACACTTAAAAAACACACTAAAACAACTCGTGTGATTGTAACACT
A_15_P706766|326878	0.0141505	2.22064	up	fe37h01.x1 Zebrafish WashU MPIMG EST Danio rerio cDNA clone IMAGE:3741073 3', mRNA sequence [AW128315]		326878	AW128315	wu:fe37h01	wu:fe37h01			GCTAAGGGGTTAGTCTGAACAGTTTTTAATCCAATAAAAGAGAGGATCGTATTTTTTGTG
A_15_P397300|100137101	0.012655	2.17808	up	Danio rerio immunity-related GTPase family, f1 (irgf1), mRNA [NM_001114698]	ENSDART00000134567	100137101	NM_001114698	immunity-related GTPase family, f1	irgf1	GO:0016020|GO:0003924|GO:0005525	NM_001114698	GAATGAAATAGCAGAAGATGCTAGGAATGTTTTAATGGCTTCACTAGAGACTGAAGTATA
A_15_P722656,A_15_P720781,A_15_P115720,A_15_P626761|322482	0.0143412	2.16782	up	Danio rerio alcohol dehydrogenase 8a (adh8a), mRNA [NM_001001946]///Danio rerio alcohol dehydrogenase 8a, mRNA (cDNA clone MGC:192956 IMAGE:100061443), complete cds. [BC165868]	ENSDART00000008498	322482	NM_001001946///BC165868	alcohol dehydrogenase 8a	adh8a	GO:0004022|GO:0006067|GO:0006066|GO:0016491|GO:0008270|GO:0071466|GO:0046872|GO:0055114	NM_001001946	ATCAACCAAAATGCTGTGGCAAAGATTGACGAAAATGCTCCTCTCGACCGCGTGTTTTTG///CTATTCATCTGCAAGGCAAAACGCTTCTGAAATATTTTGCAAGAAAAAGTAATCCTTGGC///TTCATCTGCAAGGCAAAACGCTTCTGAAATATTTTGCAAGAAAAAGTAATCCTTGGCAAA///ATGCTTTCAACCTCATGAAAACTGGACAAGGCATTCGAACCATCATGACTGTATCCAAAT
A_15_P312151	0.014452	2.10584	up	THAP domain containing 5 [Source:HGNC Symbol;Acc:HGNC:23188] [ENSDART00000154402]	ENSDART00000154402		EH450415				XM_002666697	GAAGGCCAACGTGAAGACTGAAAGATTGCAGAGAGAGAAAATGCAAGTTACATTGAGCAA
A_15_P229721	0.014444	1.99681	up	10929537 ZF36 Danio rerio cDNA clone 3639804, mRNA sequence [EB964428]			EB964428				XM_003198965	AATTTCTTTCTAATATGTTTGTGCGTGAGGAGCACCAGGAAGTTGGGGAGGAGATTGAGA
A_15_P111768|266751	0.00712277	1.96608	up	Danio rerio adrenoceptor alpha 2B (adra2b), mRNA [NM_207638]	ENSDART00000169311	266751	NM_207638	adrenoceptor alpha 2B	adra2b	GO:0004935|GO:0004936|GO:0005886|GO:0004930|GO:0007267|GO:0007194|GO:0004938|GO:0007165|GO:0007186|GO:0016020|GO:0005887|GO:0071880|GO:0004871|GO:0016021	NM_207638	CATCTTCAACAAAGACTTCCGCAGAGCCTTCAAAAAGATCCTCTGCAAGAACACCAAAGG
A_15_P490647,A_15_P576207,A_15_P684751|100317496	0.00477756	1.77265	up	Danio rerio LON peptidase N-terminal domain and ring finger 1, like (lonrf1l), mRNA [NM_001277234]	ENSDART00000144516///ENSDART00000109803	100317496	NM_001277234	LON peptidase N-terminal domain and ring finger 1, like	lonrf1l	GO:0004176|GO:0006508|GO:0008270|GO:0046872	NM_001277234	TACGACAAGGCGATTGCACTAACGAGTCGGTTATTAGACTATGGCTCCAGTAATATGTGG///AAGGTAAACGATGAGGAAGATTTGAAGAAGCTGCAGGTGTTGCACGATCAGGTGTACGAT///TGGTGTTTATTTGTGCCGGGGAAATGAAATACTTCCAGAACTCTCAGTAGTTAAACACAT
A_15_P148791,A_15_P720221|556190	0.00803171	1.72018	up	Danio rerio 6-phosphofructo-2-kinase/fructose-2,6-biphosphatase 4a (pfkfb4a), mRNA [NM_001037377]	ENSDART00000133302	556190	NM_001037377	6-phosphofructo-2-kinase/fructose-2,6-biphosphatase 4a	pfkfb4a	GO:0008152|GO:0005575|GO:0006003|GO:0003824|GO:0005524|GO:0003873|GO:0006000	NM_001037377	TCGATTGATTTGAAAGTGGAAGCTGTGAACACACACAGAGACAGACCGACGAACGTAGAT///AAGTTAACACCAGTGGCCTATGGTTGCAAGGTGGAGTCGATTGATTTGAAAGTGGAAGCT
A_15_P657221|449823	0.0114352	1.68973	up	Danio rerio zgc:101566, mRNA (cDNA clone MGC:113845 IMAGE:7416761), complete cds. [BC096958]		449823	BC096958	zgc:101566	zgc:101566	GO:0008150|GO:0003674|GO:0005575		ACGCACAATGCCTTTGCGATTTGTTTGTACAAATGTTCATTTCCTATTTTTCTGTTGTAC
A_15_P401600,A_15_P145026|553270	0.00618581	1.66397	up	Danio rerio phosphodiesterase 5A, cGMP-specific, b (pde5ab), mRNA [NM_001123260]	ENSDART00000126819///ENSDART00000073625	553270	NM_001123260	phosphodiesterase 5A, cGMP-specific, b	pde5ab	GO:0007165|GO:0008081|GO:0016787|GO:0004114|GO:0046872	NM_001123260	ACCATCTTATCTTTCATGCAAGCCCAAGAATGCACAGTGTTCATTTCTGACAGAGAAACA///AAGAACAGGCAGAATTGGAAGATTCTTGCTGAACAAGGAGAGGAAGCAGCGCTGCTAAAT
A_15_P367250,A_15_P621731|553806	0.00433142	1.62604	up	Danio rerio UBA-like domain containing 2 (ubald2), mRNA [NM_001020768]	ENSDART00000171445	553806	NM_001020768	UBA-like domain containing 2	ubald2	GO:0008150|GO:0003674|GO:0005575	NM_001020768	GTGTGCACGTCCTCAGACTGAGATATTATCATGGTTCAGATTAAACTCAACCCAGCGTAA///TTTATGTGTGTGTTTTGTCGTCTGCAGCGCTGTCAGCAACACACACTCGCAATAAAACTG
A_15_P622506|336503	0.0123051	1.58931	up	Danio rerio interferon, gamma-inducible protein 30 (ifi30), mRNA [NM_001006057]	ENSDART00000078866	336503	NM_001006057	interferon, gamma-inducible protein 30	ifi30	GO:0047134	NM_001006057	CAAAAACCAGCTGCTTGTACTCTAGGGCTGAAGAAGAACACCAACAATTACTGCATGAAC
A_15_P652756,A_15_P519727|404040	0.0128296	1.51336	up	Danio rerio Dab, mitogen-responsive phosphoprotein, homolog 2 (Drosophila) (dab2), mRNA [NM_205757]	ENSDART00000017956///ENSDART00000083862	404040	NM_205757	Dab, mitogen-responsive phosphoprotein, homolog 2 (Drosophila)	dab2	GO:0007219|GO:0001525|GO:0030510|GO:0006898|GO:0001944	NM_205757	CTCGTTCTCAAGGCAAGCACAAGCAAAGAATATGGATAAACATCTCTTTAACAGGAATCA///GGCTTGGCTCAAGATGCAGCAGATCATGATGACTTTGAAATAAACCAAATCTCAGCTAAC
A_15_P104233|492804	0.0130509	1.49776	up	Danio rerio phytanoyl-CoA dioxygenase domain containing 1 (phyhd1), mRNA [NM_001007445]	ENSDART00000025612	492804	NM_001007445	phytanoyl-CoA dioxygenase domain containing 1	phyhd1	GO:0043738|GO:0008748|GO:0052693|GO:0016491|GO:0051213|GO:0043914|GO:0043826|GO:0005575|GO:0046872|GO:0055114|GO:0043883	NM_001007445	GGCCTCGAATACACTTGGAAACACAATAATGAGCCTTTTAAAGCCTGAACAGCAATTATT
A_15_P509052,A_15_P190756,A_15_P596122|557693	0.00821435	1.48015	up	Rap guanine nucleotide exchange factor (GEF) 2 [Source:ZFIN;Acc:ZDB-GENE-030131-6959] [ENSDART00000003826]	ENSDART00000003826	557693	CK400588///EL649019///XM_009291280	Rap guanine nucleotide exchange factor (GEF) 2	rapgef2	GO:0005085|GO:0007165|GO:0007264	XM_009291280	GCGAATCAGCGGTTCTTCTAACAGATGCGATTGTTAAGGCACAACATCAACAACAACAGC///TGACCATCACAGATGTGACCGAGGGAACGCCACATTCGGGCAGGAAACCACCAGACTACA///GATGTTTATGCCTCAACATCCAGTTTATATGAAGCTGGGAATCAATAAATTCGACAAATG
A_15_P143156,A_15_P591517|791855	0.0114373	1.4728	up	Danio rerio calcium/calmodulin-dependent protein kinase (CaM kinase) II gamma 1 (camk2g1), mRNA [NM_001030125]	ENSDART00000105518///ENSDART00000137139	791855	NM_001030125	calcium/calmodulin-dependent protein kinase (CaM kinase) II gamma 1	camk2g1	GO:0005516|GO:0060113|GO:0048793|GO:0005575|GO:0005524|GO:0016310|GO:0004672|GO:0046777|GO:0000166|GO:0003146|GO:0004674|GO:0016301|GO:0006468|GO:0004683|GO:0016740	NM_001030125	AAGGTGTTGTCTAATCCGAGAGCGAGGCTTTGGAAATGTTCAGTTGTTCTTCATATCAAA///CAAACAACACTAAAAACAGTGTAGTGAGCGCTGTAGTGAACGCCATGAAAGAAAGCAACA
A_15_P266896	0.00498198	1.45427	up	Rep: Chromosome 11 SCAF14528, whole genome shotgun sequence - Tetraodon nigroviridis (Green puffer), partial (97%) [TC381056]			XM_688938			GO:0047756|GO:0005739|GO:0030206|GO:0004776|GO:0006104|GO:0008146|GO:0001537|GO:0016021	XM_688938	CACCACACACAAACTGTAGAAACTATGCGATTAGGGTAAATTATAATTCACAGTGAAGAA
A_15_P103038,A_15_P626111|558184	0.0140405	1.43881	up	Danio rerio G elongation factor, mitochondrial 2 (gfm2), mRNA [NM_001077545]	ENSDART00000016314///ENSDART00000138672	558184	NM_001077545	G elongation factor, mitochondrial 2	gfm2	GO:0005739|GO:0005622|GO:0032543|GO:0000166|GO:0003924|GO:0032790|GO:0005525|GO:0003746|GO:0006412	NM_001077545	TTGGAGCCCACATCTACAGACAACCCTTGCACTATTTTTTCTCAAGTGAAGAAAACACAC///TTCCTGTTCAAGGAGTACAGACTGTCATCCAGGATGTACGTTTAGAATCAGGCACATCTG
A_15_P107396,A_15_P720381,A_15_P742676,A_15_P496147|394109	0.00765416	1.42376	up	Danio rerio dystrobrevin binding protein 1a (dtnbp1a), mRNA [NM_201134]	ENSDART00000077420///ENSDART00000137511	394109	NM_201134	dystrobrevin binding protein 1a	dtnbp1a	GO:0033162|GO:0048490|GO:0030054|GO:0005886|GO:0005783|GO:0045202|GO:0014069|GO:0005634|GO:0031410|GO:0031175|GO:0005737|GO:0016020|GO:0031083|GO:0045211|GO:0030672|GO:0008089|GO:0010008|GO:0005768	NM_201134	ATGACATTTGTAATGCGGAGCTCATTTTTGCATACACTGAGCTGGCGGGAAGACTCTGAA///TGGATGTTTTCCTCAGCTCTGTAGGGGAAGAAAGCAGCGCTGTGTCTCCCGATGCAGGAG///GTTCAACCAAAAATGAAAATTGCCATCGTTTAGTCTTCCTCTGTAAGACACAAAAGAAGA///TATATCTGGAGGATTTGTGTGCTCAGTGTGAACATCAGCGCTTTAAGCAATTCAGATCCT
A_15_P103587|393155	0.00211618	1.41231	up	Danio rerio oxidative stress induced growth inhibitor 1 (osgn1), mRNA [NM_200186]	ENSDART00000074100	393155	NM_200186	oxidative stress induced growth inhibitor 1	osgn1	GO:0030308|GO:0043065|GO:0016491|GO:0005575|GO:0055114	NM_200186	GGACTTCCAAAGTCCGCAAACTGACTTCTAAATGCGATTCTGCACCAATGAATGGTTAAT
A_15_P110948	0.0128459	1.40213	up	LIM domain binding 1a [Source:ZFIN;Acc:ZDB-GENE-990415-138] [ENSDART00000150376]	ENSDART00000150376		BC084686				XM_005156756	TTTGCCTATAGTGTCTGCCATTGACAATTGATGTATGGTACCAATAAAACACATTTTCAC
A_15_P670381,A_15_P114377,A_15_P336785|336610	0.00421182	1.4018	up	Danio rerio tyrosine 3-monooxygenase/tryptophan 5-monooxygenase activation protein, zeta polypeptide (ywhaz), mRNA [NM_212757]	ENSDART00000041960	336610	NM_212757	tyrosine 3-monooxygenase/tryptophan 5-monooxygenase activation protein, zeta polypeptide	ywhaz	GO:0004497|GO:0019904|GO:0016491|GO:0005575|GO:0055114	NM_212757	TTTTCATATAGAAACACTCAGCATTATTGTTATTTGTTATGAAGGGTGGGCGGAGGGATC///ACAGAAACACTCAGCATTATTGTTATTTGTTATGAAGGGTGGGCGGAGGGATCTGGATTT///AGAAGTCGCTACAGGAGACGAGAAAACCAATATCATCCAGAAGTCTCAGGAAGGTTACCA
A_15_P297540,A_15_P110497,A_15_P721721|492482	0.0073741	1.39974	up	eukaryotic translation initiation factor 4E binding protein 3 [Source:ZFIN;Acc:ZDB-GENE-041114-44] [ENSDART00000137312]///Danio rerio eukaryotic translation initiation factor 4E binding protein 3 (eif4ebp3), mRNA [NM_001007354]	ENSDART00000137312///ENSDART00000077200	492482	EH487354///NM_001007354	eukaryotic translation initiation factor 4E binding protein 3	eif4ebp3	GO:0005737|GO:0008190|GO:0045947	NM_001007354	GGCGTAACATATCTTCGGCCGATAAATTTTCAGTGGCCAAAAATTTGGTGCATCTCTAAT///AATCAGCAGTTGGCTGACAATTGTTGTATTGTGCACTGTTCATTTTCTGGATATAATATG///CTGCGATTTAGTGCCTTCTTTTCTCTTTATTTACAAACATTCTGAAGGTGACCGTATGCA
A_15_P140606,A_15_P756686,A_15_P668321|335110	0.005996	1.39152	up	Danio rerio dynein, cytoplasmic 1, heavy chain 1 (dync1h1), mRNA [NM_001042745]	ENSDART00000034216	335110	NM_001042745	dynein, cytoplasmic 1, heavy chain 1	dync1h1	GO:0030286|GO:0000166|GO:0022010|GO:0042552|GO:0003777|GO:0016887|GO:0005524|GO:0060219|GO:0007018	NM_001042745	TAACCATTACTCTCTTTATCTGGGACGAGTCAGAAAGCTGGAGCATGTTGGAGAACAGAC///GGAGTTCTACACCATGTCTCAGGAGCGCTTCACCCAGGACACACAGCCGCACTACATCTA///ATCTTCACTGTGGACTTCGACATCGCCACCAAGGAGGATCCACACCACTTCTACGAGCGC
A_15_P624251,A_15_P196611|58136	0.0140541	1.37212	up	Danio rerio pre-B-cell leukemia homeobox 2 (pbx2), mRNA [NM_131612]	ENSDART00000004751	58136	NM_131612	pre-B-cell leukemia homeobox 2	pbx2	GO:0043565|GO:0006355|GO:0003007|GO:0003700|GO:0007420|GO:0048741|GO:0030901|GO:0005634|GO:0060059|GO:0055007|GO:0003677	NM_131612	GGTGTTGAACGGGGGAACTTTTTAAGCTGCATTAAGACTGCTTTCATTACAGCTATTTTA///AAGCAAGTTGAGCCAAATTCGGAACATTTACCACACAGAGCTGGAAAAATACGAGCAGGC
A_15_P143501,A_15_P625926|553949	0.00329838	1.36192	up	Danio rerio FCH domain only 2 (fcho2), mRNA [NM_001020781]	ENSDART00000051271	553949	NM_001020781	FCH domain only 2	fcho2	GO:0072583|GO:0005905|GO:0016020|GO:0005886|GO:0001786|GO:0005546|GO:0072659|GO:0043009|GO:0010324|GO:0048268|GO:0006897	NM_001020781	TGACATCTCAGACAAGTCTGAAAATGAAGGCTCTGGTTCACTGAGGGCAAAGTTTGAGCT///CCTTTCTGGAGAATCGAGATTTTCATACTACAGTAACGTAGCACTGAGTATCAAACACTG
A_15_P687344,A_15_P711031,A_15_P154851,A_15_P140086,A_15_P763256|322221	0.00387834	1.35399	up	Danio rerio actinin, alpha 4 (actn4), mRNA [NM_199586]	ENSDART00000172154	322221	NM_199586	actinin, alpha 4	actn4	GO:0051015|GO:0070830|GO:0005509|GO:0003779|GO:0005575	NM_199586	GTGTTCACAAACCTCCCAAAGTTCAGGAAGAAGTGTCAGCTAGAGATCAACTTCAACACG///TTCTTTGTTTTAATTTTGATGTTTTCTTGCTAGAGTTGGTGGGGTGGGAGATTTTGGTTT///CCAGGCTGAAGTTCAGAAAATTGCAAATTACAACGGCATCAAACTGGCTGGAAACAATCC///TTGAGTAGCTACGGGTCTGTGTTTTATTTGTGAGGGCTTGAAGAATAAAGCTACAAAAAA///ATTACGACAAGCTGAGAAAGGATGACCCAGTGACCAATCTGAACAATGCTTTCGAAGTGG
A_15_P660241,A_15_P106606|794012	0.0144055	1.34917	up	Danio rerio UBA-like domain containing 1a (ubald1a), mRNA [NM_001002488]	ENSDART00000158412	794012	NM_001002488	UBA-like domain containing 1a	ubald1a	GO:0016020|GO:0016021	NM_001002488	TGACACACTTAAACATTGTATATGGGACTGATCTTTTCTCTCCCCGTTGGATAATGGGAC///CCTGTTTGACTGTATTGAGACCATTCCCACAATATTTGTGGACTACCTGATAATTAACTT
A_15_P724916|406514	0.0144796	1.34304	up	Danio rerio activating transcription factor 4a (atf4a), mRNA [NM_213233]	ENSDART00000042970	406514	NM_213233	activating transcription factor 4a	atf4a	GO:0006355|GO:0000977|GO:0003700|GO:0005886|GO:0006357|GO:0000981|GO:0005634|GO:0003677|GO:0006351|GO:0043565|GO:0005737|GO:0016020|GO:0048511	NM_213233	ATTGGATGACAGAGAAATTAGACCTGAATGACTTCGACCTGGACTCTCTGATTGGGTCGT
A_15_P100015|393737	0.00651301	1.34082	up	Danio rerio trafficking protein particle complex 4 (trappc4), mRNA [NM_200764]	ENSDART00000033411	393737	NM_200764	trafficking protein particle complex 4	trappc4	GO:0006888|GO:0017112|GO:0005801|GO:0030008|GO:0006810	NM_200764	CTGTTACCAGAAAATGAAAAGTCTATACCTTGGATCTGTAGTTTGGGTCCAAAATGTGCT
A_15_P761312,A_15_P658061,A_15_P114304,A_15_P450230,A_15_P735061|492359	0.00173493	1.33716	up	Danio rerio zgc:91976 (zgc:91976), mRNA [NM_001007325]	ENSDART00000034913	492359	NM_001007325	zgc:91976	zgc:91976	GO:0016020|GO:0016021	NM_001007325	ATTCTTGTTGCGAACTCTGACAAGCACCAGAGTGAAGTACAGTAAGCTGGATTCGAGAGA///CGGTCATTGGTCTGGTAGAAAAATGTCATTTTAAAGTACTTTTACCTGCCAAATCTGTAT///TTACTTTGTTGTCTTGTTATTTGTGCTAAACAATCTCGTAATATGAGATGAGACGTGGAG///TTTGCGTTTCACTAGTCACATGAAGGCACACAAGGGCAACAAATCACAAAACAGTTACCA///TCTAGGAGGTGCAGATGGATGCAAGAATGCTTTTCATTTGAATGGTTAAATGAATACCCC
A_15_P465205,A_15_P541087,A_15_P630266|768182	0.00965887	1.33516	up	fi24a01.x1 Sugano Kawakami zebrafish DRA Danio rerio cDNA clone IMAGE:2602056 3', mRNA sequence [AW154215]///Danio rerio mitochondrial calcium uniporter (mcu), mRNA [NM_001077325]	ENSDART00000165259	768182	AW154215///NM_001077325	mitochondrial calcium uniporter	mcu	GO:0035786|GO:0005262|GO:0019722|GO:0006851|GO:0008016|GO:0005743|GO:0042593|GO:0043009|GO:0005739|GO:0060027|GO:0016020|GO:0051561|GO:0051560|GO:0070588|GO:0006810|GO:0031305|GO:0032024|GO:0006816|GO:0007015|GO:0016021|GO:0015292|GO:0006811	NM_001077325	TCTCTCCTCCGCTGCATAGACGTGCCAAATTAAATAACGAAATTAACAGAAAGTATTGTA///CTATTTCTTTCTGGCTTCCTGTACGGACCTGTTAAGAGCTGAAGACAGATCTAACAGCTG///AGCAAAGAGGACACGCTTTGACATTGAGAAGTACAACAAACTGAAGGATGCCATCGCTGA
A_15_P101521|558898	0.01324	1.33474	up	Danio rerio si:rp71-1c23.3 (si:rp71-1c23.3), mRNA [NM_001301329]	ENSDART00000079424	558898	NM_001301329	si:rp71-1c23.3	si:rp71-1c23.3	GO:0006450	NM_001301329	TCAGTTCTAGAGGAGAGAGAGCTGTATCTGAGAGATGATAGAGTAACAGAGGGTGAATGT
A_15_P720531,A_15_P293776|386641	0.00909616	1.3315	up	Danio rerio family with sequence similarity 107, member B (fam107b), mRNA [NM_198372]	ENSDART00000033248	386641	NM_198372	family with sequence similarity 107, member B	fam107b	GO:0008150|GO:0003674|GO:0005575	NM_198372	CGTGGTTTTGTGTAGATTTGAGCCAATAAATAACCACTCCTTGTGTTCCCTTAAAACTTC///ACAAACAGAGACCACATGAGTACATTGTTGGGTATTTTTTATGATATTTTTGGAGGGGGG
A_15_P106978	0.00852531	1.32685	up	phospholipase A2, group XV [Source:ZFIN;Acc:ZDB-GENE-030131-6948] [ENSDART00000163398]	ENSDART00000163398		BC066589				XM_003201387	AACAATGCAGAGTTAACTGGCTATCTGTTACTCACAAAAACAGATGTTGCATACATGCCC
A_15_P670136	0.0125767	1.30549	up	Rep: Myotubularin-related protein 14 precursor (HCV NS5A-transactivated protein 4 splice variant A-binding protein 1) (NS5ATP4ABP1). - Takifugu rubripes, partial (81%) [TC378578]			XM_009302320			GO:0006695|GO:0008284|GO:0003727|GO:0006470|GO:0003700|GO:0003697|GO:0005783|GO:0045944|GO:0005634|GO:0004721|GO:0005829	XM_009302320	CGATGTTGGGCAAAATTCAGATTTAAACAATTCTTCCTTGTCAGTTCATGAGTGTGATTT
A_15_P349475,A_15_P198251,A_15_P709006|553330	0.0123097	1.30397	up	Danio rerio Niemann-Pick disease, type C1 (npc1), mRNA [NM_001243875]	ENSDART00000103596	553330	NM_001243875	Niemann-Pick disease, type C1	npc1	GO:0001666|GO:0035855|GO:0016020|GO:0006869|GO:0008158|GO:0030301|GO:0016021|GO:0055113|GO:0043009	NM_001243875	AGACAACAACACAGATGTGGGCGCCACATACTTCATGAGTTACCACACCATCCTGAAAAA///CATGGACATTATAGCAGTCTAAAGTTTCTGCTTTGTGCATAAACGTTCTTGATTTGAAGA///ACATGTTTAGTATCAGCAACGGACAGGTTCCCTTTGGCATCGAACCGATTTTCACAGATG
A_15_P105602,A_15_P650841|337424	0.0130816	1.30044	up	Danio rerio ADP-ribosylation factor-like 8Ba (arl8ba), mRNA [NM_205566]	ENSDART00000014552///ENSDART00000150508	337424	NM_205566	ADP-ribosylation factor-like 8Ba	arl8ba	GO:0007264|GO:0005819|GO:0005525|GO:0005765|GO:0005764|GO:0005622|GO:0005737|GO:0007049|GO:0007067|GO:0007059|GO:0016020|GO:0000166|GO:0031902|GO:0005856|GO:0051301|GO:0005768	NM_205566	TGTACTGTTGTCGTTATCAACTCAATATTTGTACAAAAAGAGGCAAATGTTGAAAACCCC///AAGGATAACATTGACATCACACTTCAATGGCTAATCCAGCACTCAAAGTCGAGAAGAAGC
A_15_P151921,A_15_P157921,A_15_P728946,A_15_P658156|393901	0.00498169	1.29181	up	Danio rerio phosphatidylinositol binding clathrin assembly protein a (picalma), mRNA [NM_200927]///phosphatidylinositol binding clathrin assembly protein a [Source:ZFIN;Acc:ZDB-GENE-040426-761] [ENSDART00000034242]	ENSDART000000252270///ENSDART00000148828///ENSDART00000123033///ENSDART00000034242	393901	NM_200927///BC154792	phosphatidylinositol binding clathrin assembly protein a	picalma	GO:0005545|GO:0005543|GO:0030276|GO:0030136|GO:0048268|GO:0006897	NM_200927	GGGGGTTTTGGGTGGGTTTTTGTGAGGGAGCATTTAGCAAAGCACTACATTTGTGATTCA///AACAGCAAAAAATGACATCCACTGGAGTCAACCTGGAGAGAAGAAGTTAACAGGAGGAAT///AATCTCTCTCCAGTTGGCTGTTGTACTCTTGACAGAGACACACTTGTACAGGAATCAGAG///TATCATTAACTGTGAACATCTCAGCAAGTGTGGCGATCAATAAACGCACATTGCACCAAA
A_15_P380015,A_15_P663441,A_15_P175881,A_15_P659766|394161	0.00196511	1.29145	up	Danio rerio CDP-diacylglycerol synthase (phosphatidate cytidylyltransferase) 2 (cds2), mRNA [NM_201186]	ENSDART00000028087	394161	NM_201186	CDP-diacylglycerol synthase (phosphatidate cytidylyltransferase) 2	cds2	GO:0016020|GO:0004605|GO:0016779|GO:0016024|GO:0005789|GO:0070374|GO:0016021|GO:0001525|GO:1900748|GO:0016740|GO:0006655|GO:0016772	NM_201186	GAAAACTGAACTATAAACCTTGGGTCATTCCATTTTCTGTGTGGGTGGGTGCGTGTGTGT///AGTCTGTAAGCCACAGTCTATGTACAGTCCACTGCCATACATCAATAAAGATCCATGAGC///CTGTAAGCCACAGTCTATGTACAGTCCACTGCCATACATCAATAAAGATCCATGAGCACA///AATGTTTATATCGCCAGCTTCATCAGAGGGCCAAACCCTTCAAAAGTCATCCAGCAGCTT
A_15_P191551,A_15_P473965,A_15_P100147|792097	0.0119827	1.29123	up	Danio rerio adenosylmethionine decarboxylase 1 (amd1), mRNA [NM_001161601]	ENSDART00000135919	792097	NM_001161601	adenosylmethionine decarboxylase 1	amd1	GO:0008295|GO:0004014|GO:0006596|GO:0006597|GO:0016831|GO:0006557|GO:0016829|GO:0005829	NM_001161601	TGGACGTCTTCAAACCAGGGAAATTTGTGACTACGCTTTTCGTCAACCAGAGCTCCAAAT///TCCCTTTAGTGTAATCAGCGATACGCAACCATCATGGTGAAATCCAGCATCGTCTTCCTT///TAGGTGTTTCAAGCAAATGAGGATTGAACGTTTTTAGCAGAACTGTTTATTAAAGTGCAC
A_15_P730341,A_15_P143391,A_15_P259126|767677	0.00915121	1.28708	up	Danio rerio RAN GTPase activating protein 1a (rangap1a), mRNA [NM_001076616]	ENSDART00000088610	767677	NM_001076616	RAN GTPase activating protein 1a	rangap1a	GO:0007165|GO:0005096	NM_001076616	TGAAAATCTCCTCTGTGTATAAAGACAACGATGCGGAGGTGAAATCAGCCGTTCTGGAGA///AGTAAAACAGAGTTATTTCCCCAGAGAACACATCACCGTCCTCAACGCTTTCATGAGCAG///AATGAAGGAGAGCTAAGCTATAAAGGAAAGGGCCTTAAACTGGACAACGCTCAGTCTGTG
A_15_P173336|406771	0.0109736	1.27807	up	Danio rerio CWC25 spliceosome-associated protein homolog (S. cerevisiae) (cwc25), mRNA [NM_213462]	ENSDART00000100924	406771	NM_213462	CWC25 spliceosome-associated protein homolog (S. cerevisiae)	cwc25		NM_213462	TTTGCCCGTGAAAGAGAAGTGGAAAGGGAAAATAATGTGCAGAGATACAAGCGTCAAGAG
A_15_P622831,A_15_P722856,A_15_P279281|557962	0.0109792	1.27554	up	Danio rerio spire-type actin nucleation factor 1a (spire1a), mRNA [NM_001044847]///Danio rerio zgc:153436, mRNA (cDNA clone MGC:153436 IMAGE:8130714), complete cds. [BC124674]	ENSDART00000171782///ENSDART00000169469	557962	NM_001044847///BC124674	spire-type actin nucleation factor 1a	spire1a	GO:0048471|GO:0005886|GO:0003779|GO:0031410|GO:0015031|GO:0005829|GO:0045010|GO:0005737|GO:0016020|GO:0006810|GO:0005856|GO:0016192|GO:0030659	NM_001044847	AAACTGACTGTACTGCCTTTCTCTACAGAATGATTGGTGTGCATGATGAAATAGATTTTT///AAGTTCTCATTATTTACCTGGTCCTACACCTGTCAGTTCTGTAAGAGGCCGGTTTGCTCA///GCAGGAGTCGACTCGGTGAGTTCATTTTTCCAAGCTTGCTGTCATAAAAACAGACACTTA
A_15_P628631|553633	0.00443936	1.26989	up	Danio rerio poly (ADP-ribose) polymerase family, member 12b (parp12b), mRNA [NM_001115086]	ENSDART00000131357	553633	NM_001115086	poly (ADP-ribose) polymerase family, member 12b	parp12b	GO:0008150|GO:0005575|GO:0046872	NM_001115086	ATGTCAGTTTCCAAGATATGTATCAGAGGAACCCCAAACACAACACAAAGAGAAGGGTGC
A_15_P688126,A_15_P707301,A_15_P444065,A_15_P613362|436978	0.00718486	1.2662	up	Danio rerio transmembrane channel-like 6b (tmc6b), mRNA [NM_001002705]	ENSDART00000159886///ENSDART00000037819///ENSDART00000167828	436978	NM_001002705	transmembrane channel-like 6b	tmc6b	GO:0008150|GO:0003674|GO:0016020|GO:0016021	NM_001002705	TATTTCTCCGACTCAGTGCTGTATTACGGTTATTACAGTAATCAGACTCTGCAGTCGGGC///TGTTTCTCTTCTACATGAAGAAGGTGAGTCTGATGATGAACTGTCAGTGTCGGGGAAGCT///AACGAGGGCGAGGATAAGAAGTTTCTAATCATGAGACTGCAGGATATACATGAGCGCAGA///TGAGCACTCTCTGTCTGAGAATCAGATTCCCTGCTGCAGTCAGCTCAAATACTACATCAT
A_15_P205816,A_15_P745066,A_15_P107770|767700	0.0089677	1.24811	up	Danio rerio endoplasmic reticulum oxidoreductase beta (ero1b), mRNA [NM_001076638]	ENSDART00000169295///ENSDART00000166946	767700	NM_001076638	endoplasmic reticulum oxidoreductase beta	ero1b	GO:0005783|GO:0016671|GO:0003756|GO:0055114	NM_001076638	GTTTCGTGCGTCTTTTCAGTGTTTGTGTCTGTTACTGCTGACAAACATAGTTTTATTATT///GTTTCGTGCGTCTTTTCAGTGTTTGTGTCTGTTACTGCTGACAAACATAGTTTTATTTTT///CATTAACAGCACCCTGAGTAATCAGAGTAAAGAAGCGTTTGCAGACTGGGCTCATCATGA
A_15_P672881|323347	0.0117074	1.17886	up	CT652523 ZF_mu Danio rerio cDNA clone ZF_mu_4n20 3', mRNA sequence [CT652523]		323347	CT652523	wu:fb95h01	wu:fb95h01			ACATACACTTTAAAATGGAGAGTTAAGCCACGCCCACTAGCATGACGGTATGCAAATTTT
A_15_P118462,A_15_P721061|436626	0.0129914	1.15914	up	Danio rerio DnaJ (Hsp40) homolog, subfamily B, member 6a (dnajb6a), mRNA [NM_001002353]	ENSDART00000019417	436626	NM_001002353	DnaJ (Hsp40) homolog, subfamily B, member 6a	dnajb6a	GO:0007519|GO:0007626|GO:0005575	NM_001002353	AGCATCTGCTTTGAAGAACTGTGACCGATACTTAAATAAAAAGATGAGTAGTTTCAATGC///ATTTACATCTTTTGATGCAGGTTTCACTCCCTTTGGGCATATGGGAGGAGGGTTCACTTC
A_15_P193281|570726	0.000258829	20.693	down	Danio rerio olfactory receptor C family, s2 (olfcs2), mRNA [NM_001100955]	ENSDART00000165908	570726	NM_001100955	olfactory receptor C family, s2	olfcs2	GO:0007165|GO:0016020|GO:0007186|GO:0005886|GO:0004930|GO:0016021|GO:0004871	NM_001100955	GCTCCTCTGTATATTCACCCCAAAATGTTACATTATTCTGCTTAAACCTGAGAAAAATAC
A_15_P597302|561277	0.00605028	15.7575	down	ankyrin repeat and IBR domain containing 1b [Source:ZFIN;Acc:ZDB-GENE-100920-6] [ENSDART00000131227]	ENSDART00000131227	561277	XM_009292183	ankyrin repeat and IBR domain containing 1b	ankib1b	GO:0000209|GO:0005737|GO:0004842|GO:0016567|GO:0042787|GO:0032436|GO:0000151|GO:0008270|GO:0046872|GO:0031624	XM_009292183	ACATGAACCCACAGAATATCAGTTTGGTTCCTTCAGCCGGTGCAATGCATCAAGAATTCG
A_15_P176791|562596	0.000740242	12.7644	down	Danio rerio RAB39B, member RAS oncogene family a (rab39ba), mRNA [NM_001098741]	ENSDART00000019199	562596	NM_001098741	RAB39B, member RAS oncogene family a	rab39ba	GO:0005794|GO:0007264|GO:0015031|GO:0005525	NM_001098741	ATCACAAGGGCTTATTATCGCAATTCAGTGGGTGGCCTTTTGCTTTTCGACATCACCAAC
A_15_P261896|566481	6.67569e-05	11.2069	down	kinesin family member 21A [Source:ZFIN;Acc:ZDB-GENE-110411-237] [ENSDART00000149768]	ENSDART00000149768	566481		kinesin family member 21A	kif21a	GO:0008017|GO:0005871|GO:0000166|GO:0005874|GO:0003777|GO:0016887|GO:0005524|GO:0007018		CTAAAGATATGACTGCTTATTATGGATATTTCTGTGGTGTTGATTGTCTTTCTTCTCGCC
A_15_P207541	0.000368537	9.27562	down	family with sequence similarity 189, member A2 [Source:ZFIN;Acc:ZDB-GENE-050309-90] [ENSDART00000169307]	ENSDART00000169307		BC134240				XM_009301814	AAAGTGCTCTTTGCATTGTGTGCATTGAATGCTTTGGCAACAGCTGTGTGTCTGGTTGCT
A_15_P686171	7.74872e-05	8.82932	down	AGENCOURT_30679040 NIH_ZGC_5 Danio rerio cDNA clone IMAGE:7415576 5', mRNA sequence [CO960268]			CO960268				XM_005174476	TTTTTTCTGGCCATCGCTCTGTTCATGCATTTCCTGCTGAGGAAAGCAAAGTCCAATCAG
A_15_P466430|562290	0.000605602	7.70109	down	glutamate receptor interacting protein 2b [Source:ZFIN;Acc:ZDB-GENE-070705-172] [ENSDART00000092447]	ENSDART00000092447	562290	AL910899	glutamate receptor interacting protein 2b	grip2b	GO:0030159	XM_009296468	AGTCACTCTGACCACTGCCCTGCACAGGAATAAACAGGCCATCGTTATCGATAAGATTAA
A_15_P289356|100330358	0.00140776	7.09827	down	T-cell lymphoma invasion and metastasis 1b [Source:ZFIN;Acc:ZDB-GENE-120221-1] [ENSDART00000089694]	ENSDART00000089694	100330358	XM_009291942	T-cell lymphoma invasion and metastasis 1b	tiam1b		XM_009291942	TATAAGACCATGTCTGTGTCTTTCTCCGCTTACTCCACGCCAGCAGGGGGTGCCTTCACC
A_15_P160121|558325	0.0100056	6.31365	down	lipoma HMGIC fusion partner-like 5a [Source:ZFIN;Acc:ZDB-GENE-110131-8] [ENSDART00000066189]	ENSDART00000066189	558325	XM_681528	lipoma HMGIC fusion partner-like 5a	lhfpl5a	GO:0016020|GO:0016021	XM_681528	ACCATTGTCTGCTTCAGTCTGTTCTTCTTCTGCAACTCGGGCAGTGTTTATAAGATCTGC
A_15_P271156|570268	8.70193e-05	6.02647	down	oxidative stress induced growth inhibitor family member 2 [Source:ZFIN;Acc:ZDB-GENE-081028-57] [ENSDART00000132243]	ENSDART00000132243	570268	XM_693731	oxidative stress induced growth inhibitor family member 2	osgin2	GO:0016491|GO:0055114	XM_693731	TTTGAGTGCAATGCTGAACCTGGACTCTTTGCTATGGGACCCCTTATTGGTGACAACTTT
A_15_P280581|560631	0.00888693	5.96385	down	adhesion G protein-coupled receptor L3.1 [Source:ZFIN;Acc:ZDB-GENE-030131-7856] [ENSDART00000144208]	ENSDART00000144208	560631	XM_005170940	adhesion G protein-coupled receptor L3.1	adgrl3.1	GO:0007165|GO:0016020|GO:0007186|GO:0004930|GO:0030246|GO:0071391|GO:0007626|GO:0016021|GO:0004871|GO:0007166|GO:0004888	XM_005170940	AAATCTGGAGACGTGGACAAACTTTTGCTCCCTTGATCATTTGCTCTCCTCGACCTTCAT
A_15_P104179|795305	0.00341027	5.95955	down	Danio rerio immunoresponsive 1 homolog (mouse) (irg1), mRNA [NM_001126456]	ENSDART00000147471	795305	NM_001126456	immunoresponsive 1 homolog (mouse)	irg1	GO:0005739|GO:0047613|GO:0006952|GO:0016829	NM_001126456	CTGAGGTTTTCCAAAGAGGCACACAACATTCCCAAAAGATTTCACCCTCCTGCAGTTGTT
A_15_P112115,A_15_P155896|564658	0.00825315	5.67333	down	Danio rerio scratch family zinc finger 1a (scrt1a), mRNA [NM_001113601]	ENSDART00000163539	564658	NM_001113601	scratch family zinc finger 1a	scrt1a	GO:0003676|GO:0046872	NM_001113601	GTTGCCAAGCTTCGTCATCATATGCCAAAGCATTGCCACTTTCTGAATATCTTATTTTTT///TAAGCACTACAAGTGCAAGAGATGCAACAAGACCTTCGCTCTGAAGTCCTACCTGAACAA
A_15_P136416|558687	0.00521735	5.49171	down	cation/H+ exchanger protein 2 [Source:ZFIN;Acc:ZDB-GENE-100825-2] [ENSDART00000017043]	ENSDART00000017043	558687	XM_681933	cation/H+ exchanger protein 2	cax2	GO:0016020|GO:0016021|GO:0055085	XM_681933	TACTTTCAAGGTACTGCTCTGGTGGTGGTGTATCTGATCCTGCTTGCGCTGTATTTTTTC
A_15_P658891|30316	0.00443069	5.18466	down	Danio rerio orthopedia homeobox b (otpb), mRNA [NM_131100]	ENSDART00000081249	30316	NM_131100	orthopedia homeobox b	otpb	GO:0043565|GO:0021767|GO:0006355|GO:0030182|GO:0007275|GO:0005634|GO:0021884|GO:0021854|GO:0003677|GO:0030154|GO:0006351|GO:0007399	NM_131100	TAGTATCGCTTCCCTTCGCCGTAAAGCACTTGAGCACACCGTTTCAATGAGTTTCACTTA
A_15_P598457,A_15_P203696|559388	0.000529076	5.1812	down	CT729510 ZF_mu Danio rerio cDNA clone ZF_mu_287g17 3', mRNA sequence [CT729510]///cornichon family AMPA receptor auxiliary protein 4 [Source:ZFIN;Acc:ZDB-GENE-030131-868] [ENSDART00000126759]	ENSDART00000126759	559388	CT729510///EH546725	cornichon family AMPA receptor auxiliary protein 4	cnih4	GO:0035556|GO:0016020|GO:0016021	XM_682723	GACTCTCTTTAAAGACGCTTTGAAGAATGTTAGAAAGATGAAAAGTCAATGCTTACAGGT///TGATCAAACTGGGTTTCCACCTGCTCTGCTTTTTCATCTACCTGTACAGTATGATCCTGG
A_15_P111336	0.00982148	5.10159	down	Danio rerio SNF related kinase, mRNA (cDNA clone MGC:92047 IMAGE:7045653), complete cds. [BC075868]			BC075868					TAACTTCACTTGGACCCTGATGCACTATAAATGACAATTACCACAATGCATATCCTTTTT
A_15_P118381,A_15_P203736|415108	0.00564551	5.05157	down	Danio rerio popeye domain containing 3 (popdc3), mRNA [NM_001001848]	ENSDART00000081431	415108	NM_001001848	popeye domain containing 3	popdc3	GO:0016020|GO:0016021	NM_001001848	GACTGTTGCCTGTGTCGTGTTTGCTTTACACACATATTAATTGTTCATCTTAATGTTCAT///GTTTTTGCACTTCATCTATCCATTTCAGTTCCTGGACTCTCCAGAATGGGATTCCCTCAG
A_15_P155121,A_15_P114262|30240	0.00467463	4.9965	down	Danio rerio fibulin 1 (fbln1), mRNA [NM_131042]///Danio rerio fibulin-1 D mRNA, complete cds. [AF013751]	ENSDART00000159555	30240	NM_131042///AF013751	fibulin 1	fbln1	GO:0016504|GO:0007507|GO:0030198|GO:0035122|GO:0005509|GO:0005578|GO:0007275|GO:0005576|GO:0043589	NM_131042	ATTAACGAGTGCAGGAATTATCCTGGTCGTCTCTGTGCACACAAGTGTGAAAACATCCTG///TTCTGCGTTTGATTGGCTGCTTCTTCAGTAGTTTGCTGCTAGCGAACGATGCGCAAAAAA
A_15_P160426|558290	0.00276054	4.88572	down	synaptoporin [Source:HGNC Symbol;Acc:HGNC:16507] [ENSDART00000054735]	ENSDART00000054735	558290	XM_005155844	si:dkey-30j16.3	si:dkey-30j16.3		XM_005155844	GGTATTCGGCTATCTGAACTTCGTGCTGTGGGCTGGAAACATCTGGTTTGTGTTTAAAGA
A_15_P107679|561797	0.0113512	4.69168	down	Danio rerio si:ch211-106a19.1 (si:ch211-106a19.1), mRNA [NM_001122748]	ENSDART00000033630	561797	NM_001122748	si:ch211-106a19.1	si:ch211-106a19.1	GO:0006869|GO:0006810	NM_001122748	GGAGAGACCTATGAACTTGACCGACTGGAAGAATTCGGCTACCGTTCCCTCTGTGAACAG
A_15_P165151|100001991	0.00766213	4.68854	down	ADAM metallopeptidase with thrombospondin type 1 motif, 15b [Source:ZFIN;Acc:ZDB-GENE-070814-5] [ENSDART00000062378]	ENSDART00000062378	100001991	XM_001341842	A disintegrin and metalloproteinase with thrombospondin motifs 8	LOC100001991		XM_001341842	TGTGACCCTGCCAAGATGCCTGAATCTGTATCTGAAAAGTGTTTCTACCAAGAGTGCTGA
A_15_P245401	0.00891266	4.65286	down	si:dkey-98j1.5 [Source:ZFIN;Acc:ZDB-GENE-090313-358] [ENSDART00000131353]	ENSDART00000131353		XM_692681				XM_692681	TAAACAGGCAGACATGTGCTTGGTTTGTATTGCGTTTGCTTCATGGGTGCTGAAATCGAC
A_15_P117381	0.00967669	4.38466	down	DR_AOV_NRM02_D07 adult ovary normalized (TLL) Danio rerio cDNA, mRNA sequence [CO351447]			CO351447					TATTCCCAATGTCGGAATCGCCAGCGGTGTTGTTGTTGTTGTTATGGTGATGGTCATAAA
A_15_P758036	0.0103357	4.26267	down	Rep: LOC446281 protein - Xenopus laevis (African clawed frog), partial (8%) [TC397729]			XM_001919331				XM_001919331	TTGAGCTCTGTGTTGCAGAGATGGTTACTGTCCTGGTCATTACAATCACTGTGGTCATCA
A_15_P111231|393806	0.00223394	4.09578	down	Danio rerio SNF related kinase b (snrkb), mRNA [NM_200833]	ENSDART00000015710	393806	NM_200833	SNF related kinase b	snrkb	GO:0035556|GO:0005737|GO:0004672|GO:0000166|GO:0004674|GO:0006468|GO:0060217|GO:0005524	NM_200833	CCAGCATTCCTTGCTGCTTTCCTGTAAGACCGTTAAACAATGCTGTGTATATGAACACTA
A_15_P107341|100147913	0.00216453	4.02977	down	BRCA1 associated RING domain 1 [Source:ZFIN;Acc:ZDB-GENE-030131-5883] [ENSDART00000135134]	ENSDART00000135134	100147913	XM_009304894	BRCA1 associated RING domain 1	bard1		XM_009304894	CGCTCTTCGACGGCTGCTTCTTCTACATGCTGGGCTCCTTCCCGCAACACCAAAAGATGA
A_15_P760437	0.00451857	4.00614	down	si:ch73-329n5.1 [Source:ZFIN;Acc:ZDB-GENE-131121-475] [ENSDART00000171730]	ENSDART00000171730		XM_695097				XM_009298413	ATTCCTGGATCAAACAATGGGAGCTCCGTCTCAAACCTCAACACCTCCAGTAATGTCAAT
A_15_P155596	0.000354793	3.99485	down	lipase maturation factor 1 [Source:HGNC Symbol;Acc:HGNC:14154] [ENSDART00000160868]	ENSDART00000160868		EG576135				XM_009300622	TGTTAAGCGTTATGTGGGAGGAAAGATTGACCTCTCCGCTCTGTCTTACACTCCTTCAAT
A_15_P697181	0.011849	3.90446	down		ENSDART00000123031							TGTGCTCCTGAGAGCCATTCCTTGCTCCTGATTCAGTCCATTTTCAATACTGGCTTTTTT
A_15_P445980|393792	0.0012691	3.76213	down	Danio rerio Kv channel interacting protein 3a, calsenilin (kcnip3a), mRNA [NM_200819]		393792	NM_200819	Kv channel interacting protein 3a, calsenilin	kcnip3a	GO:0005509|GO:0046872	NM_200819	GAGACCTGTCAGAAAGATGAAAACATCATGAACTCCATGCAGCTCTTTGAAAATGTGATA
A_15_P629426,A_15_P154381|664697	0.00832448	3.58441	down	Danio rerio dual specificity phosphatase and pro isomerase domain containing 1 (dupd1), mRNA [NM_001039837]	ENSDART00000159407	664697	NM_001039837	dual specificity phosphatase and pro isomerase domain containing 1	dupd1	GO:0016791|GO:0005737|GO:0006470|GO:0016787|GO:0016311|GO:0004721|GO:0008138|GO:0004725	NM_001039837	CACACAATACTATTTCAGTGTATTTCAGAATTGCTTCGCTGTTTGGTGCTTTGTCATTTA///TAAAGATATGCAGATTCATTACTATGGCGTCACAGCGGAGGACACGCCCACTTTCAACAT
A_15_P108670	0.0038496	3.52209	down	PREDICTED: Danio rerio uncharacterized LOC100537001 (LOC100537001), mRNA [XM_003197901]			XM_003197901				XM_003197901	GCGAACTCAACACAAGTTCAAAATCATTTCCACTGAAGATCCAGGATGTGCGTGTGTCAG
A_15_P620486|557100	0.00789235	3.49915	down	Danio rerio si:ch211-282j17.11 (si:ch211-282j17.11), mRNA [NM_001030109]	ENSDART00000137140	557100	NM_001030109	si:ch211-282j17.11	si:ch211-282j17.11		NM_001030109	CTGGATCAGCCTTCCTGAATCTCACAGACTCAATTTCATCTGCACTAACCACTGAGAGAA
A_15_P581322,A_15_P620346|541542	0.0124396	3.4065	down	Danio rerio family with sequence similarity 219, member B (fam219b), mRNA [NM_001014356]	ENSDART00000168661	541542	NM_001014356	family with sequence similarity 219, member B	fam219b	GO:0008150|GO:0003674|GO:0005575	NM_001014356	AAGCACAAAACACTGCATAAGCTCTTTATTTCACTGTTCTCTCTTCTGTCCCGGTATTCA///CTGAGTTGTGACTTTATTTCGTCACTTTTACAAGTTTTTAGGCTTCATCACATTTCTGAG
A_15_P278676	0.00386052	3.3779	down	fj63f08.y1 zebrafish adult brain Danio rerio cDNA 5' similar to SW:SYTC_HUMAN P26639 THREONYL-TRNA SYNTHETASE, CYTOPLASMIC ;contains element TAR1 repetitive element ;, mRNA sequence [AW305838]			AW305838					AAAGTCTGCAGGAGAGCTGAGCTCGTGGCCCAGTTTCGTGTCTGCTCGTCTGGATCTGTA
A_15_P105076|407613	0.00781601	3.3321	down	Danio rerio RNA binding protein, fox-1 homolog (C. elegans) 1-like (rbfox1l), mRNA [NM_214775]	ENSDART00000027364	407613	NM_214775	RNA binding protein, fox-1 homolog (C. elegans) 1-like	rbfox1l	GO:0008380|GO:0006397|GO:0048739|GO:0005737|GO:0000166|GO:0000381|GO:0003723|GO:0048741|GO:0043484|GO:0005634|GO:0003729|GO:0003676	NM_214775	GAAAATCAATCCAGTAATGGGTGCCATGTACGCCCCTGAACTTTATACAGTTGCCAGCTT
A_15_P350500,A_15_P105879|564498	0.00413179	3.28327	down	Danio rerio ddb1 and cul4 associated factor 6 (dcaf6), mRNA [NM_001145090]	ENSDART00000113194///ENSDART00000111027	564498	NM_001145090	ddb1 and cul4 associated factor 6	dcaf6		NM_001145090	TACTACTCTGACTACATTTACCTGTTTGACCCCAAAGATGACCAGGCCAGAGAGCTCAAA///GTTCCTGCTTCATTTATGCTCCGAATGCTGGCATCATTAAATCACATCAGAACAGACCGC
A_15_P226736,A_15_P171786|790929	0.00634272	3.0647	down	Danio rerio zgc:158316 (zgc:158316), mRNA [NM_001080074]	ENSDART00000159706///ENSDART00000163529	790929	NM_001080074	zgc:158316	zgc:158316	GO:0008150|GO:0003674|GO:0005575	NM_001080074	TGCTTCCTGATGCTGTGCTATAACTCAGTGGTGGTCTACATGCCCTCCTCCTCGTACCGG///AGCAGTCGAGGGAACGCCGCGTCCCGTCTGTGTGCTAGTAAGAAGAGCCGAGTGAGGAGT
A_15_P188996|568410	0.0099064	2.99296	down	Danio rerio zgc:194990 (zgc:194990), mRNA [NM_001130790]	ENSDART00000100992	568410	NM_001130790	zgc:194990	zgc:194990	GO:0008150|GO:0003674|GO:0005575	NM_001130790	TTACAGAGAAGCTTTATCCGGTGTTCGGGACGGTGGAGATGGTGCGCGAGATGGTGATCC
A_15_P754756	0.0122266	2.93591	down	zinc finger protein 1009 [Source:ZFIN;Acc:ZDB-GENE-110914-160] [ENSDART00000128262]	ENSDART00000128262		XR_117674					TGTCAGCACCTTTACACAGCACATGAAGACTCACACTGAAGAGAAACCATCAGCTGAACA
A_15_P706146	0.00456871	2.85357	down									TAACAAGCAAAAGTGTTCCCTGCCGAGTCAACGATTGTTAAGGCGATCATGCGTTCATCT
A_15_P196921|559418	0.00644018	2.66817	down	Danio rerio protein kinase domain containing, cytoplasmic a (pkdcca), mRNA [NM_001161598]	ENSDART00000050934	559418	NM_001161598	protein kinase domain containing, cytoplasmic a	pkdcca	GO:0016310|GO:0004672|GO:0016301|GO:0006468|GO:0005576|GO:0005524|GO:0004715|GO:0016740	NM_001161598	ACGCATGCACAAAACAGAGTATAAACGTGTGTCGGACTCCTCGATATCAGCAGAGAACTA
A_15_P627056,A_15_P120288,A_15_P704276|100144553	0.00862992	2.65725	down	Danio rerio aarF domain containing kinase 1 (adck1), mRNA [NM_001123049]	ENSDART00000123845	100144553	NM_001123049	aarF domain containing kinase 1	adck1	GO:0005575	NM_001123049	CGGGTGTTTTATTTTTATTTTTTGGTCATCCTGGCTCAATAAATGGGGGCATTTGTATTT///AGGACGGTGGCAGTGAAAGTACAACATCCCAAGGTCCAGCGCCAAAGCTCCAAGGACATT///TTCGAAAGACTCCTGAAAGCAATAAAACGGAAATTGTGTTACTCGATCACGGCCTGTATC
A_15_P598607|322068	0.0105616	2.55158	down	faa57g07.x1 Gong zebrafish testis Danio rerio cDNA clone IMAGE:5898037 3', mRNA sequence [BQ618190]		322068	BQ618190	spectrin, beta, non-erythrocytic 2	sptbn2	GO:0008091|GO:0005543|GO:0005200|GO:0003779		CTGACTTATGGGCTTCTTTCTGTTTTGTCCTCTCTGAACATTAATTTAAACCAACAATAC
A_15_P607467,A_15_P275566|406304	0.00782272	2.46575	down	Danio rerio growth arrest and DNA-damage-inducible, beta a (gadd45ba), mRNA [NM_213031]	ENSDART00000136382///ENSDART00000170326	406304	NM_213031	growth arrest and DNA-damage-inducible, beta a	gadd45ba	GO:0051597|GO:0001756|GO:0051726|GO:0006950|GO:0005634|GO:0046686	NM_213031	TTTATGAGTCTGCAAAACTAATGAATGTAGATCCAGACTGCGTTGTGCTGTGCATTCTGG///ATGCTGTTTCTGCAACGAAAGGATGAAAGAGTCATTCTCTGCGAATGAAAGCAAACGGGC
A_15_P727656,A_15_P151276|791588	0.00992284	2.46353	down	Danio rerio zgc:153740 (zgc:153740), mRNA [NM_001045430]	ENSDART00000134916///ENSDART00000098336	791588	NM_001045430	zgc:153740	zgc:153740	GO:0008150|GO:0003674|GO:0005575	NM_001045430	AAATTTCTATGGTGGGATTGTGAGCATTATTCCACTGACTTTGGACCTTCTCGCTGCCTA///AGTAAGCACCAGAGAAGTAAGTCCTCAGAGAAGAAAAAAGGATCTGGTGGTTGGCATGCA
A_15_P107315|557567	0.00584444	2.45232	down	Danio rerio bone morphogenetic protein 7b (bmp7b), mRNA [NM_001077146]	ENSDART00000138020	557567	NM_001077146	bone morphogenetic protein 7b	bmp7b	GO:0010862|GO:0005576|GO:0042981|GO:0030509|GO:0005125|GO:0005160|GO:0005615|GO:0060395|GO:0070700|GO:0043408|GO:0048468|GO:0008083|GO:0040007	NM_001077146	GTTGGAGGAACATTTAGACAGGGATTCAGATTTGTTCCTGCTGGACTCGCGGGTGATCTG
A_15_P239471|497072	0.0120007	2.42143	down	Danio rerio zgc:198371 (zgc:198371), mRNA [NM_001012252]	ENSDART00000053661	497072	NM_001012252	zgc:198371	zgc:198371	GO:0008150|GO:0003674|GO:0016020|GO:0016021	NM_001012252	TTCATTGATCGTAGACTGAGAAAGACCATTTTGGTACTAGAAGGTGCGGCTCCTGTCACA
A_15_P118793,A_15_P634271|393127	0.00287539	2.15374	down	Danio rerio phosphatidylethanolamine N-methyltransferase (pemt), mRNA [NM_200158]	ENSDART00000160788///ENSDART00000157467	393127	NM_200158	phosphatidylethanolamine N-methyltransferase	pemt	GO:0016020|GO:0080101|GO:0005789|GO:0004608|GO:0016021|GO:0008170|GO:0006644|GO:0000773|GO:0006656	NM_200158	CCAGGCTTTAGGCTCCATTTGTTTCATGTTCACTCGATGTTCTTTGCTCTTTTATTTGAG///CCTGATGGATCAGAAGGTGACTGGTTTCCCTTTTAATGTGATGGACAATCCCATGTACTG
A_15_P192416|100002904	0.00635551	1.84281	down	forkhead box F2b [Source:ZFIN;Acc:ZDB-GENE-041001-130] [ENSDART00000103232]	ENSDART00000103232	100002904	XM_003200706	forkhead box F2b	foxf2b	GO:0043565|GO:0006355|GO:0003700|GO:0003705|GO:0005634|GO:0009653|GO:0003677|GO:0030154	XM_003200706	TTCATGTTGAATTTTAACGGGATCACCTCCTTCCACCCGTCTGCAGGCGGATATTATCAT
A_15_P237626,A_15_P628951|30273	0.00636017	1.78484	down	Danio rerio snail family zinc finger 1a (snai1a), transcript variant 1, mRNA [NM_001313699]	ENSDART00000123567///ENSDART00000079578	30273	NM_001313699	snail family zinc finger 1a	snai1a	GO:0042074|GO:0007369|GO:0051059|GO:0008078|GO:0008270|GO:0005634|GO:0009953|GO:0001837|GO:0003676|GO:0046872	NM_001313699	ATACCAGTGCAGCACCTGCTCTCGCACCTTCAGTCGCATGTCACTGCTGCAGAAACACAG///GAGTTTTGAGACACTTCTGAATTTGTGAGGAAACGGACATTCTTATTAAACAACTACCAA
A_15_P111340,A_15_P624501|436597	0.00891815	1.56488	down	Danio rerio retinol dehydrogenase 12 (all-trans/9-cis/11-cis) (rdh12), mRNA [NM_001002325]	ENSDART00000137315	436597	NM_001002325	retinol dehydrogenase 12 (all-trans/9-cis/11-cis)	rdh12	GO:0008152|GO:0016491	NM_001002325	CTCAAATGAAGCTGCATATTGAAATCTTTTATACAGATGTGCTTTTGACTACTGTGGTAC///ATGAAAACTGCTGATGGATTTGAGATGCAGATCGGGGTCAATCATCTTGGTCACTACCTG
A_15_P319421,A_15_P194971,A_15_P754846|558648	0.00597906	1.40469	down	Danio rerio selenoprotein O (selo), mRNA [NM_001044871]	ENSDART00000099701///ENSDART00000144584	558648	NM_001044871	selenoprotein O	selo		NM_001044871	AAGCCTGAGCCGCTCTTCCCTTGAACGACTCGAGTTTGACAATGTTGCTCTTAAAAAACT///AAATGGAGACTTCTCAGAGGTCCAAAGAGTCCTGAAAGTGCTGGAAAAGCCTTTCTCAGT///GTGCTTAGAAACTACATCGCCCAGAATGCAATAGCAGCAGCTGAAAATGGAGACTTCTCA

## Sheet: LPS vs. PBS
Gene_ID	p	FC (abs)	Regulation	Description	EnsemblID	EntrezGeneID	GenbankAccession	GeneName	GeneSymbol	Go	RefSeqAccession	Sequence
A_15_P118284|562007	0.0142239	4.19426	up	Danio rerio immunoresponsive gene 1, like (irg1l), mRNA [NM_001077607]	ENSDART00000091158	562007	NM_001077607	immunoresponsive gene 1, like	irg1l	GO:0005739|GO:0047613|GO:0006952|GO:0016829	NM_001077607	CGTTGAGAGCCTGGATCGATCAGATGACTGTAAACAACTGCTTGCCCAACTGCAATAAAA
A_15_P117363,A_15_P205746|414846	0.0142971	3.39766	up	Danio rerio ring finger protein 141 (rnf141), mRNA [NM_001007290]	ENSDART00000136320	414846	NM_001007290	ring finger protein 141	rnf141	GO:0004842|GO:0008270|GO:0046872|GO:0051865	NM_001007290	AGCTCTACAAAGACATCACCAGTCAAGCAGCTGAAGTATTTAGTTCAAATGTGGCGGCAG///GGGTTGGTGTTGTATATTTTGGTATAAATAATGTGTAACAAGCTGCCAGTACATTTTCTG
A_15_P631491|553977	0.00299697	3.34106	up	Danio rerio granulin 1 (grn1), mRNA [NM_001020802]	ENSDART00000051972	553977	NM_001020802	granulin 1	grn1	GO:0008150	NM_001020802	CCTGACAAAAGGAACAAGTATCTGCAATATCAGTAAATTCTAAGATAAATGCATTGACCG
A_15_P270202|568604	0.00251213	3.22769	up	si:ch211-213d14.2 [Source:ZFIN;Acc:ZDB-GENE-030131-8357] [ENSDART00000154383]	ENSDART00000154383	568604	XM_691940	si:ch211-213d14.2	si:ch211-213d14.2		XM_691940	AACAAGGATGGATCTGAGCTCTAGTTTCTCCCCAGAAAACTACCACTATCAGCACTGCAA
A_15_P204281|100144627	0.00723259	3.12533	up	S100 calcium binding protein V1 [Source:ZFIN;Acc:ZDB-GENE-080407-1] [ENSDART00000103340]	ENSDART00000103340	100144627	BC151933	S100 calcium binding protein V1	s100v1	GO:0005507|GO:0005509	XM_001922779	CAATTTGGATTGCAGAGCAAAGAGAAGCAGGTGAAATGTGTGAAATGCAGTCTGATGTAA
A_15_P281337,A_15_P224597|30757	0.0193775	2.70756	up	Danio rerio major histocompatibility complex class I UBA (mhc1uba), mRNA [NM_131471]	ENSDART00000151649///ENSDART00000151233	30757	NM_131471	major histocompatibility complex class I UBA	mhc1uba	GO:0002474|GO:0006955|GO:0016020|GO:0005886|GO:0019882|GO:0042612|GO:0042605|GO:0016021|GO:0003823	NM_131471	CATTCTACTGGGCTATCCTGAAGTATTCAAGAACAACATTAAAGTTGTGATGGAGCGCTT///GACTACCAAGGTTAAATGGGATTCCACTGGAGCAGAGGCAAATTACTGGAAAGGATATCT
A_15_P117794,A_15_P662937|550445	0.00104729	2.64565	up	Danio rerio actin, alpha 1a, skeletal muscle (acta1a), mRNA [NM_001017750]	ENSDART00000052838	550445	NM_001017750	actin, alpha 1a, skeletal muscle	acta1a	GO:0010628|GO:0005737|GO:0000166|GO:0030175|GO:0090131|GO:0005524|GO:0044297|GO:0030027	NM_001017750	ACGTTCCACTGTACACTGATGACCAACACTAATCTCACTTCAACAGACAAATAAAACTGA///GCATCAAGGGACAGCAGAAATACCAAGCGCTCTCATTGCACACAACTGTATTTATTACTG
A_15_P676231	0.0130548	2.59128	up	PREDICTED: Danio rerio regulating synaptic membrane exocytosis 2a (rims2a), transcript variant X1, mRNA [XM_009292613]			XM_009292613			GO:0045732|GO:0017124|GO:0030054|GO:0008285|GO:0005886|GO:0015075|GO:0005783|GO:0008016|GO:0048514|GO:0007267|GO:0005741|GO:0016264|GO:0010232|GO:0051259|GO:0005764|GO:0005615|GO:0007269|GO:0007507|GO:0005916|GO:0005737|GO:0006955|GO:0006936|GO:0007154|GO:0017156|GO:0051924|GO:0006810|GO:0043403|GO:0004872|GO:0004871|GO:0043123|GO:0009268|GO:0005243|GO:0035050|GO:0005770|GO:0005771|GO:0019904|GO:…	XM_009292613	CCAAGGCTATGTCTTGGTCAAGTATGGTTGAGTACAGAGATTTATGTAAGTTATTTTTCA
A_15_P528172,A_15_P663176,A_15_P174221|768287	0.00131703	2.34313	up	Danio rerio desmin b (desmb), mRNA [NM_001077452]	ENSDART00000153465///ENSDART00000065356	768287	NM_001077452	desmin b	desmb	GO:0005882|GO:0006936|GO:0005198|GO:0060538|GO:0007626	NM_001077452	TCGCGCTGAGAGAGGAGGCTGAGAATAATCTGTCTGCTTTCAGAGCTGACGTGGATGCTG///TACGTGTCAAGTTTGGAATGAAGGTGTATTTGAAGCAAGTTTTAGATGAAGCAGAAAACG///TAGAGAGACGAGCCCAGAGCATCAACAAAGAGCGTCTGAAATGCACTCAAAGAAAACTGT
A_15_P102603|393692	0.00287359	2.21384	up	Danio rerio ADP-ribosylation factor-like 3, like 2 (arl3l2), mRNA [NM_200719]	ENSDART00000021346	393692	NM_200719	ADP-ribosylation factor-like 3, like 2	arl3l2	GO:0005622|GO:0048841|GO:0000166|GO:0007264|GO:0005525	NM_200719	ATTATCAGCGAAATATTAATTGTTGCAAACAGTTAATGTTACACTCAGAGCACACAGCAC
A_15_P669426,A_15_P621517|393379	0.0129309	2.16562	up	Danio rerio zgc:64065 (zgc:64065), mRNA [NM_201334]	ENSDART00000167333///ENSDART00000168727	393379	NM_201334	zgc:64065	zgc:64065	GO:0006629|GO:0008081	NM_201334	AATAATTCAGACCCCAATGAGGCCATTTCATTCCTCGATAACAAGAAACAATCAGGCAGA///CGACTCATCACAATTTAAATTCCTTGATGGTTTTCTAACTTACCTGATGGCAAACAGAAA
A_15_P109981|406840	0.00416424	2.02827	up	Danio rerio sestrin 3 (sesn3), mRNA [NM_213519]	ENSDART00000086954	406840	NM_213519	sestrin 3	sesn3	GO:0003674|GO:0005634	NM_213519	TCTCCACTCATGATGCATTTATACGTTTCCAAAAATGTAAGCGCTGGAACTGCTTTCCAG
A_15_P246311|559737	0.00559994	2.00486	up	Danio rerio immune-related, lectin-like receptor 4 (illr4), mRNA [NM_001040040]	ENSDART00000102904	559737	NM_001040040	immune-related, lectin-like receptor 4	illr4	GO:0016020|GO:0030246|GO:0016021	NM_001040040	TGGTTTGATGCATTCTGCACTATTGCATTCAGAAGAATATGTGAAACCAGAGCCTCCAGA
A_15_P104188|558148	0.00546426	2.00125	up	Danio rerio transcription factor 21 (tcf21), mRNA [NM_001037681]	ENSDART00000053539	558148	NM_001037681	transcription factor 21	tcf21	GO:0060426|GO:0001658|GO:0060425|GO:0005634|GO:0048536|GO:0030154|GO:0007530|GO:0048608|GO:0072277|GO:0060008|GO:0045944|GO:0030855|GO:0046983|GO:0060021|GO:0014707|GO:0060435|GO:0006355|GO:0048286|GO:0060766|GO:0070888|GO:0000122|GO:0003677|GO:0006351|GO:0001078|GO:0001077|GO:0048557|GO:0007519|GO:0048732|GO:0060539|GO:0072162	NM_001037681	GGCTGGCAAACCAGAAAATGAACTCAAAGAAATGCTGAATTCTACACGTTTATGCGGGAC
A_15_P165246|559569	0.014813	1.9334	up	egl-9 family hypoxia-inducible factor 2 [Source:ZFIN;Acc:ZDB-GENE-060503-757] [ENSDART00000152603]	ENSDART00000152603	559569	XM_682924	egl-9 family hypoxia-inducible factor 2	egln2	GO:0031418|GO:0005506|GO:0016491|GO:0016705|GO:0055114	XM_682924	TATGCCATCACTGTTTGGTACTTTGATGCAAAAGAGCGAGCTGAAGCGAAGGAGAAGTAC
A_15_P103177|393437	0.00457231	1.88025	up	Danio rerio neuronal calcium sensor 1a (ncs1a), mRNA [NM_200465]	ENSDART00000159522	393437	NM_200465	neuronal calcium sensor 1a	ncs1a	GO:0005509|GO:0048752|GO:0046872|GO:0060872	NM_200465	TGTCACCCAGACACTGCAGTAGATGAAATATTGTGGTTATGGGGTAACAATAATGCAGTA
A_15_P628136,A_15_P107909|402820	0.0190602	1.8543	up	Danio rerio thymosin, beta (tmsb), mRNA [NM_205581]	ENSDART00000077197	402820	NM_205581	thymosin, beta	tmsb	GO:0003785|GO:0005737|GO:0007015|GO:0003779|GO:0005856	NM_205581	GAATGTATTTCACCCTGTGAGTTCAGAAAACCAAATAAAATGCACCTCATTTTTGACACG///GAGAATGTATTTCACCCTGTGAGTTCAGAAAACCAAATAAAATGCACCTCATTTTTGACA
A_15_P152951,A_15_P132586|60642	0.00202553	1.79179	up	Danio rerio SRY (sex determining region Y)-box 9b (sox9b), mRNA [NM_131644]///SRY (sex determining region Y)-box 9b [Source:ZFIN;Acc:ZDB-GENE-001103-2] [ENSDART00000064500]	ENSDART00000064500	60642	NM_131644///AY029578	SRY (sex determining region Y)-box 9b	sox9b	GO:0006355|GO:0048839|GO:0031099|GO:0060041|GO:0051216|GO:0000981|GO:0003170|GO:0030916|GO:0005634|GO:0030318|GO:0003342|GO:0061008|GO:0031016|GO:0050935|GO:0060021|GO:0043049|GO:0061032|GO:0035118	NM_131644	AACCTGAGGGTTTCCATAGCAACTTGTCACCTAGGAATTATACGGTTCTCTCTTTCTGAG///CCGCACTCTTCACAGAAGCTTATCTTTTGTATCATATTGTTTGCAATAAAAGAAAGATCC
A_15_P173671|767719	0.00789994	1.791	up	Danio rerio zgc:153720 (zgc:153720), mRNA [NM_001076657]	ENSDART00000084891	767719	NM_001076657	zgc:153720	zgc:153720		NM_001076657	AACCAAGCTGATTGTGTAGGAAATGTTTTACCAAACATGCTGGGTTACTATATCTAACAG
A_15_P209571|393398	0.00290477	1.71554	up	Danio rerio cathepsin Sa (ctssa), mRNA [NM_200426]	ENSDART00000053638	393398	NM_200426	cathepsin S, ortholog 1	ctss1	GO:0004197|GO:0006955|GO:0016787|GO:0019882|GO:0051603|GO:0006508|GO:0008233|GO:0008234|GO:0005764|GO:0005615|GO:0034769	NM_200426	CAAAGAGCTGATATATGGATATTTTGCATAGTGTAGACAGTGTTTGATGTTGATGATGTC
A_15_P263104|566695	0.00251784	1.71104	up	NHS-like 1a [Source:ZFIN;Acc:ZDB-GENE-050411-25] [ENSDART00000168051]	ENSDART00000168051	566695	XM_689979	NHS-like 1a	nhsl1a	GO:0008150|GO:0003674|GO:0005575	XM_689979	GTTTCTTATTTCTAAACAGGGGTACTGTTTATCATACTTACTATTGATATGTGCACCTGC
A_15_P552017|560716	0.0146267	1.70647	up	Danio rerio similar to Tripartite motif-containing protein 16 (Estrogen-responsive B box protein), mRNA (cDNA clone IMAGE:6791787), partial cds. [BC160665]	ENSDART00000156620	560716	BC160665	finTRIM family, member 26	ftr26	GO:0005622|GO:0008270|GO:0046872	XM_005163559	CTCTACCCTGGGTTTGGCTTAAACCGGGACTCATCAGTGAAACTGTCATCTATGATTTAG
A_15_P622506|336503	0.00837358	1.63554	up	Danio rerio interferon, gamma-inducible protein 30 (ifi30), mRNA [NM_001006057]	ENSDART00000078866	336503	NM_001006057	interferon, gamma-inducible protein 30	ifi30	GO:0047134	NM_001006057	CAAAAACCAGCTGCTTGTACTCTAGGGCTGAAGAAGAACACCAACAATTACTGCATGAAC
A_15_P198686,A_15_P674326|492647	0.00695688	1.60963	up	Danio rerio angiopoietin-like 4 (angptl4), mRNA [NM_001256203]	ENSDART00000144149	492647	NM_001256203	angiopoietin-like 4	angptl4	GO:0009617	NM_001256203	AGAAGATCCATTCTGTGTCCAAAGGTGGCAACTATATCCTCAAGGTGCAGTTCTCCGATT///GTATATTGAGGCATTATCCACAGACATTAGTAGATCTGCAGAACATTGAAAGATCTGTTG
A_15_P699856	0.0123138	1.60671	up	Rep: Zgc:158224 protein - Danio rerio (Zebrafish) (Brachydanio rerio), complete [TC382187]						GO:0008150|GO:0009409|GO:0006950|GO:0005575		CATGTACATGGCAACTGAAGAACCTGTCATGAGTTATTTCTAACCTAAGAATAAGTTGTA
A_15_P169321,A_15_P657906,A_15_P659536|449797	0.0106068	1.60339	up	Danio rerio tetraspanin 13b (tspan13b), mRNA [NM_001005970]	ENSDART00000145396	449797	NM_001005970	tetraspanin 13b	tspan13b	GO:0016020|GO:0005887|GO:0005246|GO:0016021|GO:0007166	NM_001005970	TTGCATGCATTCCTCATTGACGTGTACATCTATATCCAATGGTTCTGTGAACTGCGATTT///TAATGAGAAGCAACAGAATCACCTGTTGGAGGTGGGTTGGAACAACTCTTTGACCACTCA
A_15_P439365|571340	0.0148698	1.57435	up	Danio rerio reticulocalbin 2 (rcn2), mRNA [NM_001030263]	ENSDART00000147823	571340	NM_001030263	reticulocalbin 2	rcn2	GO:0005509	NM_001030263	GAAGTGACAGATTATGGAAGACAGCTTCACGTGCCACATGATGAACTGTAATAGTTTTTT
A_15_P596307|556677	0.00588523	1.5586	up	microfibrillar-associated protein 2 [Source:ZFIN;Acc:ZDB-GENE-030131-6710] [ENSDART00000082471]	ENSDART00000082471	556677	BC124467	microfibrillar-associated protein 2	mfap2	GO:0001568|GO:0001527|GO:0048048		ATTATGGTGCTATTGTATTCGTTACACTGGTGCAGGAGGAAGAGAGATCGTCTGCTCATC
A_15_P151001|393964	0.0169586	1.55741	up	Danio rerio protein kinase C and casein kinase substrate in neurons 3 (pacsin3), mRNA [NM_200989]	ENSDART00000165201	393964	NM_200989	protein kinase C and casein kinase substrate in neurons 3	pacsin3	GO:0060034|GO:0005886|GO:0097320|GO:0014028	NM_200989	GTGCTTTTTTAAAGAAGTTCTACTGGACATACACCAGCACATGGACCTCTCCAGCAATGA
A_15_P119856,A_15_P134622|553403	0.000920246	1.53715	up	Danio rerio potassium channel tetramerisation domain containing 12.2 (kctd12.2), mRNA [NM_001034019]	ENSDART00000075584	553403	NM_001034019	potassium channel tetramerisation domain containing 12.2	kctd12.2	GO:0048814|GO:0021986|GO:0006810|GO:0051260|GO:0006811	NM_001034019	ACTCACATTTTTATTCGTTGCGCGCAACGAACGTGTAGTTGTGTGCCACAATGTCAATAT///GTTATTCAAACACATTTCTCGGACACTCACATTTCTATTCGTTGCGCGCAACGAACGTGT
A_15_P105607,A_15_P110106|100150270	0.00289367	1.51882	up	solute carrier family 26, member 10 [Source:ZFIN;Acc:ZDB-GENE-030131-9845] [ENSDART00000111570]	ENSDART00000111570	100150270	XM_001921731///CA474647	solute carrier family 26, member 10	slc26a10	GO:0019531|GO:0055085|GO:0005254|GO:0015116|GO:0016020|GO:0005887|GO:0015301|GO:0015106|GO:0042391|GO:0006810|GO:0008272|GO:0008271|GO:0051453|GO:0016021	XM_001921731	CGGGCTGATGAACTACATGAATCCTCAGCATATCTTTGTAACAATCCATGATGCCGTGGT///ATTAGCACTGTAGAGCAAGGAGTTGCAGACAGTTCATTTTCTTCAAAGAATGACTTGTTC
A_15_P136541|797354	0.0178941	6.07313	down	structural maintenance of chromosomes 1B [Source:ZFIN;Acc:ZDB-GENE-091217-1] [ENSDART00000157389]	ENSDART00000157389	797354	XM_001334221	structural maintenance of chromosomes 1B	smc1b	GO:0051276|GO:0005694|GO:0005634|GO:0005524	XM_009297996	TGGAGTCTATTCAATGTTTGATGAATGCATGTTCAGCCGTCTTCTGACTCTGGACCTCAC
A_15_P236511	0.0179215	5.69156	down	trace amine associated receptor 18e [Source:ZFIN;Acc:ZDB-GENE-100514-8] [ENSDART00000132523]	ENSDART00000132523							CAGTTAAACACATCTTGACTTTTAAAATATTGGAGCCAGCATCCTCACTCTTGGATATTT
A_15_P758451	0.00944156	5.14208	down	si:dkey-234d14.2 [Source:ZFIN;Acc:ZDB-GENE-100922-134] [ENSDART00000147193]	ENSDART00000147193		CO357727				XM_001920087	TTCATGAAAAACGCTCTGTGGAGGACGAGATGGACGTCAGTAAAGGAGAAATCACACTGA
A_15_P758231	0.00595689	3.72617	down	si:ch211-160d14.15 [Source:ZFIN;Acc:ZDB-GENE-141216-220] [ENSDART00000161791]	ENSDART00000161791							CCTTTGGGCAATGACATATTTTTAAACAACCTTGCCCGGTGTCTGAAAGATCAAATCCAG
A_15_P440095|100149106	0.00863498	3.62862	down	ankyrin repeat and EF-hand domain containing 1b [Source:ZFIN;Acc:ZDB-GENE-060810-68] [ENSDART00000155509]	ENSDART00000155509	100149106	XM_001923390	ankyrin repeat and EF-hand domain containing 1b	ankef1b	GO:0008150|GO:0005509|GO:0005575	XM_009292877	GCATCCCTGAGCCAAATAGGATTGAACGACTGGGGAGGAATAAATGAAATATCTGAACCC
A_15_P131921|58085	0.0115763	3.60891	down	Danio rerio peripherin 2a (retinal degeneration, slow) (prph2a), mRNA [NM_131566]	ENSDART00000055415	58085	NM_131566	peripherin 2a (retinal degeneration, slow)	prph2a	GO:0016020|GO:0005887|GO:0016021|GO:0007601|GO:0007166	NM_131566	AAGAGGACTCTGGATCTCATGCAGATGGAGTTCCGATGCTGTGGCAACAACAATTACAAA
A_15_P154406	0.00876752	3.47031	down	si:ch211-9n13.3 [Source:ZFIN;Acc:ZDB-GENE-060503-800] [ENSDART00000132046]	ENSDART00000132046		DN771728					TTTCCAGAGAGCTCCAAAGACTTGGACTTGATGCTTGTTTTATCCAAACTGTGACGCTGA
A_15_P451830|678641	0.00693147	3.2478	down	Danio rerio Dab, reelin signal transducer, homolog 1b (Drosophila) (dab1b), transcript variant 2, mRNA [NM_001135042]	ENSDART00000108481	678641	NM_001135042	Dab, reelin signal transducer, homolog 1b (Drosophila)	dab1b	GO:0003674|GO:0005575	NM_001135042	TAATAACTGCGGAGATTTGCATAAACAAACAGGACACTATTGAGCCCTCGGTGGACTCCT
A_15_P441665	0.0150251	2.98857	down	neurotrophic tyrosine kinase, receptor, type 3b [Source:ZFIN;Acc:ZDB-GENE-010126-4] [ENSDART00000126011]	ENSDART00000126011		XM_002662753				XM_002662753	AACAACGACTGAACATCAAAGACATTCAGAAAGTCCTTTACGCTCTGGGAAAAGCCACGC
A_15_P108311|550419	0.00874338	2.98059	down	Danio rerio zgc:112160 (zgc:112160), mRNA [NM_001017724]	ENSDART00000058067	550419	NM_001017724	zgc:112160	zgc:112160	GO:0016787|GO:0004252|GO:0006508|GO:0008236|GO:0008233|GO:0005575	NM_001017724	GAAATGCCATATTCTGCAACAAAAAGGTCTCTGTAATGAGTAATGTAACATGCTTCATCA
A_15_P679396|565656	0.0108012	2.65102	down	B-cell CLL/lymphoma 3 [Source:ZFIN;Acc:ZDB-GENE-061013-1] [ENSDART00000130641]	ENSDART00000130641	565656	CN508271	B-cell CLL/lymphoma 3	bcl3		XM_688922	ACAGCAATGATAAAGCACTTTTCCAAATGCAGACACTCCACAGTTCACCAGTGGACAACA
A_15_P220331|387298	0.0165639	2.56191	down	Danio rerio purinergic receptor P2X, ligand-gated ion channel, 7 (p2rx7), mRNA [NM_198984]	ENSDART00000167907	387298	NM_198984	purinergic receptor P2X, ligand-gated ion channel, 7	p2rx7	GO:0004931|GO:0005886|GO:0035381|GO:0005524|GO:0005639|GO:0016020|GO:0005887|GO:0006810|GO:0001614|GO:0033198|GO:0016021|GO:0005216|GO:0006812|GO:0006811	NM_198984	TTGGGAAGGCTGGAAAGTTCAGCATCATTCAGCTAATCATCTACATTGGGTCTACGCTCT
A_15_P687475	0.00953139	2.53918	down	Rep: Zgc:152985 - Danio rerio (Zebrafish) (Brachydanio rerio), partial (35%) [TC378616]								TGAAACATTAATGAGTTTCTTCTGTTGAACAGAAAGCTGAAAACCGGTAACCATTGACAT
A_15_P380140|564790	0.00351164	2.48544	down	Danio rerio arylsulfatase G (arsg), mRNA [NM_001089405]	ENSDART00000157812	564790	NM_001089405	arylsulfatase G	arsg	GO:0008152|GO:0008484|GO:0003824	NM_001089405	TTATCTTAGCTGATGATATTGGATGGGGAGACCTCTGGTTAAACAGGCCTGACAACTCCA
A_15_P673416	0.00696352	2.45036	down									TGAAATTTATTAGCTCATGCACTAGCTAGCAAGCCATGCTATTTCGTCAGGACCTGTTAA
A_15_P569032|569091	0.0157018	2.299	down	si:dkey-19b23.7 [Source:ZFIN;Acc:ZDB-GENE-141216-311] [ENSDART00000172416]	ENSDART00000172416	569091	XM_701384	si:dkey-19b23.7	si:dkey-19b23.7		XM_701384	ATATTCGGTTCGTTGCAGGGCTTTCATTATTTTCAGCCCTGGCTAAGAGGAAGAGAGGAA
A_15_P391880|336217	0.00158353	2.28759	down	AGENCOURT_16621535 NIH_ZGC_7 Danio rerio cDNA clone IMAGE:7053047 5', mRNA sequence [CK028010]		336217	CK028010	wu:fj56g03	wu:fj56g03			AGCGCTCTGCATACATGATGTTCAGATTTTATGACCAAATCTCCTGTTATGTAAACTTTT
A_15_P208311|445052	0.0111001	2.23001	down	Danio rerio carboxypeptidase A2 (pancreatic) (cpa2), mRNA [NM_001003446]	ENSDART00000011397	445052	NM_001003446	carboxypeptidase A2 (pancreatic)	cpa2	GO:0016787|GO:0006508|GO:0004180|GO:0008270|GO:0008233|GO:0005615|GO:0004181	NM_001003446	GAGACATGGTTTGCTCTCAGATACATAATGCAATATGTTTCTGATCATCCTTATTGAGAT
A_15_P378110|100318301	0.00438465	2.21593	down	Danio rerio dehydrogenase/reductase (SDR family) X-linked (dhrsx), mRNA [NM_001256719]	ENSDART00000148946	100318301	NM_001256719	dehydrogenase/reductase (SDR family) X-linked	dhrsx	GO:0008152|GO:0016491	NM_001256719	TCTGGATGACTTGCAGGGAAGGTTATGCTATAGTTCCCATGCTGCATATGCTCAGAGTAA
A_15_P632676|565269	0.017122	2.19086	down	Danio rerio hairy-related 8.2 (her8.2), mRNA [NM_001166166]	ENSDART00000101578	565269	NM_001166166	hairy-related 8.2	her8.2	GO:0006355|GO:0046983|GO:0005634|GO:0003677|GO:0006351	NM_001166166	TTAGAATGCCACATGATGTTGAGAGTTCTCACCTTTCAGTTCTACAGATGTGGAGGCCCT
A_15_P161266|394115	0.000341126	2.12598	down	Danio rerio RAN binding protein 3a (ranbp3a), mRNA [NM_201140]	ENSDART00000163168	394115	NM_201140	RAN binding protein 3a	ranbp3a	GO:0046907	NM_201140	TTACAGTCCAGATTGGTCATGCGGACTCAAGGAAGTCTTCGAGTGATCCTCAATACTAAG
A_15_P294846	0.00833458	2.10546	down	PREDICTED: Danio rerio EH domain binding protein 1-like 1a (ehbp1l1a), transcript variant X10, mRNA [XM_009303013]			XM_009303013			GO:0008150	XM_009303013	GCTGATGAGGTTGCAGATACTAAGGCCATAAATGTTCCTCAAAACCATGAACCTCACCCT
A_15_P684616	0.00522965	2.07815	down	AL915814 PJR-Z1+Z2 Danio rerio cDNA clone 004-F02-2, mRNA sequence [AL915814]			AL915814					TTCATCAATGCTGTCAAGAGCATCATTCTCTTCAGGAGTCACCGATTCAGAGAGCTGCTT
A_15_P452485|324515	0.00414335	1.97451	down	fw99c11.x1 Gong zebrafish ovary Danio rerio cDNA clone IMAGE:5618325 3', mRNA sequence [BM529384]		324515	BM529384	wu:fc31d10	wu:fc31d10			TATACCATCACTATATGTCTGTAGGCACGTGTGGTTACACATGTTAACACCCCGCAAGTT
A_15_P201006|100149082	0.00338636	1.92361	down	dishevelled segment polarity protein 3 [Source:HGNC Symbol;Acc:HGNC:3087] [ENSDART00000158246]	ENSDART00000158246	100149082	XM_001920207	dishevelled segment polarity protein 3	dvl3		XM_001920207	ACAAGATCACCTTCTCTGAGCAGTGCTATTACATCTTTGGAGACGTCTGTGGCAATATGG
A_15_P103094|557676	0.0136367	1.88361	down	Danio rerio si:dkey-14d8.7 (si:dkey-14d8.7), mRNA [NM_001044836]	ENSDART00000008692	557676	NM_001044836	si:dkey-14d8.7	si:dkey-14d8.7		NM_001044836	GCAGTTTCACTGCTGTAGAGGTATTGGCCAATGTATTGCTGAATGTGAGTGGACGACTTA
A_15_P146606|100002015	0.00201467	1.87606	down	CDP-diacylglycerol synthase (phosphatidate cytidylyltransferase) 1 [Source:ZFIN;Acc:ZDB-GENE-070705-78] [ENSDART00000017451]	ENSDART00000017451	100002015	XM_001341863	CDP-diacylglycerol synthase (phosphatidate cytidylyltransferase) 1	cds1	GO:0016020|GO:0004605|GO:0016779|GO:0016024|GO:0005789|GO:0070374|GO:0016021|GO:0001525|GO:0016740|GO:0006655|GO:0016772	XM_001341863	TACATAACAAGTTTTATCAGAGGGCCGAACCCCAGTAAGGTCTTACAGCAGTTACTCGTC
A_15_P114576,A_15_P621556|402988	0.0171596	1.72018	down	Danio rerio dyslexia susceptibility 1 candidate 1 (dyx1c1), mRNA [NM_205688]	ENSDART00000165855	402988	NM_205688	dyslexia susceptibility 1 candidate 1	dyx1c1	GO:0060287|GO:0060271|GO:0003341|GO:0070986	NM_205688	GTGTATTCATAATGACACCGCATCCTTTTAAGAAAACACACATGAAGACTGATAGTATTC///AGCTCTATGTGGAAGGTCTTCAAGACTATCAGAAGGCTCTAGAAATGGACCCACACAATG
A_15_P133351	0.00668406	1.63339	down	collagen, type IV, alpha 3 [Source:ZFIN;Acc:ZDB-GENE-070802-4] [ENSDART00000156697]	ENSDART00000156697		AY954909				XM_688921	ACAGCAAAACAGAAAGAAATCATCAGCCGCTGTCAGGTCTGTATGAAGCAACAGCCTCAA
A_15_P208351|503753	0.00160459	1.61584	down	Danio rerio zgc:113263 (zgc:113263), mRNA [NM_001013331]	ENSDART00000123375	503753	NM_001013331	zgc:113263	zgc:113263	GO:0005515|GO:0005575	NM_001013331	AAACTGAGACGGAGGAAGAGGACAATGATCAAAACTGGCCAATCACAGAGGCAAAATCCA
A_15_P157261|101885369	0.0124796	1.56426	down	PREDICTED: Danio rerio succinate--hydroxymethylglutarate CoA-transferase-like (LOC101885369), mRNA [XM_005162948]		101885369	XM_005162948	succinate--hydroxymethylglutarate CoA-transferase-like	LOC101885369		XM_005162948	TTGGCCGAAAACCCAAAGTACAAAAGCAACATGTTAAGAGTGAAGCACCGCAGAGAACTG
A_15_P100949|445236	0.0143142	1.54408	down	Danio rerio WD repeat domain 54 (wdr54), mRNA [NM_001003630]	ENSDART00000026020	445236	NM_001003630	WD repeat domain 54	wdr54	GO:0008150|GO:0003674|GO:0005575	NM_001003630	TTAGATGCCTGGTTTGGGCACAGTAGATGTTAATGTTGATATTTTATAAATCGTGTCATG
A_15_P724691,A_15_P117906|393167	0.00944166	1.54339	down	Danio rerio heme binding protein 2 (hebp2), mRNA [NM_200198]	ENSDART00000153419///ENSDART00000062536	393167	NM_200198	heme binding protein 2	hebp2	GO:0008150|GO:0003674	NM_200198	ATGAAATTCAAAGAGGCACCATATTACCGAGCAGGATACGACAGTCCCTTCAAACTCACC///AAATGTTGGTCGTCTGACCTTTTTGTTACTAATAATGTATGGATGCACAGATAATGCTTG
