# Supplementary material for: Analysis of the Long-Lived Responses Induced by Immunostimulants and Their Effects on a Viral Infection in Zebrafish (Danio rerio)
Source: Front Immunol. 2018 Jul 9;9:1575. doi: 10.3389/fimmu.2018.01575 (PMC6047052; doi:10.3389/fimmu.2018.01575)
Supplement: Supplementary file 3 [file data_sheet_3.xlsx]

## Sheet: PBS-SVCV vs. PBS
Gene_ID	p	FC (abs)	Regulation	Description	EnsemblID	EntrezGeneID	GenbankAccession	GeneName	GeneSymbol	Go	RefSeqAccession	Sequence
A_15_P259916	0.0187028	10.6038	up	FDR306-P00003-DEPE-F_G24 FDR306 Danio rerio cDNA clone FDR306-P00003-BR_G24 5', mRNA sequence [EH579308]			EH579308				XM_009300048	GGGTCACGACATCCTGAAAGCTTCATAACTTGCAGGTTAAAAATGATGTTTACTGTTAAA
A_15_P751341,A_15_P204816|564165	0.0167658	6.01136	up	Danio rerio zgc:172323 (zgc:172323), mRNA [NM_001114427]	ENSDART00000168358///ENSDART00000075191	564165	NM_001114427	zgc:172323	zgc:172323	GO:0005882|GO:0008150|GO:0005198	NM_001114427	TGAAATTACGACATACAGGAAGCTCATTGAGGGTGAAGACTCTCGTCTGACTTCCATGGT///ACCTTTAAAACTGAAGACAACATACTGGAGAGCAGCACACAGCAGAAATCATACTGCATC
A_15_P657261,A_15_P120176|405770	0.0160865	4.07698	up	Danio rerio interleukin 1, beta (il1b), mRNA [NM_212844]	ENSDART00000169225	405770	NM_212844	interleukin 1, beta	il1b	GO:0002437|GO:0046685|GO:0005149|GO:0019221|GO:0030593|GO:0002237|GO:0005576|GO:0009615|GO:0005125|GO:0005615|GO:0009617|GO:0006955|GO:0006954|GO:0032496|GO:0042119|GO:0043330|GO:0042742	NM_212844	AGCGCTTGGGAAATATGTTAATTTTAATATATTTTCAGCTGTAAGGGTCTGTCAGATCCT///ATATGAAGATTCGCAGATGGTGGAGATGGACAGGAAAGACACCGAGCGCATCATTAACTT
A_15_P106790|393311	0.00899626	4.05721	up	Danio rerio pleckstrin homology domain containing, family F (with FYVE domain) member 1 (plekhf1), mRNA [NM_200340]	ENSDART00000170253	393311	NM_200340	pleckstrin homology domain containing, family F (with FYVE domain) member 1	plekhf1	GO:0046872	NM_200340	GTTGTGTGTCCAAATATGTTGTATTATAGCTGATGTATAAAACAATGTGCCTTACTGTGC
A_15_P146486|386937	0.0140644	4.01101	up	Down syndrome cell adhesion molecule b [Source:ZFIN;Acc:ZDB-GENE-031118-67] [ENSDART00000098038]	ENSDART00000098038	386937	XM_009291474	Down syndrome cell adhesion molecule b	dscamb	GO:0016020|GO:0016021	XM_009291474	TGCTAAGTTCACGATCACAGAATGCTTCATATCGGATACATCCTCTGAACAGATGACGGC
A_15_P700456	0.0178067	3.92829	up	AGENCOURT_86749393 NIH_ZGC_23 Danio rerio cDNA clone IMAGE:8732756 5', mRNA sequence [EE326251]			EE326251					TACGTGATGACTGTATTTTAGAAGCTGTTTGATAACATGTGTGAACTTCTTTTGGTGGCT
A_15_P184516,A_15_P626996|793030	0.00185328	3.45867	up	Danio rerio chemokine (C-C motif) ligand 38, duplicate 4 (ccl38a.4), mRNA [NM_001102625]	ENSDART00000061432	793030	NM_001102625	chemokine (C-C motif) ligand 38, duplicate 4	ccl38a.4	GO:0008009|GO:0070098|GO:0048020|GO:0030593|GO:0005576|GO:0005125|GO:0005615|GO:0002548|GO:0043547|GO:0006955|GO:0006954|GO:0071346|GO:0006935|GO:0007186|GO:0071356|GO:0071347|GO:0048247|GO:0070374	NM_001102625	TTCAATGTCAGAAGAACGGGATCATTTTTGTGACAGAACAGAAGGAGATCTGCGCTGACC///TTTCAATGTCAGAAGAGCGGGATCATTTTTGTGACAGAACAGAAGGAGATCTGCGCTGAC
A_15_P419295,A_15_P729646,A_15_P105218,A_15_P495882|566685	0.00129852	3.30513	up	Danio rerio arrestin domain containing 3a (arrdc3a), mRNA [NM_001080029]	ENSDART00000140591///ENSDART00000074592	566685	NM_001080029	arrestin domain containing 3a	arrdc3a	GO:0003674|GO:0005575	NM_001080029	TTTGCTGAAATTGAAAACTGTTCCTCGCGTATGGTTGTGCCAAAGGCCGCCATTTACCAA///ATAGTTTTGGACTTCTTTTTGCACAAGTTTCCTCGCTTGAGTTTGAAATCACTCATTGTT///CTCTTGACTCTGTCAGGAAACACCATAGCGGAAATATGGTTTGTTTTAGAATTTAAGTGC///CAAAATTACACAGAAGAAGTGGAATATCTCAATCATAGAGACATCCTAATTGGCCATGAA
A_15_P112968	0.00779622	3.20943	up	E74-like factor 3 (ets domain transcription factor, epithelial-specific ) [Source:ZFIN;Acc:ZDB-GENE-030131-8760] [ENSDART00000149460]	ENSDART00000149460		XM_002666100				XM_002666100	ATGTGTATGAGGATTCCCTCTGAGACTGTATGCTGTTGTAAGGCATGTATTTGCTGTTTT
A_15_P502492,A_15_P159051|566850	0.00454979	3.06428	up	microtubule associated monooxygenase, calponin and LIM domain containing 3b [Source:ZFIN;Acc:ZDB-GENE-050211-1] [ENSDART00000164328]///microtubule associated monooxygenase, calponin and LIM domain containing 3b [Source:ZFIN;Acc:ZDB-GENE-050211-1] [ENSDART00000150265]	ENSDART00000164328///ENSDART00000150265	566850	CK015513///DN897459	microtubule associated monooxygenase, calponin and LIM domain containing 3b	mical3b	GO:0071949|GO:0016491|GO:0055114	XM_009300195///XM_009300193	TGTTGTTCACAGACTCAGCATCACTGTAGAAGGTTGTGTGATGGCAGATAACCAGGGTTT///AAACTGGTGCAGGAGAAGAATGCTCTCGTGCGTTATGAATCTGAGCTCATGATATTCGCT
A_15_P452525,A_15_P626951|563152	0.0195537	2.48487	up	chemokine (C-C motif) ligand 20b [Source:ZFIN;Acc:ZDB-GENE-091204-95] [ENSDART00000140384]///Danio rerio chemokine (C-C motif) ligand 20b (ccl20b), mRNA [NM_001113595]	ENSDART00000140384	563152	CO813013///NM_001113595	chemokine (C-C motif) ligand 20b	ccl20b	GO:0008009|GO:0070098|GO:0048020|GO:0030593|GO:0005576|GO:0005125|GO:0005615|GO:0002548|GO:0043547|GO:0006955|GO:0006954|GO:0071346|GO:0006935|GO:0007186|GO:0071356|GO:0071347|GO:0048247|GO:0070374	NM_001113595	GAAGACGAAGACGATGAGCATGTTCACCACTTTATCTTAAGGCTAAAACTCTATAATTAC///AAGAAGAAGGCAGAAACAATGAAGACGAAGACGATGAGCATGTTCACCACTTTATCTTAA
A_15_P256574,A_15_P102459,A_15_P456650|140633	0.00897742	2.39549	up	period circadian clock 2 [Source:ZFIN;Acc:ZDB-GENE-011220-2] [ENSDART00000148788]///Danio rerio period circadian clock 2 (per2), mRNA [NM_182857]	ENSDART00000148788///ENSDART00000162741///ENSDART00000039735	140633	FJ435338///NM_182857	period circadian clock 2	per2	GO:0042542|GO:0045475|GO:0003682|GO:0016525|GO:0042753|GO:0009648|GO:0009416|GO:0043153|GO:0009411	XM_009298837///NM_182857	TTTTACATTGAGACCTGTTTTGAAGCAAGCCCCCTATGCGAAAAAGAAGATTTGCTGAAG///TGAAGACGATCCTCCAGATCTGCACATGGGAGAAGCAGAAAACAGCGACGTCACTGCTGC///TGGTAATGAATCCCACGGAAATGAATCCCATGGCAATGAGTCTTCTGGGAGTTCCAATAG
A_15_P147921|445509	0.0121312	2.38119	up	Danio rerio nuclear factor, interleukin 3 regulated (nfil3), mRNA [NM_001004120]	ENSDART00000138821	445509	NM_001004120	nuclear factor, interleukin 3 regulated	nfil3	GO:0006355|GO:0003700|GO:0006366|GO:0005634|GO:0003677|GO:0006351|GO:0007507|GO:0043565|GO:0001078|GO:0005737|GO:0006955|GO:0007623|GO:0048511	NM_001004120	CTCAAAAGCCAAAAATTGGGCTGCTGTTAATGTTAACTTCTCGAATTGTATTGTACATTG
A_15_P198686,A_15_P674326|492647	0.0134765	2.07373	up	Danio rerio angiopoietin-like 4 (angptl4), mRNA [NM_001256203]	ENSDART00000144149	492647	NM_001256203	angiopoietin-like 4	angptl4	GO:0009617	NM_001256203	AGAAGATCCATTCTGTGTCCAAAGGTGGCAACTATATCCTCAAGGTGCAGTTCTCCGATT///GTATATTGAGGCATTATCCACAGACATTAGTAGATCTGCAGAACATTGAAAGATCTGTTG
A_15_P722656,A_15_P720781,A_15_P115720,A_15_P626761|322482	0.00449141	2.04957	up	Danio rerio alcohol dehydrogenase 8a (adh8a), mRNA [NM_001001946]///Danio rerio alcohol dehydrogenase 8a, mRNA (cDNA clone MGC:192956 IMAGE:100061443), complete cds. [BC165868]	ENSDART00000008498	322482	NM_001001946///BC165868	alcohol dehydrogenase 8a	adh8a	GO:0004022|GO:0006067|GO:0006066|GO:0016491|GO:0008270|GO:0071466|GO:0046872|GO:0055114	NM_001001946	ATCAACCAAAATGCTGTGGCAAAGATTGACGAAAATGCTCCTCTCGACCGCGTGTTTTTG///CTATTCATCTGCAAGGCAAAACGCTTCTGAAATATTTTGCAAGAAAAAGTAATCCTTGGC///TTCATCTGCAAGGCAAAACGCTTCTGAAATATTTTGCAAGAAAAAGTAATCCTTGGCAAA///ATGCTTTCAACCTCATGAAAACTGGACAAGGCATTCGAACCATCATGACTGTATCCAAAT
A_15_P108759|431738	0.0151292	1.95471	up	Danio rerio MOB kinase activator 3C (mob3c), mRNA [NM_001002191]	ENSDART00000169961	431738	NM_001002191	MOB kinase activator 3C	mob3c	GO:0016310|GO:0016301|GO:0005575|GO:0016740	NM_001002191	TTTAAGCAGGGCATGTGCAGTAAGAAACAGTTGTGATAGCTAGTTTTTGATGTTGAATAG
A_15_P160641,A_15_P661631,A_15_P722936|570749	0.00732394	1.92246	up	Danio rerio si:ch211-264f5.2 (si:ch211-264f5.2), mRNA [NM_001098253]	ENSDART00000112211	570749	NM_001098253	si:ch211-264f5.2	si:ch211-264f5.2	GO:0016020|GO:0016021	NM_001098253	CTGTCCCAATAACATAACCACCTTAGAGATATTGTACAGTTTTAAAGGTGAGAACAGAAT///GCAATGAACTTACGAATACTTCATGACAATAACTGTCCTAATAACATAACCTCCTTAGAG///ACAAACTTAGAGATACTGAGAAAAAATGGTGCATTAGTGGGGACTTGAACTCCTGTCAAA
A_15_P490647,A_15_P576207,A_15_P684751|100317496	0.0135261	1.85687	up	Danio rerio LON peptidase N-terminal domain and ring finger 1, like (lonrf1l), mRNA [NM_001277234]	ENSDART00000144516///ENSDART00000109803	100317496	NM_001277234	LON peptidase N-terminal domain and ring finger 1, like	lonrf1l	GO:0004176|GO:0006508|GO:0008270|GO:0046872	NM_001277234	TACGACAAGGCGATTGCACTAACGAGTCGGTTATTAGACTATGGCTCCAGTAATATGTGG///AAGGTAAACGATGAGGAAGATTTGAAGAAGCTGCAGGTGTTGCACGATCAGGTGTACGAT///TGGTGTTTATTTGTGCCGGGGAAATGAAATACTTCCAGAACTCTCAGTAGTTAAACACAT
A_15_P100535,A_15_P624091|404035	0.00436091	1.8327	up	Danio rerio tnf receptor-associated factor 4b (traf4b), mRNA [NM_212817]	ENSDART00000056878	404035	NM_212817	tnf receptor-associated factor 4b	traf4b	GO:0007165|GO:0004842|GO:0016567|GO:0007250|GO:0046330|GO:0042981|GO:0008270|GO:0046872	NM_212817	TCTGTTCAAAATGAGGAGCTTTTTAATAACAAATGTATGTTTAATTAGGGTTTTACCACA///TCAGAGACAACGCTGTTTTCATTAAAGCATCTATAGATGTGGTCCAGAAGATACTAAACT
A_15_P142546,A_15_P102911|368352	0.00821592	1.81484	up	Danio rerio cytochrome P450, family 2, subfamily Y, polypeptide 3 (cyp2y3), mRNA [NM_001020822]	ENSDART00000161218///ENSDART00000164323	368352	NM_001020822	cytochrome P450, family 2, subfamily Y, polypeptide 3	cyp2y3	GO:0004497|GO:0005506|GO:0008395|GO:0016491|GO:0016705|GO:0046872|GO:0055114|GO:0020037	NM_001020822	GTGTTCACTATATAGATATATGATCTTCAAGTGTCATGATCAGCACTGCTGTTGTATGTT///TTTTAACCCACCCTATAAGAACCCAACATTGAACACACCGTCACGACTTTTGTCTGATAA
A_15_P661326,A_15_P659121,A_15_P174536|550592	0.0106921	1.74359	up	Danio rerio cysteine-rich PDZ-binding protein (cript), mRNA [NM_001017893]///Danio rerio cysteine-rich PDZ-binding protein, mRNA (cDNA clone MGC:191613 IMAGE:100059922), complete cds. [BC164438]	ENSDART00000158036	550592	NM_001017893///BC164438	cysteine-rich PDZ-binding protein	cript	GO:0008150|GO:0003674|GO:0005737	NM_001017893	CGTGGTTGAGAAACACTGCTATAAGTGATGTTTACTCTGTGTAAATCTCAGCCTCGATTC///TGCCATGTGTGGGAAGAAGGTTATTGACACCAAGAACTACAAACAGACCTCGGTTTAGCT///CGTGGTTGAGAAACACTGCTATAAGTGATGTTTACTCTGTGTAAATCTCAGACTCGATCC
A_15_P148791,A_15_P720221|556190	0.016422	1.73317	up	Danio rerio 6-phosphofructo-2-kinase/fructose-2,6-biphosphatase 4a (pfkfb4a), mRNA [NM_001037377]	ENSDART00000133302	556190	NM_001037377	6-phosphofructo-2-kinase/fructose-2,6-biphosphatase 4a	pfkfb4a	GO:0008152|GO:0005575|GO:0006003|GO:0003824|GO:0005524|GO:0003873|GO:0006000	NM_001037377	TCGATTGATTTGAAAGTGGAAGCTGTGAACACACACAGAGACAGACCGACGAACGTAGAT///AAGTTAACACCAGTGGCCTATGGTTGCAAGGTGGAGTCGATTGATTTGAAAGTGGAAGCT
A_15_P117656|415157	0.0198507	1.6142	up	Danio rerio splicing factor 3b, subunit 6 (sf3b6), mRNA [NM_001002067]	ENSDART00000017485	415157	NM_001002067	splicing factor 3b, subunit 6	sf3b6	GO:0000166|GO:0000398|GO:0005684|GO:0071013|GO:0003676|GO:0071011|GO:0005689|GO:0005686	NM_001002067	AAGGACTGTTTGACCATTGTTCTTTGCTTGAACTGAAGTCTTTTGGCAGACTTAATTTCT
A_15_P730511,A_15_P393420|335272	0.0180601	1.60367	up	fl04a11.y1 Zebrafish Research Genetics C32 fin Danio rerio cDNA 5', mRNA sequence [BE557477]///fl04a11.x1 Zebrafish Research Genetics C32 fin Danio rerio cDNA 3', mRNA sequence [BE201986]		335272	BE557477///BE201986	wu:fl04a11	wu:fl04a11			GAAGGACATTTCTAATGTGAAGGGGGCAGATGTTTACAAACACCGTTTCCTGGAAAGATA///GCAAACATCCCTTTTAAGAGCAGAGGTTTGAAAAGAGATGTTTACAAGGACAATTCGAAT
A_15_P205017,A_15_P101706|415159	0.00558839	1.58949	up	Danio rerio ribosomal protein L37 (rpl37), mRNA [NM_001002069]///AGENCOURT_15714575 NIH_ZGC_8 Danio rerio cDNA clone IMAGE:7014274 5', mRNA sequence [CF594792]	ENSDART00000144060	415159	NM_001002069///CF594792	ribosomal protein L37	rpl37	GO:0005622|GO:0003735|GO:0016020|GO:0030529|GO:0003723|GO:0005840|GO:0022625|GO:0019843|GO:0016021|GO:0006412|GO:0046872	NM_001002069	ACTTCAGAAACAACATGATACAGGGAAAACAAATGCTAATGGACTCTTCCTGATATGTTT///ATCGTGCGTAGAGTGATCAAGATGTATCCGTAGATGAGCGCTCGCAAGATAACTCAAGAA
A_15_P664816,A_15_P105520|573209	0.0187077	1.57572	up	Danio rerio cryptochrome circadian clock 1ba (cry1ba), transcript variant 1, mRNA [NM_001313822]///Danio rerio zcry2a mRNA for cryptochrome 2a, complete cds. [AB042250]	ENSDART00000100222	573209	NM_001313822///AB042250	cryptochrome circadian clock 1ba	cry1ba	GO:0009266|GO:0009416|GO:0045892	NM_001313822	CAGTTTATGCCTCTAGTGGGAATCAGTCAAGTATGAGGAGTTAAAAATGGACATACCAAA///AGAAGAATCCCTCTCCACTTCGCACAAGTTACAACGGCAAATCGCAGAGGTCACTTCAGT
A_15_P109320|550276	0.00322933	1.57014	up	Danio rerio abhydrolase domain containing 4 (abhd4), mRNA [NM_001017613]	ENSDART00000169600	550276	NM_001017613	abhydrolase domain containing 4	abhd4	GO:0052689|GO:0006629|GO:0005811|GO:0016787|GO:0019915	NM_001017613	CGGTTATCTAGCAACATCCTACACCATCCAATACCCAGAAAGAGTGAGTCACCTGATCTT
A_15_P674946,A_15_P179556|387006	0.00689863	1.5444	up	AGENCOURT_88026293 NIH_ZGC_35 Danio rerio cDNA clone IMAGE:8759057 5', mRNA sequence [EG567534]///si:dkey-226k3.4 [Source:ZFIN;Acc:ZDB-GENE-031118-211] [ENSDART00000141782]	ENSDART00000141782	387006	EG567534///BC151939	si:dkey-226k3.4	si:dkey-226k3.4	GO:0016020|GO:0016021	XM_002666404	GTTCGTGCATCAATCTCATGAGATGCAAACGATTAATTACAATGGCGGCCGCTTATTAAC///CGCCGCTGTGGCGATTATATTTATTTGGGTTTTATGTATTCTGCTGATGTTCTGTGCTAT
A_15_P205106|406413	0.0128246	1.50585	up	Danio rerio NADH dehydrogenase (ubiquinone) Fe-S protein 8a (ndufs8a), mRNA [NM_213139]	ENSDART00000059227	406413	NM_213139	NADH dehydrogenase (ubiquinone) Fe-S protein 8a	ndufs8a	GO:0051539|GO:0016020|GO:0016651|GO:0055114	NM_213139	CAAACAAAAGCACTTCAAGTGTGTTGAGTTTATCTCACATTATCTCCTTACTGGTAAAAC
A_15_P116312|767727	0.000418374	1.50504	up	Danio rerio zgc:154045 (zgc:154045), mRNA [NM_001076665]	ENSDART00000164550	767727	NM_001076665	zgc:154045	zgc:154045	GO:0030100|GO:0007264|GO:0015031|GO:0005525|GO:0005769	NM_001076665	AAGCAGAGGGATATGCAGAGTCAGTTGGAGCGAAACACTATCACACATCCGCCAAATTAA
A_15_P110872|554154	0.0153968	1.50123	up	Danio rerio ubiquinol-cytochrome c reductase binding protein (uqcrb), mRNA [NM_001024442]	ENSDART00000151084	554154	NM_001024442	ubiquinol-cytochrome c reductase binding protein	uqcrb	GO:0005739|GO:0016020|GO:0006122|GO:0070469|GO:0006810|GO:0005743|GO:0005750|GO:0001525|GO:0055114	NM_001024442	TTGTATTTAAAAGAAAATGTATTATGTGATGAGTCCTTATTAAAATTTCCTTTCTGACAA
A_15_P120625|556597	0.0116578	1.49355	up	Danio rerio biogenesis of lysosomal organelles complex-1, subunit 1 (bloc1s1), mRNA [NM_001044350]	ENSDART00000013835	556597	NM_001044350	biogenesis of lysosomal organelles complex-1, subunit 1	bloc1s1		NM_001044350	AGCACTGCTGGGACGCCTGTTGATTTATGTACGGTTCATTTTCATTTGTGTTTTGTATGA
A_15_P105257|406296	0.0105848	1.47104	up	Danio rerio ATPase, H+ transporting, lysosomal accessory protein 2 (atp6ap2), mRNA [NM_213023]	ENSDART00000149634	406296	NM_213023	ATPase, H+ transporting, lysosomal accessory protein 2	atp6ap2	GO:0035622|GO:0016020|GO:0004872|GO:0016021	NM_213023	GAGCTAGAAAGTGGGAAATGAGACATTTAAGGTATGATGTTTTGTTGTGTATAGATGTTG
A_15_P119861|368909	0.0197137	1.46798	up	ribonucleotide reductase M2 b [Source:ZFIN;Acc:ZDB-GENE-030616-614] [ENSDART00000050750]	ENSDART00000050750	368909	BC108037	ribonucleotide reductase M2 b	rrm2b	GO:0009186|GO:0005737|GO:0009263|GO:0016020|GO:0016491|GO:0005971|GO:0016021|GO:0004748|GO:0006974|GO:0055114|GO:0005829		ATTATGTGCTTTAATGTTCATTTTGTGTGGTCTGTAGTACAGCCATACTGAAAGCGACAA
A_15_P226406	0.0161939	1.46441	up	Rep: Homolog of Homo sapiens "Splice Isoform 1 of Supervillin - Takifugu rubripes, partial (31%) [TC383090]								GGATGAATGTGTGTTGTATTATGCTAGCAAAGCATGTACTATATCAGCTATTGCTTGATA
A_15_P135286	0.00478892	8.34297	down	UDP glucuronosyltransferase 5 family, polypeptide A5 [Source:ZFIN;Acc:ZDB-GENE-100406-2] [ENSDART00000073488]	ENSDART00000073488							GACTCTGCTGATGATATTGGTGTTATTTTGTGTCCTGATTTACTCTATTGTGAAATACAC
A_15_P620336|503764	0.0144712	7.38849	down	zgc:112964 [Source:ZFIN;Acc:ZDB-GENE-050306-47] [ENSDART00000170723]	ENSDART00000170723	503764	BC090736	zgc:112964	zgc:112964	GO:0003674|GO:0007160|GO:0005575	XM_005156420	TTTGGTAAGTGCCTTAAACTGTTGTTTAAGTGATGTGACCTTAACTGCCCATTCAAAAAA
A_15_P405950|794920	0.0103924	6.14845	down	poliovirus receptor-related 4 [Source:ZFIN;Acc:ZDB-GENE-070912-114] [ENSDART00000161920]	ENSDART00000161920	794920	XM_001334949	poliovirus receptor-related 4	pvrl4	GO:0008037|GO:0005913|GO:0016020|GO:0005887|GO:0005102|GO:0004872|GO:0016021|GO:0050839|GO:0007156|GO:0042803|GO:0007157	XM_001334949	TTTAGTGTTATTCGTGGTCTTCGCCATCATCTACATCAACTGCAACCTGAGCCGCAAGAA
A_15_P461815|58096	0.00402889	6.10722	down	Danio rerio PITP-less RdgB-like protein (plrdgb), mRNA [NM_131575]	ENSDART00000126531	58096	NM_131575	PITP-less RdgB-like protein	plrdgb	GO:0005622|GO:0006810|GO:0046872	NM_131575	AGTACAGAGAGTCTGAAGGAGAAGCCAGGTGTGGTGAACTCTCTGAGCCCCACACTCCGA
A_15_P198866	0.00792287	5.42377	down	si:ch211-106h4.4 [Source:ZFIN;Acc:ZDB-GENE-070705-14] [ENSDART00000139039]	ENSDART00000139039		EL648751				XM_683162	ATAGCTCTCGATGATATCAACATTGTTCCTGGACCTTGTGACTCAGATCCCACTTCTCCA
A_15_P682411	0.0145685	5.32754	down									TGAACAAGAGTCTGATTGTGTCTGCTCAGCTTGGTGTGAAAGAGCTATCTCTTCGTGTTC
A_15_P741076	0.011776	5.26279	down	PREDICTED: Danio rerio uncharacterized LOC103910201 (LOC103910201), mRNA [XM_009299146]			XM_009299146			GO:0005515|GO:0008150|GO:0003674|GO:0000910|GO:0006470|GO:0016787|GO:0005977|GO:0005575	XM_009299146	AATCTGTCTAATGTCTTTCACCAGATAGCCTCGAATCCAACCCAAGCACTAGGCAACAGT
A_15_P178951	0.00233996	5.09832	down	Danio rerio cDNA clone IMAGE:7256920. [BC150453]			BC150453					TTGGCAACCTCACACTGAATGGCCTATTAGTCATTTTCTTCACATGTAGTCCCATCACAC
A_15_P290216	0.0181514	5.02569	down									AATCAGTAATTCCTTCAGTTCTGGCTGTTTTGGCTCTGATGTTGGTGTTTGGAGCTGCAG
A_15_P285586|101885585	0.00924864	4.94932	down	potassium channel subfamily M regulatory beta subunit 3 [Source:HGNC Symbol;Acc:HGNC:6287] [ENSDART00000091987]	ENSDART00000091987	101885585	XM_005163287	si:ch211-38m6.7	si:ch211-38m6.7		XM_005163287	AGAAAATATAACTTAGAAATGGCCCTGTATTACTTGCTGTGGCCCAGCCTCATGTTGTTT
A_15_P410355|100331561	0.0172631	4.83307	down	FDR103-P00041-DEPE-F_F06 FDR103 Danio rerio cDNA clone FDR103-P00041-BR_F06 5', mRNA sequence [EH446264]		100331561	EH446264	sulfiredoxin 1 homolog (S. cerevisiae)	srxn1	GO:0032542|GO:0016209|GO:0000166|GO:0016491|GO:0005524|GO:0055114	XM_002663127	CACCTTGACATGCTTTGCTTTTGTTCTTCTTGTACTACATTTGTCAAACCAAAATGATAG
A_15_P521362|335443	0.00685789	4.82838	down	fj13b04.x1 Zebrafish adult olfactory Danio rerio cDNA 3' similar to contains element MER29 repetitive element ;, mRNA sequence [AW232069]		335443	AW232069	wu:fj13b04	wu:fj13b04			TGCAAATCGCAGGGTGCAAACACTTTTAGGGCTTTCTCCCATTCCCTTTAAGAGTCAGTT
A_15_P145256|449825	0.000831121	4.73313	down	Danio rerio zgc:101560 (zgc:101560), transcript variant 1, mRNA [NM_001005998]	ENSDART00000168446	449825	NM_001005998	zgc:101560	zgc:101560	GO:0003674|GO:0005861|GO:0003009|GO:0060048	NM_001005998	AAGCACAAAGGAAGATATTTGGAAGAATGTTGGAAACCTGTAGCCCATGACTTATATATG
A_15_P759021	0.0159109	4.60901	down									TTACATTGCAGTCAGTCATGTCCAGTGTTGATAGCTCTTTGTTTGTGCCTGCCCAAGCAA
A_15_P398025	0.0164769	4.59193	down									TTGCTACAAAAGAGCTACAAACATCATCAAAGACTTCACCCATCCCACACATAAACTGTT
A_15_P309646|569298	0.0143197	4.4841	down	Danio rerio cathepsin Bb (ctsbb), mRNA [NM_001110478]	ENSDART00000166115	569298	NM_001110478	cathepsin Bb	ctsbb	GO:0004197|GO:0050790|GO:0016787|GO:0051603|GO:0006508|GO:0008233|GO:0008234|GO:0005764|GO:0005615	NM_001110478	GGAGGAGTCTGTCAGTGTTATTAGTAAGTTCCTTGCTTTTGAACGTTTAGACATTAAATA
A_15_P204296|556016	0.00221805	4.43927	down	DC-STAMP domain containing 1 [Source:ZFIN;Acc:ZDB-GENE-070809-5] [ENSDART00000078480]	ENSDART00000078480	556016	XM_678706	DC-STAMP domain containing 1	dcst1	GO:0016020|GO:0016021|GO:0009612	XM_678706	TGCTACCCTCGTAACCAATGTGCACCGCAAGACAGCAGCTATGATTCTGAAGTCTATTAT
A_15_P207756,A_15_P625921,A_15_P660171|337556	0.0159584	4.42209	down	Danio rerio regulator of G-protein signaling 7 binding protein b (rgs7bpb), mRNA [NM_001030069]	ENSDART00000039043	337556	NM_001030069	regulator of G-protein signaling 7 binding protein b	rgs7bpb	GO:0005737|GO:0016020|GO:0005886|GO:0005634|GO:0009968	NM_001030069	CGCTCTGCACTAAAGCCATTGCTTTCTCATTCTAAGCTTGAAACAAATATAACACAATAA///GTCCAATTTGAGTTACCCAGAGGTTCGTTTGTTTTGTGCTGTGAAACCATTTGATTGTAT///ATTGAAAAATCAAGATGACAGCAGTCTGCTGAATCTGACTCCTTATCCGCTGGTGAGGCA
A_15_P710511	0.0158152	4.33775	down	AGENCOURT_17113251 NIH_ZGC_4 Danio rerio cDNA clone IMAGE:7087749 5', mRNA sequence [CK360413]			CK360413					AACAGAGACTCGTATTACGTCAGTCTGTATCCCGACTTCTGCTCGCTCAGCCGCGCCATC
A_15_P166321|793458	0.00347808	4.1233	down	peptide YYb [Source:ZFIN;Acc:ZDB-GENE-060215-2] [ENSDART00000152680]	ENSDART00000152680	793458	CV484831	peptide YYb	pyyb	GO:0007631|GO:0005179|GO:0031843|GO:0007218|GO:0007267|GO:0032098|GO:0031844|GO:0005576|GO:0005184|GO:0005615	XM_001333186	CTGCTGTTTGGCGATGATGAACAGGACATCCGGCCTCGTGTTGAAGACTTGTTATGGTGA
A_15_P754036,A_15_P736636|100101640	0.0164465	3.99765	down	Danio rerio apolipoprotein A-Ib (apoa1b), mRNA [NM_001100144]	ENSDART00000170044	100101640	NM_001100144	apolipoprotein A-Ib	apoa1b	GO:0006695|GO:0031102|GO:0017127|GO:0010873|GO:0042627|GO:0070328|GO:0010898|GO:0072562|GO:0030300|GO:0060228|GO:0008289|GO:0015485|GO:0034364|GO:0034380|GO:0006810|GO:0019433|GO:0042632|GO:0033344|GO:0045723|GO:0043691|GO:0031210|GO:0005576|GO:0033700|GO:0034372|GO:0006869|GO:0042157|GO:0046470|GO:0051006	NM_001100144	TTCTCTCTAATGGGCAAACTCAGCTAAGAACACTGAATCCTGTTCATTCAAAAACGCCTA///GAGGAGCTCAGAGCCGTGCTGGAGAAACACTTCAATGAGTACAGGGATGAGCTGAAGCCC
A_15_P581392,A_15_P670551|100000962	0.00875015	3.95977	down	si:dkey-1h6.8 [Source:ZFIN;Acc:ZDB-GENE-130603-8] [ENSDART00000153299]	ENSDART00000153299	100000962	CA471266///XM_001341025	si:dkey-1h6.8	si:dkey-1h6.8		XM_001341025	AAAGGGGTTTCTTCGCTGTTTGGTTCATTTCTAAGAGATCTGCAACATCTGATGTTGGTC///TCAGATAAGTTTGGACCGCGTATAACCAACCACCCACAAATTCTAACTCTATCTGTATTT
A_15_P491362|101883748	0.00126704	3.87081	down	PREDICTED: Danio rerio thyrotropin-releasing hormone receptor-like (LOC565695), mRNA [XM_688966]	ENSDART00000158647	101883748	XM_688966	thyrotropin-releasing hormone receptor-like	LOC101883748		XM_009302570	TATATTTTATGGACTTCACACTGTTTTATGTGGTTCCTCTGCTCGTGGCTTTGGTTCTGT
A_15_P155621|100008101	0.0194525	3.69111	down	Danio rerio nuclear receptor subfamily 4, group A, member 2a (nr4a2a), mRNA [NM_001113484]	ENSDART00000167412	100008101	NM_001113484	nuclear receptor subfamily 4, group A, member 2a	nr4a2a	GO:0006355|GO:0003700|GO:0003707|GO:0021954|GO:0021953|GO:0005634|GO:0003677|GO:0046872|GO:0006351|GO:0043565|GO:0016020|GO:0071542|GO:0043401|GO:0008270|GO:0004879|GO:0016021|GO:0021884	NM_001113484	ACCTAAAACTTGAAGATCTCGTCCCACCGCCAGCAATAATCGACAAACTGTTTCTTGACA
A_15_P759086	0.00173589	3.58444	down							GO:0008150|GO:0003674|GO:0005575|GO:0003677		ATTTTTCATGTATCTAGGGTTAAACCTGTGATGTATTCCCCCCTTGTCCCTTCTGCCCCT
A_15_P371815|101885420	0.0149096	3.49207	down	E2F transcription factor 1 [Source:HGNC Symbol;Acc:HGNC:3113] [ENSDART00000169726]	ENSDART00000169726	101885420	XM_005174533	E2F transcription factor 1	e2f1		XM_005174533	TGGCATATGTGCGATGCCAGATTTCGATTTGTCTCCTTTGGACTCTGATTTCCTTCTGGA
A_15_P101786,A_15_P333449,A_15_P219251|337315	0.00684388	3.42736	down	Danio rerio fibrinogen beta chain (fgb), mRNA [NM_212774]	ENSDART00000011701///ENSDART00000144756	337315	NM_212774	fibrinogen beta chain	fgb	GO:0007165|GO:0051258|GO:0005102|GO:0030168|GO:0005577|GO:0030674|GO:0072378	NM_212774	GGCTCGTGGTATTCGCTCAAAACGATCAGCATGAAGATTAGGCCGTACTTCAAACAGAAA///CCTGTGTGCTGTTGGAGCTCTCGCACAGGATGACTATGATGATTATGGAAAAAGAAAAAA///TGTAATCCTAACGGGCGATACTATTGGGGAGGAGCTTATACTAAATACATGGCCAAGCAC
A_15_P268376	0.00245558	3.30684	down	si:dkey-196h17.4 [Source:ZFIN;Acc:ZDB-GENE-081107-57] [ENSDART00000145073]	ENSDART00000145073							CCCAGTTTGTTTGTTTAGTTGCTTTTGTTAGTGTTTTCCCCCTCTGGGTGGTTTTTGTTC
A_15_P182851|563283	0.016617	3.30347	down	Danio rerio pleckstrin homology domain containing, family O member 1a (plekho1a), mRNA [NM_001110463]	ENSDART00000087002	563283	NM_001110463	pleckstrin homology domain containing, family O member 1a	plekho1a	GO:0005737|GO:0016020|GO:0005634	NM_001110463	ATTCACCGAATTTTAGGAACATGAAAGGTGGGGATTCTCCTCTGGGTGAGGCTTTGGATT
A_15_P146676	0.00700835	3.25301	down	si:dkey-58f10.12 [Source:ZFIN;Acc:ZDB-GENE-060526-314] [ENSDART00000135267]	ENSDART00000135267		CN174016				XM_009301696	AGGACACATATTCTGTGGATGTGTAGATTGTTTCAGACAACATCCTGTTGTTTTTGCTCT
A_15_P449020|321728	0.0162772	3.15181	down	CT627070 ZF_mu Danio rerio cDNA clone ZF_mu_110o10 3', mRNA sequence [CT627070]		321728	CT627070	wu:fb33a11	wu:fb33a11			GTATTCCAGAGAACACCGTTCCAACCACATTTGTTCCCAAGAGTATGAATATTGCGGTCG
A_15_P180096|557863	0.00636991	3.08231	down	kinesin family member 17 [Source:ZFIN;Acc:ZDB-GENE-080724-12] [ENSDART00000129918]	ENSDART00000129918	557863	EF507508	kinesin family member 17	kif17	GO:0008017|GO:0005871|GO:0000166|GO:0005930|GO:0030030|GO:0008574|GO:0005874|GO:0003777|GO:0042462|GO:0005524|GO:0036064|GO:0007018	XM_001919111	AGGTTTATCTGCGCTAACTGTAGAATCGATTCTTCCACGTCCCTTCCGTTTAGAGTCTCT
A_15_P662971|791500	0.0107939	3.02665	down	Danio rerio zgc:153921 (zgc:153921), mRNA [NM_001076767]	ENSDART00000011111	791500	NM_001076767	zgc:153921	zgc:153921	GO:0008150|GO:0003674|GO:0005575	NM_001076767	GAGCACAAGTTTTCTCTTGGCTGATGAGTTTGTTCAACACAATGTTTTGACAAAAATACA
A_15_P632781|556457	0.0131329	3.02217	down	Danio rerio TBC1 domain family, member 10b (tbc1d10b), non-coding RNA [NR_023335]	ENSDART00000171895	556457	NR_023335	TBC1 domain family, member 10b	tbc1d10b		NR_023335	ATGGCCTACCGTCACCTGAAGAAATTTAAGATTGACCCTATACTCTATATGACAGAATGG
A_15_P489397|571050	0.009163	2.97841	down	angiopoietin 4 [Source:ZFIN;Acc:ZDB-GENE-110104-1] [ENSDART00000156256]	ENSDART00000156256	571050	XM_694602	angiopoietin 4	angpt4	GO:0030971|GO:0001525	XM_005166270	AAACTCAATGGCATTAAATGGCATCACTTCCGAGGACCCAGTTATTCACTCCAGTCCACT
A_15_P156396	0.00307152	2.94813	down	Pim proto-oncogene, serine/threonine kinase, related 64 [Source:ZFIN;Acc:ZDB-GENE-091113-46] [ENSDART00000077922]	ENSDART00000077922							GATCTTGAGCGTCATCCCTGGTTGCACTGCACAGGTGGCCAGACACATTACACTGATCTG
A_15_P106734,A_15_P664896|406484	0.0112353	2.91094	down	Danio rerio zgc:77778 (zgc:77778), mRNA [NM_213203]	ENSDART00000002242	406484	NM_213203	zgc:77778	zgc:77778	GO:0055123|GO:0001889|GO:0003674|GO:0007275|GO:0005576|GO:0005615	NM_213203	GCGTGAACTTGGGAGCATTTATATCGGCGGCTCATTACCACGCAAGCATTGAGCGCGCTG///CTGACCATCACCACTGCTGTCAACATGCAGGACAAAATAAAACAACATGCAAACAAAAAA
A_15_P187871|558696	0.00345375	2.86105	down	Smith-Magenis syndrome chromosome region, candidate 8a [Source:ZFIN;Acc:ZDB-GENE-071212-4] [ENSDART00000074746]	ENSDART00000074746	558696	XM_681942	Smith-Magenis syndrome chromosome region, candidate 8a	smcr8a		XM_681942	AAAGTGGGCAACCCGTCTTTTTCTTTTAATTACACCACCAGCTATTTGTATAAGATCTGA
A_15_P267066|566465	0.0153975	2.80276	down	fb79f11.x1 Zebrafish WashU MPIMG EST Danio rerio cDNA clone IMAGE:3718125 3', mRNA sequence [AI558478]		566465	AI558478	apolipoprotein Ba	apoba	GO:0005783|GO:0006869|GO:0030301|GO:0006642|GO:0005319		ATGCTAATCATTTGATAGCAGACTGTGAGGCCGTATCTGAGAATGGCTCTCTGCACAGAT
A_15_P592577|335332	0.0160767	2.69746	down	fj02e11.x1 Zebrafish adult olfactory Danio rerio cDNA 3', mRNA sequence [AW078029]		335332	AW078029	wu:fj02e11	wu:fj02e11			GAATCGTTGGAATGTTGTGTTTTCAAAGTAATGGGGTATATGCCGAAGCATGCTAATAGG
A_15_P203001|570695	0.00557398	2.67858	down	membrane bound O-acyltransferase domain containing 2a [Source:ZFIN;Acc:ZDB-GENE-041210-257] [ENSDART00000146590]	ENSDART00000146590	570695	XM_694203	membrane bound O-acyltransferase domain containing 2a	mboat2a	GO:0016020|GO:0016021	XM_694203	TTTATAGATCATGGTACTGCTGCATTCACCTGATCTGTGTGCTGCTGGCACTGGTTTTAC
A_15_P156666|100331291	0.00377908	2.66199	down	PREDICTED: Danio rerio suppressor of tumorigenicity 14 protein-like (LOC100331291), transcript variant X1, mRNA [XM_009297417]	ENSDART00000091096	100331291	XM_009297417	suppressor of tumorigenicity 14 protein-like	LOC100331291		XM_009297417	CAATCACAACACTTGCAATAAAATGTACGATGATGCGGTCACTCCCAGAATGCTTTGCGC
A_15_P445450	0.0185695	2.62555	down	bromodomain adjacent to zinc finger domain, 2B [Source:HGNC Symbol;Acc:HGNC:963] [ENSDART00000097149]	ENSDART00000097149		EB867276				XM_005172546	AAACTCGCCAGCAGCCAGTACTTGAATCTTGAGACTTTTATTATCGACGTGAACCTGGTG
A_15_P346975|100001537	0.00457723	2.62227	down	docking protein 2 [Source:ZFIN;Acc:ZDB-GENE-080721-4] [ENSDART00000140126]	ENSDART00000140126	100001537	EE695488	docking protein 2	dok2	GO:0005158	XM_001341478	AGTAGTACTTTTACGGACTGATACTGATAGCCTTCTTCTCAAAGACCCGAAGACAGGAGA
A_15_P552372|100535989	0.00301671	2.62151	down	AGENCOURT_16620918 NIH_ZGC_7 Danio rerio cDNA clone IMAGE:7055368 5', mRNA sequence [CK026233]		100535989	CK026233	xin actin binding repeat containing 2c	xirp2c	GO:0007507|GO:0030054|GO:0030036|GO:0008270|GO:0003779|GO:0046872	XM_009297404	ATTTCTGTCAAAGCTTTGTCTGCACTATATCTGTCCAAAGTGGCAGCTGCAGAACCTGCA
A_15_P162396|562259	0.0181008	2.56902	down	Danio rerio radial spoke 3 homolog (Chlamydomonas) (rsph3), mRNA [NM_001089395]	ENSDART00000063823	562259	NM_001089395	radial spoke 3 homolog (Chlamydomonas)	rsph3		NM_001089395	TATTTGTCTGACTTGTTGCCTTCGGTCTACTCCAGTCTGAGGGATTGTGGCTACTTCTAT
A_15_P621531,A_15_P175841,A_15_P350030|565195	0.0193707	2.52765	down	Danio rerio anoctamin 10b (ano10b), mRNA [NM_001077382]	ENSDART00000166772///ENSDART00000103831	565195	NM_001077382	anoctamin 10b	ano10b	GO:0016020|GO:0016021	NM_001077382	TAAAAAACAGAGGATCAAGAGTACTCGTGTGGATGGCAAACTCCAGAAGGCCAAAATGGG///CCTTGAAGATAGATATACACACATACACACACACACACACGCATACATGTCATAAAATAA///ACTACTTCAGCTTCTTGGACTTCTACACACTATCTCTGTTCCCTCCAGCTATTTTGGGTA
A_15_P446630|100330772	0.0160629	2.51397	down	adenosine monophosphate deaminase 2a [Source:ZFIN;Acc:ZDB-GENE-091204-4] [ENSDART00000161292]	ENSDART00000161292	100330772	XM_009295794	adenosine monophosphate deaminase 2a	ampd2a	GO:0003876|GO:0009168|GO:0032264|GO:0019239	XM_009295794	AAACAAGACTTCATGAAAGTAGATAGCACAGCCGACCTGGAGTATCTGAAGGACAGTCAG
A_15_P391880|336217	0.00227665	2.48928	down	AGENCOURT_16621535 NIH_ZGC_7 Danio rerio cDNA clone IMAGE:7053047 5', mRNA sequence [CK028010]		336217	CK028010	wu:fj56g03	wu:fj56g03			AGCGCTCTGCATACATGATGTTCAGATTTTATGACCAAATCTCCTGTTATGTAAACTTTT
A_15_P621016|100034538	0.00330045	2.44404	down	Danio rerio naked cuticle homolog 3, like (nkd3l), mRNA [NM_001083083]	ENSDART00000132628	100034538	NM_001083083	naked cuticle homolog 3, like	nkd3l		NM_001083083	CTCCTTACACCTTTACCCTACTGCACATTCCTGCCTGTAAATAAAAGTGTGCATAGCAAA
A_15_P552052|100170822	0.0040933	2.42905	down	Danio rerio zgc:173693 (zgc:173693), mRNA [NM_001130657]		100170822	NM_001130657	zgc:173693	zgc:173693	GO:0008150|GO:0003676|GO:0046872	NM_001130657	ACAAAGCTTTACTACAGAAAGAACGCACAGTCTACAGCAGTGGTTCCCAACCATTGTTAA
A_15_P112868|336034	0.014508	2.42213	down	Danio rerio wu:fj44c04 (wu:fj44c04), long non-coding RNA [NR_120357]	ENSDART00000159112	336034	NR_120357	wu:fj44c04	wu:fj44c04		NR_120357	CTGGACGACCTGCTGGACACAAAACACGCCTACGATGCCGGAGAGAGACAGACCAGAAAA
A_15_P460205|100004590	0.019084	2.41613	down	ubiquitin associated protein 1-like a [Source:ZFIN;Acc:ZDB-GENE-131127-353] [ENSDART00000155458]	ENSDART00000155458	100004590	XM_001343816	ubiquitin associated protein 1-like a	ubap1la		XM_001343816	TGTCTCAGTTCTGTGAGATGGGTTTCCAGCAGAGCACCATTAAAGAAGTTCTACTGGTTC
A_15_P375225|795494	0.0165443	2.41565	down	si:ch211-256m1.8 [Source:ZFIN;Acc:ZDB-GENE-131127-417] [ENSDART00000123612]	ENSDART00000123612	795494	XM_001335646	si:ch211-256m1.8	si:ch211-256m1.8	GO:0016746|GO:0016787|GO:0000166|GO:0003824|GO:0005524|GO:0004812|GO:0006418	XM_001335646	ATTTAGAAGGTCCCCTTCCAAGAGTAGCCTTGGATCAAGCCATTCACATTATGCCTTCCT
A_15_P110474|335925	0.00479582	2.38146	down	Danio rerio septin 5a (sept5a), mRNA [NM_199988]	ENSDART00000099102	335925	NM_199988	septin 5a	sept5a	GO:0000166|GO:0017157|GO:0005525|GO:0008021	NM_199988	ACTCGGTCCTGACGGATGGTTTTTGCTTGTTTTATAACAGTAATCATCAGAATAAGATAT
A_15_P622316|641488	0.0173058	2.36577	down	Danio rerio UDP glucuronosyltransferase 1 family polypeptide a1 (ugt1a1), mRNA [NM_001037428]	ENSDART00000102448	641488	NM_001037428	UDP glucuronosyltransferase 1 family polypeptide a1	ugt1a1		NM_001037428	CCCCAGACCCTCTTCAAGTGAAAAACAAAAAGTTGTTGTTTTTTCAGCACTTTTCTTAAT
A_15_P219781	0.00123362	2.28055	down	PREDICTED: Danio rerio B-cell receptor CD22-like (LOC103909455), partial mRNA [XM_009295428]	ENSDART00000100509		XM_009295428				XM_009295428	AATAAAGGAGGGAGATTCAGTGACTCTGATGTGCATCAGTAACTCAAACCCTACTGCGCT
A_15_P335254	0.0183156	2.2471	down	Rep: Chromosome 12 SCAF14652, whole genome shotgun sequence - Tetraodon nigroviridis (Green puffer), partial (96%) [TC396580]			XM_009304297			GO:0005515|GO:0005215|GO:0043066|GO:0030145|GO:0008283|GO:0007275|GO:0005524|GO:0003674|GO:0008150|GO:0005737|GO:0016020|GO:0004674|GO:0006810|GO:0006468|GO:0004713	XM_009304297	TGTACCAAAAGCGTCAGTGTAAACGCAAATGGCTTTTCTGGAATCTGCCATCTTCACCGT
A_15_P169411|559245	0.010581	2.21922	down	Danio rerio RAR-related orphan receptor C a (rorca), mRNA [NM_001082819]	ENSDART00000079840	559245	NM_001082819	RAR-related orphan receptor C a	rorca	GO:0043565|GO:0006355|GO:0003700|GO:0043401|GO:0003707|GO:0008270|GO:0005634|GO:0004879|GO:0003677|GO:0046872|GO:0006351	NM_001082819	TCAAAATGACCAGATTATCCTTCTGAAAGCAGGCTGCTTGGACGTGCTTTTGATCCGAAT
A_15_P456281	0.00800798	2.21771	down									TAAATTTAAGATAGATACACTGACTGTTGTGGGGATGGTTGACAAACCAGAGGGCCCCTG
A_15_P142471,A_15_P746511|30177	0.0153587	2.21652	down	Danio rerio IKAROS family zinc finger 1 (Ikaros) (ikzf1), mRNA [NM_130986]	ENSDART00000079724	30177	NM_130986	IKAROS family zinc finger 1 (Ikaros)	ikzf1	GO:0033077|GO:0003700|GO:0044212|GO:0045944|GO:0030183|GO:0003676|GO:0046872	NM_130986	TTTGAGTATAGCGTCATCAGAAGGATTTAAGGTGCTGAGTGGAGATGGAGAAGAACTGAG///TCTATACAACCTGCACAAGTCACAAACAGCTGAAGGCAATGGCGTTTCTGCTAAAGACAG
A_15_P144111|568677	0.0156197	2.18987	down	tubby bipartite transcription factor [Source:HGNC Symbol;Acc:HGNC:12406] [ENSDART00000089574]	ENSDART00000089574	568677	XM_692022	tubby bipartite transcription factor	tub		XM_009303182	GATTACATTGTGATGCAGTTTGGTCGTGTCGCAGAGGATGTCTTCACAATGGACTACAAC
A_15_P687475	0.00607072	2.16287	down	Rep: Zgc:152985 - Danio rerio (Zebrafish) (Brachydanio rerio), partial (35%) [TC378616]								TGAAACATTAATGAGTTTCTTCTGTTGAACAGAAAGCTGAAAACCGGTAACCATTGACAT
A_15_P139826,A_15_P399605,A_15_P697186|641486	0.00600082	2.12932	down	Danio rerio major facilitator superfamily domain containing 1 (mfsd1), mRNA [NM_001037426]		641486	NM_001037426	major facilitator superfamily domain containing 1	mfsd1	GO:0016020|GO:0006810|GO:0016021|GO:0055085	NM_001037426	GGTAGTCCGGAGAGAGCAAAAACATGCATCGTTTTAACTGTAATGAATTTAATCTACTAT///GGCTTCGGTAGTTATTTTTGTTATGATAACCCAGCTGCTCTTCAGTCTCAGGTCATACAG///TTTTTGGTTGATAAAACAGGCAGGAACGTCATGTGGGTTATGCTGGCTGTCATCACCACA
A_15_P623506,A_15_P132201|280646	0.0151391	2.09022	down	Danio rerio LIM domain only 1 (lmo1), mRNA [NM_173219]///Danio rerio LIM-only 1 (LMO1) mRNA, complete cds. [AF398514]	ENSDART00000044208	280646	NM_173219///AF398514	LIM domain only 1	lmo1	GO:0008270|GO:0005634|GO:0046872	NM_173219	TTTCCTTAAAAACAACATGATTCTGTGTCAGATGGACTATGAGGAGGGGCAGCTCAACGG///GTTCTTCTAATGCTTCTCTGAGGGTATGTACAGTCTGTTTTCTGTATATATAAACTGGAA
A_15_P264761|571101	0.0135781	2.07797	down	leucine-rich repeats and immunoglobulin-like domains 2 [Source:ZFIN;Acc:ZDB-GENE-041111-75] [ENSDART00000141986]	ENSDART00000141986	571101	XM_694658	leucine-rich repeats and immunoglobulin-like domains 2	lrig2	GO:0008150|GO:0003674|GO:0016020|GO:0016021	XM_694658	AGCTTCATAAATCAGCAGAACGCATCAGTGTTCCTCAGCAACCATGAACCACGACTATCA
A_15_P564247|404609	0.0109886	2.06443	down	Danio rerio organic anion transporter (oat), mRNA [NM_207077]	ENSDART00000134150	404609	NM_207077	solute carrier family 22 (organic anion transporter), member 6, like	slc22a6l	GO:0016020|GO:0005886|GO:0005452|GO:0015347|GO:0005887|GO:0022857|GO:0043252|GO:0016021|GO:0055085	NM_207077	CATTAGGTTATTAAGCACGCATTCGTCACGTGAGCATTCATACCTGTGAAATCCCATGGC
A_15_P369250,A_15_P515812|560341	0.00732659	1.96468	down	Danio rerio myelocytomatosis oncogene homolog (mych), mRNA [NM_001126109]	ENSDART00000155051	560341	NM_001126109	myelocytomatosis oncogene homolog	mych	GO:0006355|GO:0003700|GO:0014032|GO:0046983|GO:0005634	NM_001126109	CCAGGAAATAGCCTGGCTATTTTATTGCCTTCATAATGGCAAAGTGTATATAGTTTCCTA///TATCTGAACTTTTAATGGAGGACACAGACTTTCTCCAACTGGACTGGAACTTTACCGGGC
A_15_P673416	0.000707163	1.86767	down									TGAAATTTATTAGCTCATGCACTAGCTAGCAAGCCATGCTATTTCGTCAGGACCTGTTAA
A_15_P188681	0.00626561	1.76144	down	G protein-coupled receptor 108 [Source:ZFIN;Acc:ZDB-GENE-121214-129] [ENSDART00000152747]	ENSDART00000152747		XM_009296213				XM_009296213	CTACTTTGATTTTCTTTGTCTTGACGGGATTCAAGTTCCGACCGGCGTCCAATAATCCGT
A_15_P365435,A_15_P177361|555349	0.0189543	1.75606	down	Danio rerio zyg-11 homolog (C. elegans) (zyg11), mRNA [NM_001040332]	ENSDART00000104112///ENSDART00000129633	555349	NM_001040332	zyg-11 homolog (C. elegans)	zyg11	GO:0004842|GO:0051438|GO:0031462	NM_001040332	GATTGAGGGAAAAAAGATAAACGCTTGCTATTGCATTGAAAAGCATGAGAGCTTTAAGGA///ATTTCTATGATTGGGGATTGGCAGATGTGTGTTTACTGCCTCGTCTGGAGAGTTTGGACA
A_15_P635356|100037379	0.0146635	1.74496	down	Danio rerio zgc:163061 (zgc:163061), mRNA [NM_001089531]	ENSDART00000109720	100037379	NM_001089531	zgc:163061	zgc:163061	GO:0005694|GO:0006334|GO:0005634|GO:0000786|GO:0003677	NM_001089531	AAGAACAACTCCCGCGTCAAGCTCGCCATCAAGGGTATGGTGACCAAAGGCGTCCTGAAG
A_15_P319421,A_15_P194971,A_15_P754846|558648	0.000480874	1.7135	down	Danio rerio selenoprotein O (selo), mRNA [NM_001044871]	ENSDART00000099701///ENSDART00000144584	558648	NM_001044871	selenoprotein O	selo		NM_001044871	AAGCCTGAGCCGCTCTTCCCTTGAACGACTCGAGTTTGACAATGTTGCTCTTAAAAAACT///AAATGGAGACTTCTCAGAGGTCCAAAGAGTCCTGAAAGTGCTGGAAAAGCCTTTCTCAGT///GTGCTTAGAAACTACATCGCCCAGAATGCAATAGCAGCAGCTGAAAATGGAGACTTCTCA
A_15_P363195	0.00478028	1.69796	down									CAAAAGCAAAGAAACCCGCCGCTAAGAAAAAGGCGACAAAGAGCCCCAAGAAAGCCAAGA
A_15_P110307|492758	0.016138	1.62793	down	Danio rerio fibroblast growth factor 13a (fgf13a), mRNA [NM_001007399]	ENSDART00000010982	492758	NM_001007399	fibroblast growth factor 13a	fgf13a	GO:0005102|GO:0005576|GO:0008083	NM_001007399	TTAACTTGCGGTGGTGACGGTTTTCTATATAAAATGAGCAAACAAAAAATGATACTGTGG
A_15_P208351|503753	0.0158595	1.5197	down	Danio rerio zgc:113263 (zgc:113263), mRNA [NM_001013331]	ENSDART00000123375	503753	NM_001013331	zgc:113263	zgc:113263	GO:0005515|GO:0005575	NM_001013331	AAACTGAGACGGAGGAAGAGGACAATGATCAAAACTGGCCAATCACAGAGGCAAAATCCA
A_15_P506462	0.00804572	1.49854	down	adaptor-related protein complex 3, beta 1 subunit [Source:HGNC Symbol;Acc:HGNC:566] [ENSDART00000169834]	ENSDART00000169834		BC155650				XM_009300059	TGGTTTTACTGCTGTCCAACAGAGATGAGACTGTTGTTGCAGAGAGTGTCGTTGTCATCA
A_15_P102563|641484	0.0162244	1.47734	down	Danio rerio high mobility group box 2a (hmgb2a), mRNA [NM_001037424]	ENSDART00000142811	641484	NM_001037424	high mobility group box 2a	hmgb2a	GO:0006355|GO:0045595|GO:0007283|GO:0003677	NM_001037424	GGAGGAACACAAGAAGAAAAACCCAGGGACCTCTGTGAACTTTTCAGAGTTCTCCAAGAA

## Sheet: GLUCANS-SVCV vs. PBS
Gene_ID	p	FC (abs)	Regulation	Description	EnsemblID	EntrezGeneID	GenbankAccession	GeneName	GeneSymbol	Go	RefSeqAccession	Sequence
A_15_P259916	0.0130874	9.5445	up	FDR306-P00003-DEPE-F_G24 FDR306 Danio rerio cDNA clone FDR306-P00003-BR_G24 5', mRNA sequence [EH579308]			EH579308				XM_009300048	GGGTCACGACATCCTGAAAGCTTCATAACTTGCAGGTTAAAAATGATGTTTACTGTTAAA
A_15_P625491|100170820	0.00282346	8.81016	up	Danio rerio chemokine (C-C motif) ligand 34a, duplicate 4 (ccl34a.4), mRNA [NM_001130655]		100170820	NM_001130655	chemokine (C-C motif) ligand 34a, duplicate 4	ccl34a.4	GO:0008009|GO:0070098|GO:0048020|GO:0030593|GO:0005576|GO:0005615|GO:0002548|GO:0043547|GO:0006955|GO:0006954|GO:0071346|GO:0007186|GO:0071356|GO:0071347|GO:0048247|GO:0070374	NM_001130655	AACTGATCAAAATGGGTTCTGCTGAAATAAGTCAGCTTGTTTTAAAAATGCGGTGAATGC
A_15_P110013|405790	0.00125328	8.33633	up	Danio rerio interferon, gamma 1-2 (ifng1-2), mRNA [NM_212864]	ENSDART00000134720	405790	NM_212864	interferon, gamma 1-2	ifng1-2	GO:0030097|GO:0006955|GO:0005133|GO:0005576|GO:0009615|GO:0042742	NM_212864	TAAAGAACGCAAGAGACGGCAGGCTAAAGCATCAAGAAGCAAAAGTCTAAATAGAGGTTG
A_15_P153831|751703	0.0122134	7.89479	up	Danio rerio lipocalin 15 (lcn15), mRNA [NM_001045415]	ENSDART00000097756	751703	NM_001045415	lipocalin 15	lcn15	GO:0006629|GO:0005215|GO:0036094|GO:0006810|GO:0005576	NM_001045415	GACCTGTTTTAGGTTATGGTTGTATGTGGTGCAAAACAAATGGGCAAATTGTATATTTTG
A_15_P591022	0.0124268	7.36197	up	Rep: Virion infectivity factor - Human immunodeficiency virus 1, partial (7%) [TC381279]			XM_700626				XM_700626	GTGGAGGTTGAACACCGGACAGAAGTTTTATTTTTAAGTGAACTATACCCTAAAATATAC
A_15_P177526|568809	0.0154905	7.26984	up	Danio rerio transmembrane protein 82 (tmem82), mRNA [NM_001199740]	ENSDART00000155593	568809	NM_001199740	transmembrane protein 82	tmem82	GO:0016020|GO:0016021	NM_001199740	GGAACATAGGAAACTGGGAAAATTTGATTGAACTTCACTTTATCAATTGTATCCGCCTTT
A_15_P178876|100330224	0.00252705	7.08668	up	fatty acid binding protein 1b, liver, tandem duplicate 2 [Source:ZFIN;Acc:ZDB-GENE-100318-6] [ENSDART00000172414]	ENSDART00000172414	100330224	BC150401	fatty acid binding protein 1b, liver, tandem duplicate 2	fabp1b.2	GO:0005215|GO:0006810|GO:0008289	XM_002663048	GAGAAGACGAATGCTGATAAAGTCTGAAGTCTTGATTTCTCCTGAGAAAAATACAGAAAT
A_15_P497452|100007523	0.0126665	6.16887	up	si:dkey-79f11.10 [Source:ZFIN;Acc:ZDB-GENE-050302-48] [ENSDART00000146090]	ENSDART00000146090	100007523	XM_009298342	si:dkey-79f11.10	si:dkey-79f11.10	GO:0005525	XM_009298342	CAGCGTGATCTCAACATTAATAAAGGTACCTGAAGATATATGTACACTGAATCTGGAAAA
A_15_P548522	0.0161695	5.86295	up	AGENCOURT_109126574 NIH_ZGC_30 Danio rerio cDNA clone IMAGE:9042370 5', mRNA sequence [EV761547]			EV761547					AGACCTGGAATGGTCAGATTTCATTGATGAAGTTAAGAATTCATAATCGATGAACCTGAT
A_15_P610492	0.0108375	5.70529	up	AGENCOURT_61880164 NIH_ZGC_14 Danio rerio cDNA clone IMAGE:8154183 5', mRNA sequence [DV585500]			DV585500					TTCTTGTGTATGATATAAGATCTACAAGAAACGAGGTGAACCCGGTGGGGGAGACTAGAC
A_15_P197171|335380	0.010469	5.4204	up	Danio rerio si:dkey-33c12.3 (si:dkey-33c12.3), mRNA [NM_001201557]	ENSDART00000137364	335380	NM_001201557	si:dkey-33c12.3	si:dkey-33c12.3	GO:0005882|GO:0005198	NM_001201557	TGGTGCTGTATGTTTGCACCTAAATTACACGATGAATAAAGCAACAGTACCTCTTCTGGA
A_15_P590032	0.00125348	5.40918	up							GO:0005515|GO:0019722|GO:0003700|GO:0042623|GO:0005886|GO:0006366|GO:0016563|GO:0046332|GO:0005634|GO:0007269|GO:0005829|GO:0005737|GO:0000146|GO:0003690|GO:0045944|GO:0051924|GO:0016202|GO:0007179|GO:0017015|GO:0016192|GO:0030048|GO:0050678|GO:0006355|GO:0001707|GO:0005246|GO:0019904|GO:0005509|GO:0006874|GO:0051098|GO:0005575|GO:0000122|GO:0031137|GO:0008022|GO:0007417|GO:0003677|GO:0008021|GO:…		CTTGGTCTGTAACAGTTGCACTGACAACATTGTGATTAAAATCAATAAACTATCTATGGG
A_15_P589267|100332594	0.0147611	5.3732	up	transforming growth factor, beta receptor III [Source:ZFIN;Acc:ZDB-GENE-120215-125] [ENSDART00000167482]	ENSDART00000167482	100332594	EB929718	transforming growth factor, beta receptor III	tgfbr3	GO:0016020|GO:0005576|GO:0016021	XM_002662431	GCAGTGCCATTTGTGGAAGAACATGTGAATAAGTAGCACAACAGGCCTTTTTATTTTCAT
A_15_P624241,A_15_P527772|553969	0.00560842	5.07337	up	Danio rerio cytochrome P450, family 3, subfamily A, polypeptide 65 (cyp3a65), mRNA [NM_001037438]	ENSDART00000170901	553969	NM_001037438	cytochrome P450, family 3, subfamily A, polypeptide 65	cyp3a65	GO:0004497|GO:0016020|GO:0005506|GO:0016491|GO:0016705|GO:0016021|GO:0009410|GO:0046872|GO:0055114|GO:0020037	NM_001037438	TCAAACCCGAGAGGTTCACTAAAGGCAATAAAGAGTCGATAGACCCCTACATGTACATGC///CATCTTCTGATGAAAGAGACTGATAAAGGGCTGAAGTAAAGGAGTAAATGATGACGGAAT
A_15_P192721|768288	0.0121801	5.05345	up	Danio rerio cytochrome P450, family 2, subfamily X, polypeptide 9 (cyp2x9), mRNA [NM_001077453]	ENSDART00000104216	768288	NM_001077453	cytochrome P450, family 2, subfamily X, polypeptide 9	cyp2x9	GO:0004497|GO:0005506|GO:0008395|GO:0016491|GO:0016705|GO:0046872|GO:0055114|GO:0020037	NM_001077453	CGCAGAGAGACTGTCAGAATATGATTTGTATGTTAAATTTCTGTTGCACAAATGCTTTGA
A_15_P118451|563020	0.0107151	4.97191	up	Danio rerio heparanase (hpse), mRNA [NM_001045005]	ENSDART00000093155	563020	NM_001045005	heparanase	hpse	GO:0016020|GO:0005975|GO:0016798	NM_001045005	AAGCAGACGTTACTGTCAATTCAGGACTAAAGAAACCAATACGGGTTTACCTTCACTGCA
A_15_P119303,A_15_P659711|792160	0.000287476	4.88099	up	Danio rerio interferon regulatory factor 1b (irf1b), mRNA [NM_205747]	ENSDART00000158742	792160	NM_205747	interferon regulatory factor 1b	irf1b	GO:0000975|GO:0006355|GO:0008285|GO:0003700|GO:0050776|GO:0006915|GO:0005634|GO:0003677|GO:0006351	NM_205747	ATGAACGCACACACACCTCAAGCTGAGCTGTTGTGTATGGGGATGGGTTCTATGTAAATA///TTTCCGCTGTGCAATGAACTCTCTTCCGGATATCGAGGAGGTGAAGGATAAAAGCATCAA
A_15_P111540|799637	0.00543156	4.67653	up	Danio rerio nuclear protein 1 (nupr1), mRNA [NM_001281922]	ENSDART00000137147	799637	NM_001281922	nuclear protein 1	nupr1	GO:0071502|GO:0071470|GO:0071391|GO:0071467|GO:0009267	NM_001281922	TGGTGATTGAAAGTGTTAAACAGTGGCTTTGACCATGTTTGGTGTTTTTGTTTCAACATA
A_15_P106790|393311	0.000256657	4.4734	up	Danio rerio pleckstrin homology domain containing, family F (with FYVE domain) member 1 (plekhf1), mRNA [NM_200340]	ENSDART00000170253	393311	NM_200340	pleckstrin homology domain containing, family F (with FYVE domain) member 1	plekhf1	GO:0046872	NM_200340	GTTGTGTGTCCAAATATGTTGTATTATAGCTGATGTATAAAACAATGTGCCTTACTGTGC
A_15_P632626,A_15_P287086|795785	0.0184303	4.39196	up	Danio rerio chemokine (C-X-C motif) ligand 18b (cxcl18b), mRNA [NM_001115060]///chemokine (C-X-C motif) ligand 18b [Source:ZFIN;Acc:ZDB-GENE-090313-165] [ENSDART00000111598]	ENSDART00000111598	795785	NM_001115060///EH488833	chemokine (C-X-C motif) ligand 18b	cxcl18b	GO:0008009|GO:0070098|GO:0005153|GO:0030593|GO:0005576|GO:0045236|GO:0005615|GO:0002690|GO:0006955|GO:0006954|GO:0007186|GO:0042127|GO:0032496|GO:0042119	NM_001115060	TGAAGATGTCTGTCTGTTGGCAATGAAAAGAGAGCACAGGAGGTCAAGAGTGGGAATTCT///TGGATTAGGATTCGCTCGCTGTACACTGACAAACAAAATGATTCATTAAATTTACTCAGT
A_15_P100983,A_15_P170406,A_15_P627911|494109	0.00710948	4.35851	up	Danio rerio cholesterol 25-hydroxylase (ch25h), mRNA [NM_001008652]	ENSDART00000066439	494109	NM_001008652	cholesterol 25-hydroxylase	ch25h	GO:0006629|GO:0009974|GO:0006694|GO:0005783|GO:0042389|GO:0052609|GO:0046872|GO:0004497|GO:0052608|GO:0006633|GO:0008202|GO:0005506|GO:0034804|GO:0072373|GO:0072374|GO:0018689|GO:0018688|GO:0052611|GO:0052610|GO:0016020|GO:0016491|GO:0016126|GO:0005789|GO:0016021|GO:0052613|GO:0052612|GO:0055114	NM_001008652	GTGGACCATGAAGAAATTCAACAAGCTAATTGCAATAAATCTATGAAGTAGATAATATAA///ATCACAAAGTGCCTTGGCTTTACCGGACTTTCCATAAGGTGCACCACAAATACACATCCA///GTATTAACGTGGACCATGAAGGAATTCAACAAGCTAATTGCAATAAATCTGTGAAGTAGA
A_15_P109315|447860	0.0181677	4.28922	up	Danio rerio acyl-CoA synthetase long-chain family member 5 (acsl5), mRNA [NM_001004599]	ENSDART00000148603	447860	NM_001004599	acyl-CoA synthetase long-chain family member 5	acsl5	GO:0016020|GO:0008152|GO:0016021|GO:0003824	NM_001004599	ACTCAGCATTTTTACAGTGCAAGACAACTCTAAATAAGGAACACATTTTTTGCAGTGTAG
A_15_P676231	0.0145643	4.24213	up	PREDICTED: Danio rerio regulating synaptic membrane exocytosis 2a (rims2a), transcript variant X1, mRNA [XM_009292613]			XM_009292613			GO:0045732|GO:0017124|GO:0030054|GO:0008285|GO:0005886|GO:0015075|GO:0005783|GO:0008016|GO:0048514|GO:0007267|GO:0005741|GO:0016264|GO:0010232|GO:0051259|GO:0005764|GO:0005615|GO:0007269|GO:0007507|GO:0005916|GO:0005737|GO:0006955|GO:0006936|GO:0007154|GO:0017156|GO:0051924|GO:0006810|GO:0043403|GO:0004872|GO:0004871|GO:0043123|GO:0009268|GO:0005243|GO:0035050|GO:0005770|GO:0005771|GO:0019904|GO:…	XM_009292613	CCAAGGCTATGTCTTGGTCAAGTATGGTTGAGTACAGAGATTTATGTAAGTTATTTTTCA
A_15_P146981,A_15_P501522|798892	0.0171991	4.23246	up	chemokine (C-X-C motif) ligand 11, duplicate 1 [Source:ZFIN;Acc:ZDB-GENE-070907-2] [ENSDART00000169606]///FDR306-P00011-DEPE-R_K18 FDR306 Danio rerio cDNA clone FDR306-P00011-BR_K18 3', mRNA sequence [EH599676]	ENSDART00000169606	798892	XM_001339271///EH599676	chemokine (C-X-C motif) ligand 11, duplicate 1	cxcl11.1	GO:0042056	XM_001339271	CTGGAAAACGATGCTTAAATCCAAAGTCCAAGTTTACGAAAAAGATCATTGACAAGATTG///GGTCAAGTCTTCAGTAACAAATGTGATGGCACTGGTAAGACTTACCGGTTATTTTTGTCG
A_15_P631491|553977	0.00259046	4.13164	up	Danio rerio granulin 1 (grn1), mRNA [NM_001020802]	ENSDART00000051972	553977	NM_001020802	granulin 1	grn1	GO:0008150	NM_001020802	CCTGACAAAAGGAACAAGTATCTGCAATATCAGTAAATTCTAAGATAAATGCATTGACCG
A_15_P107520|445281	0.0196014	4.09814	up	Danio rerio cytochrome P450, family 8, subfamily B, polypeptide 1 (cyp8b1), mRNA [NM_001003736]	ENSDART00000053012	445281	NM_001003736	cytochrome P450, family 8, subfamily B, polypeptide 1	cyp8b1	GO:0004497|GO:0016020|GO:0008397|GO:0005506|GO:0005783|GO:0016491|GO:0016705|GO:0016021|GO:0046872|GO:0055114|GO:0020037	NM_001003736	AGGTTTTAAAACTGACATGCTTTCGCATTTCCTGCATTTACAGTGTGAGATTGCTTGGGA
A_15_P407525|561155	0.0193742	4.01091	up	si:ch73-206d17.1 [Source:ZFIN;Acc:ZDB-GENE-090313-143] [ENSDART00000132905]	ENSDART00000132905	561155	XM_684560	si:ch73-206d17.1	si:ch73-206d17.1	GO:0005102|GO:0005524|GO:0030154|GO:0031234|GO:0004672|GO:0016020|GO:0016477|GO:0045087|GO:0042127|GO:0006468|GO:0016021|GO:0004715|GO:0007169|GO:0038083	XM_684560	GGATTTTGCTTTTGAGAGCAGACAGAAGAAAAAAGTGGACAGGGAACAAGAAGCCAACGT
A_15_P195601|553643	0.0166184	4.00573	up	Danio rerio transmembrane protein 45a (tmem45a), mRNA [NM_001020617]	ENSDART00000164900	553643	NM_001020617	transmembrane protein 45a	tmem45a	GO:0008150|GO:0003674|GO:0016020|GO:0016021	NM_001020617	GCCGTAATTGTTCTTTGGAAAGCTTATCAAATATTTGACTGAAAAAAGGACAGCCATTGT
A_15_P723126|767632	0.0194956	3.99226	up	zgc:152658 [Source:ZFIN;Acc:ZDB-GENE-060929-68] [ENSDART00000101640]	ENSDART00000101640	767632	BC115337	zgc:152658	zgc:152658	GO:0008150|GO:0005575|GO:0005525		TTCTCGGCAACCATAGTTCTCAAATCAGTGGTAAACTGGGTGATCTAATAAAAAACTCAT
A_15_P182866|100001286	0.0135671	3.89243	up	si:dkey-267n13.1 [Source:ZFIN;Acc:ZDB-GENE-141211-35] [ENSDART00000162304]	ENSDART00000162304	100001286	XM_001337464	si:dkey-267n13.1	si:dkey-267n13.1		XM_002665584	TACTAACAGAAAAGGTTTGTCATTCACCGTTGGTATCAATGACCGCGCCGATTGGTCAAG
A_15_P118794,A_15_P761481,A_15_P205066|677747	0.00897998	3.88791	up	Danio rerio flj13639 (flj13639), mRNA [NM_203511]	ENSDART00000011737	677747	NM_203511	flj13639	flj13639	GO:0008152|GO:0016491	NM_203511	TGACACGACTGTACTCTGATACTTTTTGGTCAAATGTTAATAAATGTCTTTGAAAGCGTG///TGACTAAAAGAGAAGTGAATGGTGAAGGTTTGGAGAAAAGCTTCGCTAGCAACTCTCTGG///GAAGATCAGAAATTCATGAGCGTCATGGAGGATCTGGCCAAGGGCTTCCAACCTCACTAA
A_15_P250424,A_15_P669411|321031	0.00495648	3.87271	up	Danio rerio quattro (quo), mRNA [NM_001004109]	ENSDART00000109679	321031	NM_001004109	quattro	quo	GO:0035023|GO:0009887|GO:0048332|GO:0005089	NM_001004109	CAAAACTGACGTCGGAAACGACACGTACATCTACAAACAGTCCTTCAAGACGTCAGACAT///ACCAGAGACCAGAGCGGCTCTAAAGTACAATCGTCAATCGGAAAGTCAACTGAAGTGTAA
A_15_P156791|334191	0.0158731	3.87184	up	Danio rerio YTH N(6)-methyladenosine RNA binding protein 3 (ythdf3), mRNA [NM_199870]	ENSDART00000122294	334191	NM_199870	YTH N(6)-methyladenosine RNA binding protein 3	ythdf3		NM_199870	ATACCACCTCAATCTTTGACGATTTTGCACATTACGAAAAGCGGCAGGAGGAAGAGGAAG
A_15_P133821|335737	0.000709923	3.85405	up	Danio rerio nuclear factor, interleukin 3 regulated, member 5 (nfil3-5), mRNA [NM_001197058]	ENSDART00000146106	335737	NM_001197058	nuclear factor, interleukin 3 regulated, member 5	nfil3-5	GO:0043565|GO:0001078|GO:0006355|GO:0003700|GO:0007623|GO:0005634|GO:0032922	NM_001197058	CATCTATTTCACCTCTGTACCCTGGTGTATTGTGTGGTATTTACTGAAGTTTTAAGTAAA
A_15_P772276	0.00783261	3.82565	up									ATCAGTATTATCAGTGAAGAAAGCTTCAGCGTTACTGGTGAGTATAAGTCAGTTCCTTGA
A_15_P102157|568867	0.0105345	3.79572	up	tumor protein p63 regulated 1-like [Source:ZFIN;Acc:ZDB-GENE-070531-2] [ENSDART00000098363]	ENSDART00000098363	568867	BC095797	tumor protein p63 regulated 1-like	tprg1l		XM_001922766	AACTGGAATCCGTGTTCAATGGGATAAAAGACCGAGAGCTTCATTCATGAACCGCTGGAA
A_15_P310906	0.00477628	3.79249	up	Rep: Coagulation factor VIII - Fugu rubripes (Japanese pufferfish) (Takifugu rubripes), partial (7%) [TC386156]								CAGAGCCCACATAAGCACTACACAGATGTATTAAACCGTTATTTTATGTGAAATGTTACG
A_15_P681751	0.00486339	3.77657	up	PREDICTED: Danio rerio si:ch211-217k17.11 (si:ch211-217k17.11), mRNA [XM_001339238]			XM_001339238				XM_001339238	CTTGCTGTTCAGTCAATATAAACACCACTGTGAATTGATTGTGAAATTTGTGAAACTGAG
A_15_P174836|560722	0.0065032	3.76525	up	Danio rerio epithelial membrane protein 3b (emp3b), mRNA [NM_001025508]	ENSDART00000158267	560722	NM_001025508	epithelial membrane protein 3b	emp3b	GO:0008150|GO:0003674|GO:0016020|GO:0016021	NM_001025508	CTGAAGGGATACTTGTATGGTGGTATCCATACGCTTAAACTTCAAGATGTATTTTTCTAA
A_15_P193251|541508	0.00922787	3.73342	up	Danio rerio zgc:113340 (zgc:113340), mRNA [NM_001014321]	ENSDART00000147556	541508	NM_001014321	zgc:113340	zgc:113340	GO:0008150|GO:0003674|GO:0005575	NM_001014321	ATGTGTTGTGATCTGTTGTATGTTTGTGTACTCAAATAAAGAGGTACTTGGTGACATCTA
A_15_P310846|558391	0.00975322	3.71774	up	sidekick cell adhesion molecule 1a [Source:ZFIN;Acc:ZDB-GENE-081104-374] [ENSDART00000144088]	ENSDART00000144088	558391	XM_681594	sidekick cell adhesion molecule 1a	sdk1a	GO:0016020|GO:0016021	XM_681594	CACCAAGTGTTTTAGCACAAGTGTATGTCATGGACGTTCATGAAGTAAAGATTTTTTATG
A_15_P722656,A_15_P720781,A_15_P115720,A_15_P626761|322482	0.011709	3.71362	up	Danio rerio alcohol dehydrogenase 8a (adh8a), mRNA [NM_001001946]///Danio rerio alcohol dehydrogenase 8a, mRNA (cDNA clone MGC:192956 IMAGE:100061443), complete cds. [BC165868]	ENSDART00000008498	322482	NM_001001946///BC165868	alcohol dehydrogenase 8a	adh8a	GO:0004022|GO:0006067|GO:0006066|GO:0016491|GO:0008270|GO:0071466|GO:0046872|GO:0055114	NM_001001946	ATCAACCAAAATGCTGTGGCAAAGATTGACGAAAATGCTCCTCTCGACCGCGTGTTTTTG///CTATTCATCTGCAAGGCAAAACGCTTCTGAAATATTTTGCAAGAAAAAGTAATCCTTGGC///TTCATCTGCAAGGCAAAACGCTTCTGAAATATTTTGCAAGAAAAAGTAATCCTTGGCAAA///ATGCTTTCAACCTCATGAAAACTGGACAAGGCATTCGAACCATCATGACTGTATCCAAAT
A_15_P646661,A_15_P116852|406207	0.00261453	3.66546	up	Danio rerio microsomal triglyceride transfer protein (mtp), mRNA [NM_212970]	ENSDART00000015251///ENSDART00000164817	406207	NM_212970	microsomal triglyceride transfer protein	mtp	GO:0006629|GO:0001579|GO:0007586|GO:0006869|GO:0002040|GO:0015909|GO:0005319|GO:0042158	NM_212970	ACATCCTGTACTCTGGCTCAGGAGTATTGAGGAGAAGCAACATGAACATTTACGGTCAGA///TGTGTTTATGGTGGCTGTAGGTGCGAAAACCTCAGACAAGGTTGTGCATACGCTGTAAAA
A_15_P157421,A_15_P266971|795887	0.0104474	3.6176	up	Danio rerio hypothetical protein LOC795887, mRNA (cDNA clone IMAGE:7923097), partial cds. [BC142879]///AGENCOURT_22438785 NIH_ZGC_7 Danio rerio cDNA clone IMAGE:7267700 5', mRNA sequence [CN502140]	ENSDART00000016102	795887	BC142879///CN502140	interferon-induced protein 44	LOC795887		XM_001336139	GTTGTGAACACAGCATAAGAGCTACTTTTTCAGCAAAAATTAAACATGAAAAGGTTGTGC///GATATTGCTATGCGAATGAGAGAGCGAGAGAGAGAGAGCTTTCCCAGATAGCAAAATACA
A_15_P726766|322393	0.00959441	3.61715	up	Danio rerio si:rp71-15k1.1 (si:rp71-15k1.1), mRNA [NM_001079945]	ENSDART00000104623	322393	NM_001079945	si:rp71-15k1.1	si:rp71-15k1.1		NM_001079945	CCCTACCGCAGATATAGAAATGAGACTGAATTGAAGCAAATAGAAAGTGAATGGAATCAT
A_15_P590672	0.0104899	3.60455	up	PREDICTED: Danio rerio si:ch211-217k17.11 (si:ch211-217k17.11), mRNA [XM_001339238]			XM_001339238				XM_001339238	CTTGCTGTTCAGTCAATATAAACACCACTGTGAATTGATTGTGAAATTTGTGAAACTGAG
A_15_P673751,A_15_P561762,A_15_P146431|562849	0.0139993	3.54979	up	coronin, actin binding protein, 1Cb [Source:ZFIN;Acc:ZDB-GENE-030131-418] [ENSDART00000141446]	ENSDART00000141446	562849	XM_009301584///GW710546	coronin, actin binding protein, 1Cb	coro1cb	GO:0051015|GO:0030036|GO:0015629	XM_009301584	GCATGCATTCCAAACTTCACCTAAAATAAAAAAGGTCGACTCTACAATAAACCCTTTCAT///TCTTGTGCATGCATTCCAAACTTCACCTAAAATAAAAAAGGTCGACTCTACAATAAACCC///GAAAGAATGAAGTGAAGTTAGAGGAGCTGCTGCGAGAAGTCAAATCTCTGAGAGATCTGG
A_15_P743576|100136847	0.0172082	3.54107	up	Danio rerio zgc:172182 (zgc:172182), mRNA [NM_001114566]	ENSDART00000147169	100136847	NM_001114566	zgc:172182	zgc:172182	GO:0008150|GO:0003674|GO:0005737|GO:0005634	NM_001114566	TCTCAAACTGACCCAAGAGCTTAAGGATTTGGCAGAGCAACATAAGATACTGGAAAATGA
A_15_P448980|336485	0.0177611	3.5005	up	fb11f10.x1 zebrafish fin day0 regeneration Danio rerio cDNA 3', mRNA sequence [AI384943]		336485	AI384943	si:dkeyp-32g11.7	si:dkeyp-32g11.7			AACATAATCATAGGTAAATGAGCTGAATCATTGTTGGTGAACTCAGAAGCCAGCCAAAAA
A_15_P196356|492789	0.0182441	3.4567	up	Danio rerio zgc:101699 (zgc:101699), mRNA [NM_001007430]	ENSDART00000050658	492789	NM_001007430	zgc:101699	zgc:101699	GO:0008152|GO:0005575|GO:0004620|GO:0009395	NM_001007430	GAAAAAACATCTCAAACAACAAAGGAAGACTGATGCAGCAGATCAGAGCCATCATTGAGT
A_15_P273366	0.0164294	3.45048	up									CCTCATACAAACCATTGCTATATAGGCTCATTCTCAAAATGTAGCCCTATATACATTTCT
A_15_P142546,A_15_P102911|368352	0.000429956	3.37383	up	Danio rerio cytochrome P450, family 2, subfamily Y, polypeptide 3 (cyp2y3), mRNA [NM_001020822]	ENSDART00000161218///ENSDART00000164323	368352	NM_001020822	cytochrome P450, family 2, subfamily Y, polypeptide 3	cyp2y3	GO:0004497|GO:0005506|GO:0008395|GO:0016491|GO:0016705|GO:0046872|GO:0055114|GO:0020037	NM_001020822	GTGTTCACTATATAGATATATGATCTTCAAGTGTCATGATCAGCACTGCTGTTGTATGTT///TTTTAACCCACCCTATAAGAACCCAACATTGAACACACCGTCACGACTTTTGTCTGATAA
A_15_P173071|497149	0.0166373	3.37103	up	Danio rerio si:rp71-1p14.7 (si:rp71-1p14.7), mRNA [NM_001077345]	ENSDART00000151109	497149	NM_001077345	si:rp71-1p14.7	si:rp71-1p14.7	GO:0008150|GO:0003674|GO:0005575	NM_001077345	CCACTTACGCGTATCAACCAGGTGAGGAGAACATTTATTAAAAATCAATTGTTCAAATCA
A_15_P270246	7.95465e-05	3.31296	up	Rep: VHSV-inducible protein - Salmo salar (Atlantic salmon), partial (7%) [TC378013]			XM_001333067				XM_001333067	CATGTTCTTACTGGGTTTTGTAAGCTTACTGTATTGTGTTTCATGCAGAAAACATGCTAA
A_15_P134811	0.0126195	3.27981	up	Danio rerio cDNA clone IMAGE:7229503. [BC095562]			BC095562					GACACAAGGTAGTTCAATACTGCGATACTGGTAGATAAAATAAAGGGACAGTTTATCAAA
A_15_P160641,A_15_P661631,A_15_P722936|570749	0.00290473	3.27516	up	Danio rerio si:ch211-264f5.2 (si:ch211-264f5.2), mRNA [NM_001098253]	ENSDART00000112211	570749	NM_001098253	si:ch211-264f5.2	si:ch211-264f5.2	GO:0016020|GO:0016021	NM_001098253	CTGTCCCAATAACATAACCACCTTAGAGATATTGTACAGTTTTAAAGGTGAGAACAGAAT///GCAATGAACTTACGAATACTTCATGACAATAACTGTCCTAATAACATAACCTCCTTAGAG///ACAAACTTAGAGATACTGAGAAAAAATGGTGCATTAGTGGGGACTTGAACTCCTGTCAAA
A_15_P740981,A_15_P396295|100000332	0.00453978	3.26105	up	Danio rerio cDNA clone IMAGE:6791124. [BC128878]	ENSDART00000127699	100000332	BC128878	E3 ubiquitin-protein ligase RNF182-like	LOC100000332		XM_001922608	AGAGGACGTTTCCCCGCCACCACGAACCCGAAAGGGACACCTGGTGAAGTGCTTAAAAAA///CTTTTTGCTGTTACAAAATCCTGGACAACATTCCCAATGACTTTTCTGTCTTGAAATGTA
A_15_P144956|100331307	0.0144279	3.22021	up	si:dkey-17m8.2 [Source:ZFIN;Acc:ZDB-GENE-110411-234] [ENSDART00000051948]	ENSDART00000051948	100331307	BC155297	si:dkey-17m8.2	si:dkey-17m8.2		XM_003200170	AGTAAAGGTGCCTTAGCACAGCTTATCCATGACATTAGAAAAGCATACCGGGTTCATTGA
A_15_P153586|561301	0.00697957	3.21083	up	Danio rerio zinc finger, SWIM-type containing 2 (zswim2), mRNA [NM_001100143]	ENSDART00000112212	561301	NM_001100143	zinc finger, SWIM-type containing 2	zswim2	GO:0008270|GO:0005575|GO:0046872	NM_001100143	GCACCTCAAGGAAGACTCAAGTCAGTTTTAATGTTATAGCCTTGATTTAATATTGCGTTT
A_15_P388160|101886283	0.00901635	3.20252	up	mastermind-like 3 (Drosophila) [Source:ZFIN;Acc:ZDB-GENE-090313-292] [ENSDART00000144135]	ENSDART00000144135	101886283	XM_005160012	mastermind-like transcriptional coactivator 3	maml3	GO:0016607|GO:0007219|GO:0045944|GO:0003713|GO:0007221	XM_005160012	GATGGGACAGATTTGGATTCAACGGAAGGTTGGATGGAAGAGTTTTTCCCCAACCAATAG
A_15_P120944,A_15_P279156|393914	0.00242452	3.16396	up	Danio rerio solute carrier family 37 (glucose-6-phosphate transporter), member 4b (slc37a4b), mRNA [NM_200940]	ENSDART00000111362///ENSDART00000148825	393914	NM_200940	solute carrier family 37 (glucose-6-phosphate transporter), member 4b	slc37a4b	GO:0006820|GO:0005215|GO:0016020|GO:0022857|GO:0006810|GO:0016021|GO:0055085	NM_200940	AGTGATTTTGTTTGTTTCAGCACATGTCATCAATTCAAACAAGTCACATGAAACCAGCAG///TTTTCATTTCTGATGCCATCCGTGATGGAGGAGATTGAGCTGGATAAAGAAGAGCTTGCA
A_15_P138633|567711	0.00542366	3.14557	up	si:dkey-21e2.15 [Source:ZFIN;Acc:ZDB-GENE-050208-780] [ENSDART00000137976]	ENSDART00000137976	567711	CO931756	si:dkey-21e2.15	si:dkey-21e2.15	GO:0016787|GO:0016020|GO:0004252|GO:0006508|GO:0008236|GO:0008233|GO:0016021	XM_003201028	CATAGTGAGCGGTGAAGAGTGTAAACGCAGATGGGAATCTCTTTTTAAGCCCTCAAAGAT
A_15_P154866|768205	0.00681564	3.14531	up	Danio rerio sperm-tail PG-rich repeat containing 2 (stpg2), mRNA [NM_001077347]	ENSDART00000086666	768205	NM_001077347	sperm-tail PG-rich repeat containing 2	stpg2	GO:0008150|GO:0003674|GO:0005575	NM_001077347	TACTACATAAAGAGTCAATTTGAGACATCCAGTAACACACACAGGCCTGCACAGAGCCCA
A_15_P262816	0.0182204	3.14075	up	Rep: Probable helicase senataxin (SEN1 homolog). - Danio rerio, partial (96%) [TC382277]			XM_685853				XM_685853	GAGGCCTTTGCTTTGTACAGAAGCACTTTTTTGTAGACAGGAAATTAAAAGTTTTCTGTA
A_15_P144831|557301	0.0104233	3.09764	up	Danio rerio cocaine- and amphetamine-regulated transcript protein 2b (CART2b) mRNA, complete cds. [GU057835]	ENSDART00000052029	557301	GU057835	cocaine- and amphetamine-regulated transcript protein-like	LOC557301		XM_680337	GAAAATGTGCGACTGTCCACGTGGAGCGTTTTGCAATTACTTTTTGTTGAAGTGTTTGTA
A_15_P671176	0.010045	3.09207	up									TTATGTCCTAAATTGAGTCCGATTGAGAGGAGATGAGATGTAGCCAGAGAGAGGCAGAGA
A_15_P116605,A_15_P484040,A_15_P720151,A_15_P131021|406596	0.00397923	2.99666	up	Danio rerio suppressor of cytokine signaling 3b (socs3b), mRNA [NM_213304]	ENSDART00000037904///ENSDART00000153127	406596	NM_213304	suppressor of cytokine signaling 3b	socs3b	GO:0035556|GO:0043066|GO:0005737|GO:0016567|GO:0046627|GO:0019221|GO:0004860|GO:0007259|GO:0046426	NM_213304	TCTCATCTTAAGGTCTGGTCTGATGACCGCAGTGCAAGCTTGAAGATCAGAAAACAAAGG///GTTTTAAGAAAACTCCCAAGATTGAGTCGGATAACGCTTTGAAGCTGCCTTCCATACCCA///AATGACGTACACATTTCCACTGCTTCTTGCCAAGTGTAATTGCCTCATAAGTGGGTGTGG///TCTGCAGCATCTATGTCGAAAGACTTTAAACGGTCATATAGACGTGTCCACCAAACGGGA
A_15_P191996	0.0105251	2.95168	up	Rep: breast cancer metastasis-suppressor 1-like - Takifugu rubripes, partial (75%) [TC419149]						GO:0005515|GO:0043005|GO:0030424|GO:0030506|GO:0007417|GO:0007416|GO:0019227|GO:0003674|GO:0030516|GO:0016337|GO:0007413|GO:0045162|GO:0045666|GO:0005887|GO:0001764|GO:0007155|GO:0009897		AGAAAGGCTATGGCTTCGATGGGTCCCCATAGAGTAAAAGCAGATGGTAAGAAAAATGTT
A_15_P224368	0.00625734	2.94232	up	zinc finger protein 507 [Source:HGNC Symbol;Acc:HGNC:23783] [ENSDART00000158425]	ENSDART00000158425							ACTTTAAAAGAGAAGAGACGCCACCAGAAAGAGCATCTGGAAACAAAGGAGTTTCACTGC
A_15_P109893|386643	0.0186178	2.92151	up	Danio rerio phosphoinositide-3-kinase interacting protein 1 (pik3ip1), mRNA [NM_198374]	ENSDART00000134697	386643	NM_198374	phosphoinositide-3-kinase interacting protein 1	pik3ip1	GO:0016020|GO:0005886|GO:0004252|GO:0043553|GO:0016021	NM_198374	CCCATTGTTCGTTGGATTGTACAACTGCTTAAGGTTAAAGAAATGATTATTTTTTGGCAG
A_15_P460725|100332897	0.0114511	2.92014	up	PREDICTED: Danio rerio interferon-induced very large GTPase 1-like (LOC100332238), mRNA [XM_002662075]	ENSDART00000108810	100332897	XM_002662075	interferon-induced very large GTPase 1-like	LOC100332897		XM_002662075	CAGATGGGTGGAGAAAATACTCAAAACAAGAAACTGTTGAGAGCTTAGACAAATACATTT
A_15_P202166|436584	0.0116878	2.91558	up	Danio rerio glucagon b (gcgb), mRNA [NM_001242770]	ENSDART00000137426	436584	NM_001242770	glucagon b	gcgb	GO:0005179|GO:0005576	NM_001242770	ATCTGGAGACCAGGAGAGCACAAGACTTTGTTCAGTGGTTAATGAACTCTAAGAGGAGTG
A_15_P714971	0.0183337	2.88698	up									GTGAAATTGCCTTCAAGATACAAAGACTGAAAATCTACAGCATGTTTAGCTCTGATTTGA
A_15_P102267,A_15_P721561|436969	0.00240889	2.84865	up	Danio rerio zgc:92630 (zgc:92630), mRNA [NM_001002696]	ENSDART00000127436	436969	NM_001002696	zgc:92630	zgc:92630	GO:0008152|GO:0016491|GO:0005575	NM_001002696	TCGATGTGACGTGACCAATCCAGCTAAACTGACACATTGTGACAGCGATCAAGTACAGAA///CTGCTCCGTCACACACTGAAATATGAAAATAGATCATTACTGTTTAACTCATTAGTACAG
A_15_P161601|664759	0.0187909	2.81114	up	Danio rerio BLOC-1 related complex subunit 7 (borcs7), mRNA [NM_001039988]	ENSDART00000077383	664759	NM_001039988	BLOC-1 related complex subunit 7	borcs7	GO:0008150|GO:0003674|GO:0005575	NM_001039988	TACACAGCATTGTTTCTGCACATTTTGCTAAGCAGCTTTAATAAATGGATGTGGAAAGTT
A_15_P699876,A_15_P111718,A_15_P339431|447817	0.0134725	2.80307	up	Danio rerio zgc:92161 (zgc:92161), mRNA [NM_001004556]	ENSDART00000158212///ENSDART00000161240	447817	NM_001004556	zgc:92161	zgc:92161	GO:0008152|GO:0016491|GO:0005575	NM_001004556	TAGTAGTAAGTGTATTGAGAATGCTTTTGGAAGTACTTGGAGATCAACAGTAGTGTGGGG///ACTGTGTGGTGGGTAGGTCACCTATTTATATCATGTGATTAAATACTTGAATTTGGGTTT///TCATTAAGACCAGCCAGGCTGAGGACATGAAAAACTCCTTCAACACCAATGTCATAGGAC
A_15_P141571,A_15_P131886|64884	0.0197061	2.80156	up	Danio rerio major histocompatibility complex class I UDA (mhc1uda), mRNA [NM_131704]		64884	NM_131704	major histocompatibility complex class I UDA	mhc1uda	GO:0002474|GO:0006955|GO:0016020|GO:0042612|GO:0042605|GO:0016021	NM_131704	GCATTGGTTGATGCGCTAGTTAACATGAACCAATGATAATAACACATTAGATAATGTTGG///CTCACTCTGCAGAAATGGAATGATGACAAAGCTTTTCTTGCACAACAAATAAATTACTTG
A_15_P761706	0.00332224	2.79669	up	Danio rerio Gig2-like protein DreB mRNA, complete cds. [HQ269370]			HQ269370					AAAGACTGTGTTAGGGATCCAAGTCGAATCATTGTCATTGATGTAATTCGTCCAGTATGA
A_15_P444130|100333727	0.00128025	2.78977	up	fucosyltransferase 7 (alpha (1,3) fucosyltransferase) [Source:HGNC Symbol;Acc:HGNC:4018] [ENSDART00000100999]	ENSDART00000100999	100333727	XM_002667724	fucosyltransferase 7 (alpha (1,3) fucosyltransferase)	fut7		XM_002667724	TGCTTGCATCATGAGCAGCTTTCTGAGCATAAAAAAGTGTACAATGACCTGTACAGTTGG
A_15_P114704|323994	0.000811926	2.7584	up	Danio rerio phosphatidylinositol glycan anchor biosynthesis, class C (pigc), mRNA [NM_213261]	ENSDART00000010550	323994	NM_213261	phosphatidylinositol glycan anchor biosynthesis, class C	pigc	GO:0017176|GO:0016020|GO:0005789|GO:0016021|GO:0003824|GO:0006506|GO:0000506	NM_213261	GTTTTTCTAAGATGTTTTTAAAAAATGCTGTTATTCTAACAAGCTCAATGTATTGGAAAT
A_15_P193611,A_15_P671476|793802	0.0196606	2.75467	up	Danio rerio si:dkey-111e8.4 (si:dkey-111e8.4), mRNA [NM_001100959]	ENSDART00000139936	793802	NM_001100959	si:dkey-111e8.4	si:dkey-111e8.4	GO:0016020|GO:0016021	NM_001100959	GCAGACAGTGACAGCGATCAAGACTTCACAGATGCATTACAAAGCATTTAAATATTGTTT///TGCAGCAGATAATGACAGCGATCAAGACTTCACTGATGCATTACAAAGCATTTAAATATT
A_15_P115237|436615	0.000379577	2.75459	up	Danio rerio guanylate binding protein 1 (gbp1), mRNA [NM_001002343]	ENSDART00000056460	436615	NM_001002343	guanylate binding protein 1	gbp1	GO:0016020|GO:0000166|GO:0003924|GO:0005525	NM_001002343	GATTATTTCATAGCCCTTAATTGCACCTTGATTGCACATTCTGCCATATTATATGTATGG
A_15_P119113|436834	0.00458326	2.74584	up	Danio rerio chloride intracellular channel 2 (clic2), mRNA [NM_001002561]	ENSDART00000019396	436834	NM_001002561	chloride intracellular channel 2	clic2	GO:0006821|GO:0005737|GO:0005244|GO:0060315|GO:0034707|GO:0006810|GO:0006749|GO:0034765|GO:0005634|GO:0004364|GO:0005254|GO:0006811	NM_001002561	TTGTATTGTGTGAAGGGGTATTGTGAAGGAGTCATGAATAAGAAAGAGACTGAACTGCTT
A_15_P194156,A_15_P736981|553674	0.0135404	2.73928	up	Danio rerio acyl-CoA binding domain containing 5a (acbd5a), mRNA [NM_001020647]	ENSDART00000135124	553674	NM_001020647	acyl-CoA binding domain containing 5a	acbd5a	GO:0016020|GO:0006914|GO:0006810|GO:0016021|GO:0000062|GO:0008289	NM_001020647	CCATTGTCATAATACACGTCAAACAGTATGTGAGACTTGAGCATCATTAAAAGCTTTTGA///CATATCTGACTTAAGAGTGTGTGGACACTGCATATTAAACATCACTGCATTAGATGTAAA
A_15_P119415|335409	0.00402628	2.72183	up	Danio rerio suppressor of cytokine signaling 3a (socs3a), mRNA [NM_199950]	ENSDART00000164137	335409	NM_199950	suppressor of cytokine signaling 3a	socs3a	GO:0043066|GO:0016567|GO:0031099|GO:0046627|GO:0060042|GO:0019221|GO:0007259|GO:0046426|GO:0035556|GO:0005737|GO:0048681|GO:0035677|GO:0004860|GO:0006469	NM_199950	GAAGATGCATTTAGACCTTTTGTAAAGACATCTCAACCATGTTTGACGATGGATGTGACT
A_15_P207376|553656	0.0108312	2.71881	up	Danio rerio -Ha-ras Harvey rat sarcoma viral oncogene homolog b (hrasb), mRNA [NM_001020629]	ENSDART00000015040	553656	NM_001020629	#NAME?	hrasb	GO:0007165|GO:0016020|GO:0000166|GO:0007264|GO:0005525	NM_001020629	GTGGTGTTCAGAAAACACTGAATTTCATTTTGACTACAGTAACGATTATTGTGTGAGAAG
A_15_P141076,A_15_P633826|100004700	0.0137644	2.70381	up	Danio rerio cytochrome P450, family 24, subfamily A, polypeptide 1 (cyp24a1), mRNA [NM_001089458]	ENSDART00000160991	100004700	NM_001089458	cytochrome P450, family 24, subfamily A, polypeptide 1	cyp24a1	GO:0004497|GO:0005506|GO:0016491|GO:0016705|GO:0046872|GO:0055114|GO:0020037	NM_001089458	GTGGTGGAAATGTAGAGAATGTAGAAAATCACTGGATGTTGTTCACCTTTCATTCTTAAT///AACCATTTGCTATGTGATCTATGACAAGCGTTTCGGGCTTCTGCAAGACAGTGTCAGCAA
A_15_P206581|553667	0.00691205	2.69339	up	Danio rerio ERI1 exoribonuclease family member 2 (eri2), mRNA [NM_001020640]	ENSDART00000168832	553667	NM_001020640	ERI1 exoribonuclease family member 2	eri2	GO:0043765|GO:0042578|GO:0004527|GO:0004518|GO:0016787|GO:0008270|GO:0006259|GO:0003676|GO:0046872	NM_001020640	GGAGTACTGCAGAACACTCTGAGCATGCTCACTACACACACACCAGCAGCTGCGCACACA
A_15_P431220,A_15_P223916|100302470	0.0124355	2.69297	up	Danio rerio ependymin-like 1 (epdl1), mRNA [NM_001293702]	ENSDART00000111531	100302470	NM_001293702	ependymin-like 1	epdl1	GO:0007160|GO:0005509|GO:0005576	NM_001293702	CTACACCTTCTCCTCATCTTTATAGTGTAAATGTGGGATTAAAGATCCTCTATTATAGTG///TGAGCACACACAGACAAAGAGGGTTAAAGTGGTTGAAAGATCATTTTCTTTTCTGTTTTG
A_15_P113349|431759	0.0149312	2.68775	up	Danio rerio protease, serine, 35 (prss35), mRNA [NM_001002212]	ENSDART00000170157	431759	NM_001002212	protease, serine, 35	prss35	GO:0016787|GO:0004252|GO:0006508|GO:0008233|GO:0005575	NM_001002212	TTAGGTCAATGTTAACTGTCATTGTAATTGCTAAAAGAGAACGCCTTGTAGCTTAATAGG
A_15_P364495	0.0112368	2.65405	up	immunoglobulin heavy variable 7-1 [Source:ZFIN;Acc:ZDB-GENE-040514-25] [ENSDART00000150964]	ENSDART00000150964							CAAAAACACAGTGTTTCTGCAGGGACGTAATTTTCAGACGGAAGACACAGCTGTGTATTA
A_15_P190806	0.0189103	2.65232	up	sorbin and SH3 domain containing 2b [Source:ZFIN;Acc:ZDB-GENE-070308-3] [ENSDART00000088004]	ENSDART00000088004		XM_009291157				XM_009291157	ACGTCAAGAAGAACCAAGTTTTTTGGAACCTTTCCGGGGAACTATGTGAAGAGGCTATAA
A_15_P664816,A_15_P105520|573209	0.000341724	2.64487	up	Danio rerio cryptochrome circadian clock 1ba (cry1ba), transcript variant 1, mRNA [NM_001313822]///Danio rerio zcry2a mRNA for cryptochrome 2a, complete cds. [AB042250]	ENSDART00000100222	573209	NM_001313822///AB042250	cryptochrome circadian clock 1ba	cry1ba	GO:0009266|GO:0009416|GO:0045892	NM_001313822	CAGTTTATGCCTCTAGTGGGAATCAGTCAAGTATGAGGAGTTAAAAATGGACATACCAAA///AGAAGAATCCCTCTCCACTTCGCACAAGTTACAACGGCAAATCGCAGAGGTCACTTCAGT
A_15_P235451|338237	0.00305176	2.6075	up	ras responsive element binding protein 1a [Source:ZFIN;Acc:ZDB-GENE-030219-137] [ENSDART00000093331]	ENSDART00000093331	338237	XM_005162477	ras responsive element binding protein 1a	rreb1a	GO:0043565|GO:0007165|GO:0006355|GO:0003700|GO:0044212|GO:0006366|GO:0007275|GO:0005634|GO:0003676|GO:0046872	XM_005162477	AAGAGTATAATCTGAGCTCTGAGACAGAACCTGCAGCAGAAACACCCAAAGAAACTCCAG
A_15_P449240|323334	0.00416959	2.6057	up	CT725588 ZF_mu Danio rerio cDNA clone ZF_mu_212k13 3', mRNA sequence [CT725588]		323334	CT725588	wu:fb95e10	wu:fb95e10			GCTACTTTTACAGTGCAGGAAAACTGATGTGTGTACAAACATTAAGGTAAGACAGGGATC
A_15_P205051|561963	0.0130473	2.60249	up	Danio rerio bone morphogenetic protein 8a (bmp8a), mRNA [NM_001044971]	ENSDART00000103253	561963	NM_001044971	bone morphogenetic protein 8a	bmp8a	GO:0010862|GO:0005576|GO:0042981|GO:0030509|GO:0060395|GO:0005125|GO:0005160|GO:0005615|GO:0016020|GO:0070700|GO:0043408|GO:0016021|GO:0048468|GO:0008083|GO:0040007	NM_001044971	CAACAACAACGTTATTCTAAAGAAACAACGAAATATGGTGGTCAAGAATTGTGGCTGTTT
A_15_P767761	0.00824004	2.58939	up	si:ch211-199g17.2 [Source:ZFIN;Acc:ZDB-GENE-060503-396] [ENSDART00000138404]	ENSDART00000138404		XM_009294440				XM_009294440	GTCGTGGCTGTCAGAACTGCCTTTAAAGTGTTAAATGTGAAATCATTTGTATTATAACTG
A_15_P194026|619270	0.0168645	2.58911	up	Danio rerio family with sequence similarity 210, member B (fam210b), mRNA [NM_001033751]	ENSDART00000074534	619270	NM_001033751	family with sequence similarity 210, member B	fam210b	GO:0008150|GO:0003674|GO:0016020|GO:0016021	NM_001033751	TTATCAGTTAGGTCTTCATTCGTGATGCAACCAAGACGGTCGTTAACGACACCGGAGAAA
A_15_P130036	0.00278128	2.58035	up	family with sequence similarity 109, member B [Source:HGNC Symbol;Acc:HGNC:27161] [ENSDART00000097217]	ENSDART00000097217		XM_688552				XM_688552	TTTTCTAAACTACATGACTGGTATGGAAAAGAGGTGGCAGAACTGAGAGTGGAGTGGCTG
A_15_P138486|555357	0.00200796	2.57919	up	Danio rerio si:ch211-197g15.10 (si:ch211-197g15.10), mRNA [NM_001128684]	ENSDART00000105459	555357	NM_001128684	si:ch211-197g15.10	si:ch211-197g15.10	GO:0005525	NM_001128684	GGAAAGGGGGTCTTGCATTGAAATTGTCAACATATATGCTGTTTGCTAATAGCTATTAAA
A_15_P720565|30489	0.00537652	2.55177	up	Danio rerio complement component bfb (bfb), mRNA [NM_131241]	ENSDART00000124221	30489	NM_131241	complement component bfb	bfb		NM_131241	TCAACAAGAGTCTGAAGACGATCACCATGGGAAGAAAATTTATTTGAATAAGGGTGGAAA
A_15_P410285,A_15_P630186|790944	0.000551292	2.53691	up	Danio rerio nuclear factor of kappa light polypeptide gene enhancer in B-cells inhibitor, epsilon (nfkbie), mRNA [NM_001080089]	ENSDART00000098833	790944	NM_001080089	nuclear factor of kappa light polypeptide gene enhancer in B-cells inhibitor, epsilon	nfkbie	GO:0008150|GO:0003674|GO:0005575	NM_001080089	ATGTCAATACACTGAAGAGGAAGTGAATTTCTTAACCACTGTCACTGAAGATGGAGACAC///TAGCAATGCTGTGAGGTTGTTATCTGTTTGAGCAAATGCGACACTGCTTTGCAAACCTTT
A_15_P135581|100332843	0.0111354	2.51637	up	5,10-methenyltetrahydrofolate synthetase (5-formyltetrahydrofolate cyclo-ligase) [Source:HGNC Symbol;Acc:HGNC:7437] [ENSDART00000170476]	ENSDART00000170476	100332843	EH501975	5-formyltetrahydrofolate cyclo-ligase-like	LOC100332843		XM_002662745	GAGATCCCAGTGGGAGAACATGATATTGTCATTGATGAAGTTCTGCATGAAGACGAGTGA
A_15_P630611|259255	0.0158257	2.49519	up	Danio rerio pleiomorphic adenoma gene-like 2 (plagl2), mRNA [NM_153652]	ENSDART00000172451	259255	NM_153652	pleiomorphic adenoma gene-like 2	plagl2	GO:0003700|GO:0005634|GO:0003676|GO:0046872|GO:0006351	NM_153652	AGGCAGGTTTTATTTTAGAGAGACATACATTGTAATGATAACCCTGGTATATGTGAATGG
A_15_P109100,A_15_P109696|378966	0.00602017	2.49515	up	Danio rerio neutrophil cytosolic factor 1 (ncf1), mRNA [NM_001030071]	ENSDART00000050898	378966	NM_001030071	neutrophil cytosolic factor 1	ncf1	GO:0045730|GO:0005737|GO:0016175|GO:0050832|GO:0035091	NM_001030071	ATTCGGGACTTCTTCAAAATGAGGCCTGAAGATGAAACTCCACCAGCACCACATCCATAA///CTTTTGGGCAATAGAAAGGTTCTGTGAAGGCTAAAAGTTCTTATTGGGACCATCAGTGAT
A_15_P177051|794169	0.0174471	2.48374	up	NADH dehydrogenase (ubiquinone) complex I, assembly factor 4 [Source:ZFIN;Acc:ZDB-GENE-060810-114] [ENSDART00000108872]	ENSDART00000108872	794169	BC107496	NADH dehydrogenase (ubiquinone) complex I, assembly factor 4	ndufaf4	GO:0032981|GO:0003674|GO:0005575	XM_003200655	GAAAGGACTGTCCGGGTTATTTATTTTGTATGAAATGTCACTAGGAAACTAGTAATGCAA
A_15_P109888	5.24153e-05	2.48226	up	Danio rerio cDNA clone IMAGE:5411578, **** WARNING: chimeric clone ****. [BC045923]			BC045923					TTTCTCTCATTTCCTTTATCAAATATCCTCTAATTATTAAAAAGGTCAATTATTCTGAGT
A_15_P562492|560944	0.00242479	2.47733	up	phosphofructokinase, platelet a [Source:ZFIN;Acc:ZDB-GENE-091112-22] [ENSDART00000033394]	ENSDART00000033394	560944		phosphofructokinase, platelet a	pfkpa	GO:0016310|GO:0005737|GO:0000166|GO:0016301|GO:0008152|GO:0003824|GO:0006002|GO:0005524|GO:0046872|GO:0016740|GO:0006096|GO:0003872		CATCATCAAGTGTGAACGTTTGCCTGACCAATAAATCCACAATCACCGTGTGTGAAAAAA
A_15_P104739,A_15_P628261|100003956	0.000904639	2.47231	up	Danio rerio cryptochrome circadian clock 1aa (cry1aa), mRNA [NM_001077297]	ENSDART00000067281///ENSDART00000034401	100003956	NM_001077297	cryptochrome circadian clock 1aa	cry1aa	GO:0005515|GO:0042542|GO:0005667|GO:0009649|GO:0009416|GO:0005634|GO:0045892	NM_001077297	ACACAGCGAGGAGTCTGGTCCTACCACTGTCTCAAAAGTCCAGAGGCAGTGCAGCTCCTA///GAAACTATAATTCACCATCGTGTTTCTCATCCTTTCACGTTGTGCTTGTTTAATAAAGTG
A_15_P726416,A_15_P720746,A_15_P656931,A_15_P169431,A_15_P346285|431765	0.00911321	2.47154	up	Danio rerio nuclear factor, interleukin 3 regulated, member 6 (nfil3-6), mRNA [NM_001002218]	ENSDART00000127604	431765	NM_001002218	nuclear factor, interleukin 3 regulated, member 6	nfil3-6	GO:0043565|GO:0001078|GO:0006355|GO:0003700|GO:0005634|GO:0032922	NM_001002218	ACCAGAAGCCTCATACATTCAATTTACAAATGGCTGTACTTGCTCTTAATCTCATAACTA///AAACGAATCGCAATATCAGGCAGAAAACAGCATGCTGAAATCTCAGCTCAGCTCTCTCAG///GCACCAATCTATAGCGCATGGACTTTGTGAAGTATAACTCTAAAAGTTTGAATGTTTTTC///GCCATTGTCCAGACAAGAAGAATATCTAATTGAACTAAACTGTTACTCGCATTTTAATGG///TCGAACTCATGAACATCCATGAATGGAAAGAAAGCAGCATGTGCGTCACTACCTCTACCA
A_15_P392430	0.00058749	2.47095	up									TGCGCTTTAGAAAATACAGACATCTCTTGTTTATCGGTGAGACTTAGTGAACACTGTTGA
A_15_P760256	0.0148072	2.47083	up									AAATTCAGGAGATCTCCTGACAATAGTTTCGCGGACAGGTCGTAAAACTTCTTCATGGTT
A_15_P731781	0.0112787	2.47007	up	Rep: Histone arginine demethylase JMJD6 - Danio rerio (Zebrafish) (Brachydanio rerio), partial (11%) [TC394022]			XM_003198198				XM_003198198	CCGCCTAAATCAACTAGCGTGATTGGTCAAATGACTGTAACGTCCGAAATTTATTTATAT
A_15_P167646|449677	0.0133166	2.46441	up	Danio rerio carnitine palmitoyltransferase 1B (muscle) (cpt1b), mRNA [NM_001005940]	ENSDART00000083421	449677	NM_001005940	carnitine palmitoyltransferase 1B (muscle)	cpt1b	GO:0009617|GO:0016746|GO:0016020|GO:0016021|GO:0016740	NM_001005940	CGAATTAGTGCACTTAGATAAATCAGATTTATGCTGGGGATGAAGTGTAAAAATGTACTG
A_15_P345125,A_15_P139551|322420	0.00418137	2.45608	up	Danio rerio chitinase, acidic.6 (chia.6), mRNA [NM_199603]	ENSDART00000145200///ENSDART00000012571	322420	NM_199603	chitinase, acidic.6	chia.6	GO:0008061|GO:0006032|GO:0006030|GO:0005975|GO:0005576|GO:0004568|GO:0004553	NM_199603	TATTCAGTCCAGTATCACATTTCTGAGGACTCATGGATTTGACGGTCTGGATTTGGACTG///GCCAAACATATACCACTGCTTTCTTTTGAAAATGCTACATTTTGATGGTTGGAGAAGTAT
A_15_P726206|449536	0.0032153	2.4516	up	Danio rerio novel immune-type receptor 6b (nitr6b), mRNA [NM_001005579]	ENSDART00000171023	449536	NM_001005579	novel immune-type receptor 6b	nitr6b	GO:0016020|GO:0016021	NM_001005579	CCTCTGTTTCACCGGCAAGAAGATCAAAGGACAGACAAATGGCTGAATACAGTGAAGTGA
A_15_P180561|100884135	0.00447553	2.44512	up	Danio rerio grass carp reovirus (GCRV)-induced gene 2i (gig2i), mRNA [NM_001258225]	ENSDART00000164910	100884135	NM_001258225	grass carp reovirus (GCRV)-induced gene 2i	gig2i	GO:0051607|GO:0005737|GO:0003950	NM_001258225	GAAGATTGTGTTTGGGATCCAGAACGAATCACAGTCATTGATTTAATTCATCCAGAACAA
A_15_P120206|447866	0.0020739	2.44253	up	Danio rerio arrestin domain containing 3b (arrdc3b), mRNA [NM_001004605]	ENSDART00000052307	447866	NM_001004605	arrestin domain containing 3b	arrdc3b	GO:0008150|GO:0003674|GO:0005575	NM_001004605	TCTTGGCTTGTTTCTAACTTTTGTACCATTTTGTAAGTCATCTATGTTGTCTCACAGCAA
A_15_P109472|436889	0.00345355	2.43153	up	Danio rerio pellino E3 ubiquitin protein ligase family member 2 (peli2), mRNA [NM_001002616]	ENSDART00000049503	436889	NM_001002616	pellino E3 ubiquitin protein ligase family member 2	peli2	GO:0003674|GO:0008063|GO:0005575	NM_001002616	ATACCGGGATAACCGGTAATAAGATTAACAAAGAATGCAGCCAAATATTTTTGGAAATGG
A_15_P109981|406840	0.000550271	2.42602	up	Danio rerio sestrin 3 (sesn3), mRNA [NM_213519]	ENSDART00000086954	406840	NM_213519	sestrin 3	sesn3	GO:0003674|GO:0005634	NM_213519	TCTCCACTCATGATGCATTTATACGTTTCCAAAAATGTAAGCGCTGGAACTGCTTTCCAG
A_15_P488865,A_15_P185681|337599	0.00789499	2.4226	up	Danio rerio zgc:172121 (zgc:172121), transcript variant 1, mRNA [NM_001114914]	ENSDART00000043496	337599	NM_001114914	zgc:172121	zgc:172121		NM_001114914	GTGGAGTGCACGAGTTCTGCATACAGATCCACAGGCTATTAAGGATGTCCATTACAGATA///ATGCGGACGTCATTTGCCAATTTAAGCCTTGAATGGAAAGCACAAGGGGCTTTATGGATC
A_15_P193506|767651	0.00433037	2.41801	up	Danio rerio mediator complex subunit 19a (med19a), mRNA [NM_001076591]	ENSDART00000054410	767651	NM_001076591	mediator complex subunit 19a	med19a	GO:0006355|GO:0001104|GO:0006357|GO:0016592|GO:0005634|GO:0006351	NM_001076591	GGGCCAATTGTTGATGATTTTTGACTTCTTTTTCTGGTTATGATGAAAAGCTCAAGGAAT
A_15_P103029	0.0162294	2.40717	up	si:ch211-270g19.5 [Source:ZFIN;Acc:ZDB-GENE-131121-121] [ENSDART00000156574]	ENSDART00000156574		BC127401					GTGATTCATAGGAATATCGTCACCTTGGAATAAAGGTTATATCTGAGAGGGTTTGAGATA
A_15_P663011,A_15_P105508|373081	0.00870297	2.39622	up	Danio rerio major vault protein (mvp), mRNA [NM_201325]	ENSDART00000141142	373081	NM_201325	major vault protein	mvp	GO:0005737|GO:0031102|GO:0007420|GO:0030529|GO:0001654|GO:0005634	NM_201325	AAAGCATTCAGTCGAACCCAAAGAGCTTTGTGTTTTATGCTGCTTTTTATAGCAATAAAC///GTCGAACCCAAAGAGCTTTGTGTTTTATGCTGCTTTTTATAGCAATAAACCAATATTACG
A_15_P106062,A_15_P654581|100302471	0.000390662	2.39436	up	Danio rerio si:dkey-188i13.7 (si:dkey-188i13.7), mRNA [NM_001291933]	ENSDART00000108855	100302471	NM_001291933	si:dkey-188i13.7	si:dkey-188i13.7	GO:0016021	NM_001291933	TTTACACACCTGCACCTAGATGTGCATGTATTTTGATTGATGAGACTTCATTTTGTAAGC///CTGCACCTAGATGTGCATGTATTTTGATTGATGACACTTCCATTTTGTAAGCTTATTAAG
A_15_P735931	0.000663053	2.38828	up	PREDICTED: Danio rerio phosphatidylinositol-4-phosphate 3-kinase, catalytic subunit type 2 beta (pik3c2b), transcript variant X1, mRNA [XM_003199487]			XM_003199487			GO:0005575	XM_003199487	TGTAAATGGGCTTTATCCCATTGTATTCCTTTCTAGACTGTTCCTTCTAATTTCAGATCA
A_15_P152721|564985	0.00757977	2.38421	up	Danio rerio mitochondrial elongation factor 1 (mief1), mRNA [NM_001083840]	ENSDART00000089325	564985	NM_001083840	mitochondrial elongation factor 1	mief1	GO:0005739|GO:0016020|GO:0000166|GO:0090314|GO:0005741|GO:0016021|GO:0090141	NM_001083840	GCTACGTTCTATGAATTATCTTTCAAATCTGCTAAAAAATGTTCAGTGGGATGTGTGATG
A_15_P631036,A_15_P111631|64279	0.00910786	2.38417	up	Danio rerio proteasome subunit beta 12 (psmb12), mRNA [NM_131676]	ENSDART00000001359	64279	NM_131676	proteasome subunit beta 12	psmb12	GO:0005839|GO:0005737|GO:0000502|GO:0016787|GO:0004175|GO:0051603|GO:0006508|GO:0008233|GO:0005634|GO:0004298	NM_131676	TGAAGCTGGAGTCAAGCATATAGTTGTTCCAGGGGATGAACTGCCAAAGTTCCATGATGA///CTTTGTGATTAGCTGTGTGCAGATTTTTGCCTGGGTTTATTTTCCCCACACTTTGTCATT
A_15_P766691|337190	0.0111938	2.37434	up	Danio rerio signal sequence receptor, gamma (ssr3), mRNA [NM_200053]	ENSDART00000021880	337190	NM_200053	signal sequence receptor, gamma	ssr3	GO:0016020|GO:0006614|GO:0016021	NM_200053	GAGAGAGTCAGTGTGTTAAGACTTTTTGTTTTGTGGGAGGTATCATTTCATCTGTTTATG
A_15_P119690|171477	0.00696573	2.364	up	Danio rerio retinol binding protein 1a, cellular (rbp5), mRNA [NM_199528]	ENSDART00000169109	171477	NM_199528	retinol binding protein 1a, cellular	rbp5	GO:0005215|GO:0006810|GO:0008289	NM_199528	GTCGTGATTAATTTGCAGTTGTCAAACATTGTCTGAAAGTGTCAAAATTTGTAAGCTCTG
A_15_P490449|100148818	0.00126984	2.36183	up	Danio rerio zmp:0000001078 (zmp:0000001078), mRNA [NM_001204308]	ENSDART00000061693	100148818	NM_001204308	si:ch73-55i23.1	si:ch73-55i23.1		NM_001204308	AACTTGAGGATTGGAGGAGCAAATATGCCACCTTCCAACAAGCTTTCAGTGCTGAGATGA
A_15_P720496,A_15_P118703|323487	0.00450846	2.36006	up	Danio rerio zinc finger, C4H2 domain containing (zc4h2), mRNA [NM_199642]	ENSDART00000020908	323487	NM_199642	zinc finger, C4H2 domain containing	zc4h2	GO:0021522|GO:0030054|GO:0005886|GO:0045202|GO:0048665|GO:0005634|GO:0007275|GO:0046872|GO:0005737|GO:0016020|GO:0007528|GO:0048666|GO:0045211	NM_199642	GTTCAATTTGACTGAATGAGCTGTTAATTTGTATTTGACTGAAAGGGCATTATGAGCTTG///TTGACTGAAAGGGCATTATGAGCTTGTTTGAATATTCAGTATTGAAGTGTTGTGTTTGTG
A_15_P410745|565583	0.00130564	2.35705	up	interferon, gamma-inducible protein 30 [Source:HGNC Symbol;Acc:HGNC:5398] [ENSDART00000156595]	ENSDART00000156595	565583	CO934890	si:dkey-197i20.6	si:dkey-197i20.6		XM_688852	CATTCATAAAATGGGAGACCATAGAATCCTGTACAAGAGGAGAGCTTGGCCATAGTTTAA
A_15_P263104|566695	0.00649684	2.35198	up	NHS-like 1a [Source:ZFIN;Acc:ZDB-GENE-050411-25] [ENSDART00000168051]	ENSDART00000168051	566695	XM_689979	NHS-like 1a	nhsl1a	GO:0008150|GO:0003674|GO:0005575	XM_689979	GTTTCTTATTTCTAAACAGGGGTACTGTTTATCATACTTACTATTGATATGTGCACCTGC
A_15_P768294|100333986	0.00436837	2.34843	up	zinc finger protein 1075 [Source:ZFIN;Acc:ZDB-GENE-120703-31] [ENSDART00000157404]	ENSDART00000157404	100333986	XM_005168055	gastrula zinc finger protein XlCGF8.2DB-like	LOC100333986		XM_005168055	AAAGATATGTTCATGTGAGAACTCCCACATTACTACAGATAAATCGGTGTATGGGAAACC
A_15_P501692	0.00499519	2.33725	up									CTGTGCAATCTATTACAAGTGTGATTACATTCTCTAAAGTGATGCAATCTTTCACTTCCT
A_15_P246311|559737	0.0087794	2.3317	up	Danio rerio immune-related, lectin-like receptor 4 (illr4), mRNA [NM_001040040]	ENSDART00000102904	559737	NM_001040040	immune-related, lectin-like receptor 4	illr4	GO:0016020|GO:0030246|GO:0016021	NM_001040040	TGGTTTGATGCATTCTGCACTATTGCATTCAGAAGAATATGTGAAACCAGAGCCTCCAGA
A_15_P718856	0.00246871	2.32526	up							GO:0008150|GO:0005886|GO:0005575|GO:0042246|GO:0006275|GO:0005096		CCAGTAGGCCTATTAGAAATTTTGAAGCATCCTTATGGATGGTTTAGAAATTGCTGTTTA
A_15_P172781|619272	0.00109028	2.3223	up	Danio rerio zgc:113314 (zgc:113314), mRNA [NM_001033753]	ENSDART00000145025	619272	NM_001033753	zgc:113314	zgc:113314	GO:0008150|GO:0003674|GO:0005575	NM_001033753	CGACACATCTTACATTGAGTATAGACATTTTTTGTATCATACTTGCTGGACATTTATGGG
A_15_P521552|100334542	0.0140919	2.30737	up	Danio rerio cDNA clone IMAGE:6960319. [BC128880]		100334542	BC128880	plac8 onzin related protein 11	ponzr11			ATCTATGCGCACAAAAATCTGCAGATTTCCACAGATATTTAGTCCTTCATTGAGTCTATT
A_15_P102827|494030	0.0104381	2.30587	up	Danio rerio lon peptidase 2, peroxisomal (lonp2), mRNA [NM_001008573]	ENSDART00000157834	494030	NM_001008573	lon peptidase 2, peroxisomal	lonp2	GO:0004252|GO:0005782|GO:0006625|GO:0005524|GO:0030163|GO:0016787|GO:0000166|GO:0016485|GO:0004176|GO:0006508|GO:0008236|GO:0006515|GO:0008233|GO:0016558|GO:0005777	NM_001008573	TGGAGGTTAGCAGATGACAGTGATGTTGATAGCATATGATGACAATCTAACTGTCTTTCT
A_15_P108336|325922	0.00881079	2.30462	up	Danio rerio retinol saturase (all-trans-retinol 13,14-reductase) (retsat), mRNA [NM_001015061]	ENSDART00000013167	325922	NM_001015061	retinol saturase (all-trans-retinol 13,14-reductase)	retsat	GO:0016020|GO:0016491|GO:0055114|GO:0051786	NM_001015061	TTTTCAGACTTGTACACTAAATGTGCTAATTCAATGGATGCTTGTGCATACCGAATAAAC
A_15_P101228|447827	0.00244461	2.30086	up	Danio rerio mannosidase, endo-alpha (manea), mRNA [NM_001004566]	ENSDART00000132571	447827	NM_001004566	mannosidase, endo-alpha	manea	GO:0008150|GO:0003674|GO:0005575	NM_001004566	AATGATGATATATTCTGGCTGGATGCTGTAAATATAACAAATCCTGCTTTATGCTAGGTG
A_15_P438950|100141496	0.0150643	2.2911	up	Danio rerio dimethylglycine dehydrogenase, mRNA (cDNA clone IMAGE:8776474), partial cds. [BC155630]		100141496	BC155630	dimethylglycine dehydrogenase	dmgdh	GO:0016491|GO:0055114	XM_009301581	CTCATGAGTCTTAAAAACAGCCAGAGAAGAACACAATCTCACTATCACAGATTATTGATT
A_15_P589138,A_15_P656596,A_15_P144516|556842	0.00910332	2.28902	up	Danio rerio talin 2a (tln2a), mRNA [NM_201193]///Danio rerio zgc:63613, mRNA (cDNA clone MGC:63613 IMAGE:5601792), complete cds. [BC055166]	ENSDART00000134068///ENSDART00000168600	556842	NM_201193///BC055166	talin 2a	tln2a	GO:0051015|GO:0016020|GO:0005200|GO:0003779|GO:0016021|GO:0007155|GO:0005856|GO:0007016|GO:0005925|GO:0001726	NM_201193	CTTCAAAATATGGGCTGTTTCTGTCAGACGAAGACCCTATGAAAGGCATCTGGCTAGAAT///ACACAAGGGTTGTGACGGCGCCTTAAATTATCATTGTACATGGCATTTCTTAAATTTTTT///AAGCTGACGAGAGTTTAGACTTTGAAGAGCAGATTCTTGAAGCAGCCAAGTCAATCGCTG
A_15_P528942,A_15_P108417|192298	0.0173357	2.28688	up	Danio rerio Sec61 translocon alpha 1 subunit (sec61a1), mRNA [NM_153659]	ENSDART00000034730	192298	NM_153659	Sec61 translocon alpha 1 subunit	sec61a1	GO:0021986|GO:0016020|GO:0005783|GO:0006810|GO:0005789|GO:0016021|GO:0015031	NM_153659	ACCGAAAGACAGAGCGCTCTTTAATGGAGCCCAAAAATTTGTTTGGTATGATCATCACCA///TTAATGCTGTGCGCGACCATGTAAAATAAGCCCTTCTTTTTCTTTCTTTTTATTTTGGAC
A_15_P139281	0.0114671	2.28601	up	Rep: Virus-induced protein 5 - Siniperca chuatsi (Chinese perch), partial (37%) [TC409104]			XM_688512				XM_688512	AGACTTGTTGAGAAGATCCGCATGAGATGCTATAGTGAAAACCTGGGAGAGAATAACAGG
A_15_P625301|100002993	0.00644904	2.28595	up	Danio rerio UDP glucuronosyltransferase 5 family, polypeptide E1 (ugt5e1), mRNA [NM_001128285]	ENSDART00000080852	100002993	NM_001128285	UDP glucuronosyltransferase 5 family, polypeptide E1	ugt5e1	GO:0052696|GO:0016758|GO:0016020|GO:0016757|GO:0009813|GO:0008152|GO:0015020|GO:0016021|GO:0016740|GO:0043231	NM_001128285	CTTGATAAGCAGAGCTTTGTTGAGAGCGTGTGTCAGGAAAATAAAAGCTAAAAAAGAGTG
A_15_P180036,A_15_P100831|324413	0.0089186	2.28483	up	Danio rerio basic helix-loop-helix family, member e40 (bhlhe40), mRNA [NM_212679]	ENSDART00000026017	324413	NM_212679	basic helix-loop-helix family, member e40	bhlhe40	GO:0045475|GO:0006355|GO:0046983|GO:0005634|GO:0045892|GO:0003677|GO:0032922|GO:0006351	NM_212679	TTCCTCCATTAAACCTGGAAACCAAAGACTGAGGACTCCATCTGGGGTCCACCACCAGCC///TGGGACCTAAGAGAAGGTTGCTTGATGTATATATTTTGTCTAAAGGTATTGTTGACATAC
A_15_P104934|406308	0.00355589	2.28078	up	Danio rerio growth factor receptor-bound protein 2b (grb2b), mRNA [NM_213035]	ENSDART00000147322	406308	NM_213035	growth factor receptor-bound protein 2b	grb2b		NM_213035	TTGGTTTTGTTTATTTGGCTGCATGTTTAGATCTCTTTATGACAGTAAATCCTGAAGCTG
A_15_P173191,A_15_P263411,A_15_P242926|83780	0.000190526	2.27234	up	Danio rerio cryptochrome circadian clock 1bb (cry1bb), mRNA [NM_131792]	ENSDART00000134515///ENSDART00000125347///ENSDART00000171045	83780	NM_131792	cryptochrome circadian clock 1bb	cry1bb	GO:0045892	NM_131792	AGACGTTACTTACCTGTCCTACGAGATTTTCCAGCCAAGTACATTTATGACCCCTGGAAC///TAGAAGTCTGATATTTATCGTACCAGCATTGGATTCTTAGTCTCTGTGTGGAACTTCATT///ACATCTTCCCACGACTCTTCAAGGAATGGAAGGTTTCTCGATTGACATTCGAGTTCGACT
A_15_P218931|101884800	0.00842436	2.27185	up	lipoprotein lipase [Source:HGNC Symbol;Acc:HGNC:6677] [ENSDART00000162943]	ENSDART00000162943	101884800	XM_005174409	lipoprotein lipase-like	LOC101884800		XM_005174409	AGGATCAAATCTGGAGAAACGCAGGCCAAAGTAATCTTCCGAGCCAAAGAGACAGAGTTT
A_15_P264346,A_15_P165726,A_15_P116125|336695	0.0072084	2.26476	up	Danio rerio SAM domain, SH3 domain and nuclear localisation signals 1a (samsn1a), mRNA [NM_001128669]///SAM domain, SH3 domain and nuclear localisation signals 1a [Source:ZFIN;Acc:ZDB-GENE-030131-8639] [ENSDART00000076749]	ENSDART00000099947///ENSDART00000076749	336695	NM_001128669///BC128801	SAM domain, SH3 domain and nuclear localisation signals 1a	samsn1a		NM_001128669///XM_009291621	ATGAAGGGCGATGACGAGGATGAAGATAATGATGGTCTCAGAGACTCGGGCTGTTTTATT///GTGAGAGAGATGTTTTTACTGCTTTTGCAAATGTTTATCGAGCCTGAACTGTATATAATG///AAACCCGTCAAATCCTACTCAGAGGATATGGCTGATGACACTGAGGGAGAAACAGAGAAT
A_15_P135166,A_15_P666886,A_15_P670146|393971	0.0116297	2.26111	up	Danio rerio pyruvate dehydrogenase kinase, isozyme 2b (pdk2b), mRNA [NM_200996]	ENSDART00000147487///ENSDART00000042189	393971	NM_200996	pyruvate dehydrogenase kinase, isozyme 2b	pdk2b	GO:0016310|GO:0016301|GO:0005575|GO:0016740	NM_200996	TTCCGGTGTTTAATAAGACCGCCTTGCGAAATTACAAAGTCAACCAGGAAGCCGATGACT///CACACAATGTACAGTATATTCTAATGGCAGTTCACTTTGTTTTAAAGGACCCTTGTTGTT///AAAGTAAAATAGTTATGTTTCCTTGTGAGATCAGGCTGGAAATGCAGGTGAAGTGTGAAA
A_15_P678666	0.0130343	2.25987	up	Rep: LOC568811 protein - Danio rerio (Zebrafish) (Brachydanio rerio), complete [TC375499]								CCTAATGCAAACACTAGCAGTATTAAAAGGGATACAGATTACTTTGTAGTCTCGTTCTTA
A_15_P140686|553583	0.0122192	2.25567	up	Danio rerio zgc:110046 (zgc:110046), mRNA [NM_001020561]	ENSDART00000055252	553583	NM_001020561	zgc:110046	zgc:110046	GO:0008150|GO:0003674|GO:0005575	NM_001020561	TATGCAGAAAAGTGTGACTTGCTGCCTACAAGTACATTAAAACAGCTGCAGTATATGCTG
A_15_P625326|100000034	0.00618107	2.25508	up	Danio rerio chemokine CCL-C25y-like (LOC100000034), mRNA [NM_001128808]	ENSDART00000169041	100000034	NM_001128808	chemokine CCL-C25y-like	LOC100000034		NM_001128808	TTCTGAACCACTTCGGAAGCACAGGACAAGAGTGGAGTGTGGAGAGAAATAAACAAAAAA
A_15_P168826|405800	0.00341317	2.25084	up	Danio rerio D-amino-acid oxidase, tandem duplicate 2 (dao.2), mRNA [NM_214732]		405800	NM_214732	D-amino-acid oxidase, tandem duplicate 2	dao.2	GO:0071949|GO:0016491|GO:0003884|GO:0046416|GO:0055114	NM_214732	GCAAGCCACTGTTTGAAAAATGTGCTGATGTGCTAGAATAGACAGGAATAAAATCATAAT
A_15_P625261,A_15_P761091|565611	0.0076794	2.246	up	Danio rerio zgc:172090 (zgc:172090), mRNA [NM_001128253]	ENSDART00000111174	565611	NM_001128253	zgc:172090	zgc:172090	GO:0008150|GO:0016020|GO:0016021|GO:0005525	NM_001128253	GCCTGTGTGTGAGCCAAAGCTAAACAAGATCTCATGACAGATTTAATAATAGCTGAAAGA///CAGATTACATTAGAGAGAGTCAGACAACAGGCAGAGATACGAGTCAGGAGAGAATATGAG
A_15_P220906,A_15_P195936|563853	0.00991516	2.24225	up	Danio rerio microtubule associated tumor suppressor 1a (mtus1a), mRNA [NM_001077608]	ENSDART00000105889	563853	NM_001077608	microtubule associated tumor suppressor 1a	mtus1a	GO:0005739|GO:0003674|GO:0007049|GO:0005794|GO:0016020|GO:0005886|GO:0005634	NM_001077608	AACAAACGTCTGTCTATGGAGAATGAAGAACTTCTCTGGAAGCTCCACAACGGTGATCTG///GGTATGCATTTCTAAGTGGTTGCGTTGATGTTGGCGTGAAACTATTAAAAATATGCAAAT
A_15_P188991|561115	0.00924122	2.24062	up	sperm associated antigen 17 [Source:HGNC Symbol;Acc:HGNC:26620] [ENSDART00000129168]	ENSDART00000129168	561115	BC133140	si:dkey-208b23.5	si:dkey-208b23.5		XM_009303821	TCTTAAAGCATGGAAAATCGAGCAGGAAAGATTAAGGGAAGAGGAGCAATCCATAAAGGC
A_15_P130361|557363	0.0157025	2.23239	up	Danio rerio TAF6-like RNA polymerase II, p300/CBP-associated factor (PCAF)-associated factor (taf6l), mRNA [NM_001199722]	ENSDART00000113120	557363	NM_001199722	TAF6-like RNA polymerase II, p300/CBP-associated factor (PCAF)-associated factor	taf6l	GO:0051090|GO:0006352|GO:0046982|GO:0005634	NM_001199722	GCAAATACTGCTTCATTGGCTTTAGTTATTACAGTATGTATGTTTGTATGAGAGTGACGT
A_15_P151106|553797	0.00200045	2.22923	up	Danio rerio WD repeat domain 78 (wdr78), mRNA [NM_001020759]	ENSDART00000065206	553797	NM_001020759	WD repeat domain 78	wdr78	GO:0008150|GO:0003674|GO:0005575	NM_001020759	GTGGAGTGAGAGCAAATGATGACATGTTCATGAATATTCATCTATGGGTGAATAATCTAA
A_15_P135811,A_15_P628971,A_15_P572282,A_15_P771026,A_15_P510042|751704	0.0123012	2.22721	up	Danio rerio Spi-1 proto-oncogene a (spi1a), mRNA [NM_001045416]///Spi-1 proto-oncogene a [Source:ZFIN;Acc:ZDB-GENE-060825-351] [ENSDART00000113723]	ENSDART00000097650///ENSDART00000113723	751704	NM_001045416///XM_005163181	Spi-1 proto-oncogene a	spi1a	GO:0043565|GO:0006355|GO:0003700|GO:0006357|GO:0000981|GO:0005634|GO:0002761|GO:0003677|GO:0030154	NM_001045416///XM_005163181	GCATGTTATTTGAGTGCTTTACCATGGACAACAAGGTCAAACATTGCATATTTGTATGCT///TTCTGTTTTAAACGAGGGGAAACGCTGTAAATGCTGGGCAGAGGAAAATAAAAAAGCAAA///TTTCTGTTTTAAACGAGGGGAAACACTGTAAATGCTGGGCAGAGGAAAATAAAAAGCAAA///GTTTTTGAAGGATTGTTTCTGTTTTAAACGAGGGGAAACGCTGTAAATGCTGGGCAGAGG///ACCTTTGTCAGAAGAGATCATTCCATATGAACACGAGGCTCGGCCCATATACGACTTCTA
A_15_P598517	0.00939851	2.22572	up	PREDICTED: Danio rerio F-box protein 38 (fbxo38), transcript variant X1, mRNA [XM_001339450]			XM_001339450			GO:0005515|GO:0006821|GO:0005737|GO:0005887|GO:0005237|GO:0004890|GO:0008144|GO:0008503|GO:0007623|GO:0007268|GO:0007214|GO:0005254	XM_001339450	CAGAAGCACGTGTACAAAGTCTCTGTACAGATATTCTGTATTTAAATGATCTTCTGAGAT
A_15_P204416|103908930	0.0176537	2.22364	up	Rep: Myofibril-bound serine proteinase - Carassius auratus (Goldfish), partial (88%) [TC378080]	ENSDART00000128910	103908930	XM_009292302	trypsin-2-like	LOC103908930		XM_009292302	GTTTATGTTGAGGTCTGCCGTTACAGTGACTGGATCGCAACCACCATCGCAAATAACTAA
A_15_P723686,A_15_P137936,A_15_P402755|558947	0.00105971	2.22235	up	RAD54-like 2 (S. cerevisiae) [Source:ZFIN;Acc:ZDB-GENE-030131-3097] [ENSDART00000147975]	ENSDART00000147975	558947	XM_005174005///XM_682240	RAD54-like 2 (S. cerevisiae)	rad54l2	GO:0005524	XM_005174005///XM_682240	CCCAGCATGGGGAGGAGTACACTCAAATGACATTGTATTTATTAAATATTGTTTTAACGT///AAAGTTTGAAACGAAAGCTTTTGGAAAGTCGGACATCCAAACAGCCTGGTGGCAAACGGA///GCCCAGCATGGGGAGGAGTACACTCAAATGACATTGTATTTATTAAATATTGTTTTAACA
A_15_P732546,A_15_P117009,A_15_P623351|393541	0.0018273	2.22112	up	Danio rerio TSC22 domain family, member 3 (tsc22d3), mRNA [NM_200569]	ENSDART00000054115	393541	NM_200569	TSC22 domain family, member 3	tsc22d3	GO:0030513|GO:0006355|GO:0003700|GO:0007420|GO:0009953|GO:0005575	NM_200569	AAGAATCACCTAATGTATGCAGTCAGGGAGGAAGTGGAGATCTTGAAGGAGCAGATCAAG///TTTTTTGACTGAACTTTGTATTTTCTAACTACCAAAGACTCGCCTAATACTCACAAGCCA///TAACTACCAAAGACTCGCCTAATACTCACAAGCCAACAGGACCATGTGTAACTTTTCACA
A_15_P193761,A_15_P624606|100003850	0.00896162	2.21542	up	Danio rerio NADH dehydrogenase (ubiquinone) complex I, assembly factor 2 (ndufaf2), mRNA [NM_001113650]	ENSDART00000100706	100003850	NM_001113650	NADH dehydrogenase (ubiquinone) complex I, assembly factor 2	ndufaf2	GO:0045333|GO:0016020|GO:0009055|GO:0008137	NM_001113650	GATGCAGATTTCCTTTTGCACTTTATTTGTAAATCAGGTGAATAAAATGTGCAGACAAGG///AACGTGATGCTACCTTCCTGCGTTCAAAAATACCATGAGGAATATGAATAGATTTGAACA
A_15_P659101,A_15_P631711|447914	0.00448628	2.21159	up	Danio rerio COX17 cytochrome c oxidase assembly homolog (S. cerevisiae), mRNA (cDNA clone MGC:191605 IMAGE:100059914), complete cds. [BC164430]///Danio rerio COX17 cytochrome c oxidase copper chaperone (cox17), mRNA [NM_001004652]	ENSDART00000146764	447914	BC164430///NM_001004652	COX17 cytochrome c oxidase copper chaperone	cox17	GO:0005758|GO:0005507|GO:0016531|GO:0046688|GO:0006825	NM_001004652	AGGCACACAAGGAATGCATGAGAGCGCTTGGTTTTAACATATAGCTCGAGTGCGGCCGCA///GCTTTCACGTGTGATTTATGTATGTTTATGGTCAATAAAGATCCTATGCAAGATGTCAAG
A_15_P108787|406742	0.00255664	2.20789	up	Danio rerio cap methyltransferase 2 (cmtr2), mRNA [NM_213433]	ENSDART00000052805	406742	NM_213433	cap methyltransferase 2	cmtr2	GO:0006397|GO:0005737|GO:0097310|GO:0016020|GO:0004483|GO:0008168|GO:0006370|GO:0005634|GO:0016021|GO:0032259|GO:0016740	NM_213433	ATTTGTTGCCTAGGGCTTTTTTATACACTAAAGTTCTTGAGTTGACTCAAATTGTCTGTC
A_15_P211091|795019	0.000105897	2.20525	up	serine/threonine kinase 11 interacting protein [Source:ZFIN;Acc:ZDB-GENE-040426-1022] [ENSDART00000102645]	ENSDART00000102645	795019	BC049433	serine/threonine kinase 11 interacting protein	stk11ip	GO:0008150	XM_005166228	CAGTGTGCAAACTGTTGATGTGTACCATGCATATTGCAAGAATATTTTCCGTAAATGTAA
A_15_P115794,A_15_P106153,A_15_P682631|560000	0.0119094	2.20214	up	carnitine palmitoyltransferase 1Ab (liver) [Source:ZFIN;Acc:ZDB-GENE-030131-3250] [ENSDART00000151938]	ENSDART00000151938	560000	XM_005170707///EB885720	carnitine palmitoyltransferase 1Ab (liver)	cpt1ab	GO:0016746|GO:0016020|GO:0016021|GO:0016740	XM_005170707	CAGCTTGACATCAAACCTAAACAAAGTGATCCAACTCGTTTCTCATTTCTGAAAAGGGAA///GGTTATGGTGTATCATATATTATTCTTGGAGAAGACCTTATCAATTTCCACATATCCAGC///GGTAAGGGAACTGTGGCATAGTTACTGTACTTCACATTTGACTTTATTTTCACTCAATAA
A_15_P365390|553750	0.00536937	2.19618	up	Danio rerio myotubularin related protein 1a (mtmr1a), mRNA [NM_001020721]	ENSDART00000079218	553750	NM_001020721	myotubularin related protein 1a	mtmr1a	GO:0016791|GO:0016311|GO:0004438|GO:0046856|GO:0052629|GO:0005575|GO:0004725	NM_001020721	TCGTTTAACTGGATGATACGTTTTAGAGCGCCAACATATGTAAGCTTGCATGAACACACC
A_15_P261226|555631	0.00660153	2.19472	up	si:ch73-196l6.5 [Source:ZFIN;Acc:ZDB-GENE-140106-79] [ENSDART00000090464]	ENSDART00000090464	555631	XM_678198	si:ch73-196l6.5	si:ch73-196l6.5		XM_678198	TTGGTCAACGTTTTTGACTTTTTCACTTCAGGCGACCCATGTAGCACTAACTGCTTATGA
A_15_P140961|558211	0.00951795	2.1942	up	Danio rerio DENN/MADD domain containing 4A (dennd4a), mRNA [NM_001080989]	ENSDART00000090922	558211	NM_001080989	DENN/MADD domain containing 4A	dennd4a		NM_001080989	CATAAATATCGATGCATTCGACCGTGAATACAAAACAGCGTACGACCGTTTGACACCCAG
A_15_P135596|100320246	0.0119219	2.19387	up	si:ch73-343l4.2 [Source:ZFIN;Acc:ZDB-GENE-090313-154] [ENSDART00000142371]	ENSDART00000142371	100320246	XM_002660580	si:ch73-343l4.2	si:ch73-343l4.2	GO:0016020|GO:0016021	XM_002660580	ACTCCAAATAACTGGAATGATCGCAGATGCTCAGATTCAAGAAAAGCAGTTTGTGAGAAA
A_15_P518112|324632	0.009223	2.18989	up	FDR107-P00003-DEPE-F_G12 FDR107 Danio rerio cDNA clone FDR107-P00003-BR_G12 5', mRNA sequence [EH484339]		324632	EH484339	wu:fc35e10	wu:fc35e10			GGACAGGTATAGTTATTTGCATGTGTTATAAAGTATGCACATGTTGTGAATCTCAGTGAT
A_15_P195826,A_15_P224226|556186	8.85096e-05	2.18644	up	Danio rerio 5'-nucleotidase domain containing 2 (nt5dc2), mRNA [NM_001077143]	ENSDART00000162047	556186	NM_001077143	5'-nucleotidase domain containing 2	nt5dc2	GO:0008150|GO:0008253|GO:0005575	NM_001077143	CGGTTTTCCAGGAACAAGAAAGATGTCATCTTTTTGTATGTACGTGCTCTACAATTTATA///TTTTTTATTTTGGAGATCATCTCTACAGTGATTTGGCCGACCTGATGTTGCGTCATGGCT
A_15_P115433|327294	0.00496915	2.18258	up	Danio rerio GATS protein-like 2 (gatsl2), mRNA [NM_199780]	ENSDART00000009507	327294	NM_199780	GATS protein-like 2	gatsl2		NM_199780	TTTCTGTCAGCTCTGAAGCATATATTTATCAGTGTTAAGAAAGGGGTGATGTATTTGTTC
A_15_P120413,A_15_P161041|553204	0.0158101	2.18132	up	Danio rerio carnitine O-octanoyltransferase (crot), mRNA [NM_001018151]	ENSDART00000018235	553204	NM_001018151	carnitine O-octanoyltransferase	crot	GO:0016746|GO:0005575|GO:0016740	NM_001018151	CATTAAGAAGAGAAAGCTTCACCCTGACACGTTTGTCCAGCTGGCTCTACAGTTAGCATA///GGAGACCGGCGTCTCTTGAATATGTTTTGATTGTAAACATTTTACAATAGCAAACTGAAA
A_15_P106342|558422	0.000642928	2.17916	up	lipin 2 [Source:ZFIN;Acc:ZDB-GENE-060503-153] [ENSDART00000085242]	ENSDART00000085242	558422	BC127394	lipin 2	lipin2	GO:0006629|GO:0045944|GO:0003713|GO:0019432|GO:0005789|GO:0005634|GO:0008195|GO:0009062|GO:0005829	XM_702758	GCTCTATAGGTTTGCATTGAGTTTGACCAGCTTATATACAGTACCTTGAAATGGATAATT
A_15_P658116|100005807	0.00658718	2.17831	up	Danio rerio Ras-related protein Rab-39A-like (LOC100005807), mRNA [NM_001200061]	ENSDART00000170056	100005807	NM_001200061	Ras-related protein Rab-39A-like	LOC100005807		NM_001200061	CCCTCACAAGGTTTGGCTAATTATTATGGACCATTTCAAACCTGTTTGATCTGAATATTA
A_15_P142676,A_15_P675116|557149	0.00182259	2.17807	up	Danio rerio si:ch211-244b2.1 (si:ch211-244b2.1), mRNA [NM_001080799]///SCY1-like, kinase-like 2 [Source:HGNC Symbol;Acc:HGNC:19286] [ENSDART00000171204]	ENSDART00000039877///ENSDART00000171204	557149	NM_001080799///EV556665	si:ch211-244b2.1	si:ch211-244b2.1	GO:0004672|GO:0006468|GO:0005524	NM_001080799///XM_009300392	ACTGGGATGATGAAGCAAAGCGCATCGGTCAACAATGACCTTAAAGACCTTTTCGGATAA///CTGTACGAGTGTTTCTGTACATGCAGTTTTCAGATTAATTATTGTAGATAAAACGTCTGG
A_15_P738871,A_15_P163066|406463	0.00183347	2.17451	up	Danio rerio nuclear factor of kappa light polypeptide gene enhancer in B-cells inhibitor, alpha a (nfkbiaa), mRNA [NM_213184]	ENSDART00000146625///ENSDART00000013798	406463	NM_213184	nuclear factor of kappa light polypeptide gene enhancer in B-cells inhibitor, alpha a	nfkbiaa	GO:0009615	NM_213184	TGCCTTCATATAGCAGCGATTAATAATTACCTGTCCATGGTGGAGAGTCTGGTCCAGCTT///TTAAGACTACATTGCCCACAATGTAAAGCAGCTGTAGGTGCTCAATGCCTGTGTTGAGTC
A_15_P112884,A_15_P152866|407654	0.0134746	2.17347	up	Danio rerio clone RK143A1D09 chromosome 2 open reading frame 6 (C2orf6) mRNA, complete cds. [AY398317]///Danio rerio MOB kinase activator 1Bb (mob1bb), mRNA [NM_214783]	ENSDART00000149689	407654	AY398317///NM_214783	MOB kinase activator 1Bb	mob1bb	GO:0008150|GO:0005575	NM_214783	TATGCAATACCAATGGTTGTTACTGATAATATTTGGACGGGAACCGTTCCTATTCAGAGT///TAAAACAATATCACTAGCTGCTGTTATTGCTGTAAGTAGAGCCAATAAAATCCCTTCTCT
A_15_P561162|100151013	0.0135933	2.16906	up	si:ch211-198c19.1 [Source:ZFIN;Acc:ZDB-GENE-100922-218] [ENSDART00000140148]	ENSDART00000140148	100151013	EH451803	si:ch211-198c19.1	si:ch211-198c19.1		XM_001922490	GCTGAAAGTCCTACACTGAAGAGCACATAAATCCAATTTAAGTTTGGCTGGAATAAAAAA
A_15_P419295,A_15_P729646,A_15_P105218,A_15_P495882|566685	0.000392025	2.16859	up	Danio rerio arrestin domain containing 3a (arrdc3a), mRNA [NM_001080029]	ENSDART00000140591///ENSDART00000074592	566685	NM_001080029	arrestin domain containing 3a	arrdc3a	GO:0003674|GO:0005575	NM_001080029	TTTGCTGAAATTGAAAACTGTTCCTCGCGTATGGTTGTGCCAAAGGCCGCCATTTACCAA///ATAGTTTTGGACTTCTTTTTGCACAAGTTTCCTCGCTTGAGTTTGAAATCACTCATTGTT///CTCTTGACTCTGTCAGGAAACACCATAGCGGAAATATGGTTTGTTTTAGAATTTAAGTGC///CAAAATTACACAGAAGAAGTGGAATATCTCAATCATAGAGACATCCTAATTGGCCATGAA
A_15_P118467|393961	0.00627108	2.16672	up	Danio rerio transcription elongation factor A (SII), 2 (tcea2), mRNA [NM_200986]	ENSDART00000014222	393961	NM_200986	transcription elongation factor A (SII), 2	tcea2	GO:0006355|GO:0006357|GO:0032784|GO:0008270|GO:0005634|GO:0003746|GO:0003676|GO:0006412|GO:0003677|GO:0006351|GO:0006414	NM_200986	GCGCTAGTTTGCTTCTTGTAGACAAATAGACAAGGAGAATATGTAGAATATGATTGAAGG
A_15_P130051,A_15_P627186|30159	0.014941	2.1612	up	transcription factor 15 (basic helix-loop-helix) [Source:ZFIN;Acc:ZDB-GENE-980605-20] [ENSDART00000097213]///Danio rerio transcription factor 15 (basic helix-loop-helix) (tcf15), mRNA [NM_130972]	ENSDART00000097213	30159	BC066679///NM_130972	transcription factor 15 (basic helix-loop-helix)	tcf15	GO:0046983	NM_130972	CTCGCAACAGAGATTTTCGGAAGACTCGCCATTCAGACAAGCGACAATTTCGAGTTTTTT///CTCCTAGCAACAGAGATTTTCGGAAGAATTGCCATTCAGACAAGCGACAATTTCGAGTTT
A_15_P114154|406397	0.00383037	2.16031	up	Danio rerio matrix metallopeptidase 9 (mmp9), mRNA [NM_213123]	ENSDART00000062845	406397	NM_213123	matrix metallopeptidase 9	mmp9	GO:0060429|GO:0031101|GO:0050900|GO:0046872|GO:0031012|GO:0009617|GO:0001503|GO:0016787|GO:0030199|GO:0042060|GO:0030574|GO:0006508|GO:0008233|GO:0008270|GO:0004222|GO:0008237|GO:0033334|GO:0002633	NM_213123	AGCCTTAGAGCTAATGATGGGGATTGCAGATTTTGCCATATTGTGAAATCATTTGCCTGG
A_15_P145491|100330946	0.0108189	2.15935	up	mex-3 RNA binding family member C [Source:HGNC Symbol;Acc:HGNC:28040] [ENSDART00000099977]	ENSDART00000099977	100330946	XM_002667470	mex-3 RNA binding family member C	mex3c		XM_002667470	TGTGCACAACTACACCAAACATAGTCAAATTCCTGCGTGCGTACGCTGTGGAGAAAAAGT
A_15_P150661|768140	0.011861	2.15392	up	Danio rerio APC11 anaphase promoting complex subunit 11 homolog (yeast) (anapc11), mRNA [NM_001098480]	ENSDART00000159486	768140	NM_001098480	APC11 anaphase promoting complex subunit 11 homolog (yeast)	anapc11	GO:0004842|GO:0042787|GO:0005680|GO:0045842|GO:0008270|GO:0046872	NM_001098480	CCTGAGGAGATTAATTGCACAGAAATAAATGCTGCGTCGTATCAGTTTTTATCTATAGTT
A_15_P208721,A_15_P660586,A_15_P130722|553637	0.0095949	2.15315	up	Danio rerio cytochrome P450, family 1, subfamily C, polypeptide 1 (cyp1c1), mRNA [NM_001020610]	ENSDART00000169530	553637	NM_001020610	cytochrome P450, family 1, subfamily C, polypeptide 1	cyp1c1	GO:0005506|GO:0008389|GO:0034811|GO:0034813|GO:0046872|GO:0050649|GO:0043231|GO:0004497|GO:0016020|GO:0016491|GO:0016021|GO:0016705|GO:0055114|GO:0020037	NM_001020610	CTCGGATTTGGAGCAAAAGTGCATTTAATTATGCTTGCGTAAAACTGTATAACAATGTGA///GTTTACACTGAATGTTTTGCAAGCTCAGTGCATGAAGCTTTCTGAAGAAAATCAGTTTTT///GCTGACTAAAGACTTTGTTGAGTCAACGGTCACTGATTTAATTGGTGCAGGGCAAGATAC
A_15_P682906	0.0118111	2.14911	up	Rep: Homolog of Homo sapiens "Sorting nexin 25 - Takifugu rubripes, partial (29%) [TC366636]			XM_009291181				XM_009291181	CAGCCTTTTTTAAACAAATGTACTGTGATTATGTTCAGCAATGTCACTATCTTGGGTGTA
A_15_P269856|101886694	0.00746888	2.14892	up	slingshot protein phosphatase 3 [Source:HGNC Symbol;Acc:HGNC:30581] [ENSDART00000115307]	ENSDART00000115307	101886694	EH999484	slingshot protein phosphatase 3	ssh3		XM_003201713	TTATGCAGTCTATTCAGCTTGACGATGAGGATCGAGGGATGGATAAAGAGATGAGCGTCT
A_15_P142921|619265	0.00600945	2.14813	up	Danio rerio transmembrane protein 251 (tmem251), mRNA [NM_001033746]	ENSDART00000062094	619265	NM_001033746	transmembrane protein 251	tmem251	GO:0008150|GO:0003674|GO:0016020|GO:0016021	NM_001033746	ACTGTGGTTTGAAACAACTCTGGATTCTGATGAAATCAATAAAGAAATGTGCCGAGTGTA
A_15_P188391|558721	0.00382377	2.14627	up	Rep: Interferon-inducible protein Gig1 - Carassius auratus (Goldfish), partial (85%) [TC388405]	ENSDART00000134180	558721	XM_003197730	uncharacterized LOC558721	LOC558721		XM_003197730	TAAACTGAGCAGGGTTTATGTGACTGAACACAGCGACGCCAAACTTTTTGACAGCAGCAA
A_15_P119438,A_15_P532007,A_15_P117706|282677	0.0122575	2.14418	up	Danio rerio branched chain ketoacid dehydrogenase kinase (bckdk), mRNA [NM_213060]	ENSDART00000023676	282677	NM_213060	branched chain ketoacid dehydrogenase kinase	bckdk	GO:0016310|GO:0016301|GO:0016740|GO:0016772	NM_213060	TGCATTGCATAGATGCCAAATACGCTTAGTTTTTGGGCATTATAAAAATATGAAAGACCC///TGTATTGTTCACTCTCAAAGGCTTTTAGTGATCTTCTATGAACTCTGAATAGAGGTTGAC///CTACCACATGCTGAGCGACTTCCCAGCTATTCAAGACCAGGAGACCGAGGCTCGCTATAG
A_15_P657856	0.013564	2.12989	up	finTRIM family, member 90 [Source:ZFIN;Acc:ZDB-GENE-131122-80] [ENSDART00000154230]	ENSDART00000154230		BC152614				XM_002664698	GGTTGCCCTAATTAATGCAGCCTAACAATCCTTTGGAGGATTTAGATTTCAAAAGTATTT
A_15_P442000|555795	0.0127303	2.12768	up	si:ch211-260e23.9 [Source:ZFIN;Acc:ZDB-GENE-141222-48] [ENSDART00000159700]	ENSDART00000159700	555795	XM_698132	si:ch211-260e23.9	si:ch211-260e23.9		XM_698132	GTGCCAGAGAAATAAGATCTGATGGTGATGTATGTCTTGATTCATATTGTCAGTTGTTGT
A_15_P103596|393333	0.000175781	2.12749	up	Danio rerio transmembrane protein 106Ba (tmem106ba), mRNA [NM_200362]	ENSDART00000162773	393333	NM_200362	transmembrane protein 106Ba	tmem106ba	GO:0008150|GO:0003674|GO:0016020|GO:0016021	NM_200362	TTTCTTGGAACGGCACCTTTAAATCAGTTTGTTTCTGGATGCTATTTAATTGAAATGACG
A_15_P103218,A_15_P490942|503514	0.0109999	2.12634	up	Danio rerio angiopoietin-like 2b (angptl2b), mRNA [NM_001126478]	ENSDART00000131660	503514	NM_001126478	angiopoietin-like 2b	angptl2b	GO:0001525	NM_001126478	CTCTGGAGGATGGTCACACTAACAGTGGGATGCACCTGGTGAAGCCGGATAACACCAATA///CTGTTGGTGTCAAATGAGGAACCAACACACGTTTATGTACATATAAATGCAATATTGTTG
A_15_P721856,A_15_P177096|553375	0.0166337	2.12055	up	Danio rerio sperm flagellar 2 (spef2), mRNA [NM_001128232]	ENSDART00000168984///ENSDART00000159718	553375	NM_001128232	sperm flagellar 2	spef2		NM_001128232	TGGACATCAGTCAGGCTCAGATGCTTGAGAAAGCTCTAAACATGACTGAACTTGATGGAG///AGCAGTTTCGCAAAAAGCAAGAAGCTCAGCATGTTCATCGTGAGATAGCACAGTTTGAAA
A_15_P110447|322648	0.00302959	2.11995	up	Danio rerio serine hydrolase-like (serhl), mRNA [NM_199615]	ENSDART00000042158	322648	NM_199615	serine hydrolase-like	serhl	GO:0005739|GO:0043765|GO:0042578|GO:0004518|GO:0016787	NM_199615	AAGGTCATTTTTTATGGATTACTCGAGCTGTATGCAATACATTCAAGAGGAAATTTGTGG
A_15_P103177|393437	0.00749349	2.11509	up	Danio rerio neuronal calcium sensor 1a (ncs1a), mRNA [NM_200465]	ENSDART00000159522	393437	NM_200465	neuronal calcium sensor 1a	ncs1a	GO:0005509|GO:0048752|GO:0046872|GO:0060872	NM_200465	TGTCACCCAGACACTGCAGTAGATGAAATATTGTGGTTATGGGGTAACAATAATGCAGTA
A_15_P162516	0.0177615	2.11167	up	mitochondrial elongation factor 2 [Source:ZFIN;Acc:ZDB-GENE-060929-864] [ENSDART00000121439]	ENSDART00000121439		BC124174					CTACCTAGATGATGTTAGCGATGCTGACTTTGAAGAAGCAAATACTCAATATTAAGACAA
A_15_P164696|100270764	0.0135089	2.10827	up	Danio rerio CD40 molecule, TNF receptor superfamily member 5 (cd40), mRNA [NM_001145246]	ENSDART00000137358	100270764	NM_001145246	CD40 molecule, TNF receptor superfamily member 5	cd40	GO:0007275|GO:0042981|GO:0042615|GO:0097190|GO:0006955|GO:0005031|GO:0006954|GO:0016020|GO:0005887|GO:0042127|GO:0032496|GO:0035666|GO:0016021|GO:0043410|GO:0009897	NM_001145246	AATGGAAATTTTGTTGTTCAGGAGCATGGCAAAGATGCCATTATACCATGTCATGAATCA
A_15_P170221|100009641	0.00714324	2.10714	up	Danio rerio zgc:158766 (zgc:158766), mRNA [NM_001083010]		100009641	NM_001083010	zgc:158766	zgc:158766	GO:0008150|GO:0003674|GO:0005575	NM_001083010	TGCGCACAATACAGGAAAAACAGGAGGAGGTGAACAATTACACACTACACACACTGCAAA
A_15_P676016,A_15_P164216|564030	0.00612152	2.10384	up	Danio rerio BCL2-interacting killer (apoptosis-inducing) (bik), mRNA [NM_001045038]	ENSDART00000066977	564030	NM_001045038	BCL2-interacting killer (apoptosis-inducing)	bik	GO:0043280|GO:0043065|GO:0016020|GO:0006915|GO:0042981|GO:0016021	NM_001045038	AGAGGGGTCAAGAGCTGGTCTTTGGCTCAAATTTAACCAATCCTGTTTTATTTTAATTTT///TACCTCTTCCTATAAAAGTTCTACTAAAGGAAGCTGGACTTTCCAAAACACCAAATGCAA
A_15_P730556,A_15_P103733|394172	0.00319575	2.10379	up	Danio rerio transformer 2 beta homolog (Drosophila) (tra2b), mRNA [NM_201197]	ENSDART00000146059///ENSDART00000021266	394172	NM_201197	transformer 2 beta homolog (Drosophila)	tra2b	GO:0000166|GO:0003676	NM_201197	TCGAAGTTCTCGAAGACATTACAGTCGATCACGTTCACGATCTTATTTCTCGCCGAAGAC///GCTCACATCCCCGTATGCTTTTTCGCATTTTAAGCTTAGCAGTGGTCTTGCAATAAACTG
A_15_P111289|436709	0.00922268	2.10254	up	Danio rerio proteasome 26S subunit, non-ATPase 9 (psmd9), mRNA [NM_001002436]	ENSDART00000012918	436709	NM_001002436	proteasome 26S subunit, non-ATPase 9	psmd9	GO:0005737|GO:0008540|GO:0005634|GO:0070682	NM_001002436	TGGAAAACAGCACACGGGTTTTTTCATACATTTGCAGTGCGTTAACGTTAGTTTGCTTTC
A_15_P210256|393344	0.0091983	2.10198	up	Danio rerio sorcin (sri), mRNA [NM_200373]	ENSDART00000081477	393344	NM_200373	sorcin	sri	GO:0004198|GO:0005509|GO:0006508	NM_200373	CCATCATAGTGCTTTGTAACATCTTTGTGTTTCACGATCTTTAAACAGACCATGATATGA
A_15_P134606	0.0197117	2.10083	up	Danio rerio cDNA clone IMAGE:7426756. [BC093210]	ENSDART00000167824		BC093210				XM_009305724	GCACAATAGTTTTATAAAGCTTTGCAATGCAGTAGAAGATACACACATGAAAAGCTTTGC
A_15_P719991,A_15_P165761|406439	0.0124453	2.10026	up	Danio rerio SH3-binding domain protein 5-like, a (sh3bp5la), mRNA [NM_213160]	ENSDART00000099723	406439	NM_213160	SH3-binding domain protein 5-like, a	sh3bp5la	GO:0035556|GO:0017124|GO:0005737|GO:0061099|GO:0004860	NM_213160	GAAGATATGCACAGTGTCGTGACATTTGTGGCATCTGATGGAACAATAAATATGTGAAAA///AAGAATAACATCGACATTTCAGAGGAGTTCCTCAAACAACACATCAGAAGTGTCAGTTTA
A_15_P140896|550515	0.00294668	2.09575	up	Danio rerio cytokine receptor-like factor 3 (crlf3), mRNA [NM_001017817]	ENSDART00000075903	550515	NM_001017817	cytokine receptor-like factor 3	crlf3	GO:0005737	NM_001017817	ATGAATCTGGGTCAAACATGAATGTTGTTTAGGTATCCAAGCAATAAAGAGTACTTCCAA
A_15_P119319,A_15_P109527,A_15_P215301|407979	0.0142933	2.09231	up	Danio rerio carboxypeptidase E (cpe), mRNA [NM_214810]	ENSDART00000078271	407979	NM_214810	carboxypeptidase E	cpe	GO:0005794|GO:0004185|GO:0097060|GO:0043025|GO:0006508|GO:0030070|GO:0008270|GO:0030141|GO:0005615|GO:0004181	NM_214810	GTATCGAAGGTTTATTAAATGGAATGACGCAATTCACAGCCAAAATAAACTTCCCTTTCT///GATGTCAGAGACGCTCAACTTCTAACTCAAATACATCACAACAGTTTATGGGTGTAAAAT///CTCCAACACAACCTAAAATTAACCAAATATCAATGTTATTTGACGTCGTTATTGGACGTC
A_15_P629336|751746	0.0103367	2.0918	up	Danio rerio mitochondrial ribosomal protein S6 (mrps6), mRNA [NM_001045456]	ENSDART00000057774	751746	NM_001045456	mitochondrial ribosomal protein S6	mrps6	GO:0003735|GO:0070181|GO:0005840|GO:0019843|GO:0006412|GO:0005763	NM_001045456	GAGAAGTGGATTTACGTCAGCTAATCATGTCATGCGTATTTTTGTTAAGAAACTGTGTAT
A_15_P106078,A_15_P503922,A_15_P679351,A_15_P621666|768161	0.0126818	2.0909	up	Danio rerio origin recognition complex, subunit 2 (orc2), mRNA [NM_001077304]		768161	NM_001077304	origin recognition complex, subunit 2	orc2	GO:0006260|GO:0003674|GO:0000808|GO:0005634	NM_001077304	GCACTTCATTCTGTAGCTCTATCATGTACAGTATTCTGTAAAGCTTTGTAGAATCATAAC///ATTTCTCTCCGTCAAACTCTGAGGATGAAGAAGATGAAGAACACACTCAGCCCAAAACCC///GACAGTGAGAGTGATTTCTCTCCGTCAAACTCTGAGGATGAAGAAGATGAAGAACACACT///GTGGCACTTCATTCTGTAGCTCTATCTTGTACAGTATTCTGTAAAGCTTTGTAGAATCAT
A_15_P599262,A_15_P656581|406435	0.0197908	2.09069	up	Danio rerio replication factor C (activator 1) 4 (rfc4), mRNA [NM_214737]		406435	NM_214737	replication factor C (activator 1) 4	rfc4	GO:0006260|GO:0006261|GO:0060041|GO:0000166|GO:0003689|GO:0005524|GO:0003677	NM_214737	GCATTGGTACTGATTTCACACAAAACTCCCCAAACTTTAGTTTTCAACCTTATTTTGTAC///CATCAGCATTGGTACTGATTTCACACAAAACTCCCCAAACTTTAGTTTTCAACCTTATTT
A_15_P393565|557223	0.00679638	2.09006	up	si:ch211-1a19.3 [Source:ZFIN;Acc:ZDB-GENE-141216-322] [ENSDART00000172220]	ENSDART00000172220	557223	XM_680236	si:ch211-1a19.3	si:ch211-1a19.3		XM_680236	TGAATATCATGTTCAACCTAATGACAGCGGAGCCCAGGACATCACCAAAAGTAGCATGAC
A_15_P100826|393690	0.00728689	2.08815	up	Danio rerio mediator complex subunit 30 (med30), mRNA [NM_200717]	ENSDART00000163935	393690	NM_200717	mediator complex subunit 30	med30	GO:0006355|GO:0005634|GO:0006351	NM_200717	TTACTCTGCATTTCTCATTCAGAAATCTGTTGTGTGAGATGTAGAATGCATATTACTGTG
A_15_P721691|791723	0.00727309	2.08421	up	Danio rerio uncharacterized LOC791723 (LOC791723), mRNA [NM_001099426]		791723	NM_001099426	uncharacterized LOC791723	LOC791723		NM_001099426	CAGTAAATCCACTTGTCCTCTGAAGTAAACAGTCACATAAACACACATATATGCACTATT
A_15_P205496,A_15_P109058|393963	0.00375432	2.08287	up	Danio rerio signal recognition particle 54 (srp54), mRNA [NM_200988]	ENSDART00000169892	393963	NM_200988	signal recognition particle 54	srp54	GO:0006614|GO:0008312|GO:0003924|GO:0048500|GO:0005525	NM_200988	CAGTTTCAACAGGGAGCTGCTGGCAACATGAAAGGCATGATGGGATTTAACAACATGTGA///AAGCTCCAGCTTTGTATCAGAGATGAATACAGTAGTTGCAAAAGAGTATGTGGCAATATT
A_15_P118229|323746	0.00814968	2.07966	up	Danio rerio debranching RNA lariats 1 (dbr1), mRNA [NM_199653]	ENSDART00000079502	323746	NM_199653	debranching RNA lariats 1	dbr1	GO:0006397|GO:0043765|GO:0042578|GO:0004518|GO:0016787|GO:0008419|GO:0000398|GO:0000375|GO:0016788|GO:0005634	NM_199653	TTTTGTGGTGATTGATTTGGCTTTGCCATTCAGTTGTATATACAAAATAAACTGTAAATC
A_15_P119551,A_15_P675836|100003670	0.00446758	2.07943	up	Danio rerio methionine sulfoxide reductase B1b (msrb1b), mRNA [NM_001105128]	ENSDART00000146260	100003670	NM_001105128	methionine sulfoxide reductase B1b	msrb1b	GO:0030091|GO:0033743|GO:0016671|GO:0005575|GO:0006979|GO:0055114	NM_001105128	CCTGCATTAATGCTTTTTTGTTGTGTGTGCACCATAAAGTCATTGTAATTTAAGTTAGGC///GTTCGGTTGAATTGATCATCCATTGTCTGAATTGTTTGTCAATGAATCCTGCATTAATGC
A_15_P535037	0.0147375	2.07593	up	Rep: Chromosome undetermined SCAF14526, whole genome shotgun sequence - Tetraodon nigroviridis (Green puffer), complete [TC377250]			XM_005164773			GO:0005515|GO:0004776|GO:0005634|GO:0018108|GO:0005575|GO:0005739|GO:0003674|GO:0046777|GO:0016020|GO:0006104|GO:0016023|GO:0004713|GO:0016021|GO:0016192	XM_005164773	CTTTGTCACTGTAAAAATCCCTGAACTGGGATTTGCAAATGATTGAGCTGCCACAAAGTT
A_15_P152511|58152	0.0160527	2.07356	up	Danio rerio sodium channel, voltage gated, type VIII, alpha subunit a (scn8aa), mRNA [NM_131628]	ENSDART00000022042	58152	NM_131628	sodium channel, voltage gated, type VIII, alpha subunit a	scn8aa	GO:0008345|GO:0005244|GO:0086010|GO:0005886|GO:0005272|GO:0005248|GO:0055085|GO:0019228|GO:0008045|GO:0016020|GO:0005887|GO:0006810|GO:0035725|GO:0034765|GO:0001518|GO:0016021|GO:0007638|GO:0006814|GO:0005216|GO:0006811	NM_131628	TCCTACGACAGTGTGACCAAACCTGAGAAGGAGAAGTTGGAGGAGAGTGACAGTAAGGGC
A_15_P108875|326076	0.00399085	2.07286	up	PAXIP1 associated glutamate-rich protein 1 [Source:ZFIN;Acc:ZDB-GENE-030131-4801] [ENSDART00000152482]	ENSDART00000152482	326076	XM_002663891	PAXIP1 associated glutamate-rich protein 1	pagr1	GO:0007420	XM_002663891	ACATGCTCATATTTTAATGATAACGTTTATTATATGGATTTGTTTTTTACTGTGTGAATA
A_15_P116197,A_15_P171836|393548	0.0113537	2.06955	up	Danio rerio growth arrest and DNA-damage-inducible, alpha, a (gadd45aa), mRNA [NM_200576]	ENSDART00000063996	393548	NM_200576	growth arrest and DNA-damage-inducible, alpha, a	gadd45aa	GO:0048339|GO:0051726|GO:0006950|GO:0005634	NM_200576	TTAAAGGGACTTGCTTCATAACCATTGAGATCAAAACTATGCATTCATGATATCCTGTAC///AGTGTCATAAAGCACTTCAGATAATGACAGGATAGCAGATTTCTCAGTGGACTGCTTTCC
A_15_P741756,A_15_P684091|566017	0.00682428	2.06239	up	Danio rerio LSM8 homolog, U6 small nuclear RNA associated (lsm8), mRNA [NM_001302466]	ENSDART00000130083	566017	NM_001302466	LSM8 homolog, U6 small nuclear RNA associated	lsm8	GO:0000398|GO:0003723|GO:0046540	NM_001302466	CCCTAGGAAATCTGCAGGCATCTATAAGCAGCAATATTAACTGCTTTTTTAATCTTGAAA///GCAGGCATCTATAAGCAGCAATATTACCTGCTTTTTTAATCTTGAAAAAGACTGAATGCA
A_15_P153681|541343	0.000765188	2.06225	up	Danio rerio meiosis/spermiogenesis associated 1 (meig1), mRNA [NM_001013470]	ENSDART00000150687	541343	NM_001013470	meiosis/spermiogenesis associated 1	meig1	GO:0005634|GO:0007283|GO:0030154	NM_001013470	TAGCCATGCTGTCTTTGCAAAACACATGATGTTTTGCTGTATACTTAATGCAATGGTATC
A_15_P630606,A_15_P169241|445083	0.0185789	2.06132	up	Danio rerio dehydrogenase/reductase (SDR family) member 3a (dhrs3a), mRNA [NM_001003477]	ENSDART00000066125	445083	NM_001003477	dehydrogenase/reductase (SDR family) member 3a	dhrs3a	GO:0048385|GO:0008152|GO:0016491|GO:0005575	NM_001003477	AGAGATCCATAAGTTTTCAGGAAGCTACACCTGTATGAACACATTTAAAGGACGGACTTA///GAAGAAAATGTTTCTCAAATACTGTGATAACAGGGAGCACAGACTGTTGAAAGGAAAATG
A_15_P571137|100331226	0.00459231	2.06019	up	membrane protein, palmitoylated 4 (MAGUK p55 subfamily member 4) [Source:HGNC Symbol;Acc:HGNC:13680] [ENSDART00000045070]	ENSDART00000045070	100331226	XM_009302180	membrane protein, palmitoylated 4 (MAGUK p55 subfamily member 4)	mpp4		XM_009302180	AAGATGGAGCAGCATTACTGTCAGTTCTTCGATCATGTGATTGTAAACGATGGGCTCCAG
A_15_P297540,A_15_P110497,A_15_P721721|492482	0.000182678	2.06002	up	eukaryotic translation initiation factor 4E binding protein 3 [Source:ZFIN;Acc:ZDB-GENE-041114-44] [ENSDART00000137312]///Danio rerio eukaryotic translation initiation factor 4E binding protein 3 (eif4ebp3), mRNA [NM_001007354]	ENSDART00000137312///ENSDART00000077200	492482	EH487354///NM_001007354	eukaryotic translation initiation factor 4E binding protein 3	eif4ebp3	GO:0005737|GO:0008190|GO:0045947	NM_001007354	GGCGTAACATATCTTCGGCCGATAAATTTTCAGTGGCCAAAAATTTGGTGCATCTCTAAT///AATCAGCAGTTGGCTGACAATTGTTGTATTGTGCACTGTTCATTTTCTGGATATAATATG///CTGCGATTTAGTGCCTTCTTTTCTCTTTATTTACAAACATTCTGAAGGTGACCGTATGCA
A_15_P134161|100005069	0.0108785	2.05608	up	ribosomal protein S19 binding protein 1 [Source:ZFIN;Acc:ZDB-GENE-110316-2] [ENSDART00000123769]	ENSDART00000123769	100005069	BC090266	ribosomal protein S19 binding protein 1	rps19bp1	GO:0005730	XM_005172057	CTGCACCGTCAAACACAAGATGATCCACTTTCAGTTAAAGATGTAAACATTATATTCAGT
A_15_P721716,A_15_P263156,A_15_P615137|561786	0.0012901	2.05596	up	Danio rerio ATPase, H+ transporting, lysosomal accessory protein 1-like b (atp6ap1lb), mRNA [NM_001201403]///Danio rerio cDNA clone IMAGE:7140293. [BC090723]	ENSDART00000137811///ENSDART00000142479	561786	NM_001201403///BC090723	ATPase, H+ transporting, lysosomal accessory protein 1-like b	atp6ap1lb	GO:0016020|GO:0046961|GO:0046933|GO:0015991|GO:0033180|GO:0016021	NM_001201403	ATGGTCGTACACACTGAAGTGCACAAGAAGTTTCCTGAACATCAGTCAATTCAGTCTGAA///GAAGTTTCCTGAACATCAGTCAATTCAGTCTGAACAATAAACAGTGATCAGCGTAAAAAA///ACACGAGGAGAGTTATTCGCCTGCAACTGAAAATCCACTCAGAAGAATACTGCAGCCTTA
A_15_P178866|100124595	0.00597347	2.04762	up	Danio rerio zgc:171713 (zgc:171713), mRNA [NM_001102622]		100124595	NM_001102622	zgc:171713	zgc:171713	GO:0003674|GO:0016020|GO:0005887|GO:0016021|GO:0007166	NM_001102622	GGATCTATGAGGAGGAAAAGTCAAGTATTAATATTCAGTCTTTCTCAAATTTGGTCTCTG
A_15_P246791|562601	0.0199907	2.04549	up	Danio rerio nephronophthisis 3 (nphp3), mRNA [NM_001202441]	ENSDART00000110629	562601	NM_001202441	nephronophthisis 3	nphp3	GO:0060026|GO:0060972|GO:0003146|GO:0048793|GO:0070121|GO:0007601	NM_001202441	ATGTCTTGTCAGTCAGAAATCTGTTCAATCAGCATATCAGTGACATTTCAAGTGCATTGC
A_15_P165651|492366	0.00436605	2.04484	up	nuclear fragile X mental retardation protein interacting protein 2 [Source:ZFIN;Acc:ZDB-GENE-041111-7] [ENSDART00000100214]	ENSDART00000100214	492366	CT606128	nuclear fragile X mental retardation protein interacting protein 2	nufip2	GO:0008150|GO:0003674|GO:0005575	XM_002664642	AGGAGGTCTAGTTGGGGGTCGTTTGATCTAAAAGCTGCTGTAATTTATCACACTAAAGGT
A_15_P163579,A_15_P664796|368877	0.0129497	2.04314	up	Danio rerio si:busm1-266f07.1 (si:busm1-266f07.1), mRNA [NM_001007167]	ENSDART00000111240///ENSDART00000164664	368877	NM_001007167	si:busm1-266f07.1	si:busm1-266f07.1	GO:0006955|GO:0016020|GO:0019882|GO:0002504|GO:0042613|GO:0016021|GO:0002376	NM_001007167	TGCGTAGAAGAGAATCCTTATGAAGTGCAAGCATTTATTCATGGCTCTTTGCTGCCCCCT///CTAATACCACTGTTACTTACAGGAAAAACATCCACAAAGCATGCAACATATTGAGACATT
A_15_P176101,A_15_P660996,A_15_P666756|550564	0.00698795	2.0405	up	Danio rerio Finkel-Biskis-Reilly murine sarcoma virus (FBR-MuSV) ubiquitously expressed b (faub), mRNA [NM_001017866]	ENSDART00000064111	550564	NM_001017866	Finkel-Biskis-Reilly murine sarcoma virus (FBR-MuSV) ubiquitously expressed b	faub	GO:0005622|GO:0003735|GO:0022627|GO:0005840|GO:0006412	NM_001017866	ATGCCAACTCATAATCTTTTCAATATTTGCTACATTACTGCGCATTCCTGATGGGAAGAC///TGAAACTGTAAATCACTGGGAATCCTTAATGGTGTTTCTGGCAAGAATGAGGTTTTGTAA///AATCACTGGGAATCCTTAATGGTGTTTCTGGCAAGAATGAGGTTTTGTAAATTGCAAATA
A_15_P110255,A_15_P150146|324316	0.00140548	2.03069	up	Danio rerio DAZ associated protein 2 (dazap2), mRNA [NM_199793]	ENSDART00000024695	324316	NM_199793	DAZ associated protein 2	dazap2		NM_199793	TGCGGAGAAATTGTGCTGTTAATTTGTACATGTTTCACAAGGGATTAAAGATTTCTTCTC///CTTGGTTGCATCTTGATGTTTCTGCATGCACTTTTCAGTAGTTTTGTTCTTAATAAAGAG
A_15_P719766,A_15_P179386|406793	0.00231686	2.02869	up	Danio rerio mediator complex subunit 25 (med25), mRNA [NM_214766]	ENSDART00000055393	406793	NM_214766	mediator complex subunit 25	med25	GO:0003674|GO:0006355|GO:0060021|GO:0005634|GO:0006351	NM_214766	CTACTCCTCCCATTCATAAATGAATGAATCAAATCCGGTTACTACTGTATTTTTATGAGC///ATGAAAGTCATCATCTTTTTTACTTTTTGTTAGAAGAAAGCGTGTAGGGGAAGAAGGACT
A_15_P602382,A_15_P113198|393856	0.00858024	2.02762	up	Danio rerio poly A binding protein, cytoplasmic 1 b (pabpc1b), mRNA [NM_200882]	ENSDART00000151056///ENSDART00000167360	393856	NM_200882	poly A binding protein, cytoplasmic 1 b	pabpc1b	GO:0005737|GO:0000166|GO:0003723|GO:0003676	NM_200882	GCGGCGTCGGAAACATCTTCATTAAAAATCTGGATAAGTCTATTGACAACAAAGCTCTTT///GGGAGGTGAGAACTGGCAGAACCAGCAATGTGAAGTTATTTTAAATCGAAAATATGCTTG
A_15_P662176,A_15_P520547|337414	0.0140797	2.02727	up	Danio rerio bromodomain containing 8 (brd8), mRNA [NM_212777]	ENSDART00000028623	337414	NM_212777	bromodomain containing 8	brd8		NM_212777	GGGTCTTCGTGTACAGTGTTTTTGTATAGTGTCGTGAAATGTTTTAATAAAACATGAGTC///ATGGATAGAAACCAGAATGTTACCTTCTGAAACCTTCCAAGCCATTGATTAAACACAAAG
A_15_P100279,A_15_P418795|321695	0.00666673	2.02566	up	Danio rerio SMAD specific E3 ubiquitin protein ligase 1 (smurf1), mRNA [NM_001001943]	ENSDART00000004923	321695	NM_001001943	SMAD specific E3 ubiquitin protein ligase 1	smurf1	GO:0004842|GO:0042787|GO:0016874|GO:0007179	NM_001001943	AGGTCCTGAGTGTCATTGTTTATTCGATGCAAGAGTAATGTAACTTACTATGTACTAAAC///AACACCAAAAGTTCTCACGGAGTTACAGTATTTTCGTCGCAGAACTTCTTTTAACCCTTT
A_15_P141151,A_15_P410776,A_15_P710786|562658	0.00119904	2.02416	up	Danio rerio zgc:152863 (zgc:152863), mRNA [NM_001080000]	ENSDART00000162482	562658	NM_001080000	zgc:152863	zgc:152863	GO:0008150|GO:0003674|GO:0005575	NM_001080000	CCTGTTGACTGATGGATTGTAGTATATGATTTTATTCTGTGTCTTTCTGCCTGAAATGAT///AACATCACTGATTCGCTCTGATACAAATCGTTGCAACGACACCGCCAATCAGAACACAGA///TTTGACCGACATCTTCTAAATGAAGGCACACTAAAGAAGCGACCGGGCTACGACTATTTA
A_15_P112309|407646	0.0175763	2.02285	up	Danio rerio transcobalamin II (tcn2), mRNA [NM_001123231]	ENSDART00000053001	407646	NM_001123231	transcobalamin II	tcn2	GO:0015889|GO:0031419	NM_001123231	TGCTAAGATTTGACTGTATCTCCCACTGAACTGTTTACTGTAGTAAATGGTATGCCATAT
A_15_P107412|406293	0.00885443	2.02163	up	Danio rerio t-complex 11, testis-specific-like 2 (tcp11l2), mRNA [NM_213020]	ENSDART00000161394	406293	NM_213020	t-complex 11, testis-specific-like 2	tcp11l2	GO:0008150|GO:0003674|GO:0005575	NM_213020	CGTCTACAGGACAGACCTTCAGTTTAATATTATTGCAATATATATGTACCGTTTCAGATG
A_15_P110504|436700	0.00768329	2.01996	up	Danio rerio enhancer of yellow 2 homolog (Drosophila) (eny2), mRNA [NM_001002427]	ENSDART00000136215	436700	NM_001002427	enhancer of yellow 2 homolog (Drosophila)	eny2	GO:0016578|GO:0070390|GO:0006355|GO:0006368|GO:0006357|GO:0003713|GO:0005634|GO:0015031|GO:0006351|GO:0006406|GO:0016973|GO:0005643|GO:0000124|GO:0003682|GO:0006810|GO:0071819|GO:0051028|GO:0045893|GO:0016568	NM_001002427	TGTGGTGTGATTTCACTCTTCGTCTTTTTGTTACTCCCAATAAAGGTTGATCATGTTTGT
A_15_P719491,A_15_P117965|402933	0.00154777	2.01956	up	Danio rerio ral guanine nucleotide dissociation stimulator-like 1 (rgl1), mRNA [NM_205637]	ENSDART00000010604	402933	NM_205637	ral guanine nucleotide dissociation stimulator-like 1	rgl1	GO:0005085|GO:0007165|GO:0008321|GO:0007264	NM_205637	TTTAAGGTGTGGTCACAAGCACCGATAGGATGGGTTTCTGTTCAGAAACCTGGATTGAGT///TTTCTCCTCAGTTCTTTATTTTGAATATTTCTTCACTACCAAAGAGTTATCTACGGCGAG
A_15_P116663|403025	0.0187161	2.01905	up	Danio rerio cancer susceptibility candidate 3 (casc3), mRNA [NM_205716]	ENSDART00000040065	403025	NM_205716	cancer susceptibility candidate 3	casc3	GO:0006397|GO:0008380|GO:0048471|GO:0016070|GO:0003723|GO:0005634|GO:0006417|GO:0005737|GO:0000184|GO:0016607|GO:0006810|GO:0051028|GO:0035145	NM_205716	GACCTGACTACACTGTGAGGGCTTGTATGTTTCATAGATGTTTGAAAAATATTAAAAGTG
A_15_P655456,A_15_P269161|560923	0.00917636	2.01473	up	Danio rerio Cdc42 guanine nucleotide exchange factor (GEF) 9b (arhgef9b), mRNA [NM_001161663]	ENSDART00000146113	560923	NM_001161663	Cdc42 guanine nucleotide exchange factor (GEF) 9b	arhgef9b	GO:0035023|GO:0046847|GO:0002040|GO:0005089	NM_001161663	GAAAACTGGGTTTGTATGACATATGCTCATATCTATAGATACACCTAAGCAGTTATGTGA///CCAAATCAGGACAATCTCCATTCTGGCAAAACTTTAATAAGTTCACATCAAAAAATGGGA
A_15_P465280,A_15_P165666|326708	0.00235647	2.0109	up	neurofibromin 1a [Source:ZFIN;Acc:ZDB-GENE-030131-4907] [ENSDART00000080328]	ENSDART00000080328	326708	XM_009291762///XM_009291767	neurofibromin 1a	nf1a	GO:0001568|GO:0070444|GO:0031235|GO:0045685|GO:0060251|GO:0043087|GO:0007507|GO:0043547|GO:0007165|GO:0046580|GO:0005737|GO:0070373|GO:0007613|GO:0046959|GO:0005096	XM_009291762///XM_009291767	GTAAAGCGGTTAGTTGCTGTACATGTATAACATGGCAATTTAATTATACCAGTGTTCGTA///GTTAAATTTTTGGATGCTTTGATTGACACGTATCTCCCGGGCATTGAGGAGGAAGGAGGA
A_15_P101021,A_15_P416285|334868	0.010144	2.01089	up	Danio rerio cyclin Pas1/PHO80 domain containing 1 (cnppd1), mRNA [NM_199928]	ENSDART00000037036///ENSDART00000144559	334868	NM_199928	cyclin Pas1/PHO80 domain containing 1	cnppd1	GO:0019901|GO:0005575|GO:0000079	NM_199928	TCACCTGTACTGATTTTGTACATTTTGTATAGAGATTACAAAAGAGCATATAGCTGCAGC///AGTAAATATTTGTATGATGAAGGAGAAGAGGAGGAGGTTTTCAACGATGAATGGGGTACT
A_15_P657461,A_15_P733831,A_15_P106862|563220	0.00367257	2.0098	up	Danio rerio si:ch211-239e6.4 (si:ch211-239e6.4), transcript variant 1, mRNA [NM_001025527]///cysteine-rich, DPF motif domain containing 1 [Source:HGNC Symbol;Acc:HGNC:33710] [ENSDART00000141386]	ENSDART00000171450///ENSDART00000141386	563220	NM_001025527///BC122424	si:ch211-239e6.4	si:ch211-239e6.4	GO:0008150|GO:0003674|GO:0005575	NM_001025527///XM_009300294	CATCTGTTGAATGTGACCGTTTATGGTGTTTACACAATATTTTGTAAGTGACAAGAGTGT///ATGCATCATGTGGTCATCTGGTATGCACAAGTAATTTTGTCAATTGGCTTAATGTCCAAA///AGCAGAGCATCTGTTGAATGTGACCGTTTATGGTGTTTACACAATATTTTGTAAGTGACA
A_15_P224216	0.0101584	2.00901	up	AGENCOURT_25049967 NIH_ZGC_4 Danio rerio cDNA clone IMAGE:7289752 5', mRNA sequence [CN834912]			CN834912					CTGTTTCAATCAATGCCAAGTACTAACAGCCAAAATGTCACCCAATAAAAAGTATGTGTA
A_15_P121051|406378	0.00369328	2.00765	up	Danio rerio progesterone receptor membrane component 2 (pgrmc2), mRNA [NM_213104]	ENSDART00000023470	406378	NM_213104	progesterone receptor membrane component 2	pgrmc2	GO:0008150|GO:0016020|GO:0016021|GO:0020037|GO:0012505	NM_213104	GGAACTACAAGTTTGGACAAATATTTTGTCTTTGCTGGGGGAGGGGGTGAGGCGAAATTT
A_15_P153261|792752	0.00690972	2.00676	up	Danio rerio DnaJ (Hsp40) homolog, subfamily B, member 14 (dnajb14), mRNA [NM_001077787]	ENSDART00000102337	792752	NM_001077787	DnaJ (Hsp40) homolog, subfamily B, member 14	dnajb14	GO:0005575	NM_001077787	AAGTTCTGCAGATGATATTACATGATGGGGAGTAAATGAATACATGCTTTAATTTCTGGC
A_15_P161031|100384891	0.0102695	2.00196	up	Danio rerio UDP glucuronosyltransferase 1 family, polypeptide A7 (ugt1a7), mRNA [NM_001177334]	ENSDART00000124423	100384891	NM_001177334	UDP glucuronosyltransferase 1 family, polypeptide A7	ugt1a7	GO:0016758|GO:0016020|GO:0016757|GO:0008152|GO:0015020|GO:0016021|GO:0016740	NM_001177334	CAAAAGCTGCATGTTCTGTTTCAGAAAGTGCTTCAAGAAATCTCAGAAGAAGAAGAAGGC
A_15_P157361,A_15_P301211,A_15_P340545|555805	0.00428944	1.99881	up	Danio rerio vasodilator-stimulated phosphoprotein a (vaspa), mRNA [NM_001110452]	ENSDART00000157633	555805	NM_001110452	vasodilator-stimulated phosphoprotein a	vaspa	GO:0017124|GO:0051289|GO:0008154|GO:0003779|GO:0005856	NM_001110452	AATACTGGAGACTCCGGATCCAAAGATGCTTCAGACATGGAGAAACTCAAGCAGGACATA///AGAGATCCGCTTTGCAGCTCTTAAAAGTGCAAATAAAAGTGGCTCATTTGAAGCAGCTGA///TCTGAATTTCGGCAGTAAAGAGGAGGCGTCTCAGTTCGCCAGCGGGATCATGCAGGCTCT
A_15_P749036,A_15_P380515,A_15_P109562,A_15_P108518,A_15_P178181|566033	0.0142594	1.99202	up	Danio rerio CWC22 spliceosome-associated protein homolog (S. cerevisiae) (cwc22), mRNA [NM_001077569]///Danio rerio zgc:153452, mRNA (cDNA clone MGC:153452 IMAGE:2640298), complete cds. [BC124357]	ENSDART00000023684	566033	NM_001077569///BC124357	CWC22 spliceosome-associated protein homolog (S. cerevisiae)	cwc22	GO:0008380|GO:0006397|GO:0071006|GO:0000398|GO:0003723|GO:0005681|GO:0005634|GO:0071013	NM_001077569	ACTCCTCTTCATCTTCAGGTTCCTCATCTGAAAGTGACAGCAGTGAAAGCGACTCTGATT///GAGGACCAATTCACACACATGCTTGCTCTAGAGGACGAATACTACACAGAGGACTTCTTA///GGCCGATTGTATTTTTGCAGTTGCTTTCAAAGTAATTGGGAGAACAGAAAGATTAAAGAT///TAAGCGTGTACAGTACATGATTGAGGTGATGTTTGCCATCAGGAAGGATGGGTTTAAGGA///CGTAAGATTAGGAGCAGTGTCATGCATATCAGGCGTACCTCTGATGAAGAGAGCAAAAAA
A_15_P158491|100333230	0.0171455	1.98723	up	smoothelin a [Source:ZFIN;Acc:ZDB-GENE-091204-245] [ENSDART00000111065]	ENSDART00000111065	100333230	BC096911	smoothelin a	smtna			CACAAAATTGGTCTATTCTACACACTTACTAAGACAACCTAGGAAGTAAGTCAGAATGTT
A_15_P116112|30719	0.00130808	1.98653	up	Danio rerio glycogen synthase kinase binding protein (gbp), mRNA [NM_131442]	ENSDART00000058587	30719	NM_131442	glycogen synthase kinase binding protein	gbp	GO:0016310|GO:0016301|GO:0016740	NM_131442	ACTCTGCATATGCTTCGCAACGAAGTGTTTTTAATAACTCTGGTTGTTCAGAGAGTTTGG
A_15_P683916	0.00747963	1.98331	up	chromosome 16 open reading frame 72 [Source:HGNC Symbol;Acc:HGNC:30103] [ENSDART00000077734]	ENSDART00000077734							CGGAGCATCATAATGAAACCACAGTTGCCATTTTTGAAAAAACTTGTATAAGTTATAGGC
A_15_P167916,A_15_P730286|558650	0.0162414	1.98261	up	Danio rerio plasmolipin (pllp), mRNA [NM_001122699]	ENSDART00000091094	558650	NM_001122699	plasmolipin	pllp	GO:0016020|GO:0030100|GO:0016021|GO:0048546	NM_001122699	GAGGTAAAGTTGTTGTCTTGGTGTAAATCTGCACTTGATGTATTTGATTGGAGCATAAAC///ACTGAGAGTCACCATCCTGCATATGCAGGGCTCAGATTTTATTTTTACATTTTTGTTTTT
A_15_P121131|405877	0.0101069	1.97994	up	Danio rerio v-maf avian musculoaponeurotic fibrosarcoma oncogene homolog Gb (mafgb), mRNA [NM_212941]	ENSDART00000172238	405877	NM_212941	v-maf avian musculoaponeurotic fibrosarcoma oncogene homolog Gb	mafgb	GO:0043565|GO:0005667|GO:0006355|GO:0003700|GO:0046982|GO:0006357|GO:0005634|GO:0045893|GO:0001228|GO:0003677|GO:0006351	NM_212941	TGCTGTGACATTGCGTAACGTATTCTAAGAATCTTTGTCTATATGGTGGAGTCTTGAATT
A_15_P604852	0.000702499	1.97641	up	Danio rerio similar to Poly [ADP-ribose] polymerase 14 (PARP-14) (Collaborator of STAT6) (CoaSt6), mRNA (cDNA clone IMAGE:7064563), partial cds. [BC160668]	ENSDART00000167947		BC160668				XM_009305032	GACTCAGATGCTGCTGTGTTTAGATAACGTTTGATAAACCGACTCATTAAAACTGATTAT
A_15_P529137,A_15_P116037,A_15_P285671|405829	0.0164674	1.97489	up	Danio rerio dihydropyrimidine dehydrogenase b (dpydb), mRNA [NM_212893]	ENSDART00000124724///ENSDART00000100133	405829	NM_212893	dihydropyrimidine dehydrogenase b	dpydb	GO:0017113|GO:0006214|GO:0051539|GO:0051536|GO:0006212|GO:0003824|GO:0016627|GO:0046872|GO:0019483|GO:0005737|GO:0000166|GO:0016491|GO:0055114	NM_212893	ACCAGCATTTCCAACAAGAACTACTACGGTGCTGCTAAAGCAATCTTGTCCGATAACCCA///AGTGGTGTTGTTTGCTCTGGTAAGACTGACCATAAATAAACAGTAAAGGAGGAATATTAA///AATGACTCAGGCTACCAGGCTATTAAGTTTGACCCTGAGACTCATCTTCCTGTAATCACG
A_15_P104264,A_15_P663057|405830	0.00349266	1.97363	up	Danio rerio lectin, galactoside-binding, soluble, 2a (lgals2a), mRNA [NM_212894]	ENSDART00000103602	405830	NM_212894	lectin, galactoside-binding, soluble, 2a	lgals2a	GO:0050769|GO:0090303|GO:0043236|GO:0048741|GO:0030246|GO:0016936|GO:0002040|GO:0005575|GO:0001944	NM_212894	CTGCGCATTTTGTTACTATGCAGCTCTTTTATCCACAATTTTCAGTAAATTTGGAGCATC///AAGTATAAGTATATGCATTTCGAAGGCGAAGTCAGGATCCAAGGGGTTGAAATTAAATAG
A_15_P296541|560369	0.0112648	1.97143	up	translocase of inner mitochondrial membrane 21 homolog (yeast) [Source:HGNC Symbol;Acc:HGNC:25010] [ENSDART00000105955]	ENSDART00000105955	560369	XM_683774	si:dkey-118j18.1	si:dkey-118j18.1	GO:0033617|GO:0005744|GO:0032981|GO:0016020|GO:0016021|GO:0030150	XM_683774	GATTTGTCATGCTTGAATTTTGATGTGTCGCAAGATTGCGTTAATAACTGTGTATCTAGA
A_15_P699856	0.0180963	1.97064	up	Rep: Zgc:158224 protein - Danio rerio (Zebrafish) (Brachydanio rerio), complete [TC382187]						GO:0008150|GO:0009409|GO:0006950|GO:0005575		CATGTACATGGCAACTGAAGAACCTGTCATGAGTTATTTCTAACCTAAGAATAAGTTGTA
A_15_P177836|558832	0.00756831	1.9706	up	Danio rerio cDNA clone IMAGE:7089755. [BC125850]		558832	BC125850	heme-binding protein soul4	soul4			GTTTATTTATAGAGCATCTGGCGTATGAACAGTAGCTTGACGTGCTTTTCAGACAGTTTA
A_15_P171566|100073329	0.00944765	1.96754	up	Danio rerio zgc:165573 (zgc:165573), mRNA [NM_001098766]	ENSDART00000114964	100073329	NM_001098766	zgc:165573	zgc:165573	GO:0008150|GO:0003674|GO:0016020|GO:0016021	NM_001098766	GGATGAGTCTAGACTAGATTTGATAATCAAAGTGAATGTTTGATCTGTCTTAATGCAAGG
A_15_P517842	0.00131465	1.96571	up	si:ch211-199g17.2 [Source:ZFIN;Acc:ZDB-GENE-060503-396] [ENSDART00000138404]	ENSDART00000138404		XM_009294440				XM_009294440	TTCATTCACCTGGTTTGAAGTTAGCAGCAGCACTTGGAAGTGCATTTTCTTTCTTTCAAA
A_15_P113410|393102	0.00149316	1.96374	up	Danio rerio cap methyltransferase 1 (cmtr1), mRNA [NM_200133]	ENSDART00000171357	393102	NM_200133	cap methyltransferase 1	cmtr1	GO:0006397|GO:0004483|GO:0008168|GO:0006370|GO:0080009|GO:0005634|GO:0003676|GO:0032259|GO:0016740|GO:0097309	NM_200133	GACTGACTGTTCTGAGGGGAAAACATGTCGATTTTAAGACTATTCGTGATCATGGTTGTA
A_15_P108803|447834	0.00185113	1.96317	up	Danio rerio MACRO domain containing 1 (macrod1), mRNA [NM_001004573]	ENSDART00000043751	447834	NM_001004573	MACRO domain containing 1	macrod1	GO:0008150|GO:0003674|GO:0005575	NM_001004573	TCCTTGAACTTGTCACTGTTTGAACACCTTGAAAAATGCATCTTTCATGAATAAGTGAAC
A_15_P130186|571648	0.0147709	1.9631	up	mitochondrial ribosomal protein L2 [Source:ZFIN;Acc:ZDB-GENE-050809-12] [ENSDART00000090644]	ENSDART00000090644	571648	XM_005173045	mitochondrial ribosomal protein L2	mrpl2	GO:0005622|GO:0032543|GO:0003735|GO:0002181|GO:0003723|GO:0015934|GO:0005840|GO:0006412|GO:0016740|GO:0005762	XM_005173045	ATCATAACAAGCGCATCATAGGTAAAGCGGGCACCAACCGCTGGCTGGGCATCAGACCGA
A_15_P520097,A_15_P581622|559441	0.0113866	1.96015	up	ring finger protein 216 [Source:ZFIN;Acc:ZDB-GENE-081104-199] [ENSDART00000138783]	ENSDART00000138783	559441	XM_682779///CD754410	ring finger protein 216	rnf216	GO:0043010|GO:0021549	XM_682779	GGACACCTGTTGGATTTACTTCTATGTTGAAAGTCATTTTTTGAACAACACGCAGAGTCA///ATCCTACATTAGGAAACCAAGCCATAGGTGTCTTAACCACGGACCAGAATGCTGTACCTT
A_15_P108044|114424	0.00188639	1.95941	up	Danio rerio cadherin 1, type 1, E-cadherin (epithelial) (cdh1), mRNA [NM_131820]	ENSDART00000172179	114424	NM_131820	cadherin 1, type 1, E-cadherin (epithelial)	cdh1	GO:0030057|GO:0008354|GO:0005886|GO:0034334|GO:0005509|GO:0016342|GO:0007398|GO:0003370|GO:0001702|GO:0001841|GO:0001965|GO:0005902|GO:0042074|GO:0016337|GO:0005913|GO:0016020|GO:0070586|GO:0016021|GO:0055113|GO:0001764|GO:0007155|GO:0005938|GO:0007156	NM_131820	GATATTTGTAGGTTTCTATTTCTGTCCATTATTCCCTCAGCTGCAACAATGTTAATGATG
A_15_P143156,A_15_P591517|791855	0.000154487	1.95887	up	Danio rerio calcium/calmodulin-dependent protein kinase (CaM kinase) II gamma 1 (camk2g1), mRNA [NM_001030125]	ENSDART00000105518///ENSDART00000137139	791855	NM_001030125	calcium/calmodulin-dependent protein kinase (CaM kinase) II gamma 1	camk2g1	GO:0005516|GO:0060113|GO:0048793|GO:0005575|GO:0005524|GO:0016310|GO:0004672|GO:0046777|GO:0000166|GO:0003146|GO:0004674|GO:0016301|GO:0006468|GO:0004683|GO:0016740	NM_001030125	AAGGTGTTGTCTAATCCGAGAGCGAGGCTTTGGAAATGTTCAGTTGTTCTTCATATCAAA///CAAACAACACTAAAAACAGTGTAGTGAGCGCTGTAGTGAACGCCATGAAAGAAAGCAACA
A_15_P188316,A_15_P178401,A_15_P264526|559330	0.0020328	1.95391	up	family with sequence similarity 13, member A [Source:ZFIN;Acc:ZDB-GENE-050208-102] [ENSDART00000080389]///PREDICTED: Danio rerio im:7139293, transcript variant 1 (im:7139293), mRNA [XM_678637]	ENSDART00000080389	559330	XM_678637///BC135046	family with sequence similarity 13, member A	fam13a	GO:0007165|GO:0003674	XM_678637///XM_005160104	TTACTGAAGCAGTTCTTCAGGGATCTTCCTGAAGGCCTTATCCATCAGTCCATCCACAAA///GTTTCATCTCACCTGTTGATGAACTATCCCCTTCCAAGAACACCACAGACATGAGACTGT///CGTGTCAAGACCGATGGATAAAGATGAATACTGTGTGTACATTTTAGTACATGATTGTAT
A_15_P114298,A_15_P171596|494043	0.00446575	1.94772	up	Danio rerio solute carrier family 9, subfamily A (NHE8, cation proton antiporter 8), member 8 (slc9a8), mRNA [NM_001008586]	ENSDART00000159780	494043	NM_001008586	solute carrier family 9, subfamily A (NHE8, cation proton antiporter 8), member 8	slc9a8	GO:0015385|GO:0015297|GO:0016020|GO:0015299|GO:0006810|GO:0016021|GO:0006814|GO:0055085|GO:0006885|GO:0006812|GO:0006811	NM_001008586	TGGAGGAATGTTTCTGTGCCTCATAAACTGAGCACAAAGCCGAGGACTGAAAGTGATGTA///TGAATCTGAGCATTTGTCTGAGCTGACCGAGGAAGAGTATGAAGCTCAGATTTACCAGAG
A_15_P657306,A_15_P174096|572469	0.00140761	1.94757	up	Danio rerio Pim-1 proto-oncogene, serine/threonine kinase (pim1), mRNA [NM_001077391]	ENSDART00000159312///ENSDART00000160766	572469	NM_001077391	Pim-1 proto-oncogene, serine/threonine kinase	pim1	GO:0007346|GO:0043066|GO:0005737|GO:0046777|GO:0004672|GO:0007634|GO:0000166|GO:0004674|GO:0006468|GO:0048593|GO:0005524	NM_001077391	ACAGCTTCATAATCGTCATGGAAAGACCGGAGGTCGTCAAGGACCTGTTTGATTTCATCA///CTTCAGTAGGCATGATTGCAACTCTGATTTTGTTTTTGGGTTTAGCCATGTAAATTATGT
A_15_P319226,A_15_P755771,A_15_P667826,A_15_P178671|565797	0.0104023	1.94712	up	low density lipoprotein receptor-related protein 1Ab [Source:ZFIN;Acc:ZDB-GENE-030131-7126] [ENSDART00000088208]	ENSDART00000088208	565797	XM_005162219///BC142880	low density lipoprotein receptor-related protein 1	lrp1		XM_005162219	AAGTACAACTGTTCGGTGACTTTGTCCGGTCCAAAGTGCTACTGCAAGAATGGCTATGAA///CAGACTGGATTCACAGGGCCCAGATGTAACCTGTACATTTGTGAAAACTACTGCCAGAAT///AGACCCATATGCCTTTACATGACAGATGAAAAGCAACAAGAGCGGGAACACTGTACAAAA///ATGCCTTTACATGACAGATGAAAAGCAACAAGAGCGGGAACACTGTACAAAATGTAACAA
A_15_P149011,A_15_P590477|393938	0.00680924	1.94575	up	Danio rerio fumarate hydratase (fh), mRNA [NM_200963]	ENSDART00000172329///ENSDART00000108477	393938	NM_200963	fumarate hydratase	fh	GO:0005739|GO:0051262|GO:0006099|GO:0004333|GO:0006106|GO:0006108|GO:0045239|GO:0003824|GO:0016829|GO:0005829	NM_200963	TGCATGACTGTGTTTCTTTTTCATCCCAAAATCTGAGGAATAAAATAAGCGGGGGAGAAA///GTGAATGCATGACTGTGTTTCTTTTTCATCCCAAAATCTGAGGAATAAAATAACCGGGGG
A_15_P111360|58054	0.00585074	1.94285	up	Danio rerio Pim-2 proto-oncogene, serine/threonine kinase (pim2), mRNA [NM_131539]	ENSDART00000081985	58054	NM_131539	Pim-2 proto-oncogene, serine/threonine kinase	pim2	GO:0030097|GO:0043066|GO:0006915|GO:0005524|GO:0007346|GO:0016310|GO:0005737|GO:0046777|GO:0004672|GO:0000166|GO:0004674|GO:0016301|GO:0006468|GO:0016740	NM_131539	AAGCTTTCCTGTAAATACTTGTGTATTGAATAATGTGATGTGGCCGCTGTCACGTGATGT
A_15_P210946,A_15_P212301,A_15_P659011|378969	0.00390619	1.94262	up	Danio rerio RAB32a, member RAS oncogene family (rab32a), mRNA [NM_201332]	ENSDART00000034248	378969	NM_201332	RAB32a, member RAS oncogene family	rab32a	GO:0060036|GO:0005802|GO:0005739|GO:0042470|GO:0000166|GO:0007264|GO:0032438|GO:0015031|GO:0005525	NM_201332	CCATGGCTTTATTCTACAACAAAGGCAGATATACCTTTTTAACATGCTGGATGATCAAAT///GATCCAACCATGACTAGTCTTGAAGGTCTTGAAGTCTACAAATTTTATCATGAGGAAAAA///CAATGGTGACAAGATTAAACTAGACCAACAAACTGCTCCTGCTGAGAGCAAGTCAGGTTG
A_15_P433535	0.00395685	1.94061	up	PREDICTED: Danio rerio phosphatidylinositol-4-phosphate 3-kinase, catalytic subunit type 2 beta (pik3c2b), transcript variant X1, mRNA [XM_003199487]			XM_003199487			GO:0005575	XM_003199487	TGTAAATGGGCTTTATCCCATTGTATTCCTTTCTAGACTGTTCCTTCTAATTTCAGATCA
A_15_P121445|436895	0.0148542	1.94012	up	Danio rerio interferon regulatory factor 8 (irf8), mRNA [NM_001002622]	ENSDART00000078894	436895	NM_001002622	interferon regulatory factor 8	irf8	GO:0030097|GO:0000975|GO:0006355|GO:0002573|GO:0003700|GO:0045658|GO:0030225|GO:0045649|GO:0014005	NM_001002622	AAAGAATCGACCATTAGGCTTCATGTGTGTTACAGTTCTCTCAGGACAGAAGAATCATTT
A_15_P720246,A_15_P103577|406282	0.00939466	1.93789	up	Danio rerio cornichon family AMPA receptor auxiliary protein 1 (cnih1), mRNA [NM_001033106]	ENSDART00000131709	406282	NM_001033106	cornichon family AMPA receptor auxiliary protein 1	cnih1	GO:0035556|GO:0003674|GO:0016020|GO:0016021	NM_001033106	GTTTGTTTGAATCCAGCTTGATCTGTATGTTTGAATGTTATAAAGTCCTGCAAAAGCTGT///TCCAGCTTGATCTGTATGTTTGAATGTTATAAAGTCCTGCAAAAGCTGTTGTAAATGTGT
A_15_P170691,A_15_P705931|30068	0.0144361	1.93727	up	Danio rerio catalase (cat), mRNA [NM_130912]	ENSDART00000159748	30068	NM_130912	catalase	cat	GO:0005739|GO:0042542|GO:0004601|GO:0004096|GO:0016491|GO:0046688|GO:0042744|GO:0006979|GO:0046872|GO:0055114|GO:0020037|GO:0005777	NM_130912	AACACAACGCTGAAGGGAAAAAGAACACTGTTCATGTTTATTCACGTGGTGGAGCGTCTG///TCTTCTTTATCAGGGATACGCTTCTGTTTCCGTCTTTCATCCACTCTCAGAAGCGCAATC
A_15_P142086,A_15_P722366|767709	0.00204755	1.93705	up	Danio rerio XIAP associated factor 1 (xaf1), mRNA [NM_001076647]	ENSDART00000099885///ENSDART00000138449	767709	NM_001076647	XIAP associated factor 1	xaf1	GO:0006915|GO:0008270	NM_001076647	GTGGGTACTGTTTGTATACTTCGATTTCTGACTAATGCTATTTACTCCATTATACATCTG///TGCCCCCGTGATTTACAGTATGTAGGCTCTTATGATGATAACTATGATGATGATGATGAT
A_15_P626026|393303	0.00943415	1.93461	up	Danio rerio tumor necrosis factor, alpha-induced protein 8-like 1 (tnfaip8l1), mRNA [NM_200332]	ENSDART00000140313	393303	NM_200332	tumor necrosis factor, alpha-induced protein 8-like 1	tnfaip8l1	GO:0032007|GO:0005737	NM_200332	CCGAGCATTACAAGACATCGCATTCACCACATTTTCTTTTGTCGAATTTTAAAGGTTATT
A_15_P207341,A_15_P438810|406311	0.00115641	1.93408	up	Danio rerio phosphoinositide-3-kinase, regulatory subunit 3a (gamma) (pik3r3a), transcript variant 1, mRNA [NM_213038]	ENSDART00000166449///ENSDART00000164308	406311	NM_213038	phosphoinositide-3-kinase, regulatory subunit 3a (gamma)	pik3r3a	GO:0008286|GO:0046854|GO:0046935|GO:0043551|GO:0035014|GO:0005942	NM_213038	GTCGTCTTTCAGGCTGAATAGTCCAGACACGTCATAGTTTTATATAATAAATGAGTTTGT///CTTTCTACAGGAACAGGAGTTTAGTCCACTACAACACTTCCCTAGATGTCACACTGGCTT
A_15_P106909|393734	0.00486585	1.92766	up	Danio rerio DnaJ (Hsp40) homolog, subfamily C, member 19 (dnajc19), mRNA [NM_200761]	ENSDART00000065239	393734	NM_200761	DnaJ (Hsp40) homolog, subfamily C, member 19	dnajc19	GO:0005739|GO:0016020|GO:0006810|GO:0005743|GO:0016021|GO:0015031	NM_200761	CTTCAGATGTGTGAATGAATGCAGTCGATTTATTTTGCGATTATTAAACACCATGTTGTC
A_15_P173686|402971	0.00374684	1.92754	up	Danio rerio zgc:77158 (zgc:77158), mRNA [NM_205672]	ENSDART00000020259	402971	NM_205672	zgc:77158	zgc:77158	GO:0003674|GO:0016020|GO:0016021|GO:0055085	NM_205672	CCAGTTGAAATATTCATCAGTTCGATCACAGCACAACGAACTAATAAAAAGGTACTGATA
A_15_P726111,A_15_P518802|561637	0.00606159	1.92642	up	Danio rerio si:dkeyp-110g5.4 (si:dkeyp-110g5.4), mRNA [NM_001123261]	ENSDART00000142098	561637	NM_001123261	si:dkeyp-110g5.4	si:dkeyp-110g5.4		NM_001123261	TTTGCACGGGTATCATAAGAATCTTGATTTGCTTAAGCTGCTTTAATTCTCCGTTCAAAT///ATAAACAACACAGATAGCTGTCAGGCTCAAGCATTGAGAGAGACTTCAGACACACCACAG
A_15_P100621|393925	0.0139812	1.92574	up	Danio rerio programmed cell death 6 (pdcd6), mRNA [NM_200950]	ENSDART00000015517	393925	NM_200950	programmed cell death 6	pdcd6	GO:0004198|GO:0005509	NM_200950	GGTACATATGCTTTTGTATGCCTTTTTCATGCATGATGCCTTACAAATGTTAAAATGGCA
A_15_P335800,A_15_P712081,A_15_P656236,A_15_P620791|100003438	0.00503838	1.92272	up	Danio rerio protocadherin 1 gamma 33 (pcdh1g33), mRNA [NM_001109736]	ENSDART00000168899	100003438	NM_001109736	protocadherin 1 gamma 33	pcdh1g33	GO:0016020|GO:0005886|GO:0005509|GO:0016021|GO:0007155|GO:0007156	NM_001109736	CACGATCATTCAGATAGTAAAAGCATTGACTTAGACGATGGCTTAAACAGTGAAATTGAA///TCCCATCTTACTGGACTTTTCTGGGCTTGGAATTCCAATCAGTCCTTAATGATACTGGAA///CACCAGCCAGTAAGAAGAAACCCACAAAGAAAGACAAGAAGTAAGACCTGTGGAAGAGCT///CTTTTTCTGTATTTGACTGTGATTCCTTTAAAGAAACGCTTAGCACCTCATGTTACTCTT
A_15_P297236|561438	0.00496781	1.92258	up	tetratricopeptide repeat, ankyrin repeat and coiled-coil containing 1a [Source:ZFIN;Acc:ZDB-GENE-130530-819] [ENSDART00000109344]	ENSDART00000109344	561438	XM_005165845	tetratricopeptide repeat, ankyrin repeat and coiled-coil containing 1a	tanc1a		XM_005165845	CATGCATGTTATGGTGAACCATATTCAGGTGTCTATAAGGACATGGATGTTATTTCATTA
A_15_P215766,A_15_P745701|567630	0.0136874	1.92106	up	AE binding protein 1 [Source:HGNC Symbol;Acc:HGNC:303] [ENSDART00000025875]	ENSDART00000025875	567630	XM_690930	si:ch1073-459j12.1	si:ch1073-459j12.1	GO:0004185|GO:0016485|GO:0006508|GO:0008270|GO:0005615|GO:0006518|GO:0004181	XM_690930	AAGGCAAGTGTATGGGGAGATTTTTTATCAGGTTCAGTGATTTGTGCAAAAGTTTCTTTT
A_15_P758276,A_15_P341629,A_15_P106513|565444	0.000165865	1.9205	up	si:ch211-208h7.4 [Source:ZFIN;Acc:ZDB-GENE-030131-6110] [ENSDART00000145373]///si:ch211-208h7.4 [Source:ZFIN;Acc:ZDB-GENE-030131-6110] [ENSDART00000133208]	ENSDART00000145373///ENSDART00000133208	565444	XM_005170953///XM_688724	si:ch211-208h7.4	si:ch211-208h7.4		XM_005170953///XM_688724	AGTCACTTTTCCCATTTAAGAGCTTTCACATATGTAGTCTAGTTTTAATCGGGGGCATAT///TCAGTTCGGCCTACACATTTTAGCAAACAGAACAGTGAATTTATATCCACTGCTGCAAAG///GTTGTTGTGGTAAGGTTCAGCATTTTGTTGTATATTTTTCTAGATGTTTTGCAAGTTTGA
A_15_P670381,A_15_P114377,A_15_P336785|336610	8.51112e-05	1.91966	up	Danio rerio tyrosine 3-monooxygenase/tryptophan 5-monooxygenase activation protein, zeta polypeptide (ywhaz), mRNA [NM_212757]	ENSDART00000041960	336610	NM_212757	tyrosine 3-monooxygenase/tryptophan 5-monooxygenase activation protein, zeta polypeptide	ywhaz	GO:0004497|GO:0019904|GO:0016491|GO:0005575|GO:0055114	NM_212757	TTTTCATATAGAAACACTCAGCATTATTGTTATTTGTTATGAAGGGTGGGCGGAGGGATC///ACAGAAACACTCAGCATTATTGTTATTTGTTATGAAGGGTGGGCGGAGGGATCTGGATTT///AGAAGTCGCTACAGGAGACGAGAAAACCAATATCATCCAGAAGTCTCAGGAAGGTTACCA
A_15_P701096	0.0172277	1.9175	up	zinc finger, NFX1-type containing 1 [Source:ZFIN;Acc:ZDB-GENE-110804-2] [ENSDART00000163930]	ENSDART00000163930							CTGCTTCAAATAATGGTATGTAACCAGTGTCATAAATAAACAGATCCTGCATGCTGATTG
A_15_P631686,A_15_P102696|436940	0.00187074	1.91723	up	Danio rerio solute carrier family 25 (pyrimidine nucleotide carrier), member 36a (slc25a36a), mRNA [NM_001002667]	ENSDART000000073330///ENSDART00000138424	436940	NM_001002667	solute carrier family 25 (pyrimidine nucleotide carrier ), member 36a	slc25a36a	GO:0005739|GO:0003735|GO:0016020|GO:0006810|GO:0005743|GO:0016021|GO:0055085|GO:0006412	NM_001002667	AGTTTTCATGTGTAGTTGTCTGTACTGCGCAGTCTAACATGACCAACACTAACATTTTTT///CCTAACACTGCTATAATGATGTGCACCTATGAGCTGGTGGTCTACCTGCTCAATGGTTAA
A_15_P108159,A_15_P167526|792041	0.0174487	1.91681	up	Danio rerio thromboxane A synthase 1 (platelet) (tbxas1), mRNA [NM_205609]	ENSDART00000144246///ENSDART00000047555	792041	NM_205609	thromboxane A synthase 1 (platelet)	tbxas1	GO:0004497|GO:0016020|GO:0005506|GO:0016491|GO:0016705|GO:0016021|GO:0046872|GO:0055114|GO:0020037	NM_205609	TAGCTAGAGAGATTATTGTGACTCATACAAGGTCTTGCACACAAATAATCAGATGATTAC///TGCGTCCTGATAAGAGTTGCAGTTCTTGGAATGTTCTTCTAAGTTTTTCAAATGATGTAA
A_15_P171296|100009640	0.00611629	1.91632	up	Danio rerio mitochondrial tRNA translation optimization 1 (mto1), mRNA [NM_001083009]	ENSDART00000078052	100009640	NM_001083009	mitochondrial tRNA translation optimization 1	mto1	GO:0002098|GO:0050660|GO:0016491|GO:0005575|GO:0008033|GO:0055114	NM_001083009	CAACTACGTGCACAGAAACAAACACAGAAATCATATGTAAAGTTGTTGGAAAGTTGTTAC
A_15_P116783|327007	0.0012785	1.91604	up	Danio rerio vesicle-associated membrane protein 8 (endobrevin) (vamp8), mRNA [NM_199759]	ENSDART00000031727	327007	NM_199759	vesicle-associated membrane protein 8 (endobrevin)	vamp8	GO:0005484|GO:0016020|GO:0000149|GO:0016021|GO:0016192|GO:0006906	NM_199759	TGTTTGTAAACCTGAGTCTTATTATGCTGTATGTTTCGTAGCATCCATTAACATCATAGG
A_15_P108278,A_15_P107591,A_15_P196551|406386	0.00168978	1.91553	up	Danio rerio Rab geranylgeranyltransferase, beta subunit (rabggtb), mRNA [NM_213112]	ENSDART00000134495///ENSDART00000099248	406386	NM_213112	Rab geranylgeranyltransferase, beta subunit	rabggtb	GO:0018344|GO:0005968|GO:0004663|GO:0003824|GO:0016740	NM_213112	ATTTACTGCTGCACAGGTTTCTTGTCTGTCACTGGGCAGCTTCATCAAGTCAATGCAGAT///TTTGCTGTAAGAATTCTGAATAATTCTCTCATTATGGCATTTATACCACCTGTTGTGTGC///ATTATGGCATTTATACCACCTGTTGTGTGCGATGGAATAAATGTGTCGTTAATGTCAAAA
A_15_P661121,A_15_P722101,A_15_P512867,A_15_P143526|560756	0.0150502	1.91468	up	Danio rerio zinc finger protein 346 (znf346), mRNA [NM_001081749]	ENSDART00000085786	560756	NM_001081749	zinc finger protein 346	znf346	GO:0003725|GO:0002039|GO:0005737|GO:0072332|GO:0003723|GO:0008270|GO:0005634|GO:0003676|GO:0046872	NM_001081749	AGCGACTGTGTGAGCCTAAAGAGATGTACGTTACTTTTCATCCAGTAAAATGTTTTGAGT///TAAAAAACATATGAATAAACAGAAGCTGATGGAGACCTTTGGGCCCTCCACTGCACCAGC///GACTGTGTGAGCCTAAAGAGATGTACGTTACTTTTCATCCAGTAAAATGTTTTGAGTAAA
A_15_P103637,A_15_P628866|797137	0.0126018	1.9136	up	Danio rerio immediate early response 2 (ier2), mRNA [NM_001142583]	ENSDART00000169337	797137	NM_001142583	immediate early response 2	ier2	GO:0005515|GO:0060026|GO:0007368|GO:0005737|GO:0060271|GO:0005634|GO:0070121	NM_001142583	CGTGCAGGTCAACGTGAAATAAGCTATACAACAAACATCTTGATGTTATGATTAAGTCTA///AACAATGGATGTCACAGCAGAGGCCAAGCAGATAATGGTCCAGGCTTTGGGTAAAATGTA
A_15_P192941|569665	0.00650464	1.91355	up	Danio rerio PDLIM1 interacting kinase 1 like (pdik1l), mRNA [NM_001037700]	ENSDART00000079014	569665	NM_001037700	PDLIM1 interacting kinase 1 like	pdik1l	GO:0016310|GO:0004672|GO:0000166|GO:0016301|GO:0004674|GO:0006468|GO:0005634|GO:0005524|GO:0016740	NM_001037700	ACTGGTCCTTGGTCTTTTCTTGATATTCTTACAGTTTAGTACAAGTGATGATAAACAGCC
A_15_P106425,A_15_P183381,A_15_P745156|322103	0.000496564	1.91015	up	Danio rerio tumor protein D52-like 2b (tpd52l2b), transcript variant 1, mRNA [NM_199582]	ENSDART00000104680///ENSDART00000145719	322103	NM_199582	tumor protein D52-like 2b	tpd52l2b		NM_199582	AGGTCGTTTTCTTTTAACACAACAGTGGTGTAACGCTTCATTTATTTTGTCAGTTGTTTG///AAGTTGGAAACATCAAGTATAAGGTGGTTGGAGGCAAAGCCAATGGTGAAAGTGCCCACT///AGGAAAAACATTTAAATCCCGAGGGGGGAGGATTATAGGCCAACAAAGACAACAAACTGC
A_15_P675493,A_15_P749901,A_15_P760321|335618	0.00471356	1.90941	up	wu:fj29h11 [Source:ZFIN;Acc:ZDB-GENE-030131-7558] [ENSDART00000152286]	ENSDART00000152286	335618	XM_009306366///EB926785	wu:fj29h11	wu:fj29h11		XM_009306366	CTGATTCACAGCCAGTTTGTTCACTGTTCTATTGATTTTATAGAGCTCAAGTCAGTAAAT///GCCAGTTTGTTCACTGTTCTATTGATTTTATAGAGCTCAAGTCAGTAAATAAATGCAGTG///TCTGGATGCGCCTCAGGATCTGGTGGCAAAAGAAAAACCCCAGAAAAAAGCAGAGAAAAA
A_15_P107228|30768	0.00545163	1.90501	up	Danio rerio signal transducer and activator of transcription 1a (stat1a), mRNA [NM_131480]	ENSDART00000005720	30768	NM_131480	signal transducer and activator of transcription 1a	stat1a	GO:0007165|GO:0006355|GO:0005737|GO:0003700|GO:0005634|GO:0004871|GO:0003677|GO:0006351	NM_131480	ATGCAAATGAAAAAGGAAGAATTCTGCAAGAATGTTATTCCTCTCCTTTTCATGCTAACG
A_15_P734931,A_15_P263951,A_15_P163826|550552	0.000106042	1.90301	up	Danio rerio ATG16 autophagy related 16-like 1 (S. cerevisiae) (atg16l1), mRNA [NM_001017854]///ATG16 autophagy related 16-like 1 (S. cerevisiae) [Source:ZFIN;Acc:ZDB-GENE-050417-401] [ENSDART00000157459]	ENSDART00000157459///ENSDART00000170214	550552	NM_001017854///BC100114	ATG16 autophagy related 16-like 1 (S. cerevisiae)	atg16l1	GO:0003674|GO:0000421|GO:0000045	NM_001017854	TGAGGGTAATGGCTAAAAATCCCACAGCTTGAATTTGCGATGCTATTATGCTAGAAAAAA///TGCTGTATACGAGTTGTCTGTATATGTCTGCTTACTGTTTGCACATCATAAAATGTCAGA///AAAGACAAAGAGATCCAGAGTAACGAAGTCAAGATGCAGGAGTATCTGCAGCAGATCTCG
A_15_P178451|571870	0.0047657	1.90013	up	Danio rerio SEC24 homolog C, COPII coat complex component (sec24c), mRNA [NM_001245968]	ENSDART00000162175	571870	NM_001245968	SEC24 homolog C, COPII coat complex component	sec24c	GO:0006888|GO:0030127|GO:0006810|GO:0008270|GO:0015031|GO:0006886	NM_001245968	CGGGATTGTGACCTTAAAAGCAATCAACACTAAATACCTTGTCATCACATTTATTACATG
A_15_P746911,A_15_P725036,A_15_P631536|567886	0.00359533	1.89711	up	Danio rerio component of oligomeric golgi complex 5 (cog5), mRNA [NM_001045144]	ENSDART00000150344///ENSDART000000219530	567886	NM_001045144	component of oligomeric golgi complex 5	cog5	GO:0017119|GO:0006891	NM_001045144	ATCGAGTCTCTAGAAGGTGTATTACAAATGATGCAGACCAGAATCTCAGCTCTCCAGAGC///CGCTATTCTCAGTGGTTGGATGACCATTCATCAGAGAAGGACCGTCTCACTCTTATTAGA///GCTGGGTGCATCAGAGTGATTTGGTAAGCACATGATGTCAATGTGTAAATTCTGATTAAA
A_15_P115518,A_15_P660051|394164	0.0100509	1.89656	up	Danio rerio ER degradation enhancer, mannosidase alpha-like 1 (edem1), mRNA [NM_201189]///Danio rerio ER degradation enhancer, mannosidase alpha-like 1, mRNA (cDNA clone MGC:192795 IMAGE:100061263), complete cds. [BC165707]	ENSDART00000003298	394164	NM_201189///BC165707	ER degradation enhancer, mannosidase alpha-like 1	edem1	GO:0052769|GO:0008933|GO:0015929|GO:0015928|GO:0052736|GO:0004571|GO:0005509|GO:0015927|GO:0015926|GO:0052859|GO:0015925|GO:0015924|GO:0015923|GO:0016787|GO:0016020|GO:0016798|GO:0008152|GO:0016160	NM_201189	TTCATGTTGATCTGCTTGATTTTATTGTTATTTAACCTTTAGTCCAAATGGAGACGGAGG///AAATACCAAAGTGAGGTGTGGTTACGCTACTCTTCATCATGTAGTGGATAGCTCGAGTGC
A_15_P413440,A_15_P108191|405846	0.00165276	1.89522	up	Danio rerio syntaxin 11a (stx11a), mRNA [NM_212910]	ENSDART00000064657	405846	NM_212910	syntaxin 11a	stx11a	GO:0005794|GO:0005886|GO:0031201|GO:0006886|GO:0008021|GO:0012505|GO:0005484|GO:0016020|GO:0000149|GO:0031629|GO:0016021|GO:0016192|GO:0048278	NM_212910	ATCATCAAAGAAGAAGAAGACCAAGCAGACAGTGGAGATGACGTGGACAATGATGAATTT///CAGAAACATGTTTTAATGGGGAGTCCACTGCTTTGTTTTAAGGGGCATTTGGGTTTGTGT
A_15_P621674|552941	0.00653988	1.89441	up	Danio rerio zgc:123096 (zgc:123096), mRNA [NM_001037226]	ENSDART00000101565	552941	NM_001037226	zgc:123096	zgc:123096	GO:0008150|GO:0003674|GO:0005575	NM_001037226	CAGAATCCACCCATGAATGATATTTACTGTGTAATGCAATATTTTGCCATTTTCTTGACC
A_15_P144116,A_15_P597832,A_15_P632296|550283	0.00689408	1.89427	up	Danio rerio transmembrane protein 256 (tmem256), mRNA [NM_001017620]///FDR107-P00060-DEPE-R_B19 FDR107 Danio rerio cDNA clone FDR107-P00060-BR_B19 3', mRNA sequence [EH531383]	ENSDART00000056790	550283	NM_001017620///EH531383	transmembrane protein 256	tmem256	GO:0003674|GO:0016020|GO:0016021	NM_001017620	AGAGAGTTGTTTGATACAGCAAACAAGTACCACTTCTACCACAGCCTGGCGTTGTTAGGA///TACTTGTTTGCTGTATCAACAACTCCTCTTGGTATCACTCGCTTCACTGCGTCAAAACGC///TTGCTGTCTTGGAAGTGTATGTACATACGTTTCCTTTGTTTGAAAAAATAAAGCTGTCTG
A_15_P150356,A_15_P441325,A_15_P120975|394043	0.00104277	1.89405	up	Danio rerio epoxide hydrolase 1, microsomal (xenobiotic) (ephx1), mRNA [NM_201068]	ENSDART00000062898	394043	NM_201068	epoxide hydrolase 1, microsomal (xenobiotic)	ephx1	GO:0033961|GO:0003824	NM_201068	CAGTTACTGGCTGAAGATGTGCAGAACTTTGTCAAGATTGTAGAGAACAGGAAGCGGAAA///AACTACGGCTTCAACTCCAAATACCTTGAGAAGGTTGTGTCTTACTGGAGGAAGGACTTT///AATTGACAGACGCTTGCTTGTGAAATATTTCAGAGTGATTTGATGCTGATGTGTTTAAAC
A_15_P187416|334101	0.000174393	1.89377	up	Danio rerio enoyl-CoA delta isomerase 1 (eci1), mRNA [NM_001305584]	ENSDART00000017962	334101	NM_001305584	enoyl-CoA delta isomerase 1	eci1	GO:0008152|GO:0003824	NM_001305584	GAGCGTCAATGGATAACACATTATCCTTTTTGTTTGTTGCTGGAGGATTACTTTATTTGT
A_15_P114349|553705	0.00464206	1.88663	up	Danio rerio polymerase (RNA) II (DNA directed) polypeptide L (polr2l), mRNA [NM_001159825]	ENSDART00000081212	553705	NM_001159825	polymerase (RNA) II (DNA directed) polypeptide L	polr2l	GO:0005736|GO:0003899|GO:0001056|GO:0001055|GO:0001054|GO:0005665|GO:0005666|GO:0008270|GO:0003677|GO:0006351	NM_001159825	CATGAGTTCTGACATGGATATTAGACCAAATCTGAAGAAACACACTTGTGATGTTGAATT
A_15_P111447|492349	0.0035769	1.88489	up	Danio rerio F-box and leucine-rich repeat protein 4 (fbxl4), mRNA [NM_001007315]	ENSDART00000137936	492349	NM_001007315	F-box and leucine-rich repeat protein 4	fbxl4		NM_001007315	GCTGTTCGAGAGTTTTAGCATCATTTCAGATCTGAGAGTGACAGTCATGAGGTCTTGGTT
A_15_P176061|541362	0.00337189	1.88342	up	Danio rerio zgc:113336 (zgc:113336), mRNA [NM_001013489]	ENSDART00000160649	541362	NM_001013489	zgc:113336	zgc:113336	GO:0003676|GO:0046872	NM_001013489	GACAGAATTGGTGTAAGAACTGAGAAGAGTTTGGTCAACAAAAAGATTTGTGTTGTCAAA
A_15_P708546	0.0143323	1.88144	up	Rep: Chromosome 10 SCAF14634, whole genome shotgun sequence - Tetraodon nigroviridis (Green puffer), partial (91%) [TC400430]						GO:0008150|GO:0003674		TGAAGCTGCGTTCGGTGCACAATGATCATCATTGTTAAAGGAAAGATCCTAGGTGAGGAT
A_15_P106372|406268	0.0036511	1.87984	up	Danio rerio RIO kinase 1 (yeast) (riok1), mRNA [NM_212995]	ENSDART00000163483	406268	NM_212995	RIO kinase 1 (yeast)	riok1	GO:0016310|GO:0000166|GO:0016301|GO:0004674|GO:0005575|GO:0005524|GO:0016740	NM_212995	AGATGCTTCAGTTTATGCTGTAGGTGATGTCAGCTTAGAATACTCAGAACTTTTGCTGCA
A_15_P163296|445200	0.0195213	1.87566	up	Danio rerio transmembrane protein 223 (tmem223), mRNA [NM_001003594]	ENSDART00000101201	445200	NM_001003594	transmembrane protein 223	tmem223	GO:0008150|GO:0003674|GO:0016020|GO:0016021	NM_001003594	CCATCGCTAATTGTGTCAAACATCTGCTGCTCTAAATGATGAATAAAGTGTATTTTTGTC
A_15_P207821,A_15_P724116,A_15_P319741|558619	0.00491949	1.8736	up	Danio rerio si:dkey-42i9.6 (si:dkey-42i9.6), mRNA [NM_001044870]	ENSDART00000140736	558619	NM_001044870	si:dkey-42i9.6	si:dkey-42i9.6	GO:0016020|GO:0016021	NM_001044870	TTTGTATTCAAGCATCTCCATGTTTGCAACTCATGGCAAATAAATAGAAATTGTGCTGGA///GCTGTGAGGAAAAACATCTGTTATTCTAAGCCAAATGTGAAACTTGCTTTTGACAACTAA///CTGCATCTACAAAATCTGCAGAAAACCCAGACCTGTAATGGGAGCAACAACTACCACAGT
A_15_P107243,A_15_P659511,A_15_P171636|336933	0.00928111	1.87325	up	Danio rerio ras homolog family member Gb (rhogb), mRNA [NM_200040]	ENSDART00000022562	336933	NM_200040	ras homolog family member Gb	rhogb	GO:0005622|GO:0009617|GO:0016020|GO:0000166|GO:0007264|GO:0005525	NM_200040	GTGTGCATTAATGTCCACATTTTCAATAGTTCTGGAAGCATTTTTCCTATTCATTTTCCC///ACGTGTTTGCAGACGCAGTGCGTGCCTACCTTAGTCCTCAACCCGTGGCTAACAAGAAGC///GTGTTCTGTCATTGGGTTGTCATTAAGAACAGACCTTTAATGTAATTAGTGGTCTATCTA
A_15_P731286,A_15_P117515,A_15_P722411|402972	0.000993964	1.87129	up	Danio rerio serine/arginine-rich splicing factor 7a (srsf7a), mRNA [NM_205673]	ENSDART00000151984///ENSDART00000158394///ENSDART00000147803	402972	NM_205673	serine/arginine-rich splicing factor 7a	srsf7a	GO:0000166|GO:0008270|GO:0005575|GO:0003676|GO:0046872	NM_205673	GAAATACATTTTATCTTCCCCATGAGTTCAATACTGGTTCTATTGTAGCTGCAAAGCTTT///GTGATTTAGTCAGTGTATTATATGAACTGAGTACGCTGTGATTTGTTTGTTTGTAGAAGG///TACGACTGCTATCGTTTCAGCAAGAGGCGAAGCAGACGCAGCAGGTCAGGATCTCGTTCC
A_15_P561687|337168	0.0164216	1.87059	up	Danio rerio neighbor of brca1 gene 1 (nbr1), mRNA [NM_001305595]	ENSDART00000138141	337168	NM_001305595	neighbor of brca1 gene 1	nbr1	GO:0043130|GO:0005776|GO:0016236|GO:0008270|GO:0000407	NM_001305595	GAACTGAAGGCTTATCAACATGGCTTTTGTGTCCAACACAGTGAATAAAAACATTCCATT
A_15_P724856,A_15_P690086|325375	0.0132446	1.86576	up	AGENCOURT_16620490 NIH_ZGC_7 Danio rerio cDNA clone IMAGE:7055506 5', mRNA sequence [CK026112]		325375	CK026112	wu:fc70h04	wu:fc70h04			CTAAGTTGGCAACACTGTTCTGAAGCGGTCTAACTTCAGACTTAAAAGCTTATATTTATA///AATGTTCTTTTAATGTTGTCGATGGGCAGCATCGAGCAAATGTTAAAACTGCATCTGTCT
A_15_P586832|560030	0.00238802	1.86317	up	Danio rerio ADP-ribosylation factor-like 15b, mRNA (cDNA clone IMAGE:7225982), partial cds. [BC096813]		560030	BC096813	ADP-ribosylation factor-like 15b	arl15b	GO:0005622|GO:0000166|GO:0007264|GO:0005525	XM_005155620	TCAGTGTTTATGTGTGTTTATGCATAATTTCCACTGAGCAACATGGAAAATAAAGGCTGG
A_15_P109905|449548	0.00226473	1.86267	up	Danio rerio protein phosphatase 2, regulatory subunit A, beta (ppp2r1b), mRNA [NM_001005590]	ENSDART00000016860	449548	NM_001005590	protein phosphatase 2, regulatory subunit A, beta	ppp2r1b	GO:0006461|GO:0008601|GO:0005575	NM_001005590	GTGAGGGCTTGCGTTTTTCTTTTTCGACTCATGAGAAATTGGTGTACTTTGGGGACTGAA
A_15_P101928,A_15_P622241|336597	0.00238545	1.85716	up	Danio rerio capping protein (actin filament), gelsolin-like b (capgb), mRNA [NM_001001594]	ENSDART00000172053	336597	NM_001001594	capping protein (actin filament), gelsolin-like b	capgb	GO:0051016|GO:0003779|GO:0005575	NM_001001594	TTGTACTCATTTTGTGTATGTAACTGCAGCATGGCAATAAAAATGCAAATGCAACAACAC///GGAGATTTTACCACAGGGCAGAGAAACTGTTATCTTTAAACAGTTTTTCCAAAGCTGGAA
A_15_P118379|393785	0.00409234	1.85655	up	Danio rerio FK506 binding protein 1b (fkbp1b), mRNA [NM_200812]	ENSDART00000012229	393785	NM_200812	FK506 binding protein 1b	fkbp1b	GO:0061077|GO:0006457|GO:0005789|GO:0003755|GO:0005528|GO:0016853	NM_200812	ATGAGACGTGGAACAAACTGATTATGTATTATTGAGTGCTTTGGCTTCAATTGACATTTG
A_15_P420425	0.00118127	1.85514	up	Rep: Myotubularin-related protein 14 precursor (HCV NS5A-transactivated protein 4 splice variant A-binding protein 1) (NS5ATP4ABP1). - Takifugu rubripes, partial (81%) [TC378578]			XM_009302320			GO:0006695|GO:0008284|GO:0003727|GO:0006470|GO:0003700|GO:0003697|GO:0005783|GO:0045944|GO:0005634|GO:0004721|GO:0005829	XM_009302320	GTAGCGATGTTGGGCAAAATTCAGATTTAAACAATTCTTCCTTGTCAATTCATGAGTGTG
A_15_P724731,A_15_P115133|570857	0.0045832	1.85326	up	Danio rerio translational activator of mitochondrially encoded cytochrome c oxidase I (taco1), mRNA [NM_001082873]	ENSDART00000142488	570857	NM_001082873	translational activator of mitochondrially encoded cytochrome c oxidase I	taco1	GO:0005739	NM_001082873	TTAAATGTTGGACTGGCACAAATTCTAGAGCAGTGCCGGAACAAGAATCTGCCCAAAACC///TGAATTGCACATTACCCGGATATATTCTGTGTGATGGAAAAAGGCATGATTGACCATTTT
A_15_P116677|447811	0.009429	1.85236	up	Danio rerio Ras association (RalGDS/AF-6) domain family 1 (rassf1), mRNA [NM_001004550]	ENSDART00000038465	447811	NM_001004550	Ras association (RalGDS/AF-6) domain family 1	rassf1	GO:0035556|GO:0007165|GO:0046872	NM_001004550	TGTATCAAAATGCCACCTGTTAGTGACACAGTAACTTGTCATATTTTGAAGCTCCCATGT
A_15_P705231|570574	0.0177473	1.85232	up	si:dkey-84k17.2 [Source:ZFIN;Acc:ZDB-GENE-131121-397] [ENSDART00000153979]	ENSDART00000153979	570574	XM_701469	si:dkey-84k17.2	si:dkey-84k17.2		XM_701469	ACAACTTGACAAGATGTTGCTAAGGCTGCAGACAGAACTGAGAGCCAGAAGAATAGAGCA
A_15_P164101|100037316	0.00298959	1.8502	up	Danio rerio unc-51 like kinase 3 (ulk3), mRNA [NM_001089472]	ENSDART00000167884	100037316	NM_001089472	unc-51 like kinase 3	ulk3	GO:0004672|GO:0016020|GO:0000166|GO:0006468|GO:0016021|GO:0005524	NM_001089472	CACACACTTGAGTCTGTACTTGAACACTCGCTGTTATAAAGGGAGATTTCAGCATCCAAA
A_15_P114098,A_15_P494117|334121	0.00204472	1.85007	up	Danio rerio 3-hydroxyacyl-CoA dehydratase 2 (hacd2), mRNA [NM_199861]	ENSDART00000133998///ENSDART00000134574	334121	NM_199861	3-hydroxyacyl-CoA dehydratase 2	hacd2	GO:0016020|GO:0016021	NM_199861	GCCAACATTGTCAAGCTTTTGATATTAAAGATCTGCATGGGACCAGCAAACTTTGTATGA///GCAGAAAGCAGGGCTTTACTCCATCACCTTGCCTAACAAGTACAACTTCTCATTCGACTA
A_15_P170081|619260	0.0138579	1.84859	up	Danio rerio signal recognition particle 14 (srp14), mRNA [NM_001033741]	ENSDART00000159190	619260	NM_001033741	signal recognition particle 14	srp14	GO:0005786|GO:0030942|GO:0006614|GO:0008312|GO:0048500|GO:0045047	NM_001033741	CTGTTTTCGAGACGGTGGTGGAGGTTTTTATTTTAATATATGATTCTGGTTTGTTTTGCC
A_15_P119454|394181	0.00155111	1.84696	up	Danio rerio cytochrome c oxidase assembly homolog 15 (yeast) (cox15), mRNA [NM_201206]	ENSDART00000109737	394181	NM_201206	cytochrome c oxidase assembly homolog 15 (yeast)	cox15	GO:0016653|GO:0016020|GO:0008535|GO:0004129|GO:0005743|GO:0016021|GO:0016627|GO:0006784|GO:0055114	NM_201206	GGAGAGCTACATCTTGTGCTTCTGCATTTATATGATGAAGTGCACAACCTAATGTGTCTT
A_15_P192616,A_15_P168431,A_15_P116092|558453	6.69361e-05	1.84481	up	Danio rerio RAS guanyl releasing protein 4 (rasgrp4), mRNA [NM_001044862]	ENSDART00000088504	558453	NM_001044862	RAS guanyl releasing protein 4	rasgrp4	GO:0035556|GO:0005085|GO:0007264|GO:0005509|GO:0046872|GO:0001945	NM_001044862	GGGTCATCTCTGATGAACACTGGACCTATTTTCAATTGTTTTTCTAATGTGTTTTCTGTT///CGGAAAGATCGTCTTCATTCCCAGAAACAGCATCCACCTCTTGAAAAGGTATTGCCATGA///GCGTCCACAAATCTGTCACTTTATCAGGCAGTGGATTAGCCAGTTCAGACTGATGTTTGA
A_15_P338830,A_15_P110209|327491	0.00756905	1.84224	up	Danio rerio replication protein A1 (rpa1), mRNA [NM_199811]	ENSDART00000032880	327491	NM_199811	replication protein A1	rpa1	GO:0007507|GO:0006260|GO:0006281|GO:0003697|GO:0016605|GO:0006310|GO:0005634|GO:0003676|GO:0005662|GO:0003677|GO:0046872	NM_199811	TAACTGTGTTTGTGTGCTGAAAAGAAGCGTCACTAATGTTCTCAAGGATGGACGACGGGT///CAATGTGCTTACCAGGTACACACTGTATTTATATAGATATACATTGTATGTGTCTGCCAA
A_15_P162506,A_15_P401840|570761	0.0110605	1.84146	up	Danio rerio protein kinase, AMP-activated, gamma 2 non-catalytic subunit a (prkag2a), mRNA [NM_001077179]	ENSDART00000148618	570761	NM_001077179	protein kinase, AMP-activated, gamma 2 non-catalytic subunit a	prkag2a		NM_001077179	GCACATCACTGGCATGAGGATGCTAATGGATAATCATGCTTTAGATTTCTTTTTCATTTT///ATGAAGTGCAACAGATTGGAGACACTGGAAACAATAGTCGATCGGATAGTCAAGGCTGAG
A_15_P102486|325484	0.00550335	1.84137	up	Danio rerio vesicle-associated membrane protein 5 (vamp5), transcript variant 1, mRNA [NM_001256606]	ENSDART00000139862	325484	NM_001256606	vesicle-associated membrane protein 5	vamp5	GO:0005484|GO:0016020|GO:0000149|GO:0016021|GO:0016192|GO:0006906	NM_001256606	AGGGGAGTGTGTAAGAGTTTTGTCACTGTTGAAGATTTGATTATCTTTGTCCATTATCAA
A_15_P112958,A_15_P304441|327379	0.0137793	1.84	up	Danio rerio calmodulin 3a (phosphorylase kinase, delta) (calm3a), mRNA [NM_182967]	ENSDART00000172114	327379	NM_182967	calmodulin 3a (phosphorylase kinase, delta)	calm3a	GO:0005509	NM_182967	TACTCACATGGAAGAGCTTCACATTGCTTATCTTACTCTGATAATGGCGGTTTTGTGATG///GAAGAATTGTCTTATTCGGTATCTCTCTTTCTCTCTTACATTGCTTGTCCTACTAAGATC
A_15_P543327,A_15_P103093|447858	0.0127939	1.83288	up	Danio rerio disrupted in renal carcinoma 2 (dirc2), mRNA [NM_001004597]	ENSDART00000016370	447858	NM_001004597	disrupted in renal carcinoma 2	dirc2	GO:0003674|GO:0016020|GO:0016021|GO:0055085	NM_001004597	TGATGGACAAGAAAGGTTTACGAGCATCTTTGTTACTGTCAGCGTTCTTCATGGTGCTGG///CAGGGGCGACGTGGCCCTGTCAATGTGTCAATACATGTCAAAGATTTTTAGCACCTTATT
A_15_P111061|568423	0.00120444	1.83264	up	Danio rerio COX14 cytochrome c oxidase assembly factor (cox14), mRNA [NM_001302766]	ENSDART00000143052	568423	NM_001302766	COX14 cytochrome c oxidase assembly factor	cox14	GO:0016020|GO:0016021	NM_001302766	CATCACTATAATGGACACTGATCATGACAATGTGGAGACGTGTAACAACAGAAACCTGGC
A_15_P265586,A_15_P736526,A_15_P471585|564572	0.0115192	1.83086	up	StAR-related lipid transfer (START) domain containing 7 [Source:ZFIN;Acc:ZDB-GENE-030131-2310] [ENSDART00000147553]	ENSDART00000147553	564572	XM_687902	StAR-related lipid transfer (START) domain containing 7	stard7	GO:0008289	XM_687902	GGGTTTTATTGTGGTTGTATCAAGACCATGATCTACCTAATTCATTAACTGGTGACATTA///TGAGGGTTTTATTGTGGTTGTATCAAGACCATGATCTACCTAATTCATTAACTGGTGACA///AAGTGGAAGGAGAGCATATAAATGGGATTTTGCGCAGGTACAAACAATTCTGTTCTGTTT
A_15_P748666,A_15_P112548,A_15_P206286,A_15_P228301|406855	0.005077	1.82851	up	Danio rerio akirin 2 (akirin2), mRNA [NM_213294]	ENSDART00000152120///ENSDART00000081643	406855	NM_213294	akirin 2	akirin2	GO:0008150|GO:0003674	NM_213294	AGTACGATGAGATCCTCACCACTAAACTCGCAGAACAGTACGATGCGTTTGTGAAGTTCA///TCCTCTGCATTATGGTTTTACTGTTCCTGTAGTTTAAAGGACTTTATGTTTGGGAAAAAG///GCTTCGTGTAAATACATCCTGGCTTTCATCTGGAGTTTTTTGTTTTCATGTACAAATCAA///TCAAACACCAGTTCTCGGTAAAATGGCTTGCGGAGCCACTCTTAAAAGGACTATGGACTT
A_15_P102474,A_15_P736521|403013	0.0159231	1.82637	up	Danio rerio interferon regulatory factor 9 (irf9), mRNA [NM_205710]	ENSDART00000005801///ENSDART00000125220	403013	NM_205710	interferon regulatory factor 9	irf9	GO:0000975|GO:0006355|GO:0003700	NM_205710	CAATGTACACAATTTACTACAAATGGACTGTTACGTTAAACGGTACAATTTCATCCAACG///AACTTCACCATTGAAGCTGTACCTCTGGTCGAAAAGAGAGCACTGCACACTTTTCACATA
A_15_P312151	0.0102281	1.82516	up	THAP domain containing 5 [Source:HGNC Symbol;Acc:HGNC:23188] [ENSDART00000154402]	ENSDART00000154402		EH450415				XM_002666697	GAAGGCCAACGTGAAGACTGAAAGATTGCAGAGAGAGAAAATGCAAGTTACATTGAGCAA
A_15_P661636,A_15_P206536|192318	0.0157414	1.82422	up	Danio rerio splicing factor 3b, subunit 4 (sf3b4), mRNA [NM_153661]	ENSDART00000004622	192318	NM_153661	splicing factor 3b, subunit 4	sf3b4	GO:0000166|GO:0003676	NM_153661	ATGGATCTCTTGCTTCTTTGTACACAGATTTCTTAATTTTGGTCAATGTACCTTTTCGGA///TAATCGGCCCATCACTGTTTCATACGCGTTTAAGAAAGACTCAAAGGGTGAAAGACACGG
A_15_P401095|406627	0.00172543	1.82406	up	Danio rerio phosphatidylethanolamine binding protein 1 (pebp1), mRNA [NM_213323]	ENSDART00000061653	406627	NM_213323	phosphatidylethanolamine binding protein 1	pebp1	GO:0008150|GO:0003674|GO:0005575	NM_213323	GTCTACACTTTCATTCATTGTCACTTTGCTTTGATGCACTTAGACTGTCTTCAGTTAAAA
A_15_P359545|554153	0.00105149	1.82171	up	Danio rerio proteasome subunit alpha 2 (psma2), mRNA [NM_001024441]	ENSDART00000058680	554153	NM_001024441	proteasome subunit alpha 2	psma2	GO:0006511|GO:0005839|GO:0005737|GO:0000502|GO:0019773|GO:0016787|GO:0004175|GO:0051603|GO:0006508|GO:0008233|GO:0005634|GO:0004298	NM_001024441	TGCTGAGCACTGACTATCTAATGTCTTCATTGCTACAACTTCATTAGTATGAGTTTGAGC
A_15_P187361|402822	0.00475321	1.82143	up	Danio rerio glycine C-acetyltransferase (gcat), mRNA [NM_001172554]	ENSDART00000007398	402822	NM_001172554	glycine C-acetyltransferase	gcat	GO:0009058|GO:0008890|GO:0030170|GO:0008152|GO:0003824|GO:0016740|GO:0006567	NM_001172554	GCCAATAGCTTTTTTACAGCAGCTATAAACCAAAAGTGTCTTGACTTTTTTCAGTTGAGA
A_15_P472775,A_15_P564977|561451	0.0175152	1.82087	up	proline-rich coiled-coil 2B [Source:HGNC Symbol;Acc:HGNC:28121] [ENSDART00000112955]	ENSDART00000112955	561451	XR_082597///GO940298	proline-rich coiled-coil 2B	prrc2b		XM_005172046	AGGATCGTGACGGAGGATATTATGTTGATGATAATCCGGATAATCGTCCGCTGAGGAGAA///ACTAATAGAGGAGCGTACAATAATAACAACAACAACACGGGCGCTCAGAGACTCACACGA
A_15_P475865,A_15_P107912|260439	0.00214128	1.82058	up	Danio rerio coatomer protein complex, subunit alpha (copa), mRNA [NM_001001941]	ENSDART00000111382///ENSDART00000122127	260439	NM_001001941	coatomer protein complex, subunit alpha	copa	GO:0030126|GO:0005794|GO:0006890|GO:0006891|GO:0015031|GO:0006886|GO:0030117|GO:0006888|GO:0061053|GO:0005737|GO:0016020|GO:0005198|GO:0006810|GO:0030903|GO:0016192	NM_001001941	ACATTGGATCTGCCCATCTATGTGACAAGAGTGAGGGGTAACAGTGTTTATTGCCTGGAT///TCTGTGACTATCCTTTCTGTTACTACAGTATATCTGAGAGCTCTACTGTCTGTATGCTTG
A_15_P117772|393542	0.000321763	1.81921	up	Danio rerio selenium binding protein 1 (selenbp1), mRNA [NM_200570]	ENSDART00000131694	393542	NM_200570	selenium binding protein 1	selenbp1	GO:0008430|GO:0005737|GO:0016020|GO:0006810|GO:0005634|GO:0015031|GO:0005829	NM_200570	CAAACCATGTCGTTCCAAGTTGAAGAGTTATTATTCCTCAGATACATCGTCATTATTATG
A_15_P134746,A_15_P626416,A_15_P131181|768133	0.0170732	1.81887	up	enhancer of zeste 2 polycomb repressive complex 2 subunit [Source:ZFIN;Acc:ZDB-GENE-041111-259] [ENSDART00000024722]///Danio rerio enhancer of zeste 2 polycomb repressive complex 2 subunit (ezh2), mRNA [NM_001077279]	ENSDART00000024722	768133	BC095094///NM_001077279	enhancer of zeste 2 polycomb repressive complex 2 subunit	ezh2	GO:0006355|GO:0035098|GO:0008168|GO:0005634|GO:0048511|GO:0032259|GO:0016740|GO:0006351|GO:0018024|GO:0016568	NM_001077279	TAAAAGAATCTAGCATCATTGCAAGAGCACCTGCAGTGGATGAAAACACTCCTCAAAAAA///CCAAATACAAGGTGCTGTTCAATTGTTTACAGGGACTTGTTAAACGTGAGAAAATAAACA///TTCGACTATAGATACAGTCAAGCGGATGCTCTGAAATATGTAGGTATTGAACGTGAAATG
A_15_P105097|323361	0.00507564	1.81706	up	Danio rerio translocase of outer mitochondrial membrane 34 (tomm34), mRNA [NM_199638]	ENSDART00000001803	323361	NM_199638	translocase of outer mitochondrial membrane 34	tomm34		NM_199638	CCTATTTCTACTGTTTCTCTTTAGACTTGAAGTTCAAATAGGCAAATAGTTTTAGGGCTG
A_15_P666871,A_15_P415700,A_15_P209436|335206	0.00610722	1.81631	up	Danio rerio arrestin domain containing 2 (arrdc2), mRNA [NM_199939]	ENSDART00000011362///ENSDART00000139889	335206	NM_199939	arrestin domain containing 2	arrdc2	GO:0008150|GO:0003674|GO:0005575	NM_199939	CCTGATTTTGAAAGTGTGTAACTTCAGGTTTAAACACAATGATTGTTTATGGCACTCACT///TAAGCTGCATCGCCCATGGGCCACAGTCAAGAAAATCAAGAAAGAATTTACCGTTATCGA///CCAGATTTTGAAAGTGTGTAACTTCAGGTTTAAACACAATGATTGTTTATGGCACTCACT
A_15_P104452|406614	0.0160926	1.81427	up	Danio rerio interferon regulatory factor 2 binding protein 2b (irf2bp2b), mRNA [NM_214752]	ENSDART00000168531	406614	NM_214752	interferon regulatory factor 2 binding protein 2b	irf2bp2b	GO:0006355|GO:0005634|GO:0046872|GO:0006351	NM_214752	CTAATACTCTTTAAGCACTTGGCGAACTGAATCTGCTTTTAGCTGTATTGTATGCACTTG
A_15_P151821,A_15_P111261|393650	0.00131369	1.81187	up	Danio rerio interferon regulatory factor 7 (irf7), transcript variant 1, mRNA [NM_200677]	ENSDART00000067139	393650	NM_200677	interferon regulatory factor 7	irf7	GO:0000975|GO:0006355|GO:0003700|GO:0045580	NM_200677	TTTAAAGAAAACAGAGGAGGGTCTCCAGATTACACCATCTACCTGTGCTTTGGGGAGAAG///TTGCCCAAAGAGCTTTGTTTTATTTTGTCTGTTGCCTGATTTATAAATATTGTGGAGTGG
A_15_P632451,A_15_P153006|368483	0.00202383	1.81121	up	Danio rerio N-ethylmaleimide-sensitive factor a (nsfa), mRNA [NM_001044328]	ENSDART00000103043///ENSDART00000148647	368483	NM_001044328	N-ethylmaleimide-sensitive factor a	nsfa	GO:0048794|GO:0005795|GO:0043001|GO:0014044|GO:0006891|GO:0048592|GO:0051875|GO:0021854|GO:0005524|GO:0048929|GO:0014037|GO:0048211|GO:0000166|GO:0045162|GO:0016887|GO:0048933|GO:0048932|GO:0048914	NM_001044328	GATCTGTTATGACTATTGGAGATGTACGGCCAGATGCACAATTATATTACTGCAATAAAA///CTCTGCAGATGGATCAGGAGTACAGAGTTAGCAAGTTCCTTTCTCTACTCAAAGATGAGG
A_15_P736866,A_15_P228306,A_15_P731336|566559	0.000798732	1.81076	up	AKT1 substrate 1 (proline-rich) [Source:ZFIN;Acc:ZDB-GENE-030131-482] [ENSDART00000157320]	ENSDART00000157320	566559	CN022732///XM_687419	AKT1 substrate 1 (proline-rich)	akt1s1	GO:0048011|GO:0032007	XM_687419	AGCAAGAAGTTTGATTATGAATATCATGTATGGGGTCAAGGGGCGTTGGCTGAGTCGTCA///TGGAAGCAAGAAGTTTGATTATGAATATCATGTATGGGGTCAAGGGGCGTTGGCTGAGTC///CAGATGTCAACCAGCTATGTGTTTATCTTAATTATTTCACGACTGTTCGATGTTGAAGTA
A_15_P763191,A_15_P104922|449662	0.0134715	1.81061	up	Danio rerio acyl-CoA oxidase 1, palmitoyl (acox1), mRNA [NM_001005933]	ENSDART00000049226	449662	NM_001005933	acyl-CoA oxidase 1, palmitoyl	acox1	GO:0006635|GO:0016401|GO:0050660|GO:0055088|GO:0009055|GO:0033539|GO:0016627|GO:0008152|GO:0003997|GO:0006631|GO:0003995|GO:0000062|GO:0055114|GO:0005777|GO:0052890	NM_001005933	TACGTCACTTTTACGCCAACCTGCACTTATGAGGGAAAAAATACGGTTATGATGCTGCAA///TGGACTTTGTGAAAATGGTTCTGTACTGAATAATTAACATTTGGATGAGGATGGTAAGAC
A_15_P178631,A_15_P727061,A_15_P731436|556254	0.0116224	1.80738	up	si:ch73-1a9.3 [Source:ZFIN;Acc:ZDB-GENE-141216-84] [ENSDART00000158245]	ENSDART00000158245	556254	BC142821///BC122193///BC129420	si:ch73-1a9.3	si:ch73-1a9.3		XM_005169204	GTGTGTATTGATTTTGTCTCTTCTGTGATAGTACCGCAATAAATTTGTAAAACTGCTGTG///GGAAGAAAAAGAAACATTTTGAAAGTGACGTCATCATATCCAGCATTTTTACATTGGGCA///GTAGAACGTTTGTAAGCTGTGTTTCATATGTTAACTGCAGTTCTCCATAATCATTTCTGC
A_15_P152686,A_15_P403310|393105	0.0179992	1.80698	up	Danio rerio hydroxysteroid (17-beta) dehydrogenase 4 (hsd17b4), mRNA [NM_200136]	ENSDART00000162032	393105	NM_200136	hydroxysteroid (17-beta) dehydrogenase 4	hsd17b4	GO:0008152|GO:0016491	NM_200136	GTCCCTCAGCATTCTGCAAAGTATCTTCTTTTGTGTTCAATGAAGCTTAAAGAGTTTTTT///ACAGAAGGCCTTCTTCGCTGGTAAACTGAAAGTGAAGGGGAATATAATGCTGAGCCAGAA
A_15_P105424,A_15_P192266|393202	0.00556195	1.80574	up	Danio rerio hypoxia inducible factor 1, alpha subunit (basic helix-loop-helix transcription factor) b (hif1ab), mRNA [NM_001310042]	ENSDART00000170488///ENSDART00000047580	393202	NM_001310042	hypoxia inducible factor 1, alpha subunit (basic helix-loop-helix transcription factor) b	hif1ab	GO:0001666|GO:0006355|GO:0003700|GO:0045944|GO:0003682|GO:0000981|GO:0001755|GO:0046983|GO:0005634|GO:0051402|GO:0006351|GO:0009749	NM_001310042	CCTGTTGACAATGTCCTGCGAGTGTTTTATGACCTTTTATCTTGTTTTACGATAGAAAAA///TCATTGGAAAGCTCTACACTTTATAATAAGCTGAAAGAGGAGCCAGAGGCCCTCACTGTG
A_15_P152121,A_15_P103394|558950	0.00769307	1.80564	up	Danio rerio GRP1 (general receptor for phosphoinositides 1)-associated scaffold protein (grasp), mRNA [NM_001039924]	ENSDART00000103343	558950	NM_001039924	GRP1 (general receptor for phosphoinositides 1)-associated scaffold protein	grasp	GO:0008150|GO:0005575	NM_001039924	GGTCCTGAAGGATATTTAATAAGTGCCTTGTTGGCATGTATGTGTAAATAACTTCTGTTT///TAGAAACCGTCTACAGCGACTCTATAAGAAAGCAGAACTGGAGCTCGTCTGCAGTATCTA
A_15_P311741	0.0158296	1.80524	up	Danio rerio cDNA clone IMAGE:7147612. [BC093590]			BC093590					ATGCGTAATCCACAGCTGGAAACTGTGTCATTACAGATAAATTAAAGCTTTATCAAGCAA
A_15_P671701	0.00276936	1.80498	up	nucleoporin 214 [Source:ZFIN;Acc:ZDB-GENE-110203-3] [ENSDART00000115182]	ENSDART00000115182		XM_009302058				XM_009302058	GTTCAGTGTGTTTGTTCTGTTTTAATCTGCACGATTGCAAATAAACTCCAGAGACGTTGA
A_15_P164561|394047	0.0145219	1.80409	up	Danio rerio reticulon 3 (rtn3), mRNA [NM_201072]	ENSDART00000124244	394047	NM_201072	reticulon 3	rtn3	GO:0016020|GO:0005783|GO:0005789|GO:0016021|GO:0012505	NM_201072	GGTGTTTGACCACGACGCAAATGTCTGTACTTTTAAGAAGAAAAGCTTTCACTAAGGTAA
A_15_P565554,A_15_P390065,A_15_P681396|566882	0.0172897	1.80401	up	zinc finger protein 839 [Source:ZFIN;Acc:ZDB-GENE-030131-4936] [ENSDART00000154196]	ENSDART00000154196	566882	EE705242///XM_690166	zinc finger protein 839	znf839	GO:0046872	XM_690166	CAAGAGTCTACGGAGTATTGAGAATGCCAAAATGCTGCCTCCAGCAAAAAGGTTTAAAAT///TGGAAAGTGATATTTACTTATGTGACAACACACTAAACTGTGGAAGAAACCGAGCGCTTT///CCTCAGATGTTCCATTGTTTCTGTTATCCAGTAGTTTTGTTTGTCTAGTGCAAGATTTAT
A_15_P109652|378998	0.0087363	1.8038	up	Danio rerio Rho GTPase activating protein 29b (arhgap29b), mRNA [NM_200111]	ENSDART00000141921	378998	NM_200111	Rho GTPase activating protein 29b	arhgap29b	GO:0035556|GO:0007165|GO:0046872|GO:0005096	NM_200111	TGTACACATAACCTGCTGCCATAAACATATCCTTGAAGACTTGCAACATGTTTGCAGATT
A_15_P752681|768176	0.00685248	1.80341	up	Danio rerio protein Z, vitamin K-dependent plasma glycoprotein a (proza), mRNA [NM_001077319]	ENSDART00000140782	768176	NM_001077319	protein Z, vitamin K-dependent plasma glycoprotein a	proza	GO:0016787|GO:0004252|GO:0007596|GO:0005509|GO:0006508|GO:0008233|GO:0005576	NM_001077319	CTCTAGAGAACGTCAGGAATGTTGATCTGTGCATTGTGTTTTTGAATAATTGTGGTTTTA
A_15_P266896	0.000496128	1.80074	up	Rep: Chromosome 11 SCAF14528, whole genome shotgun sequence - Tetraodon nigroviridis (Green puffer), partial (97%) [TC381056]			XM_688938			GO:0047756|GO:0005739|GO:0030206|GO:0004776|GO:0006104|GO:0008146|GO:0001537|GO:0016021	XM_688938	CACCACACACAAACTGTAGAAACTATGCGATTAGGGTAAATTATAATTCACAGTGAAGAA
A_15_P145506,A_15_P145511|569485	0.0173943	1.79852	up	sushi domain containing 1 [Source:HGNC Symbol;Acc:HGNC:25413] [ENSDART00000081769]///sushi domain containing 1 [Source:HGNC Symbol;Acc:HGNC:25413] [ENSDART00000081772]	ENSDART00000081769///ENSDART00000081772	569485	CK400921///XM_009301210	sushi domain containing 1	susd1	GO:0016020|GO:0005509|GO:0016021	XM_009301212///XM_009301210	TAACTGTTGGATCGATTAGTGCTGTCGGCTCAGTCATTATTGTGGGATACTGGTACAGCT///GACTGTGAAGAAGTGGACTGTGGAGAGCCTCATATTTTTCCTCAGTCAGAACTAATGTGG
A_15_P626216,A_15_P114408|321795	0.00564995	1.79843	up	Danio rerio FK506 binding protein 4 (fkbp4), mRNA [NM_201469]	ENSDART00000024576	321795	NM_201469	FK506 binding protein 4	fkbp4	GO:0000413|GO:0061077|GO:0006457|GO:0031072|GO:0005789|GO:0003755|GO:0005528	NM_201469	TTATACCCAGCCAATAAAGCAGCAAAGAGCCAGATCTCGATCTGCCAGAAACACATGAGA///GTTCAGTTCACATGTCCTTGATGCTCTTCTGATGTTGACTAGAACAATAAAACAAGCTCT
A_15_P558237	0.00104095	1.79725	up	Danio rerio cDNA clone IMAGE:7401251. [BC125856]			BC125856					CTCAGATCAGCAGCAGCATCAGTTCTGCGTGTAACTTATGAGATTTAATATAGAATAAAT
A_15_P625081|100170201	0.00952	1.79698	up	Danio rerio chemokine (C-C motif) ligand 35, duplicate 2 (ccl35.2), mRNA [NM_001129894]	ENSDART00000103203	100170201	NM_001129894	chemokine (C-C motif) ligand 35, duplicate 2	ccl35.2	GO:0008009|GO:0070098|GO:0048020|GO:0030593|GO:0005576|GO:0005615|GO:0002548|GO:0043547|GO:0006955|GO:0006954|GO:0071346|GO:0007186|GO:0071356|GO:0071347|GO:0048247|GO:0070374	NM_001129894	AAGTGCCTTTCAAACAAGTAATGGAATACAGCATGACAAGCCAGCAGTGCCCCAAAGAAG
A_15_P120928,A_15_P268781|100004663	0.0121667	1.79421	up	Danio rerio si:dkey-188i13.11 (si:dkey-188i13.11), mRNA [NM_001256713]///FDR202-P00022-DEPE-R_F15 FDR202 Danio rerio cDNA clone FDR202-P00022-BR_F15 3', mRNA sequence [EH565016]	ENSDART00000143806	100004663	NM_001256713///EH565016	si:dkey-188i13.11	si:dkey-188i13.11	GO:0016020|GO:0016021	NM_001256713	TAGGTGGAGCTGTTAATTGGTGGAGAGGAAAATGAATACATGTACTCATTTAGGAGCAGA///AATCAATCTGGCTTCTTGCAAGACAGGAGACAAGCAGGTCAAATCGTTGGATCCATAATC
A_15_P626331,A_15_P297231|559425	0.0105446	1.7924	up	Danio rerio BH3 interacting domain death agonist (bida), mRNA [NM_001079826]	ENSDART00000151963	559425	NM_001079826	BH3 interacting domain death agonist	bida	GO:0043280|GO:0005737|GO:0043065	NM_001079826	TTTGTGAACGCACACCTGATTTTCTGTTTGGCCTTTATGGGACAGTGGTGCAGTTTTTCG///ATCCAACTGATCCCCGATGAAATCTGATGAGCAGTTAGAGAAGTGAAGGATTTGAAGAAA
A_15_P604327,A_15_P476270,A_15_P670121|561182	0.00555228	1.79182	up	zinc finger CCCH-type containing 3 [Source:ZFIN;Acc:ZDB-GENE-030131-9399] [ENSDART00000129803]///zinc finger CCCH-type containing 3 [Source:ZFIN;Acc:ZDB-GENE-030131-9399] [ENSDART00000155294]	ENSDART00000129803///ENSDART00000155294	561182	XM_684588///EH592997	zinc finger CCCH-type containing 3	zc3h3	GO:0046872	XM_684588	AGAAGAAACAGAAGGCCAAGCAGTACTGCATGTATTACAACCGGTTTGGCAAGTGTAACC///GCTTGTCAGATGTATTTTCAAACAATGCAAAGCTACTCAATAAAATTGGTCTGTGATCTG///AGAAAGCTTGTACAAGAGATGTTTTAAGGAGCTCGGATGCAGCTCAGACTCAGTCTTCAG
A_15_P672471	0.0010376	1.79166	up	Rep: G protein pathway suppressor 2 (Protein GPS2). - Takifugu rubripes, partial (92%) [TC389702]						GO:0005739|GO:0005515|GO:0007165|GO:0008284|GO:0004052|GO:0008104|GO:0047977|GO:0006916|GO:0005829		CATTGTGTTGTACAGCCTGTTACATAACACTAACATTACCTACCTGGTTTGTAAGAAAAT
A_15_P110817|405819	0.0112685	1.79112	up	Danio rerio alkylglycerol monooxygenase (agmo), mRNA [NM_212883]	ENSDART00000147582	405819	NM_212883	alkylglycerol monooxygenase	agmo	GO:0016020|GO:0005506|GO:0050479|GO:0005783|GO:0016491|GO:0005789|GO:0046485|GO:0006633|GO:0016021|GO:0055114|GO:0006643	NM_212883	CCTAAACTCTTGGTCGACATGAATGCCCAACATGCATTTGGGTGAATGTGATTTTAGTTT
A_15_P111436|393560	0.015579	1.79095	up	Danio rerio ArfGAP with FG repeats 1b (agfg1b), mRNA [NM_200588]	ENSDART00000145107	393560	NM_200588	ArfGAP with FG repeats 1b	agfg1b	GO:0005575|GO:0005096	NM_200588	CGTCGATGGATTTTTGACCACATCAAACGTTACCATTACAGGTATACAAGTTAATGTGTA
A_15_P143076,A_15_P156956|326931	0.0145429	1.79057	up	Danio rerio calponin 3, acidic a (cnn3a), mRNA [NM_199753]	ENSDART00000158808	326931	NM_199753	calponin 3, acidic a	cnn3a	GO:0005516|GO:0031032|GO:0003779	NM_199753	GGACGACCAAAAACATTCCGCTATTGCTTCGTTTTTATTTTGTGCCATAATATTCAGAAA///CATTGGTGTAAAATACGCAGACAAGCAGCAAAGAAATTTTGATGATGAGAAGATGAAGGC
A_15_P112345	0.013172	1.79053	up	ATPase, class VI, type 11B [Source:HGNC Symbol;Acc:HGNC:13553] [ENSDART00000165923]	ENSDART00000165923		BC078403				XM_009296520	ATTCATGCGTTCTTCTTCTTGTACTCTCCTTAATGGTGAACATGTTTAATTGCTGATGTT
A_15_P151236|553548	0.000142262	1.78981	up	Danio rerio complement component 1, q subcomponent, A chain (c1qa), mRNA [NM_001020527]	ENSDART00000035469	553548	NM_001020527	complement component 1, q subcomponent, A chain	c1qa	GO:0003674|GO:0006958	NM_001020527	CTGATGGTTGCAGAGATATATTTTACTTTCGATTTTACTGTAGCAGAGATACTTGGAACT
A_15_P140291,A_15_P471390|556024	0.000669818	1.78842	up	Danio rerio Moloney leukemia virus 10b, tandem duplicate 1 (mov10b.1), mRNA [NM_001044342]	ENSDART00000086946	556024	NM_001044342	Moloney leukemia virus 10b, tandem duplicate 1	mov10b.1	GO:0005737|GO:0016787|GO:0000166|GO:0000932|GO:0003723|GO:0004386|GO:0031047|GO:0035279|GO:0005524	NM_001044342	AGATGTGATTGCTGAGCGTTTGCTCAGTCTTAACATCAGACAGGAGATCACTGTGGAAAC///AAACTTCCTGAAATTTGTGGTGCCACTGGACAACTACAATTGTCCTTCTTACACCTCTGC
A_15_P163221,A_15_P662046|327053	0.00880402	1.78736	up	Danio rerio ribosomal RNA processing 15 homolog (rrp15), mRNA [NM_199762]	ENSDART00000018686	327053	NM_199762	ribosomal RNA processing 15 homolog	rrp15	GO:0008150|GO:0003674	NM_199762	CATGGGTCCATTTGTGTGCAGATCTGTTCTTTATTTCTGTATATAGTCATTTCTGTCAGT///CATGGGTCCATTTGTGTGCAGATCTGTTCTTTATTTCTGTATATAGTCATTTCTGTCTGT
A_15_P103831	0.0160321	1.78645	up	spermine oxidase [Source:ZFIN;Acc:ZDB-GENE-031201-3] [ENSDART00000053685]	ENSDART00000053685		BC066413					ACAAGGCTGCCATGTGCCGCTATCTCTGGTCCTTATTTGTTCTGATTATTTTTAATCCTT
A_15_P224171|449674	0.00163468	1.78585	up	Danio rerio parkinson protein 7 (park7), mRNA [NM_001005938]	ENSDART00000041531	449674	NM_001005938	parkinson protein 7	park7	GO:0070301|GO:0019243|GO:0005886|GO:0034876|GO:0003723|GO:0043747|GO:0043748|GO:0005634|GO:0019172|GO:0003729|GO:0018749|GO:0034573|GO:0018748|GO:0042803|GO:0005829|GO:0034571|GO:0005739|GO:0007338|GO:0043523|GO:0005737|GO:0052773|GO:0006954|GO:0060548|GO:0006508|GO:0008759|GO:0047419|GO:0034882|GO:0006979|GO:0034885|GO:0034781|GO:0006357|GO:0003713|GO:0008418|GO:0050821|GO:0006914|GO:0052790|GO:…	NM_001005938	CAGTCTGAAAGACCCTCTATTTAATTGGTTTGGAATTTGCCTTGAGTGTATAGGAAAATT
A_15_P105602,A_15_P650841|337424	4.23754e-05	1.78523	up	Danio rerio ADP-ribosylation factor-like 8Ba (arl8ba), mRNA [NM_205566]	ENSDART00000014552///ENSDART00000150508	337424	NM_205566	ADP-ribosylation factor-like 8Ba	arl8ba	GO:0007264|GO:0005819|GO:0005525|GO:0005765|GO:0005764|GO:0005622|GO:0005737|GO:0007049|GO:0007067|GO:0007059|GO:0016020|GO:0000166|GO:0031902|GO:0005856|GO:0051301|GO:0005768	NM_205566	TGTACTGTTGTCGTTATCAACTCAATATTTGTACAAAAAGAGGCAAATGTTGAAAACCCC///AAGGATAACATTGACATCACACTTCAATGGCTAATCCAGCACTCAAAGTCGAGAAGAAGC
A_15_P316911,A_15_P170931,A_15_P623756|321250	0.00431585	1.78293	up	Danio rerio zgc:66433 (zgc:66433), mRNA [NM_199273]	ENSDART00000135907///ENSDART00000106212///ENSDART00000136500	321250	NM_199273	zgc:66433	zgc:66433	GO:0008150|GO:0003674|GO:0005575	NM_199273	ATTTTTTCGTGAAGATAAAGAGGAAGGAAAGTCTGTCTCCGTCGAGTGAGAGTGGATTGA///CTGAACGCAGCCGAAGGTGTCTTTGTATTTATTTATCTCACTCTTGTATGTTTTATGTAT///TACAAGTGTTCTGCTCTCTTGAGCTCTCCAACACATCCATGGTGGAGAAGGAAAGTAAGA
A_15_P111689,A_15_P506002|334058	0.000564056	1.77779	up	Danio rerio Wilms tumor 1 associated protein (wtap), mRNA [NM_199853]	ENSDART00000159511///ENSDART00000147359	334058	NM_199853	Wilms tumor 1 associated protein	wtap	GO:0008380|GO:0006397|GO:0048024|GO:0007049|GO:0016607|GO:0000381|GO:0080009|GO:0042981|GO:0005634	NM_199853	TTTGTTCCTCTACATGACGAGAGAAAACGTTTTTGTTTGACTTGTGTGTAGTTTTTCAAG///GACTAAAGACAAACTGGAGCAAGCCCAAAATGAACTGAGTGCCTGGAAATTTACACCTGA
A_15_P156651	0.00727162	1.77777	up									GTGGAGATAGACACATATCCGAGGAGAACAATCGTCATTGAAGACAACAGTAGCAGACAG
A_15_P585987,A_15_P103224|337167	0.0181038	1.77755	up	Danio rerio tuberous sclerosis 1a (tsc1a), mRNA [NM_200052]	ENSDART00000035400	337167	NM_200052	tuberous sclerosis 1a	tsc1a	GO:0032006|GO:0032007|GO:0007368|GO:0033596|GO:0005794|GO:0046627|GO:0032956|GO:0060271|GO:0048793|GO:0051726|GO:0043087|GO:0030695	NM_200052	GAAAACGCAGCTCAAACTTCAGGAAGTTGAGATCCAGGCTGTAAAGGTAAGCCTGAAAGA///TGTTAGAGTGGTTTGCAACATTTTAGTTCATTTTAAAAGCTCTTGTACTACAAAACGGCC
A_15_P170561|378997	0.000169549	1.77637	up	Danio rerio glucocorticoid induced 1 (glcci1), mRNA [NM_001079950]	ENSDART00000036854	378997	NM_001079950	glucocorticoid induced 1	glcci1	GO:0003674|GO:0005737|GO:0072015|GO:0003094	NM_001079950	AACATTAAATTATGTGTCGTGTTCTCTTTCAACATCCACAGTATGAATAAGCTCTCTCTC
A_15_P109796,A_15_P721779,A_15_P169911|336839	0.00426798	1.77628	up	Danio rerio cell division cycle 42 (cdc42), transcript variant 1, mRNA [NM_200632]///Danio rerio cell division cycle 42 (cdc42), transcript variant 2, mRNA [NM_001018120]	ENSDART00000155746///ENSDART00000154158	336839	NM_200632///NM_001018120	cell division cycle 42	cdc42	GO:0005515|GO:0042461|GO:0060041|GO:0001822|GO:0007264|GO:0002040|GO:0045494|GO:0005525|GO:0042051|GO:0032402|GO:0005622|GO:0007049|GO:0042074|GO:0000166|GO:0016020|GO:0046847|GO:0051301	NM_200632///NM_001018120	TTTTGTTTTGGTGAAACACCAAATGCTCTGTATGAAGTCTTTCCTTTGTACTGTATATGC///GGTGAAACACCAAATGCTCTGTATGAAGTCTTTCCTTTGTACTGTATATGCATTATTTTG///GATCCTTCTACTATCGAAAAGCTTGCCAAGAACAAACAGAAACCCATCACTCCAGAGACG
A_15_P647201,A_15_P133781,A_15_P632066|100302660	0.0135304	1.77543	up	Danio rerio LYR motif containing 4 (lyrm4), mRNA [NM_001164241]	ENSDART00000113384	100302660	NM_001164241	LYR motif containing 4	lyrm4		NM_001164241	GTTTCCATTGGTCATCTATATTCAGCTCAGAGGACCGTTGTGGAAAAAGAGCCTCATTTA///TGAGCCGCACTACTGTCTGTTATTGTACATTAGAGGAAACTTTAAATGTAACATGTTGAT///GAGCCGCACCACTGTCTGTTATTGTACATTAGAGGAAACTTTAAATGTAACATGTTGATG
A_15_P115494,A_15_P579842|327288	0.00472155	1.77534	up	Danio rerio CNDP dipeptidase 2 (metallopeptidase M20 family) (cndp2), mRNA [NM_214704]///Danio rerio CNDP dipeptidase 2 (metallopeptidase M20 family), mRNA (cDNA clone MGC:92569 IMAGE:2352117), complete cds. [BC076079]	ENSDART00000143457	327288	NM_214704///BC076079	CNDP dipeptidase 2 (metallopeptidase M20 family)	cndp2	GO:0016787|GO:0034701|GO:0008152|GO:0006508|GO:0005575|GO:0016805|GO:0008237	NM_214704	ATCGGTTTTCTAGTGTATTCTGTTTACACATGACATATGCACAACCATAAATGCAGATCA///GAGTCTGGATCAGAGGGACTGGATGATCTGGTTTTCTCTCGCAAAGAACACTTTCTTTTA
A_15_P130301|564149	0.0183509	1.77343	up	protein inhibitor of activated STAT, 2 [Source:ZFIN;Acc:ZDB-GENE-060424-1] [ENSDART00000142538]	ENSDART00000142538	564149	BC068416	protein inhibitor of activated STAT, 2	pias2	GO:0019789|GO:0008270	XM_005165399	GCGGCAGCTCATTTTAGGTTTCGTCTATTTCAGCAGTGCAATTATTTTTGTTACAATAAA
A_15_P241086|564866	0.00296225	1.77239	up	thyroid hormone receptor interactor 12 [Source:ZFIN;Acc:ZDB-GENE-041111-262] [ENSDART00000087566]	ENSDART00000087566	564866	XM_005159227	thyroid hormone receptor interactor 12	trip12	GO:0004842|GO:0016874	XM_005159227	TGTGCTGGTTTCTAAGATCTGCAATAATTTACTGCATCAGGTTCATGTTTTTACCTGAAC
A_15_P117796|324654	0.01467	1.77232	up	Danio rerio ancient ubiquitous protein 1 (aup1), mRNA [NM_199690]	ENSDART00000054867	324654	NM_199690	ancient ubiquitous protein 1	aup1	GO:0043130|GO:0016746|GO:0016020|GO:0000839|GO:0005783|GO:0008152|GO:0030176|GO:0016021|GO:0030433|GO:0097027	NM_199690	ACATGGCAGAGCGATATCTTGAGGTTTATTATGTTGTTAAGGATACGTGTTGATGCAATA
A_15_P119882,A_15_P211111|492762	0.00294281	1.77217	up	Danio rerio thyroid hormone receptor interactor 10a (trip10a), mRNA [NM_001007403]	ENSDART00000040855	492762	NM_001007403	thyroid hormone receptor interactor 10a	trip10a	GO:0005802|GO:0005086|GO:0005737|GO:0016020|GO:0005886|GO:0016192|GO:0005856|GO:0005938|GO:0005764|GO:0008289|GO:0006897	NM_001007403	AAGTTGCAGGACATGGATGAAAGGCGTATTAAGAAGATGGCACAGGGCTACATCCTGTTT///CGAGGTGCCTTCAACTGTGTATGTACCATATTCAGAATACACTATTTTAATGTCTTCATA
A_15_P161351|553709	0.000592091	1.77178	up	Danio rerio mitochondrial ribosomal protein L27 (mrpl27), mRNA [NM_001020680]	ENSDART00000043546	553709	NM_001020680	mitochondrial ribosomal protein L27	mrpl27	GO:0005622|GO:0003735|GO:0005840|GO:0006412|GO:0005762	NM_001020680	AACCCACCAGGAACATTTTGAATGTCTCCTTTCAAATGTGTTCAGAAATTGATCTGGAAT
A_15_P178696|100529857	0.002778	1.77089	up	Danio rerio cDNA clone IMAGE:8128107, partial cds. [BC142901]		100529857	BC142901	nucleoporin 214	nup214			CTGTTTTAATCTGCACGATTGCAAATAAACTCCAGAGCTGTTGAGCGACGCATCAAAAAA
A_15_P492352|100334264	0.0180199	1.76997	up	multiple C2 domains, transmembrane 1b [Source:ZFIN;Acc:ZDB-GENE-090313-382] [ENSDART00000086220]	ENSDART00000086220	100334264	XM_002663670	multiple C2 and transmembrane domain-containing protein 1-like	LOC100334264		XM_002663670	AATACAAAGAGCTGAAAGCGGACGCCAATCAGAGTCCCAATAAAAAACGGAGGAACAACC
A_15_P105157,A_15_P540217,A_15_P103389|321294	0.00924419	1.76917	up	Danio rerio coproporphyrinogen oxidase (cpox), mRNA [NM_001040094]	ENSDART00000127364///ENSDART00000089172	321294	NM_001040094	coproporphyrinogen oxidase	cpox	GO:0042541|GO:0016020|GO:0006779|GO:0016021|GO:0004109|GO:0055114	NM_001040094	GACTCTGAAGGAAGCCTGTGACAAGCATCATCCTAAATATTACCCAGACTTCAAGAAGTG///TTCTCTTCCGAGAGGAAAATGCTCATTCATAAAAACGGGAACCAGACAGATGTGCCAGTC///ACGTATGCCTAAATGGTCATGTTTAATGAGTGCTGAGTCGAGCACAGTGCTGTTGTTATT
A_15_P115337|406750	0.00696662	1.76769	up	Danio rerio MAF1 homolog, negative regulator of RNA polymerase III (maf1), mRNA [NM_213441]	ENSDART00000006703	406750	NM_213441	MAF1 homolog, negative regulator of RNA polymerase III	maf1	GO:0006355|GO:0005737|GO:0070217|GO:0016480|GO:0005634|GO:0000994|GO:0006351	NM_213441	AACGTAAACATTTTCTTCTTGGCAGCTTAACATGTTTTTATGACTTTGCTTTCGATGAGC
A_15_P668551,A_15_P754591,A_15_P243161,A_15_P192576,A_15_P121111|724006	0.0199432	1.76661	up	Danio rerio mannosyl (alpha-1,6-)-glycoprotein beta-1,6-N-acetyl-glucosaminyltransferase (mgat5), mRNA [NM_001045311]	ENSDART00000105788	724006	NM_001045311	mannosyl (alpha-1,6-)-glycoprotein beta-1,6-N-acetyl-glucosaminyltransferase	mgat5	GO:0030144|GO:0016020|GO:0016021|GO:0006487	NM_001045311	GTAGGCACCATGACAGCATATGATCTGAAGAAGACTCTAGCTGTTCTTCTGGACAACATA///GCTAGCTAAACGCTGAAATAGTATAGCTGAAATAGTTGCTTGACGTTTAGCGCTAAGTCG///TTTGATCCTGCTAAGAGCAGCAAGAACACCGATTTCTTCAAAGGCAAACCCACACTCAGA///CTTTAAGAAAAGATGAACGGACACAGTTTGTTGATTTTTGAGGAGTCAGTAGGATATATC///GTTTGTGTGGCAATGAGTATAGTTTTAAAATCATTGGGAAACAAATTCATCGAACGATGG
A_15_P186241,A_15_P153671|619246	0.00412673	1.76643	up	Danio rerio protein kinase C and casein kinase substrate in neurons 1b (pacsin1b), mRNA [NM_001033728]	ENSDART00000128456	619246	NM_001033728	protein kinase C and casein kinase substrate in neurons 1b	pacsin1b	GO:0043005|GO:0030054|GO:0005886|GO:0097320|GO:0060088|GO:0045202|GO:0032587|GO:0042995|GO:0031410|GO:0005829|GO:0006897|GO:0008289|GO:0005737|GO:0016020|GO:0048666|GO:0030100|GO:0048812|GO:0007015|GO:0030659|GO:0005768	NM_001033728	AGTTATGAGAAGAACCAGCAATATTCTGCAGAATGGTCTGATGATGAACAGCCGCCCACT///TGCTCTTGTCAGTGTAGTAACTGTTCCATTCAAGTTCACAATAAAAACTCATAAAGCTGA
A_15_P112519,A_15_P685546|317737	0.0186885	1.76449	up	Danio rerio glutamate dehydrogenase 1a (glud1a), mRNA [NM_212576]	ENSDART00000165617	317737	NM_212576	glutamate dehydrogenase 1a	glud1a	GO:0006520|GO:0016491|GO:0055114	NM_212576	CACACGCATTTCGAGTTTTGCTGCTTCTTGGGACAGATTTCACTGATAACCAAAAGTAAT///TGCTGACACATATGCAAACACAATGGGCCATCATGATATCAATGCTCATGCCTGTGTGAC
A_15_P140611,A_15_P186231|541415	0.0123542	1.7641	up	Danio rerio zgc:101577 (zgc:101577), mRNA [NM_001013542]	ENSDART00000156501	541415	NM_001013542	zgc:101577	zgc:101577	GO:0043130|GO:0005776|GO:0016236|GO:0000407	NM_001013542	CTGGGTTAAGTGCATGTGGTGTGATGGAAAATAATTGAGATTTGTATACCTCTCTTAATA///TTTGAGAGTCCAAACATCAACACGCCGTCAATGTCTTTTGTGGAAGACGTGACGATTGGA
A_15_P571326,A_15_P744351,A_15_P175611|569462	0.0173914	1.76407	up	Danio rerio polynucleotide kinase 3'-phosphatase (pnkp), mRNA [NM_001077578]	ENSDART00000171197///ENSDART00000162707	569462	NM_001077578	polynucleotide kinase 3'-phosphatase	pnkp	GO:0046404|GO:0003690|GO:0046403|GO:0019201	NM_001077578	TAGAATTTCAGACAAGAAGTGCTCAAGGCATCAGGTCAAGCTTGTGGCCGATTATGCCAA///AATGTATTCATGGCTGCTAAAACTGACCGGCTGTAAAGGCAATAGAATTAAAATTGTCTT///AATGCATTCATGGCTGCTAAAACTGACGGGCTGTAAAGACAATAGAATTAAAATTGTCTT
A_15_P109516|450031	0.00232109	1.76397	up	Danio rerio transmembrane protein 189 (tmem189), mRNA [NM_001006052]	ENSDART00000062706	450031	NM_001006052	transmembrane protein 189	tmem189	GO:0005737|GO:0016020|GO:0016021|GO:0031625	NM_001006052	CCCAGCTCACTCTAAAGATCCAACACATCCAAATCCTTATTGAAAACTTGAGACTTCTGT
A_15_P700216	0.0122674	1.76391	up	Rep: Oxysterol-binding protein-related protein 10 (OSBP-related protein 10) (ORP-10). - Takifugu rubripes, partial (30%) [TC405447]								TTGACTGCTTCACATTGAGGTGAAAATGGACTGAATCCAAAAGCCGATCGCTCTGAATGT
A_15_P106286|30298	0.00261802	1.76384	up	Danio rerio Janus kinase 2b (jak2b), mRNA [NM_131087]	ENSDART00000122405	30298	NM_131087	Janus kinase 2b	jak2b	GO:0007260|GO:0019221|GO:0005102|GO:0042981|GO:0005524|GO:0031234|GO:0035556|GO:0016310|GO:0004672|GO:0016477|GO:0000166|GO:0016020|GO:0016301|GO:0045087|GO:0042127|GO:0030218|GO:0006468|GO:0004713|GO:0005856|GO:0038083|GO:0004715|GO:0007169|GO:0016740	NM_131087	GTCGCGACGCAAGTGGTGTCTGATTGATAAAGATCTTGCTGTTGTAAGTCGGTTTTCTTT
A_15_P103695,A_15_P768586|447824	0.0115906	1.76332	up	Danio rerio ganglioside induced differentiation associated protein 2 (gdap2), mRNA [NM_001004563]	ENSDART00000028247	447824	NM_001004563	ganglioside induced differentiation associated protein 2	gdap2	GO:0003674|GO:0005575	NM_001004563	TGATACTACATATGCAGTCTGTTACTATTCATTCTGGTTCATTTTAGTCAGCCTTTACTG///AGTCGGCCTTTACTGTAGCGATGAAGTGATTTATGTGTTGAATTTCATGCTGTATTAAAT
A_15_P749236,A_15_P166596,A_15_P108054|30674	0.0104546	1.7632	up	Danio rerio thyrotrophic embryonic factor a (tefa), mRNA [NM_131400]	ENSDART00000057124///ENSDART00000057125	30674	NM_131400	thyrotrophic embryonic factor a	tefa	GO:0043565|GO:0006355|GO:0003700|GO:0071482|GO:0045893	NM_131400	GGATTGTCTTTTAGATGTTTTTGACTTGTAAATGTTGAATGCCTTGGCTGTTTCATGTTG///TGAGTGTGAACTGTAGAAGAGGCGATTGTTGAAATATGAGGAGTTTGTATTGCATTTTAA///TAAAATCATACTTTGTTCACTTCAGGATGGAGTTCGCCCTTTTCTGGGAACTCATGGAGG
A_15_P196721|100000597	0.00324951	1.76221	up	Danio rerio hm:zeh0351 (hm:zeh0351), mRNA [NM_001256029]	ENSDART00000074575	100000597	NM_001256029	hm:zeh0351	hm:zeh0351	GO:0031105|GO:0000166|GO:0005525	NM_001256029	GACACAGGCAGATCTTTGTTTTCGTACATGTTACGTTCTCCATCATCTGTATTTTTAATT
A_15_P179666,A_15_P107290|100002875	0.00570736	1.7584	up	Danio rerio heme oxygenase 2a (hmox2a), mRNA [NM_001103139]	ENSDART00000077783///ENSDART00000138311	100002875	NM_001103139	heme oxygenase 2a	hmox2a	GO:0016020|GO:0004392|GO:0006788|GO:0016021|GO:0046872|GO:0055114	NM_001103139	TGATCTGCTTAATGCAAGTCTGTATCGTTAACCTATTTTGGTTGGTTTTGCACATTGTAA///CACTGCCCTGTACTATGTTTATTCTGCCATTGAGGAGGAGATTGAGAAGGTTAAGGACCA
A_15_P725541,A_15_P549327,A_15_P274366|336346	0.0021665	1.75826	up	Danio rerio SRY (sex determining region Y)-box 4a (sox4a), mRNA [NM_213122]	ENSDART00000026992	336346	NM_213122	SRY (sex determining region Y)-box 4a	sox4a	GO:0045879|GO:0061386	NM_213122	TTTTGTGCGCAATTAAAAGTTGAGACTGTTGTAGTGCATGGGCACAGACCTGGCTATGGT///GGTTTATGTAGAGCAGTTGTGTTTAAGGCAGAGGATCAACATGAAGATTTCTATGTACAA///GCAGCACGTGTAGGATTTTTGTGCGCAATTAAAAGTTGAGACTGTTGTAGTGCATGGGCA
A_15_P181531,A_15_P631971,A_15_P715306|30307	0.00622342	1.75687	up	Danio rerio Janus kinase 2a (jak2a), mRNA [NM_131093]	ENSDART00000165303///ENSDART00000169026	30307	NM_131093	Janus kinase 2a	jak2a	GO:0007260|GO:0019221|GO:0048514|GO:0005622|GO:0035556|GO:0000166|GO:0016301|GO:0045944|GO:0042127|GO:0005856|GO:0038083|GO:0030097|GO:0005102|GO:0042981|GO:0060215|GO:0007259|GO:0005524|GO:0046427|GO:0031234|GO:0016310|GO:0004672|GO:0016020|GO:0016477|GO:0045087|GO:0030218|GO:0006468|GO:0004713|GO:0007169|GO:0004715|GO:0016740	NM_131093	AACAGGGTCAGATGATCGTCTATCACCTGATCGACCTGCTGAAGCGGAACTACCGGCTGC///GAAGACGAAGTGATGTCTGAGTTTCTTTAAGATCAAGTGTATAAAGCCATTGTGCATTTA///TCAAGATCGAGCCCTCGGCCAATGAGACGCTGCTGTTCAGAGTCAGGTTCTATTTCCCCG
A_15_P272181,A_15_P339170,A_15_P409340|492719	0.0178841	1.75394	up	Danio rerio malic enzyme 3, NADP(+)-dependent, mitochondrial (me3), mRNA [NM_001089356]	ENSDART00000012385	492719	NM_001089356	malic enzyme 3, NADP(+)-dependent, mitochondrial	me3	GO:0051287|GO:0004470|GO:0016491|GO:0006108|GO:0004471|GO:0005575|GO:0046872|GO:0055114	NM_001089356	CTGTTTATTACTATTCATGACAAGGGGCATATCGCCACTATGCTGAACTCATGGCCAGAG///CTGAACCATGAGAAGGAAGAGTTTGCTCATGATCATCCTCACATAAAAACCCTGGAGGAA///GTTTCTCCTCATTTAGGATTATGCTTTGCTTCTCAGTAATGCACGATTATGGAGTTATTT
A_15_P685316,A_15_P140481|563948	0.00424795	1.75331	up	Danio rerio LSM5 homolog, U6 small nuclear RNA and mRNA degradation associated (lsm5), mRNA [NM_001100438]	ENSDART00000139786///ENSDART00000105903	563948	NM_001100438	LSM5 homolog, U6 small nuclear RNA and mRNA degradation associated	lsm5	GO:0000398|GO:0003723|GO:0000956|GO:0046540|GO:0005688	NM_001100438	TCTCTGAAAGAAACGTCATGTCAGGTTTTCAAGCATATGTTTGTTTTCCGCATTAGTTCT///GTTGGTCAGTTCTGCTGATTTACTTTTTGTATATGCTGAAATAAATGCAAATGGAGCTGT
A_15_P768691,A_15_P108569|334219	0.00720939	1.75122	up	Danio rerio zgc:77650 (zgc:77650), mRNA [NM_199876]	ENSDART00000062143	334219	NM_199876	zgc:77650	zgc:77650		NM_199876	GAGACACTATTTTCAGAACACACAGGGTTTAATCTTTGTAAGTGGACAGCAATGACAGAG///CTTCTGAATGCAGACTTAACGTCATCGATGAATTCCATGTCTGGTTGAAATGGTTTGCTT
A_15_P117094|393543	0.00138631	1.75061	up	Danio rerio integrin-linked kinase (ilk), mRNA [NM_200571]	ENSDART00000079528	393543	NM_200571	integrin-linked kinase	ilk	GO:0060047|GO:0030018|GO:0001568|GO:0008016|GO:0005524|GO:0035989|GO:0042383|GO:0007507|GO:0016310|GO:0005737|GO:0004672|GO:0007160|GO:0007229|GO:0016301|GO:0006468|GO:0016203|GO:0016740	NM_200571	TTTTCTAACTTATGCTCCGTTTTCTGACCCTGTGAGGTTTTTAATGAACGTTCATGTGGC
A_15_P111123|325366	0.00625209	1.75048	up	Danio rerio MOB kinase activator 3A (mob3a), mRNA [NM_199716]	ENSDART00000145444	325366	NM_199716	MOB kinase activator 3A	mob3a	GO:0016310|GO:0016301|GO:0016740	NM_199716	TGTGGTTGAGATATTAAACCCACTTCATCTTGTCTATGTCATTGGTTCTGTTAATTTGTC
A_15_P756243,A_15_P742276,A_15_P101668,A_15_P740316,A_15_P723581|561719	0.0183438	1.749	up	si:ch73-281n10.2 [Source:ZFIN;Acc:ZDB-GENE-131120-172] [ENSDART00000155971]///si:ch73-281n10.2 [Source:ZFIN;Acc:ZDB-GENE-131120-172] [ENSDART00000153671]///si:ch73-281n10.2 [Source:ZFIN;Acc:ZDB-GENE-131120-172] [ENSDART00000155156]	ENSDART00000155971///ENSDART00000153671///ENSDART00000155156	561719	BC142830	si:ch73-281n10.2	si:ch73-281n10.2		XM_005169698	TTTCACCAGAGCTCCCATACCTCTTTTCTTGTACAATACAGAGGAATATTTTTATTGACT///GAAAAGCCTTAGAAGAGAGATTCCATCTTTTCCCACTCCAGTTTTTCCTGAAGAAGAATT///AAAGCACACACGCTTTAAGCAGCCATGCCTAAAAGGAGCAAAGCTAACAATGACACTGAA///ACACCTGTATGTAGCCTGTATTGTTTTGGAAGGGGTTCTGTAAGAAAAGGCTTTTTGTTT///AACATTCCATAGGCAATATAAGGGACACCTGTATGTAGCCTGTATTGTTTTGGAAGGGGT
A_15_P673111|568761	0.00447142	1.74799	up	eukaryotic translation initiation factor 4 gamma, 3b [Source:ZFIN;Acc:ZDB-GENE-090312-49] [ENSDART00000145172]	ENSDART00000145172	568761	XM_009296897	eukaryotic translation initiation factor 4 gamma, 3b	eif4g3b	GO:0003723	XM_009296897	ACACAAATGCTATTTAGCATTCACAGCGAGAGGTGATCAGTGGGTAGAGAAATAATGTTC
A_15_P173501|335153	0.00663516	1.74714	up	Danio rerio SET domain, bifurcated 2 (setdb2), mRNA [NM_207058]		335153	NM_207058	SET domain, bifurcated 2	setdb2	GO:0007368|GO:0005694|GO:0008168|GO:0034968|GO:0005634|GO:0007275|GO:0070986|GO:0032259|GO:0003677|GO:0046872|GO:0018024|GO:0001947|GO:0007049|GO:0007067|GO:0007059|GO:0046974|GO:0008270|GO:0045892|GO:0016740|GO:0051567|GO:0051301|GO:0016568	NM_207058	TTTGTGACACACACACTCACTGATTTTCTCAGTCGCTGCACAATAAAATATCTTTGACAA
A_15_P150811|436684	0.00610328	1.74315	up	Danio rerio OTU deubiquitinase, ubiquitin aldehyde binding 1a (otub1a), mRNA [NM_001002411]	ENSDART00000077897	436684	NM_001002411	OTU deubiquitinase, ubiquitin aldehyde binding 1a	otub1a	GO:0071108|GO:0043130|GO:0019784|GO:0016579|GO:0004843|GO:0016787|GO:0005634	NM_001002411	TCCCTGTCATTTATGATAGGAGCGTGATTGCTTTATCATCTTTGACTGTATTTGACTTTC
A_15_P201742,A_15_P148696|403048	0.00872888	1.74215	up	RAB, member of RAS oncogene family-like 3 [Source:ZFIN;Acc:ZDB-GENE-040808-11] [ENSDART00000123466]///Danio rerio RAB, member of RAS oncogene family-like 3 (rabl3), mRNA [NM_205733]	ENSDART00000123466///ENSDART00000172033	403048	BC078191///NM_205733	RAB, member of RAS oncogene family-like 3	rabl3	GO:0000166|GO:0007264|GO:0005525	NM_205733	CAGTGATTGAGTGTACACATTTAATTTTGGTTGGTGGGTTAAATTCTGTTGGTAATCTGA///GACAGGACTTTGCTATATTAGCAAGCTGTTAATATTGTGCATGTACAGAACTCTTTACAT
A_15_P116814,A_15_P132726|322846	0.00135321	1.7419	up	Danio rerio solute carrier family 26 (anion exchanger), member 5 (slc26a5), mRNA [NM_201473]	ENSDART00000038642	322846	NM_201473	solute carrier family 26 (anion exchanger), member 5	slc26a5	GO:0006821|GO:0019531|GO:0005886|GO:0015075|GO:0007605|GO:0019532|GO:0055085|GO:0005254|GO:0005737|GO:0016020|GO:0015116|GO:0005887|GO:0015301|GO:0042391|GO:0015106|GO:0008272|GO:0051453|GO:0008271|GO:0015701|GO:0016021	NM_201473	TGTTTTATTGGGGGGTAATGAAGACCAAAGTTCAACAATCAGTTGCAACGGCAGTGTATT///ATCAAAGAGTATGCAACAGTTGACGTGAAGGTTGTACTTGCTGGATGTAGCAGGACCCTT
A_15_P703976,A_15_P333994|503775	0.00828187	1.74156	up	AGENCOURT_109125288 NIH_ZGC_30 Danio rerio cDNA clone IMAGE:9043819 5', mRNA sequence [EV760477]///ring finger protein 213a [Source:ZFIN;Acc:ZDB-GENE-050302-100] [ENSDART00000168133]	ENSDART00000168133	503775	EV760477///XM_003198052	ring finger protein 213a	rnf213a	GO:0004842|GO:0008270|GO:0002040|GO:0016887|GO:0046872	XM_003198052	ATTTAAGATGTGGAGGTAAGTTCAGCAGAGTTGTTGCAGCCTCTGACACAGTTTGACTCG///TTGCTCCCCTGTAATATGAAGGTACAATCTGTTAAAATTATCGCTTCAAGTCTGAAAACA
A_15_P143486,A_15_P670071|436794	0.00970437	1.74129	up	Danio rerio SEC11 homolog A, signal peptidase complex subunit (sec11a), mRNA [NM_001002521]	ENSDART00000008013	436794	NM_001002521	SEC11 homolog A, signal peptidase complex subunit	sec11a	GO:0016787|GO:0016020|GO:0005783|GO:0006508|GO:0005789|GO:0008236|GO:0008233|GO:0016021|GO:0006465	NM_001002521	CTGTACGTGCTCCATACATCTGTCTAACTCTTTCTTAAAGGCTACAAATTTTGTAATGAA///TATGCTGTTTATTTTTGTGAAAGTCCTGCACTTGCTCTTAGAGATAAAGGTCAAGTTATC
A_15_P210276,A_15_P664466,A_15_P114794|100000242	0.00984964	1.74028	up	Danio rerio zgc:92606 (zgc:92606), mRNA [NM_001002707]	ENSDART00000060037///ENSDART00000133430	100000242	NM_001002707	zgc:92606	zgc:92606	GO:0006995|GO:0000422|GO:0000421|GO:0006914|GO:0000045|GO:0005829	NM_001002707	GCAAGTATATATTACATCTTTCTCTCCCAGGAGCGCATCATTTGTATTTAATGCAAATAG///TACATCTTTCTCTCCCAGGGGCGCATCATTTGTATTTAATGCAAATAGTGTTTGTTTTTT///TTGGAGAAACAAAAAAGTTGTAGTAAGCAAGTATATATTACATCTTTCTCTCCCAGGAGC
A_15_P111232|324845	0.00156176	1.74013	up	Danio rerio 5'-nucleotidase, cytosolic IIa (nt5c2a), mRNA [NM_201427]	ENSDART00000057574	324845	NM_201427	5'-nucleotidase, cytosolic IIa	nt5c2a	GO:0046872	NM_201427	ATTGTTGAGTTGGTTTTCGGTGCTGTAGGTTGTTGCATATGAAGAGAATAAAGTTCCTGT
A_15_P112837,A_15_P405185|449559	0.000929181	1.73815	up	Danio rerio transmembrane protein 18 (tmem18), mRNA [NM_001005601]///FDR103-P00061-DEPE-F_F14 FDR103 Danio rerio cDNA clone FDR103-P00061-BR_F14 5', mRNA sequence [EH453540]	ENSDART00000053310	449559	NM_001005601///EH453540	transmembrane protein 18	tmem18	GO:0031965|GO:0016020|GO:0005634|GO:0016021|GO:0003677	NM_001005601	CCTGTATTACGCAGGCATTTTGTGTATGTGTACTATAGATAGACCATTCCAGTGCTTAAT///CATCACCTGTATTACATAGGCATTTTGTGTATGTGTACTATAGATAGACCATTACAGTGC
A_15_P386330|572246	0.00139462	1.73715	up	si:dkey-12j5.1 [Source:ZFIN;Acc:ZDB-GENE-100922-71] [ENSDART00000121671]	ENSDART00000121671	572246	XM_009292404	si:dkey-12j5.1	si:dkey-12j5.1		XM_009292404	ACTCACTTCAGTTATTTTTGCAGTTTTATAAGCCCTGCAAAGCACTGAAAATGTCAACTT
A_15_P374355|325891	0.00960767	1.73713	up	Danio rerio cDNA clone IMAGE:7138509, partial cds. [BC077122]		325891	BC077122	wu:fd43b10	wu:fd43b10		XM_005165320	GCTGTGGAGCATTTTTCATTACTGATCTAAACAACAAAGACTTGTTTGTTGACTTGTGTA
A_15_P579042,A_15_P529602|558716	0.0130348	1.73713	up	Danio rerio UDP-N-acetyl-alpha-D-galactosamine:polypeptide N-acetylgalactosaminyltransferase 11 (GalNAc-T11) (galnt11), mRNA [NM_001076562]	ENSDART00000144466///ENSDART00000171568	558716	NM_001076562	UDP-N-acetyl-alpha-D-galactosamine:polypeptide N-acetylgalactosaminyltransferase 11 (GalNAc-T11)	galnt11	GO:0004576|GO:0000030|GO:0052757|GO:0000033|GO:0035496|GO:0008921|GO:0004376|GO:0052640|GO:0001962|GO:0052641|GO:0019112|GO:0000009|GO:0000026|GO:0080062|GO:0008375|GO:0046920|GO:0004583|GO:0005794|GO:0016759|GO:0052824|GO:0016757|GO:0046921|GO:0031278|GO:0008417|GO:0008755|GO:0003980|GO:0018716|GO:0018715|GO:0033556|GO:0018718|GO:0019187|GO:0018717|GO:0008378|GO:0008376|GO:0045140|GO:0000139|GO:…	NM_001076562	TTCTTACGTTCAGCAGCACCTGCAGAAGAAAGTAAAGGTGGTTCGTAATGAGAAGAGGGA///AGTTCTGTTTGATTTCATGATCACTGGATTTACCTTGAGCTTAATAAACTGTCAGTGTGC
A_15_P138491|555440	0.010676	1.73711	up	si:ch211-197g15.9 [Source:ZFIN;Acc:ZDB-GENE-050208-616] [ENSDART00000105455]	ENSDART00000105455	555440	XM_003201035	si:ch211-197g15.9	si:ch211-197g15.9	GO:0005525	XM_003201035	GCTCTACAGCAGATGCTCAACTTCGCTGAAGACTATCTGGATGATGTTGCTCCTAAATAA
A_15_P711696,A_15_P206896|619248	0.00968871	1.73653	up	Danio rerio peptide deformylase (mitochondrial) (pdf), mRNA [NM_001033730]	ENSDART00000010129	619248	NM_001033730	peptide deformylase (mitochondrial)	pdf	GO:0005739|GO:0008284|GO:0016787|GO:0005506|GO:0042586|GO:0018206|GO:0006412|GO:0046872|GO:0031365	NM_001033730	TGATTTTTATAAACCCACAGTTACGGGTATTAGACGGACGCACAGTCATCTTCCAAGAGG///CATGGACAGCAAAACCTTCATTAATGTAAAATGGGAGGAGCATAATGAATAAAGTTTTGG
A_15_P728966,A_15_P167826,A_15_P108922|406688	0.012413	1.7365	up	Danio rerio glutamic-oxaloacetic transaminase 2a, mitochondrial (got2a), mRNA [NM_213379]	ENSDART00000060166	406688	NM_213379	glutamic-oxaloacetic transaminase 2a, mitochondrial	got2a	GO:0005739|GO:0006520|GO:0009058|GO:0006533|GO:0030170|GO:0008483|GO:0003824|GO:0016740|GO:0004069|GO:0080130|GO:0042802	NM_213379	AACCCAAAACCTGTGGCTTTAATCTTAAAGGAGCCTTGGATGACATTTCAAAATCCCTGA///TTAATGAATTCTCTATATACATGACAAAAGATGGCCGGATTTCTGTGGCCGGAGTGACGT///AGCTCTCACCTGTGTGAATCTTGATTACATAAACATGCACTTTGTGAGGATAAATAAAAC
A_15_P204301|619256	0.00727607	1.73646	up	Danio rerio acyl-CoA binding domain containing 7 (acbd7), mRNA [NM_001128768]	ENSDART00000046209	619256	NM_001128768	acyl-CoA binding domain containing 7	acbd7	GO:0008150|GO:0005575|GO:0000062	NM_001128768	TTCTACTTCCTGATTATATGTCAGGTGAGTCCTCAAGATGGAAGCCTGTAATCTTGCTTT
A_15_P298386,A_15_P750086|571005	0.00289759	1.7362	up	neurochondrin [Source:ZFIN;Acc:ZDB-GENE-061220-6] [ENSDART00000165688]	ENSDART00000165688	571005	XM_002667083	neurochondrin	ncdn		XM_002667083	AGGGGGCAGTTCACACAAAATGTACAGTTTCATGCCTCAGTTTCATTAGTAGAAAATTAA///GGGCAGTTCACACAAAATGTACAGTTTCATGCCTCAGTTTCATTAGTAGAAAATTAAAGA
A_15_P112393|436791	0.000390096	1.73591	up	Danio rerio mitochondrial ribosomal protein L46 (mrpl46), mRNA [NM_001002518]	ENSDART00000027331	436791	NM_001002518	mitochondrial ribosomal protein L46	mrpl46	GO:0003735|GO:0016787|GO:0030529|GO:0005840|GO:0005762	NM_001002518	AACAATTCGGTGTGTTTATTAATAATGCTCTTATCTGTTTTTGCCCGACACTTAAGTTGC
A_15_P133601,A_15_P143181|337214	0.00764639	1.73589	up	Danio rerio zgc:66430 (zgc:66430), mRNA [NM_200055]	ENSDART00000007482	337214	NM_200055	zgc:66430	zgc:66430	GO:0006334|GO:0005634	NM_200055	TGTAGATGGTACTTAAAAATCACCATGAATATTCAAAGTGTGCACTCCTCTGAAAACATC///GTACTTCTTCCGCAAGGCCAGTGGTATGTAAATAATTTGTTCCCTTAAAAAAGGTTTATA
A_15_P162031|767735	0.0182848	1.73543	up	Danio rerio transmembrane protein 229B (tmem229b), mRNA [NM_001076673]	ENSDART00000085500	767735	NM_001076673	transmembrane protein 229B	tmem229b	GO:0008150|GO:0003674|GO:0016020|GO:0016021	NM_001076673	TTTATCGTTGAGCGTTTAGTGATACGCAACACACTGCGGTTGCGATTTGATGAGGTTGCT
A_15_P285156,A_15_P116563|368917	0.00306027	1.735	up	Danio rerio ADAM metallopeptidase domain 8a (adam8a), mRNA [NM_200637]	ENSDART00000001678	368917	NM_200637	ADAM metallopeptidase domain 8a	adam8a	GO:0016020|GO:0007229|GO:0006508|GO:0008270|GO:0016021|GO:0004222|GO:0002020|GO:0008237	NM_200637	AGATAATGAAGCCTCCTGTACCACCTTCTGCCATTTCCAAAAATATTTATCCTCCTCAGG///CAAGTTTGCAATGATCTCAGCTGGGCTGATTTTACTCTTTAAATGTGAGAATGCTCTCTT
A_15_P175606|553205	0.00988663	1.73476	up	Danio rerio karyopherin alpha 5 (importin alpha 6) (kpna5), mRNA [NM_001018153]	ENSDART00000102027	553205	NM_001018153	karyopherin alpha 5 (importin alpha 6)	kpna5	GO:0005737|GO:0005643|GO:0008565|GO:0006810|GO:0008139|GO:0005654|GO:0005634|GO:0015031|GO:0006606|GO:0006607|GO:0005829	NM_001018153	CTCGAGGACAAATGCCGATAATGTGTGAAATGTAGACGAATAAAATATTCTGTTACACAT
A_15_P739771	0.00500339	1.73277	up	Rep: CG11588-PA - Drosophila melanogaster (Fruit fly), partial (6%) [TC421052]			XM_009304339				XM_009304339	TGTTTGTTTTGGTCGTTTACTGTAACCACTAATGGGAATTCTGTATAATTTGATCTGTGG
A_15_P106698|503919	0.0192789	1.73158	up	Danio rerio nucleotide binding protein 1 (MinD homolog, E. coli) (nubp1), mRNA [NM_001017538]	ENSDART00000077817	503919	NM_001017538	nucleotide binding protein 1 (MinD homolog, E. coli)	nubp1	GO:0005737|GO:0051539|GO:0051536|GO:0016226|GO:0000166|GO:0005524|GO:0046872|GO:0005829	NM_001017538	GTCAAAGAGGCCTACAGTGAGATTGCTAATCAACAAAGTGAATTGATGATACATTTTTGT
A_15_P105489|406684	0.0092808	1.73143	up	Danio rerio VPS26 retromer complex component B (vps26b), mRNA [NM_213375]	ENSDART00000022015	406684	NM_213375	VPS26 retromer complex component B	vps26b	GO:0005737|GO:0016020|GO:0008565|GO:0006810|GO:0042147|GO:0015031|GO:0030904|GO:0005768	NM_213375	TGTTCAGGTGATGAGGAATGACTATTAACTGCCATGCAACCGTGAAAACTTCTGCAAAAG
A_15_P110564|436880	0.00536117	1.73129	up	Danio rerio renalase, FAD-dependent amine oxidase (rnls), mRNA [NM_001002607]	ENSDART00000014536	436880	NM_001002607	renalase, FAD-dependent amine oxidase	rnls	GO:0016491|GO:0005575|GO:0055114	NM_001002607	GACAGAGCCTGATGCCTCAAACTGGATTTAACAATGTCTTGAGCTATGGTGTTCTGGATG
A_15_P516767,A_15_P624936|447944	0.00215483	1.73082	up	Danio rerio fatty acid binding protein 11a (fabp11a), mRNA [NM_001004682]	ENSDART00000021798	447944	NM_001004682	fatty acid binding protein 11a	fabp11a	GO:0005215|GO:0006810|GO:0005575|GO:0008289	NM_001004682	GGACATATGTGTACGAGGCATGAAGTAATCCAATCTGGATTTGAAGATGCCAGGCTCAGT///TAATAGCTAAATGCAAGATGGGTGATGTGGTGGCTGTCAGGACATATGTGAAGGAGGCAT
A_15_P622506|336503	0.000161894	1.73055	up	Danio rerio interferon, gamma-inducible protein 30 (ifi30), mRNA [NM_001006057]	ENSDART00000078866	336503	NM_001006057	interferon, gamma-inducible protein 30	ifi30	GO:0047134	NM_001006057	CAAAAACCAGCTGCTTGTACTCTAGGGCTGAAGAAGAACACCAACAATTACTGCATGAAC
A_15_P139271,A_15_P626631,A_15_P719761|378875	0.00515965	1.72938	up	Danio rerio TSC22 domain family 2 (tsc22d2), mRNA [NM_200109]	ENSDART00000147827///ENSDART00000061315	378875	NM_200109	TSC22 domain family 2	tsc22d2	GO:0006355|GO:0003700	NM_200109	ACTCTGTTTTGGAGAGGGAAAACGCAGTATTGAAATCTCTGGCCAACAACGAGCAGTTGA///ACGATGTTTCGATGGTGAAGGGTGAATTATTTTGGTCTCGGAGGAAAAGTCCCAGTTATA///GTATTGTACTTGATCACTGAGCCTTTGAAAGTATCTTAAAAACCCTTGTAATGTGCTGTT
A_15_P113555|100333736	0.00226081	1.72857	up	Danio rerio single-pass membrane protein with coiled-coil domains 4 (smco4), mRNA [NM_001291899]	ENSDART00000155359	100333736	NM_001291899	single-pass membrane protein with coiled-coil domains 4	smco4	GO:0016020|GO:0016021	NM_001291899	CCCAACGGCAAACATGCTCTTGTTTTAAAATGTGTTCCAGCAGGACTTGGATCTAAAAAT
A_15_P305901|406579	0.00183836	1.72843	up	Danio rerio DnaJ (Hsp40) homolog, subfamily C, member 7 (dnajc7), mRNA [NM_213290]	ENSDART00000121473	406579	NM_213290	DnaJ (Hsp40) homolog, subfamily C, member 7	dnajc7		NM_213290	ATATGTTCACGTTGCTCATCTTGAAAGATCTTCAGTGTATTCAAAAGATAATGTCCATGC
A_15_P118104|405841	0.0120387	1.72632	up	Danio rerio zgc:77086 (zgc:77086), mRNA [NM_212905]	ENSDART00000018504	405841	NM_212905	zgc:77086	zgc:77086	GO:0034976|GO:0009986|GO:0005783|GO:0003756|GO:0045454|GO:0016853	NM_212905	AGAAGTTTGACACTTATTTCATGTGTTTGTGTTATCAAAGAGGGGAGTGTTTTTGTTTGC
A_15_P150636|767658	0.00159664	1.72443	up	Danio rerio transmembrane protein 141 (tmem141), mRNA [NM_001076598]	ENSDART00000161252	767658	NM_001076598	transmembrane protein 141	tmem141	GO:0008150|GO:0003674|GO:0016020|GO:0016021	NM_001076598	AGTCTGAGTGGCAGATAAGATACTGTTACTTTAATAAATCAGGGAGTTGAATGACATGAT
A_15_P671686,A_15_P450915,A_15_P169621|777614	0.00779142	1.72132	up	Danio rerio two pore segment channel 2 (tpcn2), mRNA [NM_001077722]		777614	NM_001077722	two pore segment channel 2	tpcn2	GO:0005262|GO:0005244|GO:0086010|GO:0005245|GO:0005886|GO:0005765|GO:0055085|GO:0005764|GO:0006939|GO:0072345|GO:0016020|GO:0070588|GO:0006810|GO:0034765|GO:0006816|GO:0016021|GO:0005216|GO:0006811	NM_001077722	ATGACCTGGACTGTTTGACAATGACTTATTACGGGAAACATTTGGTTTTTCAGCCATATC///GTTTCGCATGAACAAGTGGCTGTTGGCTTATTTAATAGTGATCACAGCATCGGTTATTGA///GGACTGTTTGACAATGACTTATTACGGGAAACATTTGGTTTTTCAGCCATATCAACAATA
A_15_P105403|569049	0.0187831	1.71924	up	Danio rerio component of oligomeric golgi complex 4 (cog4), mRNA [NM_001039823]	ENSDART00000076425	569049	NM_001039823	component of oligomeric golgi complex 4	cog4	GO:0048213|GO:0003674|GO:0006890|GO:0007030|GO:0017119|GO:0000301	NM_001039823	GGAGTACTTAAATGGAGGTATGTTATCTCAACATTTGTATACAAAATATTGGCCATGCTT
A_15_P100781,A_15_P228656|393423	0.0161231	1.71875	up	Danio rerio argininosuccinate lyase (asl), mRNA [NM_200451]	ENSDART00000040190///ENSDART00000132317	393423	NM_200451	argininosuccinate lyase	asl	GO:0042450|GO:0051262|GO:0006526|GO:0003824|GO:0016829|GO:0004056|GO:0005829	NM_200451	GAGTAGAGTTTCACTGGTTCATGATGAGGGTTTTATGACAAGCAATATGTACAATGAAAT///AGATTCTTACAGGCCTTGACAAGGTTTTGGATGAGTGGTCTAAAGGCGAGTTCGAGATCA
A_15_P168966,A_15_P648191|541316	0.00369543	1.718	up	Danio rerio leucine rich repeat containing 1 (lrrc1), mRNA [NM_001013445]	ENSDART00000158462	541316	NM_001013445	leucine rich repeat containing 1	lrrc1		NM_001013445	GCTGTTTCTGGGCCAGTACGTTTATGACTTTAACCACTGAAATAATAAAATGATTTCATG///AGCAATGAACTGTATAATTTGCCCGAGACAATAGGCTGTCTTGTCAGCCTGAAAGACCTG
A_15_P674946,A_15_P179556|387006	0.00433729	1.71787	up	AGENCOURT_88026293 NIH_ZGC_35 Danio rerio cDNA clone IMAGE:8759057 5', mRNA sequence [EG567534]///si:dkey-226k3.4 [Source:ZFIN;Acc:ZDB-GENE-031118-211] [ENSDART00000141782]	ENSDART00000141782	387006	EG567534///BC151939	si:dkey-226k3.4	si:dkey-226k3.4	GO:0016020|GO:0016021	XM_002666404	GTTCGTGCATCAATCTCATGAGATGCAAACGATTAATTACAATGGCGGCCGCTTATTAAC///CGCCGCTGTGGCGATTATATTTATTTGGGTTTTATGTATTCTGCTGATGTTCTGTGCTAT
A_15_P407803	0.00151946	1.71783	up	pleckstrin and Sec7 domain containing 3, like [Source:ZFIN;Acc:ZDB-GENE-030131-8195] [ENSDART00000166206]	ENSDART00000166206		XM_001922136				XM_001922136	TCCACAAAGATCAGGGACACAATGTTGGCTTCAGTGAATAAAATACTGTATTTAATCGTT
A_15_P109066|798629	0.000208038	1.71733	up	Danio rerio Kruppel-like factor 12a (klf12a), mRNA [NM_207062]	ENSDART00000012873	798629	NM_207062	Kruppel-like factor 12a	klf12a	GO:0003676|GO:0046872	NM_207062	GTATTTTACAGGGAACCCTGATGACTAAAAATCATGAGTGTAAATGATCGTCAAATGGGC
A_15_P120532|558450	0.000258545	1.71655	up	Danio rerio lysine (K)-specific demethylase 1a (kdm1a), mRNA [NM_001242995]	ENSDART00000085758	558450	NM_001242995	lysine (K)-specific demethylase 1a	kdm1a	GO:0034720|GO:0006355|GO:1900052|GO:0050660|GO:0016491|GO:0005634|GO:0003677|GO:0055114	NM_001242995	TCTTATTAGCTGGAATGCACGTTGTTGCTAATAGGTCTGTTTCTGTTATAATAGATGATC
A_15_P565557	0.00288391	1.71381	up	Rep: NAD-dependent deacetylase sirtuin-5 (SIR2-like protein 5). - Gallus gallus, partial (87%) [TC381045]			XM_003197804			GO:0008150|GO:0003674|GO:0005575	XM_003197804	GATCATTCCTGAACATTCACCAGCATTAAAGACCAATCAATAAAGCAGATCTCATATCAC
A_15_P106756|393306	0.0152654	1.71305	up	Danio rerio mediator of RNA polymerase II transcription, subunit 18 homolog (yeast) (med18), mRNA [NM_200335]	ENSDART00000060447	393306	NM_200335	mediator of RNA polymerase II transcription, subunit 18 homolog (yeast)	med18	GO:0006369|GO:0006355|GO:0001104|GO:0006357|GO:0016592|GO:0005634|GO:0070847|GO:0006351	NM_200335	GAACATGACCTACAGACTGAGATTTTTGCTTCGGTGAATAGGTGTTAAGACTGCATTTAT
A_15_P449385|564413	0.00678364	1.71272	up	Danio rerio homeodomain interacting protein kinase 3a (hipk3a), mRNA [NM_001144047]	ENSDART00000090330	564413	NM_001144047	homeodomain interacting protein kinase 3a	hipk3a	GO:0004672|GO:0000166|GO:0006468|GO:0005524|GO:0071466	NM_001144047	AGTTTGCCATGTAGCCACTGCACTGTGCAATATTCACTATATGAGGACTGGGAAACTTTT
A_15_P110034|436832	0.00128369	1.71268	up	Danio rerio solute carrier family 35, member F6 (slc35f6), mRNA [NM_001002559]	ENSDART00000016864	436832	NM_001002559	solute carrier family 35, member F6	slc35f6	GO:0003674|GO:0016020|GO:0006810|GO:0016021	NM_001002559	ATCTTTCCTCTGCAAATGTGTGTAAATTCCTTACATTGTTGAAGAAAACATTTGTGTGCC
A_15_P350010,A_15_P663611|322241	0.0126204	1.71149	up	Danio rerio IK cytokine (ik), mRNA [NM_199589]	ENSDART00000012396	322241	NM_199589	IK cytokine	ik	GO:0060047|GO:0005634	NM_199589	ATTAGACAGAAGAAATCTCTCCATCCGCGTGAATGTGATGCACATGTACTAACAGTAGAG///GCATTTATTCAGCCTGCATTACAGTGTAATCCTGAGCAACAATAAAACAGAATAGGAGCC
A_15_P197046,A_15_P754511|541357	0.00161495	1.70984	up	Danio rerio nucleophosmin/nucleoplasmin, 3 (npm3), mRNA [NM_001013484]	ENSDART00000164214	541357	NM_001013484	nucleophosmin/nucleoplasmin, 3	npm3		NM_001013484	GGTGTGTTTGAGGTTGAGATCAGTCAAGGACTTGCCATTTTTGTATTTTTACAGATTTAT///GACTGAATGTGGTGTAGACATTAAAGCAATTTTGTACTGTCAGATGTTGAAAAGAGAATG
A_15_P456440,A_15_P103846,A_15_P335019|327168	0.00129987	1.70902	up	Danio rerio lysine (K)-specific demethylase 5Ba (kdm5ba), mRNA [NM_001128327]	ENSDART00000135443	327168	NM_001128327	lysine (K)-specific demethylase 5Ba	kdm5ba	GO:0016706|GO:0008270|GO:0005634|GO:0003677|GO:0046872|GO:0055114	NM_001128327	TCTGGATTTACATCATCTCAGACACTGGAAGGGAGCAACAGTTCTTTCTACATGCTGCAG///TGTGATGTATACTGTGGCTTTCTTTAAAACAGATCTTTTCCGATGTTAATTCAACTGTGG///GAGAATGGGCTCCTATGTGGCAAAAACCAGAACCGGGTACATTTAAAATGCTTCCAGTAC
A_15_P118595|406594	0.00960508	1.70847	up	Danio rerio heterogeneous nuclear ribonucleoprotein A/Bb (hnrnpabb), mRNA [NM_213302]	ENSDART00000160585	406594	NM_213302	heterogeneous nuclear ribonucleoprotein A/Bb	hnrnpabb	GO:0000166|GO:0003676	NM_213302	ATTTGGATTTATTTGCTAGTGACCAGCATTGTTGCTTACTGAAATCTCATTCCTATAGTG
A_15_P106978	0.000574966	1.70826	up	phospholipase A2, group XV [Source:ZFIN;Acc:ZDB-GENE-030131-6948] [ENSDART00000163398]	ENSDART00000163398		BC066589				XM_003201387	AACAATGCAGAGTTAACTGGCTATCTGTTACTCACAAAAACAGATGTTGCATACATGCCC
A_15_P110872|554154	0.00999477	1.70464	up	Danio rerio ubiquinol-cytochrome c reductase binding protein (uqcrb), mRNA [NM_001024442]	ENSDART00000151084	554154	NM_001024442	ubiquinol-cytochrome c reductase binding protein	uqcrb	GO:0005739|GO:0016020|GO:0006122|GO:0070469|GO:0006810|GO:0005743|GO:0005750|GO:0001525|GO:0055114	NM_001024442	TTGTATTTAAAAGAAAATGTATTATGTGATGAGTCCTTATTAAAATTTCCTTTCTGACAA
A_15_P119861|368909	0.00305965	1.70461	up	ribonucleotide reductase M2 b [Source:ZFIN;Acc:ZDB-GENE-030616-614] [ENSDART00000050750]	ENSDART00000050750	368909	BC108037	ribonucleotide reductase M2 b	rrm2b	GO:0009186|GO:0005737|GO:0009263|GO:0016020|GO:0016491|GO:0005971|GO:0016021|GO:0004748|GO:0006974|GO:0055114|GO:0005829		ATTATGTGCTTTAATGTTCATTTTGTGTGGTCTGTAGTACAGCCATACTGAAAGCGACAA
A_15_P658876,A_15_P105390|326954	0.00789115	1.70439	up	Danio rerio trans-2,3-enoyl-CoA reductase b (tecrb), mRNA [NM_201299]	ENSDART00000134770///ENSDART00000108838	326954	NM_201299	trans-2,3-enoyl-CoA reductase b	tecrb	GO:0006629|GO:0005737|GO:0016020|GO:0016021|GO:0016627	NM_201299	ACTGTGTTTCTGTTCTGTCAGATTGGAAACTTCTCCATCCACATCGCCTTGAGGAATCTC///ACAGGAAAATGAAGGAACCTGCTGGTGTTGAAAGTGCTTTATAAATAAATTGAGTTGTTG
A_15_P108857|436601	0.00518669	1.70264	up	Danio rerio potassium channel tetramerization domain containing 6b (kctd6b), mRNA [NM_001002329]	ENSDART00000031872	436601	NM_001002329	potassium channel tetramerization domain containing 6b	kctd6b	GO:0051260	NM_001002329	AAGATGTTAGTGTGCATGTATTTCTAACACGTTCTGTAAGTATTAAATGTCCACATGCTG
A_15_P741801,A_15_P622331,A_15_P100107|406768	0.00365936	1.70246	up	Danio rerio zgc:55262 (zgc:55262), mRNA [NM_213459]	ENSDART00000077071///ENSDART00000113658	406768	NM_213459	zgc:55262	zgc:55262	GO:0005622|GO:0004198|GO:0016787|GO:0005509|GO:0006508|GO:0008233|GO:0008234	NM_213459	GTGGTGGAGAGGATTTTAACGTCTTTATTTGTGCCAAGCATCAGATTTTACATGATGTAT///ATGTTCAAGACGTTCAAGAGTCTGGACACAGACGCTGATGGAGTCATTTCACTCACATTC///TAGGTGGTGGAGAGGATTTTAACGTCTTTATTTGTGCCAAGCAGCAGATTTTACATGATG
A_15_P163161,A_15_P668701|555882	0.0144136	1.70241	up	Danio rerio farnesyltransferase, CAAX box, alpha (fnta), mRNA [NM_001080560]	ENSDART00000158416///ENSDART00000165830	555882	NM_001080560	farnesyltransferase, CAAX box, alpha	fnta	GO:0018343|GO:0004660|GO:0018342|GO:0018344|GO:0005965|GO:0004662|GO:0008318|GO:0005953	NM_001080560	GAAACTTCTCTTGCCAAACGCATCTTCTGGTTTGTGTTACCAAACGGTGACTGTACACTC///TTGTAGCAGAAATTCTCAGTCAAGATGCCAAGAACTACCACGCATGGCAGCACAGACAAT
A_15_P623691,A_15_P207006|557970	0.00042057	1.70233	up	Danio rerio surfeit 1 (surf1), mRNA [NM_001080173]	ENSDART00000011337	557970	NM_001080173	surfeit 1	surf1	GO:0021522|GO:0016020|GO:0048568|GO:0004129	NM_001080173	ATGGACTGTGTGCTGCTACTTCCTACATGTGGTATGCAAAATTCATCATGCGTATTGCTT///GCTGCTACTTCCTACATGTGGTATGCAAAATTCATCATGCGTATTGCTTTATGAAAAATA
A_15_P109394|335810	0.014081	1.70229	up	Danio rerio vacuolar protein sorting 36 homolog (S. cerevisiae) (vps36), mRNA [NM_199977]	ENSDART00000079597	335810	NM_199977	vacuolar protein sorting 36 homolog (S. cerevisiae)	vps36	GO:0043130|GO:0005737|GO:0000814|GO:0031902|GO:0006810|GO:0043328|GO:0032266|GO:0015031|GO:0005768	NM_199977	TGTTTGGCAGTCAGTGAGAGCAATCTGTTTTGCAGTTATTCAAAGTCTTCCATGCTTTTT
A_15_P103186,A_15_P150281|415101	0.014001	1.70055	up	Danio rerio v-rel avian reticuloendotheliosis viral oncogene homolog (rel), mRNA [NM_001001841]	ENSDART00000077612	415101	NM_001001841	v-rel avian reticuloendotheliosis viral oncogene homolog	rel	GO:0006355|GO:0000977|GO:0003700|GO:0046982|GO:0000981|GO:0007249|GO:0005634|GO:0000122|GO:0003677|GO:0038061|GO:0005829|GO:0005737|GO:0006954|GO:0045944|GO:0045087|GO:0003682|GO:0045893|GO:0034097|GO:0033256	NM_001001841	CTATTTGACCCTATAGATGCCATGAGAAATCATGGAAATGATTGCTGACAAGAGAAAATG///TGTAAATGCTGATTCACACCGCACTGATAGATGACGATATACAGACAGGACAATCAAAAG
A_15_P624096,A_15_P580942|415162	0.00316154	1.70002	up	Danio rerio ubiquitin-conjugating enzyme E2L 3a (ube2l3a), mRNA [NM_001002072]	ENSDART00000028870	415162	NM_001002072	ubiquitin-conjugating enzyme E2L 3a	ube2l3a	GO:0000166|GO:0016874|GO:0005575|GO:0005524	NM_001002072	GGGCAGAATACTGCGGTGAACCAGAGTATAATGTTAAGCCTTTCACATTTATGACATTAA///AATTGTGGTCAGCGAATCATGATAATGAGAACTCGATGATGATGATAGAAGTGGTGAGAT
A_15_P181536|567075	0.00590777	1.69969	up	Danio rerio hypothetical protein LOC567075, mRNA (cDNA clone IMAGE:7054526), partial cds. [BC115274]		567075	BC115274	SEC16 homolog A (S. cerevisiae)	sec16a		XM_009292711	CTGTTTGAAGGAAGCTTGGACTTTTCCAATGTGTTTAGAAATTGACTGTACAATTCTTGA
A_15_P495682,A_15_P749221,A_15_P103004|336335	0.00408109	1.6992	up	Danio rerio si:ch211-51e12.7 (si:ch211-51e12.7), mRNA [NM_001044754]	ENSDART00000145428///ENSDART00000067489	336335	NM_001044754	si:ch211-51e12.7	si:ch211-51e12.7	GO:0008150|GO:0003674|GO:0005575	NM_001044754	TTAAGCCTCGTCGTTTAGAGGAGACCCCAATCTCATAAGATGGATACTGAAATGGAGCAG///GGGTTGAATGTTAAAGTCACAGATACATGGATTCATTTAACAGTAGAGTAGCTCTATTTC///GGCACATTCACGTATTGTAACCGATAAAGTCATGTGAGTTTGTGAATGTAAACTGAACCG
A_15_P384570,A_15_P645734,A_15_P621616|393498	0.00691972	1.69875	up	Danio rerio SPRY domain containing 7b (spryd7b), mRNA [NM_200526]	ENSDART00000101177	393498	NM_200526	SPRY domain containing 7b	spryd7b	GO:0008150|GO:0003674|GO:0005575	NM_200526	TATGATCATGTGGCACTAAATCTGTCCTTAAATGGGAAGAACATGCACTGTCCCGCCTCA///GCCAAATCAAATGGTAGGAGTATTGTGAACATTTACACACCAGTCTGTACAAAAATAAAG///GGTAGGAGTATTGTGAACATTTACACACCAGTCTGTACAAAAATAAAGTGCTATATTTCG
A_15_P115070|436991	0.00839743	1.69872	up	Danio rerio ubiquitin domain containing 2 (ubtd2), mRNA [NM_001002718]	ENSDART00000135256	436991	NM_001002718	ubiquitin domain containing 2	ubtd2	GO:0003674|GO:0005737	NM_001002718	GTGTGCTAACCGCTAGCTCACGATTTAAGTGTTTTTAAATGGATTTAGCGTCCTGTTGAA
A_15_P662966|791158	0.00419839	1.69856	up	Danio rerio transmembrane p24 trafficking protein 1b (tmed1b), mRNA [NM_001080640]	ENSDART00000098308	791158	NM_001080640	transmembrane p24 trafficking protein 1b	tmed1b	GO:0003674|GO:0016020|GO:0006810|GO:0016021	NM_001080640	GCTTTGGGAGATTGTGTGATGTCGGCACAAAGGGAATCTTCTGTACAGCTCTGATTTTTT
A_15_P719746,A_15_P203821,A_15_P102166|245697	0.00531549	1.6937	up	Danio rerio flotillin 1b (flot1b), mRNA [NM_201456]	ENSDART00000104025	245697	NM_201456	flotillin 1b	flot1b		NM_201456	TTTCCTGACACTACAGGTAAAAGAGAACTCGCTGATGTTGGACTATATTGAATTTGTATT///AAAGCTGCCTATGATGTTGAGGTCAACACCAAGAAGGCAGAGTCTGAAATGGCCTATCAA///TCCGTATTGCCTTACTGTATGTTCATTGGTGATGTAGATGTTTTCACCTTAAACTGTAGA
A_15_P105967,A_15_P492197|259256	0.01784	1.69341	up	Danio rerio replication factor C (activator 1) 3 (rfc3), mRNA [NM_201457]	ENSDART00000131685	259256	NM_201457	replication factor C (activator 1) 3	rfc3	GO:0006260|GO:0006261|GO:0003689|GO:0003677	NM_201457	TAAGGAAATGTAAATGAGAGATTATATTACTGTTTTTCATAATAAAAGACATCTACAAAA///AAATTCATGGCCATCTACAAGAAGTTTATGGAAGATGGGCTTGACAACTTTATGTTCTAA
A_15_P117345|394116	0.00176226	1.69257	up	Danio rerio zgc:66388 (zgc:66388), mRNA [NM_201141]	ENSDART00000166964	394116	NM_201141	zgc:66388	zgc:66388	GO:0005737|GO:0000398|GO:0031386|GO:0005634|GO:0006464	NM_201141	GTCTGAAAGTGTGTTCAGTTGACTTGTTTTGATATGATTTGCAAATAAACTCATATTTAT
A_15_P196441|492350	0.0179797	1.69193	up	Danio rerio sphingosine-1-phosphate receptor 5a (s1pr5a), mRNA [NM_001007316]	ENSDART00000132987	492350	NM_001007316	sphingosine-1-phosphate receptor 5a	s1pr5a	GO:0007165|GO:0016020|GO:0007186|GO:0004930|GO:0016021|GO:0004871|GO:0038036	NM_001007316	GTGTCTGTGTACAGAAAACGATGCATTAGTACGTGTTTAAATGTATTTTGTTGGTCCTAA
A_15_P105128,A_15_P630571|100148504	0.0041387	1.69111	up	Danio rerio Mediator of RNA polymerase II transcription subunit 11, mRNA (cDNA clone IMAGE:7913847), partial cds. [BC133894]///Danio rerio mediator complex subunit 11 (med11), mRNA [NM_001160035]	ENSDART00000134790	100148504	BC133894///NM_001160035	mediator complex subunit 11	med11	GO:0006355|GO:0001104|GO:0006357|GO:0016592|GO:0005634|GO:0006351	NM_001160035	GGATAACCCTGTATGACAGACCCTGTGATTTATTTAAATCATTCTTTGTTGTAATACAGC///AGCCAACAAACACTTTTTATTTTTCACAATCTAAAGGATAACCCTGTATGACAGACCCTG
A_15_P107934,A_15_P243876|393251	0.015686	1.6894	up	Danio rerio tetraspanin 31 (tspan31), mRNA [NM_200281]	ENSDART00000113179	393251	NM_200281	tetraspanin 31	tspan31	GO:0016020|GO:0005887|GO:0016021|GO:0007166	NM_200281	AACCGTACTAACAGCATCAGGTCCATGATTTTAGCACTGAGCAATATGGAAGCCTGTTTT///CCAACCTCCAGGCAGACATTATGTCTGATCTACACTTGTGTACATCTCCATGTACACAAA
A_15_P100161|321460	0.00229579	1.6873	up	Danio rerio increased sodium tolerance 1 homolog (yeast) (ist1), mRNA [NM_212585]	ENSDART00000123273	321460	NM_212585	increased sodium tolerance 1 homolog (yeast)	ist1	GO:0003674|GO:0048675|GO:0007032|GO:0005575	NM_212585	TCGCCCTTAAATCATCTGAACACAAATCTGGCAATGTTTGGGTGTGTTTGATACTTATTT
A_15_P673821,A_15_P170051|550334	0.0106456	1.68711	up	Danio rerio HIG1 hypoxia inducible domain family, member 2A (higd2a), mRNA [NM_001017641]	ENSDART00000074216	550334	NM_001017641	HIG1 hypoxia inducible domain family, member 2A	higd2a	GO:0008150|GO:0003674|GO:0016020|GO:0016021	NM_001017641	TTATAGTAGGTGTAGCTGCTACAGCGCTGAAGGCCAAACCGTGAAACAACCCAAAAAACA///GCGGTAAAAAAGCGGCCTCTTTTTGTCTGCTTTACCATATTGATGACTAGTGCATTGTTT
A_15_P725056|393313	0.00246578	1.68594	up	Danio rerio ubiquitin-conjugating enzyme E2Nb (ube2nb), mRNA [NM_200342]	ENSDART00000067433	393313	NM_200342	ubiquitin-conjugating enzyme E2Nb	ube2nb	GO:0050852|GO:0043130|GO:0031372|GO:0016574|GO:0033182|GO:0031058|GO:0005634|GO:0045739|GO:0005524|GO:0006301|GO:0070534|GO:0005737|GO:0051092|GO:0000166|GO:0000724|GO:0042769|GO:0051443|GO:0043123|GO:0000729|GO:0031625	NM_200342	CGTGGAATCTGTACGAATCGTCTGGGAAAATTGAATCTGTAAATGTTCAGTTTTAGTAAA
A_15_P437695,A_15_P152446|492362	0.0099849	1.68393	up	Danio rerio kelch-like family member 12 (klhl12), mRNA [NM_001007328]	ENSDART00000158788	492362	NM_001007328	kelch-like family member 12	klhl12	GO:0030134|GO:0004842|GO:0006513|GO:0007275|GO:0031410|GO:0048208|GO:0009952|GO:0060028|GO:0000139|GO:0006810|GO:0031463|GO:0016055|GO:0016192	NM_001007328	ACTATGGAGATCCTGCTGGATTTTGTTTACACAGAGACAGTGCTGGTCACGGTAGAAAAC///CAGCAGTATATCATTGGTGTGATATGCAGTTTTCACATTGTGACTACAATGATAAAGACA
A_15_P102815,A_15_P656616,A_15_P367640,A_15_P742086|393480	0.00541774	1.68278	up	Danio rerio elongation factor Tu GTP binding domain containing 2 (eftud2), mRNA [NM_200508]	ENSDART00000127309///ENSDART00000130575///ENSDART00000140067	393480	NM_200508	elongation factor Tu GTP binding domain containing 2	eftud2	GO:0005622|GO:0000166|GO:0003924|GO:0060322|GO:0043010|GO:0005525|GO:0006414	NM_200508	TGTGGTGACCTTTTGTGAGACTGTCGTGGAAACTTCTTCTTTGAAGTGTTTTGCTGAAAC///GCAGTCTAGTGTCATTTGTGTAAGTGTGATTAAAAAGAAAGGATTTGGCCTGTGAAAAAA///CCCCTTGCAGTCTAGTGTCATTTGTGTAAGTGTGATTAAAAAGAAAGGATTTGGCCTGTG///AAACGCCCCATAAAAAGAATAAAATCACCATGATTGCTGAGCCATTGGAGAAGGGTCTTG
A_15_P263451,A_15_P433180,A_15_P753916,A_15_P100678|562166	0.0089332	1.68188	up	Danio rerio adaptor-related protein complex 1, beta 1 subunit (ap1b1), mRNA [NM_001128530]	ENSDART00000137128	562166	NM_001128530	adaptor-related protein complex 1, beta 1 subunit	ap1b1	GO:0035315|GO:0030131|GO:0048839|GO:2000649|GO:0015031|GO:0006886|GO:0030117|GO:0006897|GO:0016020|GO:0008565|GO:0006810|GO:0050974|GO:0016192|GO:0048884|GO:0090003	NM_001128530	GTCCAGCAAAGAATTTTGCTTTACGTTTTATTGAGTTCTGTCATGAATGCATCATCTGTT///TGAAAGACCTTATCTCTGATTCCAACCCTATGGTGGTAGCATATGCAGTAGCAGCTCTGT///AAATATAATGACCCAATCTATGTCAAGCTGGAGAAGCTGGATATAATGATCCGCCTGGCC///CATGCCTGCTGCTCTGAGCAATGCTCCGGCTGTTGGAGGTGGATTGGGAGACCTTTTTGA
A_15_P119740|405805	0.00281891	1.68107	up	Danio rerio tribbles pseudokinase 3 (trib3), mRNA [NM_212869]	ENSDART00000036513	405805	NM_212869	tribbles pseudokinase 3	trib3	GO:0001947|GO:0007368|GO:0004672|GO:0043405|GO:0003714|GO:0032436|GO:0031434|GO:0006468|GO:0005634|GO:0005524	NM_212869	GTGTACACTACATTTGTTGTTGTTTCAAGGGGTGATGTACCTACAAGCGAGTATTTTGTT
A_15_P238151|503869	0.0184209	1.68029	up	Danio rerio betacellulin, epidermal growth factor family member (btc), mRNA [NM_001044764]	ENSDART00000168728	503869	NM_001044764	betacellulin, epidermal growth factor family member	btc	GO:0008284|GO:0005154|GO:0016020|GO:0007173|GO:0016021|GO:0008083|GO:0005615	NM_001044764	AAGCAAACAATTGATGAAGATGACAAGCACACTCCGCTAAACGCACATGAAGGGGTTCCA
A_15_P673836,A_15_P100226|751728	0.00344329	1.6793	up	Danio rerio transmembrane protein 14Ca (tmem14ca), mRNA [NM_001045438]	ENSDART00000113493	751728	NM_001045438	transmembrane protein 14Ca	tmem14ca	GO:0003674|GO:0016020|GO:0016021|GO:0006783	NM_001045438	GGAGCTGGAATGTTACAGAAACCTCAGAAATCATTGATACTGAAAACAAAATCATGTCTG///CAGAAACCTCAGAAATCATGATACTGAAACAAAAATCATGTCTGCTATTGTTCAAAGTGA
A_15_P112385|323607	0.00279892	1.67715	up	Danio rerio thioredoxin-related transmembrane protein 1 (tmx1), mRNA [NM_001115133]	ENSDART00000026313	323607	NM_001115133	thioredoxin-related transmembrane protein 1	tmx1	GO:0034976|GO:0016020|GO:0003756|GO:0045454|GO:0016021	NM_001115133	AGTGAGAGAATTAAGTTTTCGAAGAAGTTTCTGTTTTTTGAGTGAGTGAAGCAGGACTGT
A_15_P738426,A_15_P554532|559900	0.0193697	1.67585	up	family with sequence similarity 98, member A [Source:ZFIN;Acc:ZDB-GENE-091202-6] [ENSDART00000156411]	ENSDART00000156411	559900	XM_679482	family with sequence similarity 98, member A	fam98a	GO:0072669	XM_679482	CTGACTGTGTGGAAACCCTAAGATTGATTGATTGACTGACTGAGTTGATTTGAGATTTCT
A_15_P733926	0.0117198	1.67426	up	nap17f01.y1 Zebrafish anterior segment (minus lens). Unnormalized (nap) Danio rerio cDNA clone nap17f01 5', mRNA sequence [DN897105]			DN897105					ATGCAGACACTGTATGCTTTCATCTTCTTCTCAAAGGTTTTGTGATTGAAAACTCGTTCT
A_15_P732866,A_15_P727031,A_15_P143966,A_15_P101330,A_15_P106315|557528	0.00511516	1.67371	up	Danio rerio RNA binding motif protein 4.2 (rbm4.2), mRNA [NM_199677]	ENSDART00000112169///ENSDART00000077395	557528	NM_199677	RNA binding motif protein 4.2	rbm4.2	GO:0000166|GO:0008270|GO:0003676|GO:0046872	NM_199677	TCTGGTTATTTTTCTTTTGGCAATAATAATGCCAGCATTGTGTATATGCGGGGGGTGTGG///TGCAGCTGCAACAGACTTAATGGGAAAATAAACTCAAATTCGACATTCCACTTTCTTCTT///TTGTGAAGGACTATGCATTTGTTCACATGGAGAGAATGGATGATGCCATGGAGGCCATCA///TTTTCTTTTGGCAATAATAATGCCAGCATTGTGTATATGCGGGGGGTGTGGCAATCTGTA///TTTACATCTTGCTCGTTGAAATGTCTTGTATCTAATGCGTTAAACTGGACATACAACTTG
A_15_P174051|317744	0.0151412	1.67121	up	Danio rerio DNA (cytosine-5-)-methyltransferase 3 beta, duplicate b.1 (dnmt3bb.1), mRNA [NM_001025450]	ENSDART00000053418	317744	NM_001025450	DNA (cytosine-5-)-methyltransferase 3 beta, duplicate b.1	dnmt3bb.1	GO:0010468|GO:0006306|GO:0009008|GO:0008168|GO:0032259|GO:0016740	NM_001025450	GTGCCTGAAAACGGCCAGGGTTCACATGCGGGTAGATTAATCTTTTATTATCATGAGAAA
A_15_P464725|326736	0.0009434	1.67094	up	CT609156 ZF_mu Danio rerio cDNA clone ZF_mu_166i07 5', mRNA sequence [CT609156]		326736	CT609156	wu:fe11f09	wu:fe11f09			GAGTTTAAAACCATGCATCTGGTTTTCAGTTTGTTGCTTCGCATTGTGAAAATATCAAGC
A_15_P101124|334717	0.000227877	1.66706	up	Danio rerio barrier to autointegration factor 1 (banf1), mRNA [NM_205562]	ENSDART00000053794	334717	NM_205562	barrier to autointegration factor 1	banf1	GO:0005694|GO:0005634|GO:0003677	NM_205562	ATTAAACTGCTGCATGGATGTTCTAAGAAACACTGATAAATGTTCTTGTGGCTCTAAAAC
A_15_P349475,A_15_P198251,A_15_P709006|553330	0.000161667	1.66661	up	Danio rerio Niemann-Pick disease, type C1 (npc1), mRNA [NM_001243875]	ENSDART00000103596	553330	NM_001243875	Niemann-Pick disease, type C1	npc1	GO:0001666|GO:0035855|GO:0016020|GO:0006869|GO:0008158|GO:0030301|GO:0016021|GO:0055113|GO:0043009	NM_001243875	AGACAACAACACAGATGTGGGCGCCACATACTTCATGAGTTACCACACCATCCTGAAAAA///CATGGACATTATAGCAGTCTAAAGTTTCTGCTTTGTGCATAAACGTTCTTGATTTGAAGA///ACATGTTTAGTATCAGCAACGGACAGGTTCCCTTTGGCATCGAACCGATTTTCACAGATG
A_15_P101475|337838	0.0014352	1.6663	up	Danio rerio guanine nucleotide binding protein (G protein), gamma 5 (gng5), mRNA [NM_214721]	ENSDART00000058258	337838	NM_214721	guanine nucleotide binding protein (G protein), gamma 5	gng5	GO:0007165|GO:0046982|GO:0016020|GO:0007186|GO:0005886|GO:0005694|GO:0005834|GO:0005634|GO:0004871|GO:0000786|GO:0003677	NM_214721	GGCACAGCAGGGGGAACTTAGTAATTTATTGTGCCTTTTTAACATTGTAGTCTATTTCTC
A_15_P722416,A_15_P649446,A_15_P152806|394013	0.0076338	1.66566	up	Danio rerio cell division cycle 37 homolog (S. cerevisiae) (cdc37), mRNA [NM_201038]	ENSDART00000165339	394013	NM_201038	cell division cycle 37 homolog (S. cerevisiae)	cdc37	GO:0007049|GO:0019901|GO:0051301	NM_201038	TATCGAGGTGTCCGACGATGAGGACGACACACACCCGAACATCGACACACCGAGTCTGTT///AACAATCCGAATAATCACAGCAATAATACCGACACACACCGCATTACAGCGGAAACACAA///TTTCCTGATCTGTGTTTCTCTGTTAGTGCTGATATTAATAAACTGGGCTGATGGAAAAAA
A_15_P659116,A_15_P657806,A_15_P131931,A_15_P623636|57924	0.00549219	1.6656	up	Danio rerio smx5 (smx5), mRNA [NM_131496]	ENSDART00000160707///ENSDART00000104394	57924	NM_131496	smx5	smx5	GO:0006397|GO:0000932|GO:0000398|GO:0003723|GO:0071013|GO:0046540|GO:0005688|GO:0071011	NM_131496	AGTGGACACACAGCTACTACAGGATGCTGCACGCAAAGAAGCTACACAACAGAAACAATA///GTTGGTAAAGTTCTGTACTGCATACCAATGACTTTTAGTTAGGTTCACACATTGATGCAA///AAATATCCGCACATGTTGTCTGTGAAGAACTGCTTCATTCGTGGATCAGTGGTGCGATAC///CCTAGTCCCAAACAAAAAAGTAAGTTGTTTAGAGTAAAAGAAACTCGTAGTTACTGTTCC
A_15_P119587|563316	0.0175543	1.66509	up	Danio rerio similar to Ap3b1 protein, mRNA (cDNA clone IMAGE:7038326), partial cds. [BC155650]		563316	BC155650	AP-3 complex subunit beta-1	LOC563316		XM_009300059	TGTGAAGTGCCTTTTCTAAAATGATGAATCTAAGTGCCAGACGAGTTACATTACAGTGAT
A_15_P737976	0.0080086	1.66504	up	Rep: Cytoplasmic polyadenylation element-binding protein 4 (CPE-binding protein 4) (CPE-BP4) (hCPEB-4). - Takifugu rubripes, partial (83%) [TC377054]			XM_009295676			GO:0005739|GO:0008150|GO:0005737|GO:0016021|GO:0005575|GO:0008187|GO:0005615	XM_009295676	CGAAATGTTCATATTCTAGGAGTTGGTCTGTAAGTGCTAGTGAAACGAAAAGAAAAATCT
A_15_P520472	0.00208657	1.66445	up	R3H domain containing 1 [Source:ZFIN;Acc:ZDB-GENE-030131-7119] [ENSDART00000157802]	ENSDART00000157802		XM_009296218				XM_009296218	GGCTGTACAATGTTTGCTGGTGCAAGTTGTTTTTATCTCAGTTTGAAACCAATAAATGTT
A_15_P110060,A_15_P726221,A_15_P725886|406735	0.00442174	1.66422	up	Danio rerio heterogeneous nuclear ribonucleoprotein R (hnrnpr), mRNA [NM_213426]	ENSDART00000160560///ENSDART00000027864	406735	NM_213426	heterogeneous nuclear ribonucleoprotein R	hnrnpr	GO:0019013|GO:0030529|GO:0048846|GO:0003729|GO:0019012	NM_213426	AGAGCTGCGGCCGCTGGTCTGATGTTTGTATTTATAACTTTATTTTTATTTTGTTCAGTT///GCTTACCTTAAGAGCTGCGGCCGCTGGTCTGAAGTTTGTATTTATAACTTTATTTTTATT///ACCAAGATCAAGGCTCTGCTGGATAGGACCGGATACACACTGGATGTCACCACCGGTCAG
A_15_P110167|393694	0.00210926	1.66398	up	Danio rerio cell division cycle 123 homolog (S. cerevisiae) (cdc123), mRNA [NM_200721]	ENSDART00000111986	393694	NM_200721	cell division cycle 123 homolog (S. cerevisiae)	cdc123	GO:0007346|GO:0007049|GO:0005737|GO:0001732|GO:0007050|GO:0006417|GO:0051301	NM_200721	TCTGTAATAATGCACAAACACTCTTAACACTTTCACTGTGCAATAGATGTTAAACTGTGC
A_15_P582597,A_15_P737891,A_15_P677096|566338	0.00309944	1.66314	up	si:ch73-71c20.5 [Source:ZFIN;Acc:ZDB-GENE-060810-58] [ENSDART00000155052]	ENSDART00000155052	566338	EH495877	si:ch73-71c20.5	si:ch73-71c20.5	GO:0008150|GO:0003674|GO:0016020|GO:0016021	XM_689610	AGAAAGCAGGCATTTATTACTGGCGGACCTGTTGATCTAATGATTGTGGAGCTGAAGACT///TTAGACATTGTGTACACATTTTGAAGCAACTGCAAGGGGGAAAATACAGAAAAACTGAAT///ACATTGTGTACACATTTCGAAGCAACTGCAAGGGGGAAAATACAGAAAAACTGAATTAAA
A_15_P739971,A_15_P263036|561769	0.00563966	1.66281	up	si:dkey-276j7.1 [Source:ZFIN;Acc:ZDB-GENE-060720-44] [ENSDART00000121822]///si:dkey-276j7.1 [Source:ZFIN;Acc:ZDB-GENE-060720-44] [ENSDART00000157058]	ENSDART00000121822///ENSDART00000157058	561769	XM_685177	si:dkey-276j7.1	si:dkey-276j7.1		XM_685177	CTTGCTGTCAGTTCATGTGTATAAATGATTACTGAATAAAGTTGCATGAGCATGGAATGT///GTTCTGTGCTGTATTATATTCGTTTCTTCCTTCTAAAACAATGTTTACACTTGCTGTCAG
A_15_P106190,A_15_P756211,A_15_P223936|321550	0.00236744	1.66215	up	Danio rerio transmembrane p24 trafficking protein 2 (tmed2), mRNA [NM_199548]	ENSDART00000037183///ENSDART00000133452///ENSDART00000135745	321550	NM_199548	transmembrane p24 trafficking protein 2	tmed2	GO:0016020|GO:0006810|GO:0016021	NM_199548	TGTCTGAACCAACTCTTACATGAATGATGAATACTAAAGTTATTTGGCTAAGACTACTGG///ATTAATTCACCGCACCAAACATGTTTACGTTCTCGGAACTCATCGTTCTCCTTTGCGCGT///AAGTTCTGCTTCAGCAATGAGATGTCCACCATGACCCCCAAGATTGTGATGTTCACCATT
A_15_P226406	0.000525186	1.66202	up	Rep: Homolog of Homo sapiens "Splice Isoform 1 of Supervillin - Takifugu rubripes, partial (31%) [TC383090]								GGATGAATGTGTGTTGTATTATGCTAGCAAAGCATGTACTATATCAGCTATTGCTTGATA
A_15_P343645,A_15_P696121|101885079	0.00435142	1.66087	up	si:ch73-248e21.5 [Source:ZFIN;Acc:ZDB-GENE-120215-255] [ENSDART00000151282]	ENSDART00000151282	101885079	XM_005164075	si:ch73-248e21.5	si:ch73-248e21.5	GO:0016020|GO:0016021	XM_005164075	TGATGGATGAAGGTAGCAATGATGTTGTTGTGAACTACACAAACCCAACAAAAGCAGTCT///TGACATTACAGAGTTCTGGTATGCAAACAGACGCATGAGAGAAGAGAGGATGAGGGACAT
A_15_P498132,A_15_P729471,A_15_P683566,A_15_P519027|561802	0.00329604	1.66073	up	R3H domain and coiled-coil containing 1-like [Source:ZFIN;Acc:ZDB-GENE-030131-4156] [ENSDART00000152528]///fk49d03.x1 Zebrafish 15-19hr embryonic cDNA Danio rerio cDNA 3', mRNA sequence [AW777696]	ENSDART00000152528	561802	XM_685202///EH582215///AW777696	R3H domain and coiled-coil containing 1-like	r3hcc1l	GO:0000166|GO:0035145	XM_685202	ACCAAGGCTTTGTAAACCATCGGCACATTCTAATACCAAACTTCCTGTATATGTTATTTA///GATTTATGATTTCCCAACCGAATTCAAGACGGAGGATTTGGTCAGATCCTTCAGCTCCTT///CCAAGGCTTTGTAAACCATCGGCACATTCTAATACCAAACTTCCTGTATATGTTATTTAG///GGGTTAAAACATTACTGTAATGCTTGACCAGTTCAGAGCTCTTAATAATTTTCCCCATAA
A_15_P178771|558466	0.00811428	1.66028	up	uridine-cytidine kinase 1-like 1b [Source:ZFIN;Acc:ZDB-GENE-090311-45] [ENSDART00000099903]	ENSDART00000099903	558466	BC146741	uridine-cytidine kinase 1-like 1b	uckl1b	GO:0016310|GO:0000166|GO:0044211|GO:0044206|GO:0016301|GO:0004849|GO:0008152|GO:0043097|GO:0006206|GO:0005524|GO:0016740|GO:0005829	XM_005162007	GCCTATTGAATGTATCCACTGTGATGTTTTGTTGAACAACGGGAATAAAAATCATACGTT
A_15_P168761,A_15_P264451,A_15_P100310|327176	0.000365356	1.65988	up	Danio rerio protein-L-isoaspartate (D-aspartate) O-methyltransferase domain containing 1 (pcmtd1), mRNA [NM_001030067]	ENSDART00000158801///ENSDART00000172652	327176	NM_001030067	protein-L-isoaspartate (D-aspartate) O-methyltransferase domain containing 1	pcmtd1	GO:0004719|GO:0006464	NM_001030067	CACGCTGTCGTAACAACTTGTTTGCAATATATTGTCAGCATATGAAATCTTTGGCTTCAT///TTGCATCTATTCTGAAGTGATGGAGGCGCTGAAACTGCAGCAGGGGTTGTCTTTTCTAAA///GCTTGTATTGTTGTAAGACCAGCCTGTTTGACGAGTCCAATAATGACAGTTTTCTTTTTT
A_15_P117656|415157	0.00564172	1.65952	up	Danio rerio splicing factor 3b, subunit 6 (sf3b6), mRNA [NM_001002067]	ENSDART00000017485	415157	NM_001002067	splicing factor 3b, subunit 6	sf3b6	GO:0000166|GO:0000398|GO:0005684|GO:0071013|GO:0003676|GO:0071011|GO:0005689|GO:0005686	NM_001002067	AAGGACTGTTTGACCATTGTTCTTTGCTTGAACTGAAGTCTTTTGGCAGACTTAATTTCT
A_15_P403515|570260	0.00496519	1.65894	up	si:dkey-19e4.5 [Source:ZFIN;Acc:ZDB-GENE-030131-1852] [ENSDART00000151658]	ENSDART00000151658	570260	XM_002662398	si:dkey-19e4.5	si:dkey-19e4.5	GO:0004045	XM_002662398	GTGCCTGTAGAACCCAAATGTTTTGATGATTGTGAAATCAAATAGCCATTGTCAAAGTAA
A_15_P579592|368632	0.0146767	1.65817	up	Danio rerio ORMDL sphingolipid biosynthesis regulator 1 (ormdl1), mRNA [NM_200093]	ENSDART00000014660	368632	NM_200093	ORMDL sphingolipid biosynthesis regulator 1	ormdl1	GO:0016020|GO:0005783|GO:0006672|GO:0005789|GO:0016021|GO:0090155	NM_200093	TGTTGATAACCCTTTGTACTTTGTACCGCAGTTGTGTACACTTAGCAGTTTTGTACAGTC
A_15_P163466|402913	0.0122392	1.65743	up	Danio rerio UBX domain protein 7 (ubxn7), mRNA [NM_001001951]	ENSDART00000017852	402913	NM_001001951	UBX domain protein 7	ubxn7	GO:0008150|GO:0003674|GO:0005575	NM_001001951	CAGGAATGGATGGATTAGCTGGACATTTAGCTATAGTAAGTTTCTGTCTCCTTTTTTATA
A_15_P115224,A_15_P638516|751699	0.00488097	1.65712	up	Danio rerio mitochondrial inner membrane organizing system 1 (minos1), mRNA [NM_001142955]	ENSDART00000160853	751699	NM_001142955	mitochondrial inner membrane organizing system 1	minos1	GO:0005739|GO:0008150|GO:0003674|GO:0016020|GO:0016021	NM_001142955	TCCATGTTCTTGTACAGGACACACTGTTTATTTAATAAAATGTGGAGTTTTGACGTTTGC///TATTCCAACTGCCAGAATGACTTGAGATCACATTATCAGCTGCACAGAAGCGCTGCTAAG
A_15_P142511|561952	0.0136788	1.65501	up	Danio rerio membrane-associated ring finger (C3HC4) 5 (march5), mRNA [NM_001082827]	ENSDART00000043069	561952	NM_001082827	membrane-associated ring finger (C3HC4) 5	march5	GO:0016020|GO:0008270|GO:0016021	NM_001082827	GGAGTTGCTTGTTATTTGTTTTATGGGCTTTACGACTTTTTAAGAAAGAGACTGAGGAAA
A_15_P105607,A_15_P110106|100150270	0.00634947	1.65471	up	solute carrier family 26, member 10 [Source:ZFIN;Acc:ZDB-GENE-030131-9845] [ENSDART00000111570]	ENSDART00000111570	100150270	XM_001921731///CA474647	solute carrier family 26, member 10	slc26a10	GO:0019531|GO:0055085|GO:0005254|GO:0015116|GO:0016020|GO:0005887|GO:0015301|GO:0015106|GO:0042391|GO:0006810|GO:0008272|GO:0008271|GO:0051453|GO:0016021	XM_001921731	CGGGCTGATGAACTACATGAATCCTCAGCATATCTTTGTAACAATCCATGATGCCGTGGT///ATTAGCACTGTAGAGCAAGGAGTTGCAGACAGTTCATTTTCTTCAAAGAATGACTTGTTC
A_15_P384115,A_15_P106067|406598	0.0138018	1.65437	up	Danio rerio phosphatidylinositol-4,5-bisphosphate 3-kinase, catalytic subunit gamma (pik3cg), mRNA [NM_213306]	ENSDART00000009076	406598	NM_213306	phosphatidylinositol-4,5-bisphosphate 3-kinase, catalytic subunit gamma	pik3cg	GO:0005886|GO:0048015|GO:0030593|GO:0014065|GO:0010818|GO:0070527|GO:0002250|GO:0046854|GO:0016310|GO:0006954|GO:0046934|GO:0016301|GO:0045087|GO:0016303|GO:0016773|GO:0035005|GO:0006468|GO:0005944|GO:0016740	NM_213306	TCTTTCCTTGTTACCTTACGGCTGCATTTCCACTGGAAATAAAATTGGAATGATTGAAAT///GAGTACTGACGTGAGATTGCTTTCATCATGTATGGATTACCAATATAGTACACGTTTCCA
A_15_P120501	0.0188501	1.65366	up	Rep: Chromosome 1 SCAF14995, whole genome shotgun sequence - Tetraodon nigroviridis (Green puffer), partial (18%) [TC382382]			XM_009296311			GO:0005802|GO:0005215|GO:0006726|GO:0005794|GO:0051138|GO:0019882|GO:0048007|GO:0016192|GO:0006886	XM_009296311	GTTCAGTCTTCTGATTATGGCAACTTACATCTGCATAGGTTGACCCGATTAATGCCGTTT
A_15_P107356,A_15_P227921|325609	0.00871022	1.65291	up	Danio rerio activating transcription factor 1 (atf1), mRNA [NM_199723]	ENSDART00000065038	325609	NM_199723	activating transcription factor 1	atf1	GO:0043565|GO:0006355|GO:0003700|GO:0046982|GO:0006357|GO:0005634|GO:0003677	NM_199723	TCGAATCAGGGAGCATACGATGAAAAACAAAACATACAATGTCACTTGTTTTAGGTAAAG///AAGTCAAGAGAGATCTTAGCTCGGCGCCCATCTTACAGGAAGATCCTAAATGATCTGTCA
A_15_P423115	0.0116444	1.65231	up	Rep: Transcriptional repressor NF-X1 (Nuclear transcription factor, X box-binding, 1). - Takifugu rubripes, partial (80%) [TC436018]			XM_685467			GO:0006820|GO:0005515|GO:0006821|GO:0008509|GO:0030018|GO:0003700|GO:0006366|GO:0005615|GO:0006954|GO:0005452|GO:0030274|GO:0045347|GO:0004871|GO:0043123|GO:0050700|GO:0043065|GO:0006873|GO:0003779|GO:0004089|GO:0000122|GO:0008022|GO:0007165|GO:0005887|GO:0004674|GO:0015701|GO:0016021	XM_685467	TGAAGTCGATGTAAGAGAGCCTTATCGAGACAACCGATGGAAGAAACCCAATAAAGCAAG
A_15_P178246,A_15_P590842|571837	0.0154082	1.65231	up	zmp:0000001167 [Source:ZFIN;Acc:ZDB-GENE-140106-127] [ENSDART00000110598]	ENSDART00000110598	571837	BC134197///XM_002666774	zmp:0000001167	zmp:0000001167		XM_002666774	AAAGAAGGATCCAGTGTCCAATTCTGTAACAACAACAACCACTACGACAGGAGAGTCGGA///TATTATTCATGCGAACTCATTACGCTAAACCGTGTAACTTGATATCAGCTTTTGTTTCTC
A_15_P629201,A_15_P736946,A_15_P565302,A_15_P664036|368329	0.00165946	1.65223	up	Danio rerio cyclin-dependent kinase inhibitor 1Bb (cdkn1bb), mRNA [NM_212792]	ENSDART00000076417///ENSDART00000144346	368329	NM_212792	cyclin-dependent kinase inhibitor 1Bb	cdkn1bb	GO:0016310|GO:0005737|GO:0016301|GO:0042127|GO:0004861|GO:0007050|GO:0005634|GO:0016740	NM_212792	GAGCGATTTTTACACTGCCTGTGTATTTGTGTACTTTTGAGAAATGTACCTGTGTACATA///CTGTGTACTTTGTGAGAAATGTACCTGTGTACATAACTTTGTAAAAACCCTGAGAAGTTT///TTCTATATATTTTGTTTGGGCGTCTGAAAACAGAGGAGCGAGGAGGGGGATAAAGAGACT///CCTCTGAGAGCAGTTAATGTAGCAGTGTGCAATTAGGTTGAATTTCCTTTTTTGCTCATA
A_15_P711301|100150204	0.0135676	1.65209	up	SUMO-interacting motifs containing 1 [Source:HGNC Symbol;Acc:HGNC:24779] [ENSDART00000169730]	ENSDART00000169730	100150204	XM_001922548	si:ch211-199b20.3	si:ch211-199b20.3		XM_001922548	GCGTCTGTTTAGTCACTACACTCGTTAGCATTGCTGAGTAATTGCAATTAAAATATTTTG
A_15_P117015|335511	0.00347911	1.65185	up	Danio rerio FGFR1 oncogene partner 2 (fgfr1op2), mRNA [NM_199955]	ENSDART00000021139	335511	NM_199955	FGFR1 oncogene partner 2	fgfr1op2	GO:0005737	NM_199955	GTTGCTTCGCTTGTTGTGTTTGTAACAGTGTTTTATGCGAGTGTGAGAGGAGGTAGCATT
A_15_P179306,A_15_P109930|393126	0.0137537	1.65063	up	abhydrolase domain containing 17C [Source:ZFIN;Acc:ZDB-GENE-040426-714] [ENSDART00000167273]///Danio rerio abhydrolase domain containing 17C (abhd17c), mRNA [NM_200157]	ENSDART00000167273///ENSDART00000081323	393126	BC152232///NM_200157	abhydrolase domain containing 17C	abhd17c	GO:0016787|GO:0052771|GO:0052770|GO:0005575|GO:0003923	NM_200157	ATGGTGCAAGGAATTAAAGAAAAGATTTGTCTTGGCTTTTTAGTGCTGCTTGGTTTTTGC///TTGCTTTGTCGCAACACAGTGGATATTGTACTGCTTATAAAGGAATAAAGGATGCATGGA
A_15_P114621|325885	0.000888533	1.65002	up	Danio rerio si:dkey-46a10.3 (si:dkey-46a10.3), mRNA [NM_001128229]	ENSDART00000061832	325885	NM_001128229	si:dkey-46a10.3	si:dkey-46a10.3		NM_001128229	CACTTATTAAAAGTTGCATCTTTATTCCTTTCGTTGACCAGATGTAATGTTCAGAGATGG
A_15_P171776|560419	0.018238	1.64982	up	Danio rerio family with sequence similarity 206, member A (fam206a), mRNA [NM_001044929]		560419	NM_001044929	family with sequence similarity 206, member A	fam206a	GO:0003674|GO:0016607|GO:0005634	NM_001044929	TGCCTTCTGCAGGTCATTATAGTTTCAGCTAATGCTAAATAAAGGGCATCTTTCCATTCA
A_15_P102657,A_15_P107967,A_15_P284721|768196	0.0106839	1.64972	up	Danio rerio malic enzyme 1, NADP(+)-dependent, cytosolic (me1), mRNA [NM_001310037]	ENSDART00000075218///ENSDART00000101969	768196	NM_001310037	malic enzyme 1, NADP(+)-dependent, cytosolic	me1	GO:0051287|GO:0004470|GO:0016491|GO:0006108|GO:0004471|GO:0005575|GO:0046872|GO:0055114	NM_001310037	CCATGACCGTCCAAACATGTAAACTATGACCATCCAAAATACACAGACCACAGTGAGATT///ACAGGCCTACGATGAGCTTCTGGATGATTTATGAAGCCATCACAACAGGTATGGGATGAA///CCTCACCCATGAGAAAGAGAGGTTTGCACATGAGCATGCACAAATGAAAAAGCTTGAGGA
A_15_P116171,A_15_P422570,A_15_P705936,A_15_P445990|337133	0.00698235	1.64889	up	Danio rerio methyl-CpG binding domain protein 3a (mbd3a), mRNA [NM_212769]	ENSDART00000088508///ENSDART00000149508	337133	NM_212769	methyl-CpG binding domain protein 3a	mbd3a	GO:0008327|GO:0006346|GO:0005634|GO:0000122|GO:0003677	NM_212769	CTGAGGTGAGGTGTTTTTATATTTTGCCCTATTTTGTCCAAGGATATAAACCTTGTTGAT///ATCTTTAAACAGCCCGTCACTAAAGTCACCAATCACCCCAGTAATAAAGTCAAGACGGAC///TCGGAGATGGTGTTGTTTTGTGGTAGCTGGTACAAATTATGGTGCTCAATTTATATTTTA///TGTCTATTATTTTAGTCCAACAGGGAAGAAGTTCCGGAGCAAACCTCAGCTGGTGCGATA
A_15_P113258|492509	0.0141058	1.64861	up	Danio rerio PCI domain containing 2 (pcid2), mRNA [NM_001007381]	ENSDART00000160221	492509	NM_001007381	PCI domain containing 2	pcid2	GO:0005575	NM_001007381	CTCACAATTAATCCAGATTTGTACACATTACGGATGTTGAATCGTACAGGAATAACATGT
A_15_P623281,A_15_P133891|402857	0.00676779	1.64816	up	Danio rerio sphingosine-1-phosphate receptor 4 (s1pr4), mRNA [NM_001118891]	ENSDART00000145785	402857	NM_001118891	sphingosine-1-phosphate receptor 4	s1pr4	GO:0007165|GO:0016020|GO:0007186|GO:0004930|GO:0016021|GO:0004871|GO:0038036	NM_001118891	ACAAACATTGTGGTGTTGTAGATTGTAGATGCTGATGATGGACAAATCGTGCAGAAAGGA///TGATGATGGACAAATCGTGCAGAAAGGACTAAAAGTGAGCAGCCATGCAAGAATAAATAT
A_15_P490647,A_15_P576207,A_15_P684751|100317496	0.00552903	1.64747	up	Danio rerio LON peptidase N-terminal domain and ring finger 1, like (lonrf1l), mRNA [NM_001277234]	ENSDART00000144516///ENSDART00000109803	100317496	NM_001277234	LON peptidase N-terminal domain and ring finger 1, like	lonrf1l	GO:0004176|GO:0006508|GO:0008270|GO:0046872	NM_001277234	TACGACAAGGCGATTGCACTAACGAGTCGGTTATTAGACTATGGCTCCAGTAATATGTGG///AAGGTAAACGATGAGGAAGATTTGAAGAAGCTGCAGGTGTTGCACGATCAGGTGTACGAT///TGGTGTTTATTTGTGCCGGGGAAATGAAATACTTCCAGAACTCTCAGTAGTTAAACACAT
A_15_P629591,A_15_P190821|393485	0.00114367	1.64673	up	Danio rerio prefoldin subunit 6 (pfdn6), mRNA [NM_200513]	ENSDART00000053936	393485	NM_200513	prefoldin subunit 6	pfdn6	GO:0005737|GO:0006457|GO:0016272|GO:0051087|GO:0051082|GO:0051131	NM_200513	TAATTGCACCTGCTAAAAACACATGCTTCTTCACATGTCTATTACAGTTCTGTAGGCTTT///TGGTGAAATTCAGCGCTATGAGACTTTATTGAAGGAGATGGAGAGGAAGTCTGAGCAGCA
A_15_P741206,A_15_P207111|557341	0.017893	1.6442	up	Danio rerio chemokine-like receptor 1 (cmklr1), mRNA [NM_001082812]	ENSDART00000137019	557341	NM_001082812	chemokine-like receptor 1	cmklr1	GO:0007165|GO:0016020|GO:0007186|GO:0004930|GO:0016021|GO:0004871	NM_001082812	TATCCAAGATTGAGAATGCTATTGGAGAAGAAGGACGAACCATCAGTCGCTATCTGTCCC///CTTAGTGGATGCCTGGGAAAAGAAAGTAGAACTTGGTTATTTTACAATTAATCATCCACT
A_15_P282371,A_15_P483275,A_15_P113992|359835	0.0199162	1.64259	up	Danio rerio TIMP metallopeptidase inhibitor 2a (timp2a), mRNA [NM_182874]	ENSDART00000087065	359835	NM_182874	TIMP metallopeptidase inhibitor 2a	timp2a	GO:0048553|GO:0010951|GO:0051045|GO:0008191|GO:0005578|GO:0005576|GO:0009725|GO:0034097|GO:0002020|GO:0005615	NM_182874	ATATGAGATTAAGCAGATCAAGATGTTTAAAGGCCCGGACCGCCACATTGACGTGGTCTT///TTGAAGGTAGCGTAATTTCCCCAAAGCCATGCCAATTGGTCCACTCAGATAAATGGTGAG///GCAGACTATGCATGTCTTTGATGCTTTGTGTAATTCTCATGTCGACGTTCACTTGACGGA
A_15_P206271,A_15_P101103,A_15_P720706|378972	0.000145145	1.64249	up	Danio rerio v-akt murine thymoma viral oncogene homolog 2 (akt2), mRNA [NM_198146]	ENSDART00000130397	378972	NM_198146	v-akt murine thymoma viral oncogene homolog 2	akt2	GO:0043066|GO:0005524|GO:0005622|GO:0035556|GO:0016310|GO:0004672|GO:0000166|GO:0018105|GO:0004674|GO:0016301|GO:0046326|GO:0006468|GO:0016740	NM_198146	GAGGTGTCGTTTCTTCTTTTGCCTTTTTAAAGATGCTTCATGTAAGGAAAGTCATTTTTG///TCATCATCGCTAAGGACGAAGTTGCACACACAATCACAGAAAGCAGAGTGTTGCAGAACA///TGTTACCAATAGTGTTTTTACAGCCCGAGGACCGACGATTGGGTAACACAGAAAAGATTA
A_15_P107904,A_15_P149001|322229	0.0025243	1.64236	up	Danio rerio adenosine kinase b (adkb), mRNA [NM_198802]	ENSDART00000157464	322229	NM_198802	adenosine kinase b	adkb	GO:0016310|GO:0006166|GO:0016301|GO:0004001|GO:0016773|GO:0016740	NM_198802	GATGGTTCAGCTGACCAGTTTAATAAAAGGTTTTAATTGTGTACAAGTTGTGTATCTCTG///GTGTCTTTCAGGTCTGTATTGTTATGAAATGCCAAATTGTATCTTAAGCGCACAATCTTT
A_15_P100121,A_15_P659891|327011	0.00194048	1.64175	up	Danio rerio small nuclear ribonucleoprotein D3 polypeptide, like (snrpd3l), mRNA [NM_199760]	ENSDART00000114294	327011	NM_199760	small nuclear ribonucleoprotein D3 polypeptide, like	snrpd3l	GO:0006396|GO:0019013|GO:0030529|GO:0019012	NM_199760	CTTCTTTTGAGAAATTGTGCGCTTTCTGTTTTTTGTTTTGGTAAATTTGGTGAACTTGCC///AAACAAAAACCAAGGAGCAGGAGCCGGTAGAGGAAAAGCTGCTATTCTCAAAGCTCAAGT
A_15_P172426,A_15_P773261,A_15_P105534|569841	0.000674608	1.64122	up	Danio rerio mitochondrial ribosomal protein S18C (mrps18c), mRNA [NM_001045190]///FDR202-P00019-DEPE-R_O04 FDR202 Danio rerio cDNA clone FDR202-P00019-BR_O04 3', mRNA sequence [EH564108]	ENSDART00000101462	569841	NM_001045190///EH564108	mitochondrial ribosomal protein S18C	mrps18c	GO:0005622|GO:0003735|GO:0030529|GO:0005840|GO:0006412|GO:0005763	NM_001045190	GGAGTAGGTTGTGGATGAAGATTATTCCTGTACAAGCTGTTTTTGTGTTTCTGTAATTCT///ATCTCCAAAATTGTTATTGCGCTTTTAAGAAAACAAAATAACCCCCCGGGGAAAAGGGGG///TTGCTTTGGGAGTGCCTGTAATAACAGGCGACTGACAGAAAGGACAAACATCTCTCGATA
A_15_P178896,A_15_P440300|100534615	0.00980918	1.64109	up	Danio rerio cDNA clone IMAGE:7926622. [BC150416]///Danio rerio oligosaccharyltransferase complex subunit 4 (non-catalytic) (ost4), mRNA [NM_001302743]		100534615	BC150416///NM_001302743	oligosaccharyltransferase complex subunit 4 (non-catalytic)	ost4	GO:0016020|GO:0016021	NM_001302743	TGAAAACGATGTGAATAAAATGTCAGAGCGAGAGAGAGTCATCTTCTGCCTGTCAAAAAA///AAACGATGTGAATAAAATGTCAGAGCGAGAGAGAGTCATCTTCTGCCTGTCAATAATGCC
A_15_P732791,A_15_P659166,A_15_P151656|567762	0.00500714	1.64109	up	Danio rerio v-myc avian myelocytomatosis viral oncogene lung carcinoma derived homolog b (myclb), mRNA [NM_001045142]	ENSDART00000103524	567762	NM_001045142	v-myc avian myelocytomatosis viral oncogene lung carcinoma derived homolog b	myclb	GO:0006355|GO:0003700|GO:0046983|GO:0005634|GO:0003677	NM_001045142	GACTTTATTTTCTATTTTTCTGTCATTTGTCCTAAAACTCGGTTGGCCCACCCGCCTTCC///TGATTGTCCAAAGACACCCAAAGTTGTGATCTTGACTAAGGCGACAGAGTATCTCCGTAC///GCGTTGTCTAAGCACTTTGTGTTCTGTACCTCATAAGCCTAAACATTAACTCCAATTTGG
A_15_P104378|322473	0.0192539	1.64036	up	Danio rerio lysophosphatidic acid receptor 5a (lpar5a), mRNA [NM_199606]	ENSDART00000035338	322473	NM_199606	lysophosphatidic acid receptor 5a	lpar5a	GO:0016020|GO:0007186|GO:0004930|GO:0016021	NM_199606	ACAAGATTGCAATGACGTTCAGAATAGCAGCATTTATTGCCATTTACTTGTGTCATACGT
A_15_P115573|30187	0.017915	1.63937	up	Danio rerio coatomer protein complex, subunit gamma 2, mRNA (cDNA clone IMAGE:5411213), complete cds. [BC045918]		30187	BC045918	coatomer protein complex, subunit gamma 2	copg2	GO:0030126|GO:0005737|GO:0005794|GO:0016020|GO:0005198|GO:0006810|GO:0031410|GO:0016192|GO:0015031|GO:0006886|GO:0030117	XM_702238	GTGTTCGCTAATCAAAATGTTCTTGTTGTAAATTAAAAAGCGTTCTTACGGGTTGCTTTG
A_15_P658511,A_15_P175996|554168	0.0150114	1.63908	up	Danio rerio myosin, heavy chain 11a, smooth muscle (myh11a), mRNA [NM_001024448]	ENSDART00000041142	554168	NM_001024448	myosin, heavy chain 11a, smooth muscle	myh11a	GO:0003774|GO:0051015|GO:0000166|GO:0072593|GO:0048565|GO:0003779|GO:0016459|GO:0048546|GO:0005524|GO:0030860	NM_001024448	TTTCTAATATATTTGTTTGACCGCAACAAAGCACTGCGCTCTGACTTGGCATTTGGCCAG///CCATGTCATTGGATTTATTCACTTCCATCTAGTTATTTGTGAAACCACATGCACATGAAA
A_15_P737776,A_15_P597432|555997	0.00174104	1.63885	up	Danio rerio si:ch211-284b7.3 (si:ch211-284b7.3), mRNA [NM_001128685]	ENSDART00000092479///ENSDART00000144959	555997	NM_001128685	si:ch211-284b7.3	si:ch211-284b7.3		NM_001128685	CTGTTTGAAGTTCACTGCACCCCACTTCAGTTTGTACACTTATTTTGTGAGATGGAGATG///TGAATATTTGGTGATTCTCTTGGTTTAACAATAAATAAAGACTGGGATGACCGCAATGGC
A_15_P115642,A_15_P740796|406666	0.0145448	1.63863	up	Danio rerio GRB2-associated binding protein 1 (gab1), mRNA [NM_213357]	ENSDART00000053806	406666	NM_213357	GRB2-associated binding protein 1	gab1	GO:0008150|GO:0005575	NM_213357	CATTCACTGATTTTTAGCTCATGTCAGAACACATCTATTGAGAATACATCAGCATAGAAG///AATATGTCTTCAGATGAACCAAACAAGTTAGGAGCACCAATGAATGCTGATGGAGGTGGC
A_15_P656941,A_15_P207096,A_15_P641266,A_15_P721031|567151	0.0168523	1.63818	up	Danio rerio eukaryotic translation initiation factor 3, subunit H, b (eif3hb), mRNA [NM_001035264]	ENSDART00000172732///ENSDART00000052434	567151	NM_001035264	eukaryotic translation initiation factor 3, subunit H, b	eif3hb	GO:0007507|GO:0005737|GO:0033290|GO:0016282|GO:0005852|GO:0007420|GO:0001731|GO:0003743|GO:0006412|GO:0006413	NM_001035264	CCTGTCAATAATGTGTGAAAAGAGATGTCGGAGATTGGGTAATAAATGCTTTGGTGTCTA///GTACCTGTCAATAATGTGTAAAAAGAGATGTCGGAGATTGGGTAATAAATGCTTTGGTGT///AAACAGATCCAAATCGAGGGACTGGTGGTGATGAAGATCATCAAGCACTATCAGGAGGAA///GTGTTTGAAAGCCTACAGACTGACCCCCAAACTCATGGAGATCTGTAAAGAGAAGGACTT
A_15_P104431,A_15_P720101|321465	0.0183913	1.63726	up	Danio rerio CTD (carboxy-terminal domain, RNA polymerase II, polypeptide A) small phosphatase 2 (ctdsp2), mRNA [NM_199544]	ENSDART00000104035	321465	NM_199544	CTD (carboxy-terminal domain, RNA polymerase II, polypeptide A) small phosphatase 2	ctdsp2	GO:0016791|GO:0030182|GO:0004721|GO:0005575	NM_199544	GACACAACAAAGTGTTGCCTTTCTGTTCTAAAATGTGCCCTGATAAGGCCTGTGTTATCA///TAATCAAGTCCAGAATGCGCAACAGTGAAGCTGAAGCCGCTGTATTTTGTTACTCAGCTC
A_15_P115985,A_15_P562477|567297	0.0046293	1.63623	up	Danio rerio upstream transcription factor 2, c-fos interacting (usf2), mRNA [NM_001122785]	ENSDART00000151801///ENSDART00000148353	567297	NM_001122785	upstream transcription factor 2, c-fos interacting	usf2	GO:0046983	NM_001122785	CATTCAGAACCCTTTCAGTAATGGAGGCAGTCCAGCAGGGGAGACAGTGGGTGGAGAAAC///CCACTGGTTTGATATCTATAAGCTATACAACACAGTTGCTTTGTTTATACCTAATGACTG
A_15_P105257|406296	0.00396451	1.63596	up	Danio rerio ATPase, H+ transporting, lysosomal accessory protein 2 (atp6ap2), mRNA [NM_213023]	ENSDART00000149634	406296	NM_213023	ATPase, H+ transporting, lysosomal accessory protein 2	atp6ap2	GO:0035622|GO:0016020|GO:0004872|GO:0016021	NM_213023	GAGCTAGAAAGTGGGAAATGAGACATTTAAGGTATGATGTTTTGTTGTGTATAGATGTTG
A_15_P660241,A_15_P106606|794012	0.000414853	1.63528	up	Danio rerio UBA-like domain containing 1a (ubald1a), mRNA [NM_001002488]	ENSDART00000158412	794012	NM_001002488	UBA-like domain containing 1a	ubald1a	GO:0016020|GO:0016021	NM_001002488	TGACACACTTAAACATTGTATATGGGACTGATCTTTTCTCTCCCCGTTGGATAATGGGAC///CCTGTTTGACTGTATTGAGACCATTCCCACAATATTTGTGGACTACCTGATAATTAACTT
A_15_P134654|557606	0.00672654	1.6348	up	Danio rerio coiled-coil-helix-coiled-coil-helix domain containing 1 (chchd1), mRNA [NM_001082814]	ENSDART00000100941	557606	NM_001082814	coiled-coil-helix-coiled-coil-helix domain containing 1	chchd1	GO:0005739|GO:0008150	NM_001082814	ATTATTGTAAAGTTACCGTCTCTCGAGGAGGCATCATAGCAAGACAATGAGCGGATCTGC
A_15_P105357|393757	0.00692106	1.63476	up	Danio rerio coiled-coil-helix-coiled-coil-helix domain containing 10 (chchd10), mRNA [NM_200784]	ENSDART00000024858	393757	NM_200784	coiled-coil-helix-coiled-coil-helix domain containing 10	chchd10		NM_200784	TGTACTGATACTTTTGAATGTGTGATCATGTAAATGAGGTTGTACATTAAAGAGCTGCTG
A_15_P670396,A_15_P115150|431750	0.000216248	1.63391	up	Danio rerio family with sequence similarity 32, member A (fam32a), mRNA [NM_001002203]	ENSDART00000128149	431750	NM_001002203	family with sequence similarity 32, member A	fam32a	GO:0003674|GO:0007049|GO:0006915|GO:0005634	NM_001002203	ATGGGCTTGTTTTTGTTTTCTTGTAATTAGTGCTGCAGCAAAGTCCAGAGTGATTTTAAG///CTTGTGGTTCAATTATGTATTTATGCTGTTGATTGGCTTTTGTTTATTGCAAGGCTTGAC
A_15_P660301,A_15_P110289|795670	0.000323365	1.63344	up	Danio rerio lethal giant larvae homolog 2 (Drosophila) (llgl2), mRNA [NM_212582]	ENSDART00000138776///ENSDART00000034550	795670	NM_212582	lethal giant larvae homolog 2 (Drosophila)	llgl2	GO:0008285|GO:0005886|GO:0032878|GO:0045682|GO:0050680|GO:0010719|GO:0006887|GO:0051294|GO:0044458|GO:0005737|GO:0017157|GO:0007010|GO:0031581|GO:0005856|GO:0008593|GO:0022008|GO:0019905|GO:0017137|GO:0030336|GO:0070121|GO:0007049|GO:0048919|GO:0008544|GO:0030866|GO:0050708|GO:0043588|GO:0030864|GO:0005096	NM_212582	ATCTGAACACTACTGCTAGTTACCACTACTGAACCATGACATAGAGAGCGAAACCTCCTA///TCTGATCTGAGGAAATATTTTGGTACTGTCTCCTGAAATGCTTTTATAGCGTTTTCTTTG
A_15_P120625|556597	0.00585341	1.63207	up	Danio rerio biogenesis of lysosomal organelles complex-1, subunit 1 (bloc1s1), mRNA [NM_001044350]	ENSDART00000013835	556597	NM_001044350	biogenesis of lysosomal organelles complex-1, subunit 1	bloc1s1		NM_001044350	AGCACTGCTGGGACGCCTGTTGATTTATGTACGGTTCATTTTCATTTGTGTTTTGTATGA
A_15_P622096,A_15_P725596|352923	0.0073366	1.63189	up	Danio rerio selenoprotein 15 (sep15), mRNA [NM_178294]	ENSDART00000158486	352923	NM_178294	selenoprotein 15	42248	GO:0008430|GO:0005783|GO:0005788	NM_178294	CTTTACCACAGTGTGAGACAATTTCATTAGTGCGCACATACACAAATAAACCTGTTTTTC///GCGTTGAAGAATTTCTTAGTGAGAAGTTAGAGCGAATTTAAACGCAGTTTCATAGTCAAA
A_15_P215541|555764	0.00299726	1.63166	up	Danio rerio gon-4-like (C. elegans) (gon4l), mRNA [NM_001201535]	ENSDART00000088023	555764	NM_001201535	gon-4-like (C. elegans)	gon4l	GO:0006355|GO:0003677	NM_001201535	GTTTTTATTTTGCTTCAGATGTTAGTTTTGAGAATGGCGCACAGTTGTTGGTAATCCAAA
A_15_P491197,A_15_P178756,A_15_P629401|571114	0.00234687	1.63078	up	Danio rerio EF-hand domain family, member D2 (efhd2), mRNA [NM_001045211]///Danio rerio si:dkey-72l14.9, mRNA (cDNA clone MGC:165398 IMAGE:8158007), complete cds. [BC146714]	ENSDART00000128829///ENSDART00000047008	571114	NM_001045211///BC146714	EF-hand domain family, member D2	efhd2	GO:0005509	NM_001045211	CGGATGATTTGCATTTTAAAACCTATTTACCACATGCTTATCTGAGTTTGGATTTAACGC///TGTGCATGTGTGGTGATGGTTGTAATGGTGTTTGTTTAATTTGCATGGTCACTGAAAAAA///GTTATGGTATCATACTCTCGTAGGCTTATACATATTGATATGTGGCTTCTATATGCACAT
A_15_P139941|678566	0.0051271	1.6273	up	Danio rerio coiled-coil domain containing 93 (ccdc93), mRNA [NM_001040324]	ENSDART00000059574	678566	NM_001040324	coiled-coil domain containing 93	ccdc93	GO:0008150|GO:0003674|GO:0005575	NM_001040324	TCTGTGATCAAAATCTGCTGCCATAAGACCAAAATGCATTAAAAGAGAAATGAACTTGCA
A_15_P172681|323926	0.0029295	1.62573	up	Danio rerio nuclear speckle splicing regulatory protein 1 (nsrp1), mRNA [NM_001077430]	ENSDART00000003221	323926	NM_001077430	nuclear speckle splicing regulatory protein 1	nsrp1		NM_001077430	CCCCCCACATCACAATGATTTGATTTGCGATGTCAAATGTTTTACAAAGCCAATTTAAAG
A_15_P115561,A_15_P176121|58022	0.0161865	1.62544	up	Danio rerio caspase 8, apoptosis-related cysteine peptidase (casp8), mRNA [NM_131510]	ENSDART00000159416	58022	NM_131510	caspase 8, apoptosis-related cysteine peptidase	casp8	GO:0008625|GO:0004197|GO:0005737|GO:0097153|GO:0043281|GO:0043065|GO:0019051|GO:0006508|GO:0030225|GO:0006915|GO:0042981|GO:0008234	NM_131510	TTGAATGCAGTTGTAATTGGACATGTCTGCCTTTAATGGAAATGGCTGAACTAGGAACAC///TGAACTTTGAAGTGAGCAAAAGGATTTTGAAGGGCTACAAGCAGATGCCAGAACCACGCT
A_15_P352625,A_15_P148226,A_15_P728941,A_15_P729941|393440	0.00880333	1.62517	up	AGENCOURT_15714508 NIH_ZGC_8 Danio rerio cDNA clone IMAGE:7014629 5', mRNA sequence [CF594549]///Danio rerio eukaryotic translation initiation factor 1A domain containing (eif1ad), mRNA [NM_200468]	ENSDART00000016727	393440	CF594549///NM_200468	eukaryotic translation initiation factor 1A domain containing	eif1ad	GO:0003723|GO:0003743|GO:0005634|GO:0006413	NM_200468	GAATAAGTAAAGGCGAGAAGACTTGGTCATAATGAACAAGATTCTCTCACCTTTTTCCAC///AAACCCATTTATGCCTGATTTCAAAATGTCAAGAGTTCTCTTGCATGGCTTTGAGAAGGT///ATCCCATTAAAGAAGGAGGAAAGGTAAAAGGAGAAATTAGCTTCATACTTTACAGGGACC///TGCCACTGTTCTTTACAGTGAGAGTGAGGAAGAAACCGATGAAGATGAGGAAGAAGATAA
A_15_P105110,A_15_P130401|140621	0.000390895	1.62474	up	Danio rerio caspase 3, apoptosis-related cysteine peptidase a (casp3a), mRNA [NM_131877]	ENSDART00000005593	140621	NM_131877	caspase 3, apoptosis-related cysteine peptidase a	casp3a	GO:0043065|GO:0071300|GO:0097194|GO:0006915|GO:0097200|GO:0071466|GO:0004197|GO:0005737|GO:0048696|GO:0016787|GO:0030216|GO:0030182|GO:0030218|GO:0006508|GO:0008233|GO:0008234|GO:0071236	NM_131877	CCTGATGCATGCGTACATAGAAAACAACATACCTTTTGTGTTTATTGTACAATCTTGGTT///CTTTGATGCCAAGAAACAGATCCCCTGCATCGTCTCAATGCTCACCAAAGAGATGTACTT
A_15_P133736|403040	0.0167919	1.62276	up	dedicator of cytokinesis 8 [Source:ZFIN;Acc:ZDB-GENE-060503-743] [ENSDART00000144637]	ENSDART00000144637	403040	BC056560	dedicator of cytokinesis 8	dock8	GO:0005085|GO:0007264	XM_001920072	GTTGTTTTGTTGTATGTTGTCATCACAGTTTTATTTTGGTTTGTCTGTCTGGAAGCACAA
A_15_P111693,A_15_P621921|442932	0.00133256	1.62264	up	Danio rerio guanine nucleotide binding protein-like 3 (nucleolar)-like (gnl3l), mRNA [NM_001002875]	ENSDART00000026249	442932	NM_001002875	guanine nucleotide binding protein-like 3 (nucleolar)-like	gnl3l	GO:0006364|GO:0005730|GO:0003924|GO:0005525	NM_001002875	AGGACGCTCAGAGAAGTTTATTCTGATTTCATCTGTGGTCGAAAAAACATCACCGTTTTG///AAACTCGGCACCAAACTTTCAGATTCTCTCACGGCAGCTTTGAATTTTTCCTTCTCTGAC
A_15_P731756,A_15_P165421,A_15_P165416|556473	0.0170321	1.62248	up	Danio rerio zgc:162339 (zgc:162339), mRNA [NM_001160409]///chromosome 11 open reading frame 57 [Source:HGNC Symbol;Acc:HGNC:25569] [ENSDART00000136151]	ENSDART00000136151	556473	NM_001160409///BC124802	zgc:162339	zgc:162339	GO:0008150|GO:0003674|GO:0005575	NM_001160409	TGGCTTTTTTCCACCATGTTGGCATCCAATAGAACTTGTCTGATTTTATGAGGTTATTTT///GTGTCCCTTCAGTGACACCAAACCTTTTTATTTTTTGCTTGCTACGTTCAGATTTATTAG///TTTCCAAACAGCATTAGTGTTTGTTAAAGGGACAGTTCACAGAGAAACTTAAATTTGCTC
A_15_P102908|436674	0.00883636	1.62213	up	Danio rerio mitochondrial ribosomal protein L24 (mrpl24), mRNA [NM_001002401]	ENSDART00000010862	436674	NM_001002401	mitochondrial ribosomal protein L24	mrpl24	GO:0005739|GO:0005622|GO:0003735|GO:0030529|GO:0005840|GO:0006412	NM_001002401	CAAAAACAGCAGCAGGATTATTTATCATGGACTAATAATGTACGTGTTCTGGAGACTGTC
A_15_P140026,A_15_P516772|393781	0.00845687	1.62158	up	Danio rerio NADH dehydrogenase (ubiquinone) 1 beta subcomplex, 6 (ndufb6), mRNA [NM_200808]///AGENCOURT_16619887 NIH_ZGC_7 Danio rerio cDNA clone IMAGE:7051837 5', mRNA sequence [CK029482]	ENSDART00000054205	393781	NM_200808///CK029482	NADH dehydrogenase (ubiquinone) 1 beta subcomplex, 6	ndufb6	GO:0008150|GO:0003674|GO:0016020|GO:0016021	NM_200808	ACAGTCATGGTCATCATTAATGATACCTGATTAAATTCAGTTTCAATATGCCTGTGTGCA///AAGTACAATTTCAGTGTTGTTTGCAGCTGTTCCACCATATGAAAAAACACCATAAAGGAA
A_15_P117569,A_15_P671391|793027	0.0183619	1.62147	up	Danio rerio coiled-coil domain containing 12 (ccdc12), mRNA [NM_001003589]	ENSDART00000029579	793027	NM_001003589	coiled-coil domain containing 12	ccdc12	GO:0008150|GO:0003674|GO:0005575	NM_001003589	AGAGAGGGAAAGAACGACGAGAGATGGAGTTTTTGTTTTTCACATTTTATTATTTTGTGG///GTTTATGTCCAGATCAAGTGATTTAGAAGTGTGAGTGTATTAGAGAGAATGAGAGAGGGA
A_15_P102217|436985	0.00276257	1.6201	up	Danio rerio COX20 cytochrome c oxidase assembly factor (cox20), mRNA [NM_001002712]	ENSDART00000170333	436985	NM_001002712	COX20 cytochrome c oxidase assembly factor	cox20	GO:0033617|GO:0009060|GO:0005739|GO:0003674|GO:0031966|GO:0016020|GO:0016021	NM_001002712	GGGATAAGTAAATCTTCCATGTCTGACTACAAAATCATGTCATTTATGTGATGGCTGCTG
A_15_P105563,A_15_P730661|337591	0.012944	1.6185	up	Danio rerio family with sequence similarity 49, member Ba (fam49ba), transcript variant 1, mRNA [NM_200070]///Danio rerio family with sequence similarity 49, member Ba (fam49ba), transcript variant 2, mRNA [NM_001291713]	ENSDART00000039717///ENSDART00000146452	337591	NM_200070///NM_001291713	family with sequence similarity 49, member Ba	fam49ba	GO:0008150|GO:0003674|GO:0005575	NM_200070///NM_001291713	GCTTAATTCATTCCCTTCCCGTGTTTCCTACAGTTTACTGAGTGCTCAGGCAGGAAAACA///TTTATGAGTTCTCACTAAAACTGGAAGACACTCTGCAGAACCTGCTGGAGTACCTCACCA
A_15_P683926	0.00225864	1.61818	up	Rep: LIM domain-containing protein 2 - Rattus norvegicus (Rat), partial (77%) [TC380717]								TTGAATGCTACAGAAGTCCCCGTGTATGTATATATTGAAGATTACTGTGAAATTGCGAGG
A_15_P659576,A_15_P408365|393342	0.0109614	1.61665	up	Danio rerio zgc:64051, mRNA (cDNA clone MGC:192223 IMAGE:100060532), complete cds. [BC165048]///Danio rerio zgc:64051 (zgc:64051), mRNA [NM_200371]	ENSDART00000098571	393342	BC165048///NM_200371	zgc:64051	zgc:64051	GO:0003674|GO:0016020|GO:0005887|GO:0016021|GO:0007166	NM_200371	TGCTTCTCCATGACCCTGTTCTGCCACATAAATCGATCTGGGTTAGGATACAAATAGCTC///AATTTGTTTATGATCACTTCCTCTTCTGATGTGCTGTAGCAATGACTTAACCTTCTGATT
A_15_P741716,A_15_P113505,A_15_P275431|563189	0.0132649	1.61533	up	Danio rerio HECT domain containing 3 (hectd3), mRNA [NM_001077159]	ENSDART00000056795	563189	NM_001077159	HECT domain containing 3	hectd3	GO:0004842|GO:0042787|GO:0016874	NM_001077159	AGTTCATTCGCCTCGTACAGAAAGCAAGACTAGAAGAGAACCGAGAACAGATATCTGCCA///GCATAAATGGACTGTAGCCTTCAGCATCGTGCACATGACCATGTCTACACTATTGCCAAT///TATCACGTCGGATTCTAGTAAAAGCGGACAAACAGGGAAAGCGGATGAGTGAGTGTAATG
A_15_P112912,A_15_P659596|436802	0.0108771	1.61429	up	Danio rerio proteasome (prosome, macropain) assembly chaperone 3 (psmg3), mRNA [NM_001002529]///Danio rerio proteasome (prosome, macropain) assembly chaperone 3, mRNA (cDNA clone MGC:192303 IMAGE:100060612), complete cds. [BC165128]	ENSDART00000169820	436802	NM_001002529///BC165128	proteasome (prosome, macropain) assembly chaperone 3	psmg3	GO:0008150|GO:0003674|GO:0000502	NM_001002529	AGATGGTGATCTTAAGTGCTCATGCTATACTTGAACACTACTCAGCACTTGATTCTTAAT///AACTATGAAAACTGTTAAAGATATGATCAAAAGCTGCCAGGTTTGGTAGCTCGAGTGCGG
A_15_P116969|550385	0.0185215	1.61406	up	Danio rerio small nuclear ribonucleoprotein 25 (snrnp25), mRNA [NM_001017690]	ENSDART00000006783	550385	NM_001017690	small nuclear ribonucleoprotein 25	snrnp25	GO:0003674	NM_001017690	AGTCATCGTGTCATTCTAAAACCATTAGTTCTTTTAATCATCTTTGGAGGACAAACCAAG
A_15_P742421,A_15_P115266,A_15_P723866|415217	0.0125836	1.61358	up	Danio rerio general transcription factor IIF, polypeptide 2a (gtf2f2a), transcript variant 1, mRNA [NM_001002127]///Danio rerio general transcription factor IIF, polypeptide 2, mRNA (cDNA clone MGC:86775 IMAGE:6900025), complete cds. [BC071444]	ENSDART00000145535///ENSDART00000150038	415217	NM_001002127///BC071444	general transcription factor IIF, polypeptide 2a	gtf2f2a	GO:0006355|GO:0006367|GO:0006366|GO:0004386|GO:0005634|GO:0060261|GO:0003824|GO:0003677|GO:0005524|GO:0006351|GO:0000166|GO:0016787|GO:0032968|GO:0000991|GO:0005674	NM_001002127	TAACATTAAGGATCTGGTGGACATCACAAAACAGCCTGTGATTTACTTGAAGGAGATTCT///GACATCACAAAGCAGCCTGTGATTTACTTGAAGGAGATTCTTCGGGACATTGGCATATAC///GGAAAACATGCATTATATAGCAGCAATTGGTGTATAACGAGAAGGTGATGTCAGAATTTT
A_15_P623811,A_15_P381055,A_15_P173316,A_15_P664966|58090	0.0139126	1.61358	up	Danio rerio transient receptor potential cation channel, subfamily C, member 4 associated protein a (trpc4apa), mRNA [NM_131569]	ENSDART00000162618///ENSDART00000128126	58090	NM_131569	transient receptor potential cation channel, subfamily C, member 4 associated protein a	trpc4apa		NM_131569	TCAGTCATACGTGGTAACCATGTCAAGCCCAGTAAACTTAATGCTTTAAATAAACCTGAA///ACGTGGGGAATGATGACAAACACACACTTCTGGCTAAAAATGCACAGCAGAAACGCAACA///CATACGTGGTAACCATGTCAAGCCCAGTAAACTTAATGCTTTAAATAAACCTGAATTCAA///GTCATACGTGGTAACCATGTCAAGCCCAGTAAACTTAATGCTTTAAATAAACCTAAATTC
A_15_P367250,A_15_P621731|553806	0.0121494	1.61326	up	Danio rerio UBA-like domain containing 2 (ubald2), mRNA [NM_001020768]	ENSDART00000171445	553806	NM_001020768	UBA-like domain containing 2	ubald2	GO:0008150|GO:0003674|GO:0005575	NM_001020768	GTGTGCACGTCCTCAGACTGAGATATTATCATGGTTCAGATTAAACTCAACCCAGCGTAA///TTTATGTGTGTGTTTTGTCGTCTGCAGCGCTGTCAGCAACACACACTCGCAATAAAACTG
A_15_P115175|100004116	0.0161245	1.60847	up	Danio rerio follistatin a (fsta), mRNA [NM_131037]	ENSDART00000146237	100004116	NM_131037	follistatin a	fsta	GO:0009994|GO:0048263|GO:0043049|GO:0030901|GO:0007275|GO:0005576|GO:0048703|GO:0009953	NM_131037	TTGCGGAGCGAACACAAGGTCAACAGAGGACTCAGTATCGATATATAAAGCGTTCACCTT
A_15_P265126,A_15_P336505|791154	0.00535379	1.60748	up	multiple EGF-like-domains 8 [Source:ZFIN;Acc:ZDB-GENE-090730-1] [ENSDART00000142056]	ENSDART00000142056	791154	BC129421///XM_005158031	multiple EGF-like-domains 8	megf8	GO:0042074|GO:0007368|GO:0016020|GO:0000166|GO:0007264|GO:0005509|GO:0016021|GO:0055113|GO:0015031|GO:0005525	XM_005158031	GATTGACGCACATGCCTTTGATGCTTAACAGAAGTTTGTCCATAATAAAATATCATCCAT///TGATGTTACATTTGGGGAAGGTGAGCTCTACGTCTCCAACTCGCATGATACCTTCATTGT
A_15_P183566|503940	0.00231598	1.60526	up	spen family transcriptional repressor [Source:ZFIN;Acc:ZDB-GENE-050309-70] [ENSDART00000109248]	ENSDART00000109248	503940	BC091947	spen family transcriptional repressor	spen	GO:0000166|GO:0000398|GO:0005634|GO:0003676	XM_003201204	GCTGTGTATCACCTTAAAATACACAGGGATAAATGGAGCTTTCTAAAAAGATCAATTCTC
A_15_P162426|565852	0.000884182	1.60122	up	Danio rerio vacuolar protein sorting 11 (vps11), mRNA [NM_001037708]	ENSDART00000052787	565852	NM_001037708	vacuolar protein sorting 11	vps11	GO:0003406|GO:0048794|GO:0060036|GO:0030897|GO:0003407|GO:0030318|GO:0006886|GO:0046872|GO:0001889|GO:0010507|GO:0008270|GO:0016192|GO:0030674	NM_001037708	GTGCACTCTAGAGATCGACTTGCACATTATTTTGCATCCTTTAATGATTCATGTATAATG
A_15_P201676|571373	0.002804	1.60083	up	SUMO1/sentrin specific peptidase 7 [Source:HGNC Symbol;Acc:HGNC:30402] [ENSDART00000089539]	ENSDART00000089539	571373	BC154487	si:dkey-100n23.3	si:dkey-100n23.3	GO:0006508|GO:0008234	XM_005167771	GGCTCTCTGGGAAATGATGCTGCAGATGATAGGACAGATTATGGCAATGTCATTAAGTGA
A_15_P703801,A_15_P625811|192331	0.00606815	1.6005	up	Danio rerio small nuclear ribonucleoprotein D1 polypeptide (snrpd1), mRNA [NM_173252]	ENSDART00000013217	192331	NM_173252	small nuclear ribonucleoprotein D1 polypeptide	snrpd1	GO:0000245|GO:0006396|GO:0003723|GO:0071010|GO:0071013|GO:0000387|GO:0071011|GO:0007507|GO:0019013|GO:0030529|GO:0034715|GO:0005682|GO:0000243|GO:0005687|GO:0019012|GO:0034719|GO:0005685|GO:0005689|GO:0005686	NM_173252	CAGCGCGTTGTACAGTATTTTTTGTTCTTCGTATAGGAGATATTTTGCGTTTTGTACATT///GATTCTGCAAGGGTGTCTGGTTATTTTTCTACATTCTTACCAATAAAAACTGCTTGATTG
A_15_P161576|445501	0.00708654	1.60039	up	Danio rerio cell division cycle 26 homolog (cdc26), mRNA [NM_001004005]	ENSDART00000112793	445501	NM_001004005	cell division cycle 26 homolog	cdc26	GO:0007346|GO:0003674|GO:0007067|GO:0007049|GO:0070979|GO:0005680|GO:0005634|GO:0030071|GO:0000278|GO:0031145|GO:0051301	NM_001004005	GCCAGATTAGAAATGGACATAAAATTATGGCTTTGGTTAACGGTGTTTGTGATAACTGAT
A_15_P509052,A_15_P190756,A_15_P596122|557693	0.0106417	1.60019	up	Rap guanine nucleotide exchange factor (GEF) 2 [Source:ZFIN;Acc:ZDB-GENE-030131-6959] [ENSDART00000003826]	ENSDART00000003826	557693	CK400588///EL649019///XM_009291280	Rap guanine nucleotide exchange factor (GEF) 2	rapgef2	GO:0005085|GO:0007165|GO:0007264	XM_009291280	GCGAATCAGCGGTTCTTCTAACAGATGCGATTGTTAAGGCACAACATCAACAACAACAGC///TGACCATCACAGATGTGACCGAGGGAACGCCACATTCGGGCAGGAAACCACCAGACTACA///GATGTTTATGCCTCAACATCCAGTTTATATGAAGCTGGGAATCAATAAATTCGACAAATG
A_15_P195676|445151	0.0119577	1.59864	up	Danio rerio ectonucleoside triphosphate diphosphohydrolase 1 (entpd1), mRNA [NM_001003545]	ENSDART00000066257	445151	NM_001003545	ectonucleoside triphosphate diphosphohydrolase 1	entpd1	GO:0071405|GO:0016787|GO:0016020|GO:0045471|GO:0016021|GO:0046688	NM_001003545	CAGATCTGAAAAACCTGTATGCTCTGAGTTGATGTGTAAAATTATGTGAGATGTTGTGTT
A_15_P174651|550341	0.010203	1.59765	up	Danio rerio DnaJ (Hsp40) homolog, subfamily C, member 28 (dnajc28), mRNA [NM_001017648]	ENSDART00000013432	550341	NM_001017648	DnaJ (Hsp40) homolog, subfamily C, member 28	dnajc28	GO:0048213|GO:0006890|GO:0007030|GO:0017119|GO:0000301	NM_001017648	AGGTTGTGTGCTGTTGCTATAACTGTCATACAGTGTGGAATAGTTATTGTCTTGTTTAAT
A_15_P181008|100003787	0.013882	1.59712	up	Danio rerio NHP2 ribonucleoprotein homolog (yeast) (nhp2), mRNA [NM_212597]	ENSDART00000101037	100003787	NM_212597	NHP2 ribonucleoprotein homolog (yeast)	nhp2	GO:0030515|GO:0042254|GO:0030529|GO:0006364|GO:0003723|GO:0005730|GO:0005732|GO:0005634|GO:0031118	NM_212597	CCTGGTTTTTGTCTTTGTGGACTTTTTCATCTGAAGGAGGAGGAACAAATGTATGATGGC
A_15_P119124,A_15_P724526|406472	0.00460387	1.59631	up	Danio rerio NudC domain containing 3 (nudcd3), mRNA [NM_213191]	ENSDART00000166945	406472	NM_213191	NudC domain containing 3	nudcd3	GO:0008150|GO:0003674|GO:0005575	NM_213191	TGGTAGATGCTCATTCAGTTCCCTCATTCAATATTTGTGCCTGAGTCTATTAAACACTTT///TATCTTCAACAGATGAAAGCAGAAACACTCCAGACGACAACAGCAGCGGTGCAGAGAAAA
A_15_P457260|100150991	0.00718047	1.5958	up	cytochrome c oxidase assembly factor 6 [Source:ZFIN;Acc:ZDB-GENE-070705-152] [ENSDART00000141803]	ENSDART00000141803	100150991	EH451308	cytochrome c oxidase assembly factor 6	coa6	GO:0007507|GO:0005739|GO:0004129	XM_001923245	TCATTTATCCCAATGAGCCTGCATGTTGTATGAATGTGTGAAAGGCAAAATAAAGAAATG
A_15_P404280,A_15_P210011|393727	0.00371914	1.59578	up	FDR103-P00040-DEPE-F_J24 FDR103 Danio rerio cDNA clone FDR103-P00040-BR_J24 5', mRNA sequence [EH446012]///Danio rerio heat shock factor binding protein 1b (hsbp1b), mRNA [NM_200754]	ENSDART00000061435	393727	EH446012///NM_200754	heat shock factor binding protein 1b	hsbp1b	GO:0007417|GO:0014029	NM_200754	GCATCTTGTTTGGGCCTCAAGCAAATTTGATAGAATTTACAACCACCATAAGATAATTTC///AGTGCCAACCTATCACCATTCCTGTTAAAGCCAGTTTGTTGTTGAATTAAAAGTTGTTTC
A_15_P209841,A_15_P623731|327399	0.018943	1.5956	up	Danio rerio tumor necrosis factor, alpha-induced protein 1 (endothelial) (tnfaip1), mRNA [NM_199799]	ENSDART00000060935///ENSDART00000140087	327399	NM_199799	tumor necrosis factor, alpha-induced protein 1 (endothelial)	tnfaip1	GO:0051260	NM_199799	TTAAGAGTGTGACAATGTGATGCCCTCAGAATGTGCTTTTGAATGAATGACTGAACGAGA///TGTAATTGGAGATGAAATTTGCTGCTGGTCTTTTTACGGACAGCACCGCAAACTTGCTGA
A_15_P405070|565592	0.0108703	1.59499	up	PDS5 cohesin associated factor B [Source:ZFIN;Acc:ZDB-GENE-091217-2] [ENSDART00000158445]	ENSDART00000158445	565592	XM_688861	PDS5 cohesin associated factor B	pds5b	GO:0003677	XM_688861	TGTGCATGTGCAAATGTGCCTCTGCAGATAAAAGAAACACTGGTCTGATGGTAAAACTCA
A_15_P660101,A_15_P121420,A_15_P161721|406797	0.0139142	1.59473	up	Danio rerio sorting nexin 5 (snx5), mRNA [NM_214769]	ENSDART00000020350	406797	NM_214769	sorting nexin 5	snx5	GO:0005515|GO:0030097|GO:0006907|GO:0060041|GO:0048514|GO:0006886|GO:0006897|GO:0042063|GO:0016050|GO:0007219|GO:0035091|GO:0005769|GO:0019898	NM_214769	AAATAAAACATGCCAAGAACAGCATGTCCACTCTGCAGGGCAGCATTGAGCTGCTGAAAA///TGACTGAAAAGATGGGACGTCATTTTCGTATGGATTACCCTTATTTTTATGAAAGCTTGC///TTTTTTGCCAAATTACACTTCCTTTTACTTTAAATGAAAAGGACTGACTGATGTCCCCAG
A_15_P723101,A_15_P751101,A_15_P132156,A_15_P622421|114445	0.0004915	1.59337	up	Danio rerio ubiquitin-conjugating enzyme E2Ia (ube2ia), mRNA [NM_131833]	ENSDART00000155648///ENSDART00000154609///ENSDART00000156555///ENSDART00000052746	114445	NM_131833	ubiquitin-conjugating enzyme E2Ia	ube2ia	GO:0070739|GO:0070738|GO:0070737|GO:0043773|GO:0043774|GO:0016874|GO:0016925|GO:0008766|GO:0060216|GO:0005634|GO:0007275|GO:0005524|GO:0005737|GO:0007049|GO:0007067|GO:0007059|GO:0000166|GO:0019789|GO:0070740|GO:0018169|GO:0070735|GO:0070736|GO:0031625|GO:0051301	NM_131833	CATTACGATCAAGCAGATCTTGCTAGGAATCCAAGAGCTCCTAAATGAACCAAATATTCA///CATCCGAATGTATACCCGTCTGGAACCGTATGCTTGTCTATTTTAGAGGAGGACAAAGAT///AGATTTTCACACTGTAATGGAAATGGGTTTTTGACCAGGTCTCCTCACCCCGTCAAACAC///AACCGCTGCATCAGTCTCTTTGTGTTTATACGGTGTTTTGTTCATGTAAGTGTATAGAGT
A_15_P111642|436727	0.00490826	1.59285	up	Danio rerio GTP-binding protein 10 (putative) (gtpbp10), mRNA [NM_001002454]	ENSDART00000058970	436727	NM_001002454	GTP-binding protein 10 (putative)	gtpbp10	GO:0000287|GO:0000166|GO:0042254|GO:0005730|GO:0003924|GO:0005634|GO:0005525	NM_001002454	GTGTCCGTAAGTGCTGTATTCTTTTCTAAAGCTCTATTGTAAACAGTAAAGGTTTGTTTG
A_15_P724176,A_15_P471340,A_15_P195666|559124	0.0117303	1.59175	up	Danio rerio phosphatidic acid phosphatase type 2D (ppap2d), mRNA [NM_001079978]	ENSDART00000102202	559124	NM_001079978	phosphatidic acid phosphatase type 2D	ppap2d	GO:0007165|GO:0042577|GO:0016020|GO:0046839|GO:0005887|GO:0016021|GO:0006644	NM_001079978	ACCAGCATTACCTACCCTTACATAGAAAGTGAAGCCATTCCTGATAGCGTGCTTATAGCC///CTACATCTCACATGTTGTCTGCAAAAGCTCAAAAAGATAGTGGAGGAAGCCAGAAAATCC///AGCTTCGGCTCATGTTGAATATTAGAGGCCCAGTCCAATCAAGTTACATTGGACAAAAAA
A_15_P591967,A_15_P131191|560793	0.0188886	1.59122	up	lysine (K)-specific methyltransferase 2Ca [Source:ZFIN;Acc:ZDB-GENE-080520-3] [ENSDART00000137010]	ENSDART00000137010	560793	XM_005162545///DQ840153	lysine (K)-specific methyltransferase 2Ca	kmt2ca	GO:0008168|GO:0008270|GO:0005634|GO:0032259|GO:0003677|GO:0051568|GO:0046872|GO:0016740|GO:0018024	XM_005162545	GGAAGTATACAACGTGTGGGTTTTGGAGTTTGTGGAATCAAGATTTAGAAACATTTACAA///TGCAAAGACAATGTAAATGTGTTTTTCCTGGATGAAAGATGAGATGGTGAGCGAGTGCTA
A_15_P115710|792398	0.00329829	1.59117	up	Danio rerio ubiquitin protein ligase E3A (ube3a), mRNA [NM_001007318]	ENSDART00000078128	792398	NM_001007318	ubiquitin protein ligase E3A	ube3a	GO:0004842|GO:0042787|GO:0016874|GO:0030521	NM_001007318	ACTGTGGTTTGATCCACTGCTGATGGCGCTAACATAAAAGGGGGAAACAGAACTTGATAT
A_15_P155546,A_15_P708807,A_15_P148016|550330	0.0106071	1.59051	up	Danio rerio proline rich Gla (G-carboxyglutamic acid) 4 (transmembrane) (prrg4), mRNA [NM_001017637]	ENSDART00000042570///ENSDART00000151069	550330	NM_001017637	proline rich Gla (G-carboxyglutamic acid) 4 (transmembrane)	prrg4	GO:0008150|GO:0016020|GO:0005509|GO:0005576|GO:0016021|GO:0046872	NM_001017637	TATTATTGGCCTCCTCATCTGGTATTTCTGCCAGGGCAGGAATAAAAACGATGGTTTCCG///GACATATACAGAGGCTAAGGGTGAGTCCCAGTCAAAAGTTGACGTAATAGTTTTGCTGGT///CGTCAGCTCTGATGTTATCGTCATATATTACTAGCCTTCATAATAAACTTCTTCCTTTGT
A_15_P515247	0.00969574	1.58944	up	sperm associated antigen 9 [Source:HGNC Symbol;Acc:HGNC:14524] [ENSDART00000088351]	ENSDART00000088351		XM_009306380				XM_009306380	CAAAACTGGCCATCGCAGTATTTATTTCTATGAAGCAGCCTGAATGTAACTTTGTACATT
A_15_P116826|140427	0.000737798	1.58916	up	Danio rerio heat shock transcription factor 2 (hsf2), mRNA [NM_131867]	ENSDART00000075070	140427	NM_131867	heat shock transcription factor 2	hsf2	GO:0043565|GO:0006355|GO:0003700|GO:0006357|GO:0005634|GO:0003677	NM_131867	CAGTGATTTTCTTGTTACCGTGAGCTTTTTATCATTATTCCAAGCATTGCAGTAGCATTA
A_15_P111903,A_15_P638061|393667	0.00861125	1.58875	up	Danio rerio basic transcription factor 3-like 4 (btf3l4), mRNA [NM_200694]	ENSDART00000104113	393667	NM_200694	basic transcription factor 3-like 4	btf3l4	GO:0008150|GO:0003674|GO:0005575	NM_200694	AATCACAGTGCTAGTTGAAATACTAGTTTTGACAACTGCGGCAATGAAGATCAGTCTTAA///ATGATGATGTCCCAGATCTTGTTGAGAACTTCGACGAAGCATCAAAGAACGAGGCCAACT
A_15_P135836,A_15_P490689|795505	0.00932468	1.58764	up	Danio rerio similar to EPS15 protein, mRNA (cDNA clone IMAGE:8108969), partial cds. [BC134235]///epidermal growth factor receptor pathway substrate 15 [Source:ZFIN;Acc:ZDB-GENE-081104-264] [ENSDART00000098692]	ENSDART00000098692	795505	BC134235///XM_005166923	epidermal growth factor receptor pathway substrate 15	eps15	GO:0005509	XM_005166923	GATGCATCCAATAAATTAAGCCTTATGAAGGCGCAACTCTTTGCTAATGAAGAGACTTCA///GATTTCTCCGCAATAAAAGAGTTGGACTCACTTACTAATGAAATCATGGACCTGCAGAAG
A_15_P105200,A_15_P646161|30380	0.00994466	1.58739	up	Danio rerio neuroblastoma RAS viral (v-ras) oncogene homolog (nras), mRNA [NM_131145]	ENSDART00000055742	30380	NM_131145	neuroblastoma RAS viral (v-ras) oncogene homolog	nras	GO:0007165|GO:0005794|GO:0016020|GO:0005886|GO:0000166|GO:0000139|GO:0007264|GO:0005525	NM_131145	GTGTAACAGATGTGCCTACCATATTACAAGAAGTTTAACCAGTAAATTAACTGGAATCTG///TTTGTGGATGAATATGACCCCACTATTGAGGACTCTTACAGGAAGCAGGTGGTGATTGAC
A_15_P660856,A_15_P664241,A_15_P209126,A_15_P141476|321129	0.0134384	1.58722	up	Danio rerio RNA 3'-terminal phosphate cyclase (rtca), mRNA [NM_199536]///Danio rerio RNA terminal phosphate cyclase domain 1, mRNA (cDNA clone MGC:56339 IMAGE:5603935), complete cds. [BC046087]	ENSDART00000021666	321129	NM_199536///BC046087	RNA 3'-terminal phosphate cyclase	rtca	GO:0006396|GO:0003963|GO:0000166|GO:0003723|GO:0005634|GO:0003824|GO:0005524	NM_199536	GTGCCTTTTTCTTTGGTTTTGCTACTCTAGGTGACCATGTTCATTTGGTATTTGCATTAT///CGTAGTAAAATACATGCATGTCACTGGTAAATTTAGTGCACTGTGTGTACAAGGAAAAAA///GCATTTTGCATGGCGTAGTAAAATACATGCATGTCACTGGTAAATTTAGTGCACTGTGTG
A_15_P620411,A_15_P170531|550485	0.0107649	1.58706	up	Danio rerio zgc:110349 (zgc:110349), mRNA [NM_001017788]		550485	NM_001017788	zgc:110349	zgc:110349	GO:0006955|GO:0016020|GO:0019882|GO:0002504|GO:0042613|GO:0016021|GO:0002376	NM_001017788	ATAGCGATTGCTGGACTCATTTACTACAAGAAGAAATCAACAGGGAGGATCCTGGTCCCA///CCTCTACTGGCAGTTTTCTTAATCGCGTTTTTTGTGTGATTACTTACAAAACATGCAATA
A_15_P146421,A_15_P673796|796295	0.00543671	1.58694	up	Danio rerio dolichyl-phosphate mannosyltransferase polypeptide 2, regulatory subunit (dpm2), mRNA [NM_001122846]	ENSDART00000131443	796295	NM_001122846	dolichyl-phosphate mannosyltransferase polypeptide 2, regulatory subunit	dpm2	GO:0004582|GO:0033185|GO:0016020|GO:0019348|GO:0009059|GO:0005789|GO:0030234|GO:0030176|GO:0016021|GO:0035269|GO:0006506	NM_001122846	CAGCTGTTCTCTTGTTTTGTAAATAGACATATTTATGAGGTAGAGTGCTTCCTTTTAGCC///AGGCACATAAGACGTGTGTAGTTTAGAGCACATCTAAATGAAATATGCGAGTAATGTTTC
A_15_P176371|336121	0.0107313	1.58677	up	Danio rerio calmodulin 2a (phosphorylase kinase, delta) (calm2a), mRNA [NM_199996]	ENSDART00000021083	336121	NM_199996	calmodulin 2a (phosphorylase kinase, delta)	calm2a		NM_199996	GCCTCGGATAGTGCATTCCAAGTTGTATATTTGTTTTCCAATAAAATTTGCAATTTACCC
A_15_P147941,A_15_P580022|393328	0.014124	1.58646	up	Danio rerio oxidative stress responsive serine-rich 1 (oser1), mRNA [NM_200357]	ENSDART00000033949	393328	NM_200357	oxidative stress responsive serine-rich 1	oser1	GO:0008150|GO:0003674|GO:0005575	NM_200357	AGTCTGTTCACCATGACCAAGGATGTGATGTTATCCTAATTCTCAATAAAACAGCTTTCT///CCTCAAAAGAGAACTGGCTTGGATGTACTAGAAAGTCATCAAGAGCTGTTGTGAGGAACC
A_15_P196906,A_15_P116618|325469	0.0141272	1.58532	up	Danio rerio F-box protein 9 (fbxo9), mRNA [NM_199718]	ENSDART00000102767	325469	NM_199718	F-box protein 9	fbxo9	GO:0032006|GO:0005737|GO:0016567|GO:0031146|GO:0019005	NM_199718	GCATTTGATGTGGACAAAATGTACACGCCGCTGTTTTTCGCACGAGTGAAGAGTTACACA///TCAACTGTGATGAATGTTCCCCATTTTTTGTGAATTTCAGTGAGGGATGATGTCTACTGA
A_15_P109706,A_15_P225876|406652	0.0068067	1.58342	up	Danio rerio signal recognition particle 19 (srp19), mRNA [NM_213343]	ENSDART00000051776	406652	NM_213343	signal recognition particle 19	srp19	GO:0006614|GO:0008312|GO:0048500	NM_213343	CTTGTTTTGAGGAAAAGCTCTTAATTTTGACTCGATGTTTCAGAAAATAAAACAGTATTT///AAACCGTGCTTTGAGTCCTTGTCTTGTTTGTTGTCCAAATATCTGAAATTCTCAAATCTT
A_15_P101860|436914	0.0110823	1.58311	up	Danio rerio acyl-CoA synthetase short-chain family member 2 (acss2), mRNA [NM_001002641]	ENSDART00000055054	436914	NM_001002641	acyl-CoA synthetase short-chain family member 2	acss2	GO:0008152|GO:0003824	NM_001002641	GTAATCAATTCATTTGAGCAGACTAATGTCTCAAATAGAACTGGGTGAATTAAAGTGCTG
A_15_P631096|394090	0.0061411	1.58303	up	Danio rerio small nuclear RNA activating complex, polypeptide 3 (snapc3), mRNA [NM_201115]	ENSDART00000167875	394090	NM_201115	small nuclear RNA activating complex, polypeptide 3	snapc3	GO:0005575	NM_201115	GTCGATCCAGGCACATTTAATTGATCCTTATCCTAAAAAACTGTTCACTATGCAGTATTT
A_15_P723206,A_15_P176656|445305	0.00261235	1.5823	up	Danio rerio actin related protein 2/3 complex, subunit 4, like (arpc4l), mRNA [NM_001003762]	ENSDART00000123665	445305	NM_001003762	actin related protein 2/3 complex, subunit 4, like	arpc4l		NM_001003762	TTAGGGGGAAAAAAGAAAACACAGTCAAGGCAGGTCCTTAATAGTATTACCTGTAATTAA///CAAGGCAGGTCCTTAATAGTATTACCTGTAATTAATATTGATGGGCACAGGAATCTTGTT
A_15_P342870,A_15_P101506|334932	0.00868394	1.58196	up	Danio rerio MDM4, p53 regulator (mdm4), mRNA [NM_212732]	ENSDART00000157103///ENSDART00000080201	334932	NM_212732	MDM4, p53 regulator	mdm4	GO:0071157|GO:0043066|GO:0008270|GO:0005634|GO:0046872	NM_212732	TTTCTGTTAAAAACCCCAGCCCTGTGTATGAGATGTTGAAGAGGAATTTGGTAATTTTAA///TTTTGTTCACTTGTTTGTTTTATCAAGACCTGATGTTTGCAGAGATTTAATCGGAGCTCA
A_15_P519697	0.00706041	1.58179	up	PREDICTED: Danio rerio zgc:55582 (zgc:55582), transcript variant X1, mRNA [XM_009295108]			XM_009295108				XM_009295108	TTGAGGTACGCTGATGTCCTTCAGAGGTATTTGCACATTTACAGTAATCATTGAGCCGCT
A_15_P173401|556259	0.00784111	1.58135	up	Danio rerio coiled-coil domain containing 22 (ccdc22), mRNA [NM_001025485]	ENSDART00000166939	556259	NM_001025485	coiled-coil domain containing 22	ccdc22	GO:2000060|GO:0006810|GO:0005575|GO:0015031	NM_001025485	AGTGGGCTGATAACAAGTTAAAACACTCATGAACAGCTTACCTGTTTTGTATTAAAGCAT
A_15_P109140,A_15_P734966|368217	0.00981907	1.58113	up	Danio rerio calmodulin 1b (calm1b), mRNA [NM_200082]	ENSDART00000050308	368217	NM_200082	calmodulin 1b	calm1b		NM_200082	CTGCGTGGGAGTTTTGTGCTCCACTCTTCAGTTTGCATTCATTCCAAGTTGTACATGCTA///CTGCCGTGCCCTCTTAGAAGAGAAAAAATAATTAAATCAGTCAAATGTTTTACTTACCTC
A_15_P155146|553698	0.00596563	1.58046	up	Danio rerio zgc:112271 (zgc:112271), mRNA [NM_001243171]	ENSDART00000164292	553698	NM_001243171	zgc:112271	zgc:112271	GO:0008150|GO:0005575	NM_001243171	TTTAAAGTTCTTGTAGTATCGCCTCAGTTTGAAGGAAAACAATTGTTGCAGCGACACAGG
A_15_P282776,A_15_P210006|406807	0.00399067	1.57961	up	Danio rerio ubiquitin-conjugating enzyme E2Na (ube2na), mRNA [NM_213486]	ENSDART00000014188	406807	NM_213486	ubiquitin-conjugating enzyme E2Na	ube2na	GO:0000209|GO:0070534|GO:0005737|GO:0000166|GO:0042769|GO:0005634|GO:0005524|GO:0031625|GO:0006301	NM_213486	CCAAAATATATCACCCCAATGTAGACAAGCTGGGAAGAATATGTCTAGATATTTTGAAAG///GTCTCAATTTCCACGATTGGTCTTTGGTTAAAACGTCAAGTCTGTAAATTCCCGCTTTCT
A_15_P107027|393689	0.00599752	1.5796	up	Danio rerio zgc:73111 (zgc:73111), mRNA [NM_200716]	ENSDART00000103273	393689	NM_200716	zgc:73111	zgc:73111	GO:0008150|GO:0003674|GO:0016020|GO:0016021	NM_200716	GGCCATTTCAAGTTTTCTTCTGTGTATACCAGTTATTATATGTATGTAAATGACCACACC
A_15_P114421|406474	0.0135306	1.57909	up	Danio rerio 2-aminoethanethiol (cysteamine) dioxygenase b (adob), mRNA [NM_213193]	ENSDART00000145738	406474	NM_213193	2-aminoethanethiol (cysteamine) dioxygenase b	adob	GO:0005739|GO:0016491|GO:0051213|GO:0016702|GO:0055114	NM_213193	AGGTTCAAAACACTCACTTGACAAGCTGGCCTACGTGACACTGGACACAAAACCTTTTTT
A_15_P102099|334015	0.00692147	1.57739	up	Danio rerio exocyst complex component 3 (exoc3), mRNA [NM_212715]	ENSDART00000009347	334015	NM_212715	exocyst complex component 3	exoc3	GO:0000145|GO:0051601|GO:0000149|GO:0006887	NM_212715	GCTGGACGCTTTCATGAACTGCAATGAACCACTGAACTGTCAGTTTTCATTTCAATAAAA
A_15_P110945|324560	0.00110088	1.57577	up	Danio rerio cytochrome b5 reductase 3 (cyb5r3), mRNA [NM_212685]	ENSDART00000014153	324560	NM_212685	cytochrome b5 reductase 3	cyb5r3	GO:0004128|GO:0016491|GO:0055114	NM_212685	TTCCATACAGGTCATGCTCATATTTTTATTCCACTGCCTGTTTGCAGTTCATGTTACTTG
A_15_P660016,A_15_P109558|335499	0.0071171	1.57381	up	Danio rerio kinesin light chain 1b (klc1b), mRNA [NM_199954]		335499	NM_199954	kinesin light chain 1b	klc1b	GO:0005871|GO:0003777	NM_199954	ATGCTGGTCAAGAAACTACAGGGAAACACACCTGCAGACACACACAGCAACAACATGAAA///TACCAACGATGCCTTGAGTTACTGCAATGCCCAAATATATGGAGAAAACAGTGTGCTCTC
A_15_P178856,A_15_P440530,A_15_P224601|100124594	0.0124883	1.57268	up	Danio rerio asparaginase homolog (S. cerevisiae) (aspg), mRNA [NM_001102621]	ENSDART00000135073///ENSDART00000136277	100124594	NM_001102621	asparaginase homolog (S. cerevisiae)	aspg	GO:0006520|GO:0004067|GO:0005575	NM_001102621	GGTCCTTGTGAGTCTGTTTTTGTGATTGTAATCGTCACGGCTGAATTTTAGTTTCAATCA///AGCTGCTCTTTCAAAACTGTCCTATGTGCTGGCAAAACAGAATCTCAGTATAGAAGAGAA///ATACACAGTTTTAGAGTACTCGCCTCTCCTTGACTCCTGCAATATGACCACAGATGACTG
A_15_P689276,A_15_P416990,A_15_P624286|325470	0.00537177	1.5722	up	Danio rerio zgc:55512 (zgc:55512), mRNA [NM_199719]	ENSDART00000008490	325470	NM_199719	zgc:55512	zgc:55512	GO:0000209|GO:0005737|GO:0000790|GO:0006281|GO:0000166|GO:0033503|GO:0016574|GO:0043161|GO:0005524|GO:0031625	NM_199719	GTGTACAGATTTTGCACTGGTTGGCAATCTCATTTTCCAGCACTTGTAAATACTTAAATA///TTATGATGTTTCTTCTATTCTCACATCAATCCAGTCCCTTCTAGATGAGCCAAATCCCAA///TGCACTGGTTGGCAATCTCATTTTCCAGCACTTGTAAATACTTAAATAAAAGGTGAAACT
A_15_P624356,A_15_P114982|393441	0.00882657	1.57212	up	Danio rerio 3-hydroxyacyl-CoA dehydratase 3 (hacd3), mRNA [NM_001044984]	ENSDART00000168111	393441	NM_001044984	3-hydroxyacyl-CoA dehydratase 3	hacd3	GO:0006629|GO:0016020|GO:0005783|GO:0030497|GO:0006631|GO:0005789|GO:0006633|GO:0016021|GO:0042761|GO:0018812|GO:0016829	NM_001044984	GTTTGCAGTTTTTGTGTTTGATGTTGTAGATTAGCTTACTCGACTGAAAACACAAGGGGC///GAAAACCTCACGGAAGAGGCAATTCAGTGTCACTGGATGTGGGATATGTACACGAATGTA
A_15_P209486,A_15_P628901,A_15_P542637,A_15_P664406|321556	0.0177582	1.57183	up	Danio rerio heterogeneous nuclear ribonucleoprotein H1, like (hnrnph1l), mRNA [NM_212589]	ENSDART00000015636///ENSDART00000167867///ENSDART00000065447	321556	NM_212589	heterogeneous nuclear ribonucleoprotein H1, like	hnrnph1l	GO:0000166|GO:0003676	NM_212589	CCTCTTTTGGTCTGTCTTTGATTTCTCATATGTGTGGGTAATAAACATTCACAAAGGTAT///AATGACAAGGCCAACATGCAACACCGATATGTTGAGTTGTTCCTAAACTCAACAGCAGGG///AATCAAACAATGTGGAAATGGACTGGGTTTTGAAGCACACTGGTCCGAACTGTCCAGAGA
A_15_P207136|553020	0.000457045	1.57182	up	Danio rerio PAF1 homolog, Paf1/RNA polymerase II complex component (paf1), mRNA [NM_001024453]	ENSDART00000168722	553020	NM_001024453	PAF1 homolog, Paf1/RNA polymerase II complex component	paf1	GO:0007507|GO:0006368|GO:0006355|GO:0032968|GO:0000993|GO:0016593|GO:0016570|GO:0005634|GO:0000122|GO:0006351	NM_001024453	GTGAGCGTCTTCCTGTAGTTGTTTCTCTCATTACAGTGTAAACATTGTAAATAAACTGAT
A_15_P108242,A_15_P720516|386632	0.0118104	1.5715	up	Danio rerio DEAD (Asp-Glu-Ala-Asp) box polypeptide 49 (ddx49), mRNA [NM_198365]	ENSDART00000157768	386632	NM_198365	DEAD (Asp-Glu-Ala-Asp) box polypeptide 49	ddx49	GO:0004004|GO:0016787|GO:0000166|GO:0010501|GO:0004386|GO:0003676|GO:0005524	NM_198365	AGCGTGAATATGCATATATTTAATAAACATGTGATGCAGTGTTGACTGTGTTGCTACATG///CATGAGAAAAGTGCAAAAGCGACAGAAGTTGGCTCTTAATTTCCTCTCTTTTGTACAATT
A_15_P119206,A_15_P664291|100307085	0.0041542	1.57134	up	Danio rerio VMA21 vacuolar H+-ATPase homolog (S. cerevisiae) (vma21), mRNA [NM_001202424]///Danio rerio cDNA clone IMAGE:5413536, partial cds. [BC054675]	ENSDART00000142112	100307085	NM_001202424///BC054675	VMA21 vacuolar H+-ATPase homolog (S. cerevisiae)	vma21		NM_001202424	GTTGTGTGGTGTTTGTTTTGGATCAATGTAGCCAATAAATTACTGTTTCATCTGCCTTTT///GCTGTGTGGTGTTTGTTTTGGATCAATTTAGCCAATAAATTACCGTTTCATCTGCATTTT
A_15_P508032,A_15_P476500|321739	0.0107088	1.57071	up	Danio rerio importin 7, mRNA (cDNA clone MGC:171389 IMAGE:5409769), complete cds. [BC155060]///Danio rerio importin 7 (ipo7), mRNA [NM_200905]	ENSDART00000113602	321739	BC155060///NM_200905	importin 7	ipo7	GO:0007165|GO:0016020|GO:0008565|GO:0008536|GO:0016021|GO:0005635|GO:0006606|GO:0006886|GO:0005829	NM_200905	ATCAGCGGCGGGCAGCACATGGTGAGGCTAAATGCTGTTAAATAAAAGCTGAATAAATGC///GAGGAGGTCTCAAGCATTTGGTTGATGTATGGATGAACCATCATTATACACGACATTAAA
A_15_P111095|768187	0.00154845	1.5706	up	Danio rerio mitochondrial ribosomal protein L18 (mrpl18), mRNA [NM_001077330]	ENSDART00000084570	768187	NM_001077330	mitochondrial ribosomal protein L18	mrpl18	GO:0005739|GO:0005622|GO:0003735|GO:0005840|GO:0008097|GO:0006412	NM_001077330	AGAGGGAGGTGTTGTGCTCAATGAGCCAAAGCAAAAATTTGTTTAAGTTGCTGTTTGTTT
A_15_P164121|447894	0.00851796	1.5705	up	Danio rerio zgc:101715 (zgc:101715), mRNA [NM_001004633]	ENSDART00000166983	447894	NM_001004633	zgc:101715	zgc:101715	GO:0008150|GO:0003674|GO:0005575	NM_001004633	GAAATGTTTACTCTCACTTCTAATCAGGTTAATGCATCCCCACTGAATAAAAATACTGCA
A_15_P691236,A_15_P107104,A_15_P195041|321689	0.00661722	1.56943	up	Danio rerio ubiquitin-conjugating enzyme E2E 3 (UBC4/5 homolog, yeast) (ube2e3), mRNA [NM_200921]	ENSDART00000020550	321689	NM_200921	ubiquitin-conjugating enzyme E2E 3 (UBC4/5 homolog, yeast)	ube2e3	GO:0000166|GO:0016874|GO:0005575|GO:0005524	NM_200921	GTTTTGTAGCTCAGCTGAGATGAGCAACCACTGTAACATCCCCTCAAACACAATAATAAA///TTGAACGTTTTGTAGCTCAGCTGAGATGAGCAACCACTGTAACATCCCCTCAAACACAAT///GCTGTAGATTTAGTTCTGTTTAAAAGCCTACTTGCAAGTCTTGCTTCTTTGGGATATAAA
A_15_P112415|336876	0.00813826	1.56871	up	Danio rerio toll interacting protein (tollip), mRNA [NM_207061]	ENSDART00000172021	336876	NM_207061	toll interacting protein	tollip	GO:0016310|GO:0005737|GO:0006954|GO:0045087|GO:0006914|GO:0002376	NM_207061	TCCTCCGGGAGCAGTAAACCATATCTGTATTGTAGTGTTCCCACGTCTTAAAGATGTTTG
A_15_P109811,A_15_P115240|100003481	0.00304436	1.56856	up	Danio rerio protein phosphatase, Mg2+/Mn2+ dependent, 1Bb (ppm1bb), mRNA [NM_001007313]	ENSDART00000011662///ENSDART00000153333	100003481	NM_001007313	protein phosphatase, Mg2+/Mn2+ dependent, 1Bb	ppm1bb	GO:0030145|GO:0006470|GO:0000287|GO:0016787|GO:0043169|GO:0004721|GO:0004722|GO:0003824|GO:0046872|GO:0030512	NM_001007313	GATGTTGTGATGTTTCAGTAGCAAACAGTGAATATGATCTCTTCTCCTCAATAAAGGATT///GTTAAAATCGGCATTCGCTCAGGCTTTCTGAAGATCGATGAGTACATGCGCAACTTCTCA
A_15_P110948	0.00519406	1.56689	up	LIM domain binding 1a [Source:ZFIN;Acc:ZDB-GENE-990415-138] [ENSDART00000150376]	ENSDART00000150376		BC084686				XM_005156756	TTTGCCTATAGTGTCTGCCATTGACAATTGATGTATGGTACCAATAAAACACATTTTCAC
A_15_P139586,A_15_P241871,A_15_P280906|555775	0.00462801	1.56669	up	Danio rerio si:dkey-15j16.2 (si:dkey-15j16.2), mRNA [NM_001079836]///Danio rerio si:dkey-15j16.2, mRNA (cDNA clone MGC:174201 IMAGE:8745236), complete cds. [BC155128]	ENSDART00000032393	555775	NM_001079836///BC155128	si:dkey-15j16.2	si:dkey-15j16.2	GO:0016020|GO:0016021	NM_001079836	CTAATAGACAACATGGAGGGGGACATGACAGAAAAGAGCATTTTGCTGATTGAGAAGTGA///AGCAAGAAGCAAACTCTCCATTATTCCAAGAGAGAATGACGTATTGGTGACCGATGCATC///AAGCATTGTTTTTCTCTGGTTTGTTACATGAGTAAATTCTGCACAAACATGTTTGGCTTG
A_15_P175796|558170	0.0102192	1.56667	up	Danio rerio speckle-type POZ protein-like b (spoplb), mRNA [NM_001079969]	ENSDART00000162818	558170	NM_001079969	speckle-type POZ protein-like b	spoplb	GO:0016567|GO:0031463|GO:0043161|GO:0005634|GO:0031397	NM_001079969	ATTTTCCATGGTTTAACGTACTCTGTGATCTGGAGAGTTCTTTGTGTTTGGGGGAAGAAA
A_15_P230341,A_15_P108965|573765	0.00542036	1.56564	up	Danio rerio regulator of G-protein signaling 5a (rgs5a), mRNA [NM_199962]	ENSDART00000016586	573765	NM_199962	regulator of G-protein signaling 5a	rgs5a	GO:0005737|GO:0005886|GO:0005096	NM_199962	CCGTGTGCATAATGTATTGCAGAACACCTCTGGTGGGATATGGGTATAGGAACATGTTTG///AGGGTGGGGATTTGGTAAAATTGTCAGTAAGGACTGACAGAGTACCTCACTTATATAAAA
A_15_P720366,A_15_P119292|406623	0.00123834	1.56502	up	Danio rerio 2,4-dienoyl CoA reductase 2, peroxisomal (decr2), mRNA [NM_213321]	ENSDART00000133875	406623	NM_213321	2,4-dienoyl CoA reductase 2, peroxisomal	decr2	GO:0006629|GO:0008670|GO:0008152|GO:0016491|GO:0006631|GO:0055114|GO:0005777	NM_213321	GGGTTATTCTTCACCCCAAAATCAAGGAAAAGAAGTGATGATGATCTGCTTAAAAACTAA///CACAGACTGTGCTCCATGAAGACATTTGGTCAATTTCCTAGAGTAAATATATTAAAACTC
A_15_P467075,A_15_P108754|394112	0.00569967	1.56339	up	Danio rerio ring finger protein 144B (rnf144b), mRNA [NM_201137]	ENSDART00000032778	394112	NM_201137	ring finger protein 144B	rnf144b	GO:0000209|GO:0004842|GO:0031966|GO:0016567|GO:0042787|GO:0016020|GO:0032436|GO:0000151|GO:0008270|GO:0016021|GO:0046872|GO:0031624	NM_201137	ATAAACCTCAACAGAAGGCTAGCATGGATGGAAAAAGCACCACGATCCACTGCAAACTCT///TGGGTACTGTCTTGTGTTCTTTATATTTGTTCATTCTTCAGCATAAGATGTTTTATAACT
A_15_P687344,A_15_P711031,A_15_P154851,A_15_P140086,A_15_P763256|322221	0.00133475	1.56333	up	Danio rerio actinin, alpha 4 (actn4), mRNA [NM_199586]	ENSDART00000172154	322221	NM_199586	actinin, alpha 4	actn4	GO:0051015|GO:0070830|GO:0005509|GO:0003779|GO:0005575	NM_199586	GTGTTCACAAACCTCCCAAAGTTCAGGAAGAAGTGTCAGCTAGAGATCAACTTCAACACG///TTCTTTGTTTTAATTTTGATGTTTTCTTGCTAGAGTTGGTGGGGTGGGAGATTTTGGTTT///CCAGGCTGAAGTTCAGAAAATTGCAAATTACAACGGCATCAAACTGGCTGGAAACAATCC///TTGAGTAGCTACGGGTCTGTGTTTTATTTGTGAGGGCTTGAAGAATAAAGCTACAAAAAA///ATTACGACAAGCTGAGAAAGGATGACCCAGTGACCAATCTGAACAATGCTTTCGAAGTGG
A_15_P119899|405839	0.0167449	1.56265	up	Danio rerio eukaryotic translation initiation factor 2B, subunit 2 beta (eif2b2), mRNA [NM_212903]	ENSDART00000060689	405839	NM_212903	eukaryotic translation initiation factor 2B, subunit 2 beta	eif2b2	GO:0005851|GO:0005085|GO:0019509|GO:0006446|GO:0003743|GO:0006412|GO:0044237|GO:0006413|GO:0046523	NM_212903	GACGTCTGGCATTCAAAACATCTGAGATTTGTGAATTCAGTAAAGACAACATTCATTTTG
A_15_P182206,A_15_P105666|393583	0.00693372	1.56218	up	TBC1 domain family, member 5 [Source:ZFIN;Acc:ZDB-GENE-040426-1197] [ENSDART00000140711]///Danio rerio TBC1 domain family, member 5 (tbc1d5), mRNA [NM_200611]	ENSDART00000140711///ENSDART00000111409	393583	CA472392///NM_200611	TBC1 domain family, member 5	tbc1d5		XM_005170011///NM_200611	ATGATGGAAGCACTCACAGCAAGGACTCCGACTTTACCATTGTTAACCCTACTGACCTTT///TGTGTATTGTTTTGCACACGACACGAGGGATGTTTCTAATACTGATATCCTAATAACTCT
A_15_P739426,A_15_P170736|445288	0.0149086	1.56125	up	Danio rerio acyl-CoA dehydrogenase, C-2 to C-3 short chain (acads), mRNA [NM_001003743]	ENSDART00000137686	445288	NM_001003743	acyl-CoA dehydrogenase, C-2 to C-3 short chain	acads	GO:0050660|GO:0008152|GO:0016491|GO:0003995|GO:0016627|GO:0055114	NM_001003743	ATAAAAGAACAGCTTTCGGCGCTCCGATTGGGAAACTGCAGGCAATACAGTTTAAACTGG///AAGCCTCACTTGATGATTTCACTGGGAATGTAAAAGCATATCTGACTGTACATAATGAGT
A_15_P105490,A_15_P578187|399661	0.00839702	1.56123	up	Danio rerio archain 1b (arcn1b), mRNA [NM_201993]	ENSDART00000047902	399661	NM_201993	archain 1b	arcn1b	GO:0030126|GO:0016020|GO:0006890|GO:0006810|GO:0015031	NM_201993	AAGGGGAGGCTTACGACATTCCATTCTGCTGTAAGATACTTATGAATACCTTTAATCAAT///GGAAAACGTCAATCTAGCCCAGATTCGCACTTTTACCGAAATGGACTCGCATGAAGAAAA
A_15_P118951|402938	0.0173833	1.56079	up	Danio rerio thioredoxin 2 (txn2), mRNA [NM_205641]	ENSDART00000098927	402938	NM_205641	thioredoxin 2	txn2	GO:0005737|GO:0006457|GO:0006662|GO:0016671|GO:0015035|GO:0000103|GO:0045454|GO:0034599	NM_205641	TGAATTCGAGCTGGATGCATGGGATTGATAAACTGTAATATATCAAAACTAGACAACTTG
A_15_P101798,A_15_P652421|192316	0.00518019	1.56016	up	Danio rerio telomeric repeat binding factor a (terfa), mRNA [NM_173243]	ENSDART00000122459///ENSDART00000057423	192316	NM_173243	telomeric repeat binding factor a	terfa	GO:0003691|GO:0000723|GO:0042162|GO:0005634|GO:0003677|GO:0042803|GO:0031848|GO:0000784|GO:0000783	NM_173243	TTCAGCACAATCATGAAGTTTTAGACTGATGTTTTATAACAGTTCTGTTCATATTAAATG///ATGAGGACTCTCTGTTCCACACTTCTACAGCTCCAGCTAAAAAGTACACCAGGAAGATGT
A_15_P664091|100301513	0.0156221	1.55996	up	Danio rerio partial mRNA for finTRIM family protein (ftr34 gene), clone cIHNV53. [AM941344]		100301513	AM941344	finTRIM family, member 34	ftr34	GO:0005622|GO:0008270|GO:0046872		GTGCAGAGACCGTTGAATTGTTAATGTACAATAATGATTCTTGCATTAAAGAAATCAGGC
A_15_P102124|404618	0.00641593	1.55798	up	Danio rerio alcohol dehydrogenase, iron containing, 1 (adhfe1), mRNA [NM_207086]	ENSDART00000110177	404618	NM_207086	alcohol dehydrogenase, iron containing, 1	adhfe1	GO:0016491|GO:0005575|GO:0046872|GO:0055114	NM_207086	ACACAGTACGCATCCTTACTTGCCATTCACTCTAACCCTTAAGGCTAATTTGCTAATCAG
A_15_P119862	0.00865418	1.55743	up	si:ch1073-322p19.1 [Source:ZFIN;Acc:ZDB-GENE-091204-224] [ENSDART00000132817]	ENSDART00000132817		BC066467				XR_082582	GTTCACACGTGTTCAGATGTGTTCAAGCGAACATGCTGAACGTGCCAGCGATCTAAAATA
A_15_P587612,A_15_P111369|436722	0.0161975	1.5568	up	Danio rerio family with sequence similarity 96, member B (fam96b), mRNA [NM_001002449]	ENSDART00000073734///ENSDART00000124342	436722	NM_001002449	family with sequence similarity 96, member B	fam96b	GO:0003674|GO:0007059|GO:0016226	NM_001002449	TTTAAGATTGACGTTCACATCACGCCTGGTACACATGCTTCTGAGGATGCAGTCAACAAG///ATTAAGCTTTGTCACAGACCATTGGATTTAAGCTCTTTATTACTGCATTTTCACTGACTG
A_15_P195571|790928	0.0167783	1.55535	up	Danio rerio ring finger protein 115 (rnf115), mRNA [NM_001080073]	ENSDART00000090329	790928	NM_001080073	ring finger protein 115	rnf115	GO:0000209|GO:0042787|GO:0042059|GO:0043161|GO:0008270|GO:0046872|GO:0005829	NM_001080073	GTGTATATATCACAGACCCATCAACGTCCATCAGTTTAATTTGATTACTCTCTTTTCACT
A_15_P521577	0.00174202	1.555	up	Danio rerio Gig2-like protein DreA mRNA, complete cds. [HQ269369]			HQ269369					TTTAACACCCCTACGCATGTAACTGTACATCAGAGAACTGTCCTGAGAGTAAAGGTCAAT
A_15_P591937	0.0134564	1.55402	up	PREDICTED: Danio rerio wu:fd99c08 (wu:fd99c08), mRNA [XM_002665253]			XM_002665253				XM_002665253	CAAAGGAGAAATGGATGTTGAGTGCAAACTGTTTTAGTTTCAAATAAACGTTCTGCTTGT
A_15_P117110,A_15_P497047|436946	0.00489757	1.55376	up	Danio rerio squamous cell carcinoma antigen recognised by T cells (sart1), mRNA [NM_001002673]	ENSDART00000012855	436946	NM_001002673	squamous cell carcinoma antigen recognised by T cells	sart1	GO:0003674|GO:0000398|GO:0045292|GO:0000481|GO:0046540|GO:0000387	NM_001002673	TCTCCTAAACACAGTTGCAACTGGTGATGTATATACAGACATTGTCTTGTATGTGAATTT///AATGAAAACAAGAAAGAGGCAGGAACTAAGGAGGAGCCCCTCCTTGCTGAGACCATTAAT
A_15_P175291,A_15_P192446|406724	0.0152349	1.55364	up	Danio rerio zinc finger and BTB domain containing 2b (zbtb2b), mRNA [NM_213415]	ENSDART00000128666///ENSDART00000036942	406724	NM_213415	zinc finger and BTB domain containing 2b	zbtb2b	GO:0003676|GO:0046872	NM_213415	GGAACATGAACTGTCATCTCTGGAAAAAGAAAAATTCCTCATTTGCGTTTTCATTGTGAA///AGAATGCTATTCATACACCAGGACAGTGACTGTGTTCGCTTAAAGCCTGCTGACATTCAG
A_15_P153056|541337	0.00288833	1.55272	up	Danio rerio serine palmitoyltransferase, small subunit A (sptssa), mRNA [NM_001093727]	ENSDART00000105117	541337	NM_001093727	serine palmitoyltransferase, small subunit A	sptssa	GO:0006665|GO:0006629|GO:0004758|GO:0016020|GO:0005783|GO:0016021|GO:0017059	NM_001093727	GAGCTCTGGAACAATTATTCAGCAGATTCACTGTAAAATCCTGAAGAGAAAATAAGTCTT
A_15_P370405|557893	0.0163496	1.55262	up	lipase, hormone-sensitive b [Source:ZFIN;Acc:ZDB-GENE-100921-71] [ENSDART00000157787]	ENSDART00000157787	557893	XM_009292346	lipase, hormone-sensitive b	lipeb	GO:0016042|GO:0016787|GO:0008152|GO:0016298|GO:0008203	XM_009292346	CTCCCACTAATGCTGAAGCTGAAAAGATTTTAGCATAGGAATTAGTATTGAATGATACCA
A_15_P173601,A_15_P115676,A_15_P321831|336578	0.00654816	1.55167	up	Danio rerio si:ch211-114c12.2 (si:ch211-114c12.2), mRNA [NM_001002300]	ENSDART00000029719	336578	NM_001002300	si:ch211-114c12.2	si:ch211-114c12.2		NM_001002300	GTGCAGCTCATAAAACACCTGTACATTCTTTGTAATCAGATACTTTGAATAAAACTGGAG///CACCTGTACATTCTTTGTAATCAGATACTTTGAATAAAACTGGAGTTGTCAGATAGGTTC///TCAGACAGAGTCCAGAAACCCAAGCCTCAGACAACACCAAAAAATGGCCAAGATTCTTCA
A_15_P103963,A_15_P720871|393550	0.0044735	1.5506	up	Danio rerio actin related protein 2/3 complex, subunit 5-like, a (arpc5la), mRNA [NM_200578]	ENSDART00000061144	393550	NM_200578	actin related protein 2/3 complex, subunit 5-like, a	arpc5la	GO:0034314|GO:0005737|GO:0030833|GO:0005885|GO:0015629|GO:0005856	NM_200578	CCCTGATTTAGGTGGTGAAATTTTGGTTCAACTCGTAGTGTGGGGTTGAGTCGGGTTATT///ATTTAAAAGCAGCGATATTGAGCCAGCGGTAAAGTCTCTGGACAAGAACGGAGTGGATCT
A_15_P118663	0.0034645	1.55033	up	C-type lectin domain family 16, member A [Source:ZFIN;Acc:ZDB-GENE-040426-951] [ENSDART00000103690]	ENSDART00000103690		BC046010				XM_003198108	TCAGTATTTCCAGGTTCAATTCAATGTCAAAAAGAGGCGCAAGGGGGGTATAAATTTGTA
A_15_P665821,A_15_P661496,A_15_P111296,A_15_P657861|406619	0.0130206	1.54915	up	Danio rerio nicotinamide nucleotide transhydrogenase (nnt), mRNA [NM_214756]	ENSDART00000037664	406619	NM_214756	nicotinamide nucleotide transhydrogenase	nnt	GO:0050661|GO:0051287|GO:0016020|GO:0006740|GO:0016491|GO:0008746|GO:0005743|GO:0016021|GO:0008750|GO:0055114|GO:0015992	NM_214756	TTTTCTCTCCACTGTACCACAGAACATCCCTCTTAATAAACATCCTGATAAGAGAAAAAA///TCTCCAGATGTTTCATTGTGCCATGGTGAGGAATTAATGTCATACTGTGAAATGTTTTTT///AACAGCTTTGCAATACATGGGAGGGAAAAAGGCAAGTCTCCAGATGTTTCATTGTGCCAT///TTTGATTTTGGCACGATGGACCATGTCATCCGAGGTTCAGTCGTTATGCAGGATGGAAAA
A_15_P112970	0.00800817	1.54894	up	melanoma associated antigen (mutated) 1-like 1 [Source:HGNC Symbol;Acc:HGNC:26583] [ENSDART00000146820]	ENSDART00000146820		BC124778				XM_001345991	TTACTGCATCTTTGTTCTGGTGTAATGTACATAGTGATTTTATACAGGACTTCATTGGTG
A_15_P115781,A_15_P102382|406713	0.00636417	1.54891	up	Danio rerio lipase, gastric (lipf), mRNA [NM_213404]	ENSDART00000020541	406713	NM_213404	lipase, gastric	lipf	GO:0016042|GO:0006629|GO:0001666|GO:0016787|GO:0016788|GO:0005575	NM_213404	CCAGGAACAGATCTTTTACGTGGGCCATTCTCAGGGAACAACAATAGCATTCATGGCTTT///AAACCAATGGAAGTCTTTCTGTGCCATCATACAGAGACTGTTTAACACTCAAGATCAGGT
A_15_P209896,A_15_P666656|405881	0.000400029	1.5487	up	Danio rerio mitochondrial ribosomal protein L38 (mrpl38), mRNA [NM_212945]	ENSDART00000057983	405881	NM_212945	mitochondrial ribosomal protein L38	mrpl38	GO:0030529|GO:0005840	NM_212945	TCTGCATTATGTTGACTGTGTGCTCAAACTGATGCCTGTTGATTTGTTTTGATTTTTGTT///CATCACGTTCACTGTGTGCTCAAACTGATGCCTGTTGATTTGTTTTGATTTTTGTTTGTA
A_15_P656511,A_15_P116810,A_15_P434675|556762	0.00251262	1.54866	up	adducin 3 (gamma) a [Source:ZFIN;Acc:ZDB-GENE-030131-2721] [ENSDART00000040538]///Danio rerio adducin 3 (gamma) a (add3a), mRNA [NM_199663]	ENSDART00000040538///ENSDART00000172496///ENSDART00000140015	556762	BC045384///NM_199663	adducin 3 (gamma) a	add3a	GO:0005856	NM_199663	TCCTGCTTGAACTCCTTCATATAATGGCATTAAATACCATCCAGCATCAAACTGAAAAAA///TCCAAATCCCCCAACAAGAAGAAGAAGAAGTTCAGAACCCCGTCCTTCCTCAAGAAGAAC///TGTTACATTACAGTTCGTGTCAGTAAGGAGCAGGATCATATCCTCATCATCCCCAGAGGA
A_15_P450540	0.00960097	1.5482	up	Rep: Cytochrome c oxidase subunit 3 - Soriculus fumidus (Taiwan brown-toothed shrew), partial (11%) [TC424059]								TAAAGGTGATTTTCAGGCATAACTGAAGTTCTGTTGTGTCCTGTTAAAGCACAAAGCTGA
A_15_P743716,A_15_P169416|393534	0.015373	1.54808	up	Danio rerio calcium regulated heat stable protein 1 (carhsp1), mRNA [NM_200562]	ENSDART00000151437///ENSDART00000075100	393534	NM_200562	calcium regulated heat stable protein 1	carhsp1	GO:0006355|GO:0003676|GO:0003677	NM_200562	GGTTGAGAAACACTGATTTTGATCATTTCTTGTGAGCATGTGATGATGATTTTGCGAATA///CTGCATTGTTGAGAAACACTGATTTTGATCATTTCTTGTGAGCATGTGATGATGATTTTG
A_15_P220563,A_15_P772126,A_15_P205431,A_15_P706409|321028	0.0136569	1.54807	up	Danio rerio acylaminoacyl-peptide hydrolase (apeh), mRNA [NM_198869]	ENSDART00000098031	321028	NM_198869	acylaminoacyl-peptide hydrolase	apeh	GO:0016787|GO:0004252|GO:0006508|GO:0008236	NM_198869	ACATTCAACTTGAACCCGCAATTCTGGAGCAGATGCTGATCAAGTCACCCATAAAACACG///CTACTGTGCGGGAATCTCTGCATTGTTTCCAATAAAATCTTCAGACTTTTGTAAAGCTGA///GTGCACTACTGTACGGGAATTTCTGCATTGTTTCCAACAAAATCTTCAGACTTTTGTAAA///ACAGAAAGCTGAAGTGCCTTAATCTGACCACCCTCAACAAACACGGCAAAGTCTATGAAG
A_15_P657096|550579	0.0179251	1.546	up	Danio rerio zgc:113076, mRNA (cDNA clone MGC:113076 IMAGE:7165008), complete cds. [BC093425]		550579	BC093425	zgc:113076	zgc:113076	GO:0005739|GO:0051287|GO:0006099|GO:0000287|GO:0004449|GO:0016491|GO:0046872|GO:0055114|GO:0016616		GCAAATCCTGAATGTCTAAATTGTAATCCAGACACATGAATAAAATGGTTACCCCCAAAA
A_15_P747116,A_15_P198741,A_15_P110256|566384	0.0126907	1.54579	up	Danio rerio transmembrane protein 59 (tmem59), mRNA [NM_001111188]	ENSDART00000003946	566384	NM_001111188	transmembrane protein 59	tmem59	GO:0016020|GO:0016021	NM_001111188	TGGCAAAGTAGTCGTTTTCCAGTCTGAGCCGCAAGTCCAGTATATCTCTCAGTTTGAGTT///ATAAAGACTACCCTCGGAGCTTCATTCAGGAGAGAGACAGAGACATGTTCATGGACAGAA///GAAGTCAGTAATAGGCAATGTGATATTTTGCAACCTGTCAGATTTGTCATCTTGATATTG
A_15_P629191|324476	0.0117924	1.54428	up	Danio rerio zinc finger, matrin-type 2 (zmat2), mRNA [NM_212681]	ENSDART00000007412	324476	NM_212681	zinc finger, matrin-type 2	zmat2	GO:0000398|GO:0003723|GO:0008270|GO:0046540|GO:0003676|GO:0046872	NM_212681	TTTCTTTAGAAGTGAGAAAGACATTTGAAGACCTGCTGAAGTTGTGTGCAGATGTTTTTT
A_15_P172481|550252	0.0041363	1.54386	up	Danio rerio mitochondrial ribosomal protein S25 (mrps25), mRNA [NM_001017590]	ENSDART00000060542	550252	NM_001017590	mitochondrial ribosomal protein S25	mrps25	GO:0005739|GO:0008150|GO:0003735	NM_001017590	GGCGGCAACCGCAGACGAATAGAAAACAAATCTTCTTCAGTCCTTTTGTTTATTTTTTGT
A_15_P669096|101884525	0.0139851	1.54336	up	PREDICTED: Danio rerio SLAM family member 9-like (LOC101884525), mRNA [XM_005163576]	ENSDART00000108600	101884525	CU638766	SLAM family member 9-like	LOC101884525		XM_005163576	ATTAAGGCTGTTCATGAACTCTGCCCTGTTAAACTAGACACATTCTGTATGCGCTCTGAC
A_15_P599097|560758	0.0019162	1.54308	up	chromosome 19 open reading frame 43 [Source:HGNC Symbol;Acc:HGNC:28424] [ENSDART00000169921]	ENSDART00000169921	560758	XM_679659	si:ch73-152o7.1	si:ch73-152o7.1		XM_679659	ACCCTCTTGATATTTTGTACTCCATGTGTTTGGTTTGTGTGAACGAGATGATGATGATGA
A_15_P658206,A_15_P733406,A_15_P344251|573723	0.0115952	1.54289	up	acyl-CoA dehydrogenase, very long chain [Source:ZFIN;Acc:ZDB-GENE-030131-899] [ENSDART00000131019]///Danio rerio acyl-CoA dehydrogenase, very long chain (acadvl), mRNA [NM_212611]	ENSDART00000131019///ENSDART00000143030	573723	BC155201///NM_212611	acyl-CoA dehydrogenase, very long chain	acadvl	GO:0050660|GO:0055088|GO:0009055|GO:0033539|GO:0016627|GO:0005739|GO:0017099|GO:0008152|GO:0016491|GO:0060322|GO:0003995|GO:0000062|GO:0042760|GO:0055114|GO:0052890	XM_009303079///NM_212611	GCAAAAACGTCTTGCATGTAAAATAACAAACAAACCGACAAGCTTTTATAGATGATCTCG///CAGTAAGTTTTTTGAGGAGGTGAATGACCCGATGAAGAACGATGCTCTAGAGAAGGTGGA///CAAGTTCCACACTTCCGGTTGAACGGAGATAAACAACGTTCGGCAAGAAAGAAGAATCTC
A_15_P113046|561348	0.00554388	1.54275	up	YLP motif containing 1 [Source:ZFIN;Acc:ZDB-GENE-030131-2196] [ENSDART00000133012]	ENSDART00000133012	561348	XM_005170154	YLP motif containing 1	ylpm1	GO:0005634	XM_005170154	TCATTGATCTAGTTTGACCTTGACATGTTATTCTTGTAGTTTACACACATGTATGCACTC
A_15_P117639,A_15_P121060|492484	0.00919269	1.54109	up	Danio rerio cytochrome P450, family 2, subfamily N, polypeptide 13 (cyp2n13), mRNA [NM_001007356]	ENSDART00000063058	492484	NM_001007356	cytochrome P450, family 2, subfamily N, polypeptide 13	cyp2n13	GO:0019369|GO:0008392|GO:0004497|GO:0005506|GO:0008395|GO:0016491|GO:0016705|GO:0046872|GO:0055114|GO:0020037	NM_001007356	ATTATGTTGGGGGCTCATATACCTCATAATGTATCCAGACGTACAAGAAAAGGTCCAGGA///GCACTCCACACCCGTTCAAGATCTGTGCAACAGCACGTTGAGACAAATCTGACTATTTTT
A_15_P120562	0.00599	1.53609	up	PAP associated domain containing 5 [Source:HGNC Symbol;Acc:HGNC:30758] [ENSDART00000084282]	ENSDART00000084282		BC133101				XM_692023	TCACACAGGTTTACTTCATGTATCCATGATCATCCATGCAATAAAAATTACAGCACAACT
A_15_P495007,A_15_P153596,A_15_P101576|336421	0.000676039	1.53515	up	Danio rerio guanine nucleotide binding protein (G protein), alpha inhibiting activity polypeptide 2a (gnai2a), mRNA [NM_001001818]	ENSDART00000128070	336421	NM_001001818	guanine nucleotide binding protein (G protein), alpha inhibiting activity polypeptide 2a	gnai2a	GO:0001664|GO:0005834|GO:0003924|GO:0007214|GO:0031683|GO:0005525|GO:0007193|GO:0007165|GO:0019001|GO:0000166|GO:0001973|GO:0007186|GO:0007188|GO:0004871	NM_001001818	TTTTCTCTTAAATCTATACTCATAAATCCGTCGCCCTGAAGCGCGCATTCGGAACCATGG///AAGCCGTCCTGCATGATAAGATAGCAAATATATCAATACAAGTAATCAGTTCACATCAGC///TTTGCTTTCTCCCCGAGTTGTCCTACTGTACGTAAACGTTTCTCCTCCAGAATTTTCACA
A_15_P110457|436877	0.00203528	1.53478	up	Danio rerio mortality factor 4 like 1 (morf4l1), mRNA [NM_001002604]	ENSDART00000139441	436877	NM_001002604	mortality factor 4 like 1	morf4l1	GO:0016575|GO:0006355|GO:0006342|GO:0043967|GO:0043968|GO:0035267|GO:0006338|GO:0005634|GO:0016568	NM_001002604	TCCATTTGGAAAGATGCTGGTAATGGCTAATTGCTCCCATTTTATCGATTCACATTTGGA
A_15_P116507,A_15_P114091,A_15_P733151|368564	0.00990553	1.53278	up	Danio rerio src kinase associated phosphoprotein 2 (skap2), mRNA [NM_200628]	ENSDART00000052660	368564	NM_200628	src kinase associated phosphoprotein 2	skap2	GO:0002757|GO:0042113|GO:0016310|GO:0005737|GO:0005886|GO:0016301|GO:0005070|GO:0016740	NM_200628	CAAACTGCCTGTCAAGAAGCATCAGCAATTCTGAAGTATGTACAATGAAGAATGAGACTA///GCCTGTCCAGAAGCATCAGCAATTCTGAAGTATGTACAATGAAGAATGAGACTTTATTGC///ATGAAAGGGGTCATCGGAATTGTGCCCAAGGAGTATCTTTTGGAGCTGTATGTGCTATGA
A_15_P107717|406676	0.000765046	1.53091	up	Danio rerio adhesion G protein-coupled receptor L4 (adgrl4), mRNA [NM_213367]	ENSDART00000009859	406676	NM_213367	adhesion G protein-coupled receptor L4	adgrl4	GO:0016020|GO:0007186|GO:0005886|GO:0004930|GO:0005509|GO:0016021|GO:0007166|GO:0004888	NM_213367	GTGATACTGCATGCTATGAGTTTCATAACCTGCTGGAGTCAGTAGCTTCAAGACAATAAC
A_15_P626481|324366	0.00444209	1.53083	up	Danio rerio glutathione S-transferase mu, tandem duplicate 1 (gstm.1), mRNA [NM_212676]	ENSDART00000049793	324366	NM_212676	glutathione S-transferase mu, tandem duplicate 1	gstm.1	GO:0008152|GO:0004364|GO:0016740	NM_212676	AAGTCAAACAGGTTCATGGAAACGCCTGTGAACAACAAGATGGCCAAATGGGGAAACAAG
A_15_P529567,A_15_P108117|436905	0.00509558	1.52966	up	Danio rerio protein kinase, AMP-activated, beta 1 non-catalytic subunit, a (prkab1a), mRNA [NM_001002632]	ENSDART00000146489///ENSDART00000064866	436905	NM_001002632	protein kinase, AMP-activated, beta 1 non-catalytic subunit, a	prkab1a	GO:0045859|GO:0016310|GO:0007165|GO:0031588|GO:0016301|GO:0016740	NM_001002632	ATTTTGTGGCGATTGTGGATTTACCTGAGGGTGAGCACCAGTATAAGTTCTACGTGGATG///CATATTGCAAACATGTTGACTTTTAATCTGTCACGCGCTCTGATATGAAATGTCACTTTG
A_15_P162376|541443	0.00350953	1.52944	up	Danio rerio vaccinia related kinase 3 (vrk3), mRNA [NM_001013568]	ENSDART00000136657	541443	NM_001013568	vaccinia related kinase 3	vrk3	GO:0016310|GO:0004672|GO:0018105|GO:0016301|GO:0004674|GO:0006468|GO:0005524|GO:0016740	NM_001013568	GGGGGTTTATTTTCATATTTTCTCCCATGTTTTTAATCAACTGTTTTGTGCAGCAACCAT
A_15_P154861,A_15_P763276,A_15_P745991,A_15_P727826,A_15_P177916|402995	0.0162505	1.52914	up	Danio rerio pseudouridylate synthase 7 (putative) (pus7), mRNA [NM_001122698]	ENSDART00000040499///ENSDART00000153616	402995	NM_001122698	pseudouridylate synthase 7 (putative)	pus7	GO:0009982|GO:0003723|GO:0009451|GO:0005634|GO:0003676|GO:0001522	NM_001122698	TTCTGCTATAAGAAGCATCCACTGAAGTTGGGAGAACTGCAGGGAAATCACTTCACCGTA///ACCTGCAGCTCTTCAGGAATAAAGAGGGACAGGTGTTCATCCAGGTGCAGGAGGACTCGA///CATGATGTTTGAGTCCTGCTGAATCACGAGTGTATTACTGTAAATGTGTATTCTGAATAA///CTTGCTGAATCACGAGTGTATTACTGTAAATGTGTATTCTGAATAAAAAAGTTGGACGTG
A_15_P299146,A_15_P431360,A_15_P629351|393159	0.00744193	1.52669	up	Danio rerio synaptosomal-associated protein 23.1 (snap23.1), mRNA [NM_200190]	ENSDART00000169145///ENSDART00000146447	393159	NM_200190	synaptosomal-associated protein 23.1	snap23.1	GO:0019905|GO:0043005|GO:0005484|GO:0030054|GO:0016082|GO:0005886|GO:0045202|GO:0031201|GO:0031629	NM_200190	TAGCAGACCTGACCTTACCAGTAGAGGGCGCTGTTATATTGCTTTGTGAAAGTAATTTTG///ATCAGATCAATCAGGACATGAGGCAGGCTGAGAAGAACCTCACAGATCTATCCAAATGCT///CAGCAGACCTGACCTTACCAGTAGAGGGCGCTGTTATATTGCTTTGTGAAAGTAATTTTG
A_15_P103612,A_15_P237061,A_15_P149041|334205	0.00012157	1.52644	up	Danio rerio family with sequence similarity 3, member C (fam3c), mRNA [NM_212725]	ENSDART00000100867	334205	NM_212725	family with sequence similarity 3, member C	fam3c	GO:0007275|GO:0005576	NM_212725	AAACTTTGCATTCTGTGATTGTAGAGTCTTTCCTTAAAATACGACTCAAGCTTTTTAGGG///AACAAGTATGAAGGATGGCCAGAAGTTCTGGAGATGGAAGGATGCATTCCTATAAAGCAT///GTAAGAAAACCAGCTGTGTGCCTTACTACAGTGATAATATATGCAAAGTGATTTTGTCTA
A_15_P116168,A_15_P206936|100001293	0.0159981	1.52571	up	Danio rerio zinc finger protein 207, b (znf207b), mRNA [NM_199665]	ENSDART00000161562	100001293	NM_199665	zinc finger protein 207, b	znf207b	GO:0046872	NM_199665	GGGCTTCAAATCATTCTTTTGCATCCATTTAATCATTCTTTGTACAGCACAAGGGTAAAC///CATTCTTTTGCATCCATTTAATCATTCTTTGTACAGCACAAGGGTAAACATGTCTCTGTA
A_15_P141266,A_15_P721831|553945	0.00464121	1.52545	up	Danio rerio si:ch211-22i13.2 (si:ch211-22i13.2), mRNA [NM_001020779]	ENSDART00000152429	553945	NM_001020779	si:ch211-22i13.2	si:ch211-22i13.2	GO:0008150|GO:0003674|GO:0005575	NM_001020779	GCATCCTACCGTACTGATGACAATACTGTTAAATAAACTTACAATCTGTGTCTTTGTGTA///TAAATGCATATCTCCAGTAAACAAGAATGAATCGGTCCGGATTTGTTCTAAAAGATGCAG
A_15_P724676,A_15_P102017|114456	0.00738877	1.52497	up	Danio rerio actin related protein 2/3 complex, subunit 4 (arpc4), mRNA [NM_205537]	ENSDART00000146470	114456	NM_205537	actin related protein 2/3 complex, subunit 4	arpc4		NM_205537	GTTCCTCAAAAACTTTTAAGAAACGATCAGCACACCTTCTGCTGGCTGCAATACCCTATC///TATAAAAATCCTCACGCTGGTGCACATGGATCTTACAAACCATATCATGATGATGATGCT
A_15_P406040,A_15_P665566|795846	0.0032187	1.52467	up	Danio rerio mitochondrial ribosomal protein S34 (mrps34), mRNA [NM_001007376]	ENSDART00000080672	795846	NM_001007376	mitochondrial ribosomal protein S34	mrps34	GO:0005739|GO:0008150|GO:0003735|GO:0030529|GO:0005840	NM_001007376	GAGCACTGCTGGCTGTAAAGACTGACTTGTGTTTGATGCTGTTTTATTCTCACTAAAATA///GCACAGTTGGATCAAGGTGACCAAACTCAAAAGCATAAGACTCTTTTTGTTTTTTGTCAC
A_15_P120718|327572	0.00356545	1.52444	up	Danio rerio RasGEF domain family, member 1Ba (rasgef1ba), mRNA [NM_199829]	ENSDART00000137801	327572	NM_199829	RasGEF domain family, member 1Ba	rasgef1ba	GO:0043547|GO:0005085|GO:0007264|GO:0005088	NM_199829	AACCAATTCCAAACTATCCTGTCATTCTTCTGTATTGAGGAAGCCGCTGGTTGGCAAACT
A_15_P706881,A_15_P118890,A_15_P150541|406578	0.00594269	1.52379	up	Danio rerio syntaxin binding protein 2 (stxbp2), mRNA [NM_213289]	ENSDART00000031234	406578	NM_213289	syntaxin binding protein 2	stxbp2	GO:0016192|GO:0006904	NM_213289	TCTCAAGGAGATCAATGTGGCTTTCATACCGTATGAGTCTCAGGTCTTCACTCTGGACAA///TTTTTCTTATACTGTTACTGTATCACATATAGATGGATGTGGTTCACTGGGTCTTTTGTG///TGCCTCTCTTGGTGAAGGGATGAAATGTGTCATCTCAGTATATATACAGTATGTCTTTTT
A_15_P518437	0.00941068	1.52311	up	Rep: Microfibrillar-associated protein 3-like precursor (Testis development protein NYD-SP9). - Takifugu rubripes, partial (89%) [TC371032]			XM_680921			GO:0008150|GO:0003674|GO:0016021|GO:0006605|GO:0005575	XM_680921	GAAACTCGAATGTTCGGTTCATATTTCACCTTGAAATCAATTGGGGAAAAAATTCGTAGT
A_15_P628441,A_15_P471450,A_15_P300631|567248	0.0180088	1.52218	up	Danio rerio transmembrane protein 184C (tmem184c), mRNA [NM_001145596]	ENSDART00000111566	567248	NM_001145596	transmembrane protein 184C	tmem184c	GO:0005215|GO:0016020|GO:0006810|GO:0016021	NM_001145596	GCCGTTGCATTGCCTTATCTAACAGTGGTTATCACAGATATTAAACTTCACATGAAAATA///GCAGAGAAGCTCCATCTAATAACCTCGAAACATAATTGGCTATGCCATTATTCTTTATTT///AGGAAAAACTATTTTGGCGAAGAGGCAAACCACGATGAGAACAGAGGACTACTGTCAGCT
A_15_P176151|641420	0.00912572	1.52051	up	Danio rerio integrin beta 1 binding protein 1 (itgb1bp1), mRNA [NM_001037409]		641420	NM_001037409	integrin beta 1 binding protein 1	itgb1bp1	GO:0003674|GO:0007229	NM_001037409	CTGGTCCAGGTGGGATGGGATCAGCCAATATGGTACAATAAATCAATGCAGATGTGATTT
A_15_P104491,A_15_P172916,A_15_P744011|641483	0.0166144	1.52028	up	Danio rerio myelin expression factor 2 (myef2), transcript variant 1, mRNA [NM_001037423]///Danio rerio myelin expression factor 2 (myef2), transcript variant 2, mRNA [NM_001030284]	ENSDART00000082504///ENSDART00000082506	641483	NM_001037423///NM_001030284	myelin expression factor 2	myef2	GO:0000166|GO:0060216|GO:0005575|GO:0003676	NM_001037423///NM_001030284	TTTGTAGGACGTTTCTCTCGGATTACATTTTAAGAAAAATAAACATCTGGCTGTTGTACC///TCGTCAGAAATCTCTCCTATGATCTGAGCTGGCAAAAGCTGAAGGAGAAGTTCAGTCACT///TCACAGCCGCTTTACTCCACCAGTTAGACGACCTTTACTTTGCTTTCCTTTTTTAAACAT
A_15_P194566,A_15_P670171,A_15_P663556|793036	0.0165434	1.52013	up	Danio rerio endothelial differentiation-related factor 1 (edf1), mRNA [NM_200745]	ENSDART00000015940	793036	NM_200745	endothelial differentiation-related factor 1	edf1	GO:0043565|GO:0006355|GO:0005634|GO:0003677|GO:0006351	NM_200745	CACTCATTTTACCACCTACACGAAATGCGTATTATCTAACGTTCTATGTCAGATGATGAA///ATCATTGCGGAGTATGAATGTGGGAAGGCTATCCCCAATAATCAGGTCATGGGGAAAATC///GCTCACTGCTTTGAAATAAACTTATTTCTATGAATGACTAAGATGTGTTCTGATTGCTGC
A_15_P761312,A_15_P658061,A_15_P114304,A_15_P450230,A_15_P735061|492359	0.000704397	1.51979	up	Danio rerio zgc:91976 (zgc:91976), mRNA [NM_001007325]	ENSDART00000034913	492359	NM_001007325	zgc:91976	zgc:91976	GO:0016020|GO:0016021	NM_001007325	ATTCTTGTTGCGAACTCTGACAAGCACCAGAGTGAAGTACAGTAAGCTGGATTCGAGAGA///CGGTCATTGGTCTGGTAGAAAAATGTCATTTTAAAGTACTTTTACCTGCCAAATCTGTAT///TTACTTTGTTGTCTTGTTATTTGTGCTAAACAATCTCGTAATATGAGATGAGACGTGGAG///TTTGCGTTTCACTAGTCACATGAAGGCACACAAGGGCAACAAATCACAAAACAGTTACCA///TCTAGGAGGTGCAGATGGATGCAAGAATGCTTTTCATTTGAATGGTTAAATGAATACCCC
A_15_P600157,A_15_P140426,A_15_P745221|557065	0.00339178	1.51975	up	Danio rerio PX domain containing serine/threonine kinase (pxk), mRNA [NM_001082808]	ENSDART00000092104	557065	NM_001082808	PX domain containing serine/threonine kinase	pxk	GO:0043271|GO:0005737|GO:0004672|GO:0005886|GO:0042391|GO:0032780|GO:0006468|GO:0003779|GO:0035091|GO:0005524	NM_001082808	ATACCATTTTCAATTTCAATTATTGTTTTACGAAGGCAGAACATGGAGAAGAATGCAGGC///CTGGAGGAGAACGTCCTCAAAGTGCTAAAATATTGTTTTCCCTGTTATTAAAAATACTTG///TCTTAAAAGAACAGTTCACCCCTAAATACTAAATTCGGTCACTACTTTTTCTCCGCTTCA
A_15_P461810,A_15_P687441,A_15_P657471|777744	0.00614183	1.5196	up	Danio rerio RAB3 GTPase activating protein subunit 1 (rab3gap1), mRNA [NM_001077788]	ENSDART00000170281	777744	NM_001077788	RAB3 GTPase activating protein subunit 1	rab3gap1	GO:0005737|GO:0005096	NM_001077788	TTCTCCACTGTGCGCATATCCAGATTTCTCCGCGGTGAGGATAATAAAGAGTGTGGTTAT///AGTTCAAGAAGCTGGAGGTGATGTGATCAGTCAGCTGATGGCGGTGGAGGCTGTGATCGC///AGTTTGTGGTGATTTCTCCTGGAGCAAACTGTGAAGCCATCATCAGTGAGTCCAAGTGTA
A_15_P402525,A_15_P654381,A_15_P659006|321681	0.0156021	1.51957	up	Danio rerio DR1-associated protein 1 (negative cofactor 2 alpha) (drap1), mRNA [NM_205541]	ENSDART00000060399	321681	NM_205541	DR1-associated protein 1 (negative cofactor 2 alpha)	drap1	GO:0008150|GO:0046982|GO:0005634	NM_205541	AGTGTGTCAGCGCTGCTCTTTTTAATTCCTCCTCTTTTATTTGGGCTGCAGACTCGCTTT///TAATGTTTGCTGTGAAGTGGAGAGCGAAGGTCTGTTCGCTTTTAACTTTTCTCCTCATTT///TTATGCAGACTGATGAAGAAATCGGAAAAGTGGCAGCTGCAGTTCCTGTCATCATCTCTC
A_15_P101089|560260	0.0124993	1.51949	up	si:ch211-79l20.4 [Source:ZFIN;Acc:ZDB-GENE-100922-238] [ENSDART00000142215]	ENSDART00000142215	560260	XM_683656	si:ch211-79l20.4	si:ch211-79l20.4		XM_683656	GACCAATCACAGCACAGATCTGCTGGATCTGACACAGCAGTTGGCCAATATTGTGTATAT
A_15_P206631|406612	0.0129407	1.51912	up	Danio rerio ring finger protein 170 (rnf170), mRNA [NM_214750]	ENSDART00000167982	406612	NM_214750	ring finger protein 170	rnf170	GO:0070739|GO:0070738|GO:0070737|GO:0016567|GO:0043773|GO:0005783|GO:0043774|GO:0016874|GO:0008766|GO:0043009|GO:0046872|GO:0016020|GO:0070740|GO:0005789|GO:0018169|GO:0008270|GO:0016021|GO:0070735|GO:0070736	NM_214750	CCTGATGTCTGCAGTACAGTCAGCTTCTGTTAAACAGCATTAAACTGAAGAGTTCCTGCA
A_15_P137526,A_15_P266371,A_15_P666256|567465	0.0104306	1.51894	up	Danio rerio similar to zinc finger RNA binding protein, mRNA (cDNA clone IMAGE:8150135), partial cds. [BC122410]///zinc finger RNA binding protein 2 [Source:ZFIN;Acc:ZDB-GENE-070705-184] [ENSDART00000122341]///Danio rerio si:ch211-63j24.3, mRNA (cDNA clone MGC:174987 IMAGE:7058132), complete cds. [BC168503]	ENSDART00000122341	567465	BC122410///BC146641///BC168503	zinc finger RNA binding protein 2	zfr2	GO:0008270|GO:0003676|GO:0046872	XM_005161603	CCAACGCTAAAGACATGCATCTGAAGGGACGCAGACACAGACTGCAATACAAAAACAAAA///GATCCTTCATTTGGAATATCTGTGTAGTGCTGCATAACGAAATAAACAGAGAAACACGGG///CCTTCATTTGGAATATCTGTGTAGTGCTGCATAACGAAATAAACAGAGAAACACAGAAAA
A_15_P133731,A_15_P624246|406562	0.0181	1.51862	up	Danio rerio acidic (leucine-rich) nuclear phosphoprotein 32 family, member E (anp32e), mRNA [NM_213277]	ENSDART00000151304///ENSDART00000077059	406562	NM_213277	acidic (leucine-rich) nuclear phosphoprotein 32 family, member E	anp32e	GO:0042393|GO:0005737|GO:0043486|GO:0005634|GO:0000812|GO:0016568	NM_213277	GATGGTATGTGATCTTGTGAGAAATTTTATGTATGTAAATGTGATGTGAAGGATCGTTGG///TCAATGAGTGCAACCTGGTGTAAGTTTGATGTGGAAAATAAAGGAAAAACATTTCACCCT
A_15_P720181,A_15_P205446,A_15_P641696|326668	0.00191995	1.51773	up	Danio rerio synovial sarcoma translocation, chromosome 18 (H. sapiens) (ss18), transcript variant 1, mRNA [NM_199744]///Danio rerio synovial sarcoma translocation, chromosome 18 (H. sapiens) (ss18), transcript variant 2, mRNA [NM_001291325]	ENSDART00000164674///ENSDART00000011919	326668	NM_199744///NM_001291325	synovial sarcoma translocation, chromosome 18 (H. sapiens)	ss18	GO:0005575	NM_199744///NM_001291325	ACGTTCCGTTTGAATTGACATGTATGTCTTGCTGAAATTCGATTAAACAGGTCTGGTACT///CATGTATGTCTTGCTGTAATTCGATTAAACAGGTCTGGTACTGTCGTGGTTTGAATTTCA///ACATCAAGGACCTCCTCAGCAATATCCCGGTCAGGATGAATATTATACGGAGCAATACAG
A_15_P107753|436826	0.0066779	1.5176	up	Danio rerio polymerase (RNA) III (DNA directed) polypeptide K (polr3k), mRNA [NM_001002553]	ENSDART00000055129	436826	NM_001002553	polymerase (RNA) III (DNA directed) polypeptide K	polr3k	GO:0006386|GO:0003899|GO:0001056|GO:0005730|GO:0005666|GO:0008270|GO:0005634|GO:0003676|GO:0003677|GO:0046872|GO:0006351	NM_001002553	GAAGCTTTGTAAAATTAGGTTGTGTGCAATAACCAGATGATTCACTTGCCTTTTTTGGTG
A_15_P104505,A_15_P665601|415142	0.00431691	1.51751	up	Danio rerio mitochondrial ribosomal protein L23 (mrpl23), mRNA [NM_001002052]///Danio rerio mitochondrial ribosomal protein L23, mRNA (cDNA clone MGC:174769 IMAGE:7159539), complete cds. [BC153659]	ENSDART00000169618	415142	NM_001002052///BC153659	mitochondrial ribosomal protein L23	mrpl23	GO:0005739|GO:0005622|GO:0032543|GO:0003735|GO:0000166|GO:0030529|GO:0003723|GO:0005840|GO:0006412|GO:0005762	NM_001002052	GCTTGAGCACATGAAAATAAAATCAAAACACCACATGCCAAACTAGAAATCCGGAACATT///CTGATTCTCCCTTGCAAACCTACATATTTCAATTCCATTAAAACCATGCAGACGTAAAAA
A_15_P243766|566067	0.0129556	1.51702	up	GID complex subunit 8 homolog b (S. cerevisiae) [Source:ZFIN;Acc:ZDB-GENE-030515-4] [ENSDART00000148457]	ENSDART00000148457	566067	XM_002666478	GID complex subunit 8 homolog b (S. cerevisiae)	gid8b		XM_002666478	AGAGATCAAATTGTAAGCTTCTGAGGTCAGACGCTTTACATGGGTATTAAATAATCGTTT
A_15_P105345|405893	0.015842	1.51662	up	Danio rerio PDZ domain containing 11 (pdzd11), mRNA [NM_212957]	ENSDART00000075187	405893	NM_212957	PDZ domain containing 11	pdzd11	GO:0016323|GO:0005737|GO:0005911|GO:0045202|GO:0008022|GO:0006887|GO:0045199|GO:0007269|GO:0005829	NM_212957	GATGTAAAACTTACCTTATTGCAATATGGACTAGTGTCTGAATATTAAACCTCTCAAGGC
A_15_P682257|325502	0.0130673	1.51591	up	AGENCOURT_24298667 NIH_ZGC_18 Danio rerio cDNA clone IMAGE:7282966 5', mRNA sequence [CN832546]		325502	CN832546	wu:fc83f11	wu:fc83f11		XM_009303327	TCATTTAAGTTGTGTGGTTTTCATTGCAAGTGTAGAGAGTGCAGAATTTCTTAGATGTCT
A_15_P154661|572231	0.0168128	1.51544	up	prefoldin subunit 4 [Source:ZFIN;Acc:ZDB-GENE-100922-122] [ENSDART00000087112]	ENSDART00000087112	572231	BC154007	prefoldin subunit 4	pfdn4	GO:0005737|GO:0006457|GO:0016272|GO:0051087|GO:0051082	XM_002666519	ATTCGATGCTGATCCCGTATCAGATTGGAGACGTGTTTATCAGTCACTCGCAAGAAGAGA
A_15_P113004,A_15_P721036|436726	0.0124127	1.51527	up	Danio rerio zgc:92335 (zgc:92335), mRNA [NM_001002453]	ENSDART00000140054///ENSDART00000139826	436726	NM_001002453	zgc:92335	zgc:92335	GO:0003674|GO:0009235	NM_001002453	CACAATGCGTCTGCACTGTGATCAATTCAGCTCATTTTGTATGTGGTCTGATGTTTTGAA///TGGATCAGATGAGCCCTATATTGCTGTACCGTCTCAAAATACAGGTCCTAGAACAGTGTG
A_15_P100574,A_15_P634121|403007	0.00571295	1.51492	up	Danio rerio zgc:76872 (zgc:76872), mRNA [NM_205706]		403007	NM_205706	zgc:76872	zgc:76872	GO:0003676|GO:0046872	NM_205706	TTTGGTTTGCGTATCTAGCATGTGCTCGCTTTCGCTGCATGACGCTGCATTAAATGCATT///AGAACTACAGCAAACACATGTTCATCCACTCCGGTAAAAAGCCTCATCAGTGCAGCATCT
A_15_P564542,A_15_P117541|445245	0.00347628	1.51468	up	Danio rerio CTP synthase 1b (ctps1b), mRNA [NM_001111247]	ENSDART00000169689	445245	NM_001111247	CTP synthase 1b	ctps1b	GO:0000166|GO:0016874|GO:0006221|GO:0005575|GO:0044210|GO:0005524|GO:0003883|GO:0006541	NM_001111247	ATTCCCATCGCTTTCTTAAAAAGGAAAAACCCACCTAATCATAAAAACACATGAATGACG///TGGCACTGTGTGAATTTGCTCGTAATGTACTTGGCTGGGAAGATGCAAATTCCACAGAGT
A_15_P118193,A_15_P622976|796450	0.00309602	1.51374	up	Danio rerio adhesion regulating molecule 1 (adrm1), mRNA [NM_201013]	ENSDART00000138601///ENSDART00000081427	796450	NM_201013	adhesion regulating molecule 1	adrm1	GO:0043248|GO:0005737|GO:0000502|GO:0061133|GO:0005634	NM_201013	CTTTTGGATGCAGGACCCAAAACGGATAAAGATGATGAATACTGTCGCAAAGTTAACGAG///CCCAAGTATGTGTTTTTGTATGTGCAAAAGTACGCTATTAAACCCCCGAGCTGTAACCGC
A_15_P116470|335124	0.00581369	1.51372	up	Danio rerio protein phosphatase methylesterase 1 (ppme1), mRNA [NM_199937]	ENSDART00000016219	335124	NM_199937	protein phosphatase methylesterase 1	ppme1	GO:0052689|GO:0003824|GO:0018733|GO:0018734|GO:0018731|GO:0018732|GO:0035460|GO:0047376|GO:0052768|GO:0052767|GO:0005575|GO:0004620|GO:0050253|GO:0043907|GO:0043906|GO:0016298|GO:0043905|GO:0043908|GO:0016787|GO:0006482|GO:0080030|GO:0080031|GO:0080032|GO:0034892|GO:0010296	NM_199937	GCATTATGTTGTGTTTAAAGTGTTGGTCGTTGCTGATTTCAAGGGAAATAATAAAGTGAG
A_15_P109845,A_15_P771586,A_15_P466180,A_15_P116845|492812	0.00315897	1.51367	up	Danio rerio nucleosome assembly protein 1-like 4b (nap1l4b), mRNA [NM_001007453]	ENSDART00000169837///ENSDART00000099748	492812	NM_001007453	nucleosome assembly protein 1-like 4b	nap1l4b	GO:0003674|GO:0006334|GO:0005634	NM_001007453	AGATGCAGATGATCCGTTTTCCTTTGAGGGACCAGAAATCATTGACTGTGAAGGGTGTGA///GCAGACCGCCTACTAATACGCAAATAGACCATCAAATTAAAGTATTACCATATCTTCTTT///ACAAATTGGGCAATCCCACATTACAGTCGGCCTCAGAATGTAGATACATATAAATATAGA///ATGTACTGTACCCAGTTGATTATAGCCCCTTTTAGCATTTTAAAAATGCTTTTGCTGTAC
A_15_P408360,A_15_P666606|406760	0.0158652	1.5127	up	Danio rerio eukaryotic translation initiation factor 4A, isoform 2 (eif4a2), mRNA [NM_213451]///Danio rerio eukaryotic translation initiation factor 4A, isoform 2, mRNA (cDNA clone MGC:63783 IMAGE:2643605), complete cds. [BC055242]	ENSDART00000130781	406760	NM_213451///BC055242	eukaryotic translation initiation factor 4A, isoform 2	eif4a2	GO:0010468|GO:0004386|GO:0003743|GO:0003676|GO:0005524|GO:0006412|GO:0006413|GO:0004004|GO:0000166|GO:0016787|GO:0010501|GO:0006446|GO:0016887	NM_213451	GTGGTGGCGTATGCAAAACATGGGTTCTTTATTCTTTTTCAGGTATTTTTTCCTTAGTGT///TGTTCCATGTAGAGTTTGGCCCATTTGACAATAAAGAGGATGTTTATTCTGTCCAAAAAA
A_15_P103910,A_15_P308256|751730	0.00773188	1.51161	up	Danio rerio mitochondrial ribosomal protein L32 (mrpl32), mRNA [NM_001045440]///FDR202-P00014-DEPE-R_K02 FDR202 Danio rerio cDNA clone FDR202-P00014-BR_K02 3', mRNA sequence [EH562186]	ENSDART00000085282	751730	NM_001045440///EH562186	mitochondrial ribosomal protein L32	mrpl32	GO:0003735|GO:0005743|GO:0015934|GO:0006412|GO:0005762	NM_001045440	CAGGAAACGTCCATATTGGTTTAGCTTGTGATTGCAGTGAAATAAAAACCTTTGTTTTGT///GTACAGTCCAAACATCTTCACGGTCAAATCTCAAAAAGACCCACTACCGTTGGATCCATA
A_15_P141576|406741	0.0187732	1.51108	up	Danio rerio E2F transcription factor 4 (e2f4), mRNA [NM_213432]	ENSDART00000164349	406741	NM_213432	E2F transcription factor 4	e2f4	GO:0005667|GO:0006355|GO:0003700|GO:0005634|GO:0000278|GO:0003677|GO:0006351	NM_213432	GTCATTATACAGCTAAATACCGGAACTGTTCTTTACTGGAATCCAAATGAAATAAAGGAC
A_15_P174181,A_15_P199786|324900	0.00609282	1.5109	up	Danio rerio thioredoxin domain containing 12 (endoplasmic reticulum) (txndc12), mRNA [NM_001020824]	ENSDART00000056899	324900	NM_001020824	thioredoxin domain containing 12 (endoplasmic reticulum)	txndc12	GO:0045454	NM_001020824	GCAAATTGTGAGGGAATTGCCTTTGCCATACTGTATTTTCTTAACATGTAAAATAAGGCT///AGAAAAGCTGACTGGAGATGCCTTCAGAACCGCTCATGTTGGAGATGAACTGTAAGAAGA
A_15_P143126,A_15_P659036|334665	0.0179555	1.51046	up	Danio rerio retinol dehydrogenase 14b (all-trans/9-cis/11-cis) (rdh14b), mRNA [NM_001047190]	ENSDART00000025330	334665	NM_001047190	retinol dehydrogenase 14b (all-trans/9-cis/11-cis)	rdh14b	GO:0016020|GO:0008152|GO:0016491|GO:0016021	NM_001047190	GACATGGTTTGATTGTAAATGCAGTGCTTCGGATATACTCTAAAGATTGAATAAATGGAC///TTTGCTAATTGCGAAGAAGAACAATTGCTTTCTAAGGCCACCGATGACCATGCGGCTAAG
A_15_P705451,A_15_P108587,A_15_P104513|323713	0.0190662	1.51028	up	Danio rerio midnolin (midn), mRNA [NM_207052]	ENSDART00000003929	323713	NM_207052	midnolin	midn	GO:0005730|GO:0005634	NM_207052	AATAAGAGAGAGTGGTGGGGTGCCAGAGGAATAGTTTACAAATGTGCATTATAATGGCTC///GGGTGCCAGAGGAATAGTTTACAAATGTGCATTATAATGGCTCGCTCTGCCAAAGTGGAA///CAGGAAAACTTCAAGATTTGGGAATAACGGATGGGAGCAAGTTAACACTGGTTCCAACAG
A_15_P119286,A_15_P152801|100006005	0.00417017	1.5099	up	Danio rerio arrestin domain containing 1a (arrdc1a), mRNA [NM_001004561]	ENSDART00000098360	100006005	NM_001004561	arrestin domain containing 1a	arrdc1a		NM_001004561	CTTTGTTTGGGTACACTGTATATCTGTCATCTTCAAGTCATTATACCAGACAACTATATG///AGGTCTTCAGCTTATCCACAAGAGGCTCCACCTTCTTATGAAGATAGCTTCAATACATAG
A_15_P109037,A_15_P767066,A_15_P119088,A_15_P280686|378437	0.00705101	1.5092	up	Danio rerio selenoprotein W, 2a (sepw2a), mRNA [NM_194417]	ENSDART00000139902	378437	NM_194417	selenoprotein W, 2a	sepw2a		NM_194417	TAATGCAGTGTTGTGGAATGGAAGTTTCTGGTAGTGTTTGAGAGCATAGTGATGTTTAGA///GTGTAGTGGAATGGATGTTTCTTGTAGTGTTTGAGAGCATAGTGATGTTTAGATGCATAT///AATCTCTTTGATGACCTGGGATGACTAAGTTAACAGCAAGTTTTATATTTTTGGTTGCAC///AAATGAAACAATGCTGTTATTTTCTTATCCTCAGGCCACCCAAGATGTAAGGGACTGTTT
A_15_P175171,A_15_P704721|791145	0.0146391	1.50902	up	Danio rerio phosphodiesterase 8A (pde8a), mRNA [NM_001080627]		791145	NM_001080627	phosphodiesterase 8A	pde8a	GO:0007165|GO:0008081|GO:0006355|GO:0000160|GO:0016787|GO:0004114|GO:0046872	NM_001080627	GCCTCCATTTAATAAAGCTATTTTTACTGTACTGCAGAGCTGCCATAATAAAACACCAGA///TGACCATAATAAGACAGAGAAATCCTGCGAGCGTGTCCAGGCTGAATCACAGACAGATAT
A_15_P182456|567701	0.00374753	1.50884	up	glucocorticoid modulatory element binding protein 1 [Source:ZFIN;Acc:ZDB-GENE-060503-35] [ENSDART00000151169]	ENSDART00000151169	567701	BC124448	glucocorticoid modulatory element binding protein 1	gmeb1	GO:0006357|GO:0003713|GO:0005634|GO:0000978|GO:0003677	XM_009294135	GGAGATGTTTAGCAGAATTTTCACACTTATGCAGTTTGCTGAAGAAATTATTTTGCTGCT
A_15_P105059|406736	0.00457607	1.50828	up	Danio rerio microsomal glutathione S-transferase 3 (mgst3), mRNA [NM_213427]	ENSDART00000161769	406736	NM_213427	microsomal glutathione S-transferase 3	mgst3	GO:0004602|GO:0016020|GO:0016021|GO:0004364	NM_213427	AGAGTGATGCTCGGATGGGGACCTGGCATCAAATGGCCCAGATGTTTTAAATAATTCACA
A_15_P729491,A_15_P174086,A_15_P725361,A_15_P657156|553447	0.0109304	1.50748	up	Danio rerio MORC family CW-type zinc finger 3a (morc3a), mRNA [NM_001089366]	ENSDART00000163272	553447	NM_001089366	MORC family CW-type zinc finger 3a	morc3a	GO:0008270	NM_001089366	TCCGTCAGAGGACTATAAGACGCTTTATTTACAGGCCAATCAGAGCATCCAAAAGCTTAC///CATTGTGTACAGGCAGTTGTGTATAAAGTTGTACATATTACCGTTTTTGAAAAGAGGGTT///GATTCTGCAGACGAAGCCTCAACATGCCTGAAAACATACAAAGAGTATGAGAGAAATCTC///CGAAGCCTCAACATGCCTGAAAACATACAAAGAGTATGAGAGAAATCTCAAAAGACAAAA
A_15_P120021,A_15_P119602|393929	0.00642613	1.50503	up	Danio rerio UPF3 regulator of nonsense transcripts homolog B (yeast) (upf3b), mRNA [NM_200954]	ENSDART00000010019///ENSDART00000159125	393929	NM_200954	UPF3 regulator of nonsense transcripts homolog B (yeast)	upf3b	GO:0000166	NM_200954	ACCTCTCTTGGACTTCCTTAAGAATAAACAGAGGATCAGAGAAGAGAAGAAGGAAGAGCG///GCTGTCCATTTCAATGACTCCTGAACTCAAAAACACAGCTTGTTTTCCTTATATAGTCGC
A_15_P102049|114404	0.00434046	1.50275	up	Danio rerio connexin 44.2 (cx44.2), mRNA [NM_131810]	ENSDART00000044519	114404	NM_131810	connexin 44.2	cx44.2	GO:0030054|GO:0007154|GO:0016020|GO:0005886|GO:0005921|GO:0005922|GO:0016021	NM_131810	TTTAACTGTACGGTCTGTTGTAGTTAAAATGTGTGTCCTGTGTAAATATTGTTTGGAGAG
A_15_P273136,A_15_P149876|568505	0.00102464	1.50081	up	Danio rerio guanine nucleotide binding protein-like 1 (gnl1), mRNA [NM_001077253]	ENSDART00000161640	568505	NM_001077253	guanine nucleotide binding protein-like 1	gnl1	GO:0042254|GO:0003924|GO:0005525	NM_001077253	ACTATATCACCGAGGAGCTGAAGAAGCACATTATCCTGGTACTCAATAAAGCAGACTTGT///TTACAACCATCTCATTTCAATCTGCAATCTGTCAATCCAACGACTGTATAAAGTTTGGAA
A_15_P109320|550276	0.00335719	1.50043	up	Danio rerio abhydrolase domain containing 4 (abhd4), mRNA [NM_001017613]	ENSDART00000169600	550276	NM_001017613	abhydrolase domain containing 4	abhd4	GO:0052689|GO:0006629|GO:0005811|GO:0016787|GO:0019915	NM_001017613	CGGTTATCTAGCAACATCCTACACCATCCAATACCCAGAAAGAGTGAGTCACCTGATCTT
A_15_P118820|567222	0.00672707	1.50036	up	Danio rerio ADP-ribosylation factor-like 8A (arl8a), mRNA [NM_001200020]	ENSDART00000149320	567222	NM_001200020	ADP-ribosylation factor-like 8A	arl8a	GO:0005622|GO:0000166|GO:0007264|GO:0005525	NM_001200020	ATCACTTGAGTTTTACATTCGGGATCTTTCTATTCTCTCGTACTCGCGGTGATAACTGTA
A_15_P654951,A_15_P107453|393108	0.00367953	1.49983	up	Danio rerio cytochrome P450, family 2, subfamily P, polypeptide 6 (cyp2p6), mRNA [NM_200139]	ENSDART00000128416	393108	NM_200139	cytochrome P450, family 2, subfamily P, polypeptide 6	cyp2p6	GO:0019369|GO:0008392|GO:0005506|GO:0008395|GO:0046872|GO:0004497|GO:0016020|GO:0016491|GO:0016712|GO:0016021|GO:0016705|GO:0020037|GO:0055114	NM_200139	TTACAAACTGGGAACAACTCGTGCTCCTAAACCATTCAAATTGTGTGCAGTGTCTCGATA///TACAAACTGGGAACAACTCGTGCTCCTAAACCATTCAAATTGTGTGCAGTGTCTCGATAA
A_15_P630171,A_15_P366975|550376	0.0130567	1.49753	up	Danio rerio calcium and integrin binding 1 (calmyrin) (cib1), mRNA [NM_001017681]	ENSDART00000160545	550376	NM_001017681	calcium and integrin binding 1 (calmyrin)	cib1	GO:0005509	NM_001017681	AATTTCAGCACGTCATCTCCAGATCGCCAGATTTTGTCAGTTCATTCAAGATCGTGTTGT///CTCTCCAATAATGTAGCGTCCTAATTATGAATGTACTCTCTTGTTAAGCATTTTTACCGT
A_15_P103998,A_15_P543442|393754	0.00290623	1.49696	up	Danio rerio charged multivesicular body protein 7 (chmp7), mRNA [NM_200781]	ENSDART00000060628	393754	NM_200781	charged multivesicular body protein 7	chmp7	GO:0000815|GO:0045324|GO:0005737|GO:0007034|GO:0008565|GO:0006810|GO:0015031	NM_200781	CGAGTCCTCATGACAAGCCCTTATTCATGTTTGTAATGTTCATCTTTGTTTTTAAAGAAC///AGTCCTTCGTTGTCATCGAACTAGTCAAAGAAAAGGCTGCAGAGCTTTTAGCGGCATATC
A_15_P107854|492763	0.0140548	1.49614	up	Danio rerio caspase 9, apoptosis-related cysteine protease (casp9), mRNA [NM_001007404]	ENSDART00000047020	492763	NM_001007404	caspase 9, apoptosis-related cysteine peptidase	casp9	GO:0043065|GO:0097153|GO:0008630|GO:0001822|GO:0097205|GO:0006915|GO:0042981|GO:0004197|GO:0005737|GO:0048696|GO:0016787|GO:0006508|GO:0008233|GO:0008234	NM_001007404	TTCAGTCTTCACAGTCATGATCAGTAAAGATTTGCATGATAATTGCTGTGCTGTGAGACC
A_15_P103431|100003313	0.0127549	1.49482	up	Danio rerio LLP homolog, long-term synaptic facilitation (Aplysia) (llph), mRNA [NM_001037107]	ENSDART00000077707	100003313	NM_001037107	LLP homolog, long-term synaptic facilitation (Aplysia)	llph	GO:0008150|GO:0003674|GO:0005575	NM_001037107	AGGACTGACCTGCTTATGTATGGACATTATTCCTGTTACTGCGGTACAGGAGCCTGTTAT
A_15_P145736|322927	0.00629306	1.49479	up	Danio rerio ankyrin repeat and SOCS box-containing 12a (asb12a), mRNA [NM_001126376]	ENSDART00000023306	322927	NM_001126376	ankyrin repeat and SOCS box-containing 12a	asb12a	GO:0035556|GO:0016567	NM_001126376	ACTGCTCATTGTCATACAGCTCAATCACATAGAGCTGCTGTAAGAATGATTTTTATTGAA
A_15_P575102,A_15_P410220,A_15_P669981|557263	0.00602158	1.49412	up	transformation/transcription domain-associated protein [Source:ZFIN;Acc:ZDB-GENE-050809-47] [ENSDART00000160586]///transformation/transcription domain-associated protein [Source:ZFIN;Acc:ZDB-GENE-050809-47] [ENSDART00000164740]	ENSDART00000160586///ENSDART00000164740	557263	EE717629///EH552868///XM_009306682	transformation/transcription domain-associated protein	trrap	GO:0006281|GO:0016301|GO:0016773	XM_009306682///XM_009306684	AAAGAGACAGACTTTAGAGCAATGCAATACTGTGAAAGTGAATGTCAATGAGTTTTTCCC///CATAAACAGTTTCGCCCACCGATCTCTCAAGAGATTCACCATTTTTTGGACTTTGTGAAA///CCCTGTTTTGTAAAGGTACAGAATATTGTGCCAATATATGAATAGTTACCTCTGCAATGT
A_15_P721801,A_15_P107181|246093	0.00100365	1.4937	up	Danio rerio inhibitor of DNA binding 3 (id3), mRNA [NM_152967]	ENSDART00000077087	246093	NM_152967	inhibitor of DNA binding 3	id3	GO:0005737|GO:0071542|GO:0046983|GO:0005634|GO:0045892	NM_152967	CAACAATCAAGCATTGTGTATTTTGTACTGGCTACATTCCTGACTATTTGGACTAACTAA///TGTATATGTTTGTGGGGATTGTCTATTTCTACAGACTGTCAGATCAACGAGTTTCATAAA
A_15_P112099,A_15_P111343|323452	0.00275166	1.49321	up	methionyl aminopeptidase 2b [Source:ZFIN;Acc:ZDB-GENE-030131-2172] [ENSDART00000163647]///Danio rerio methionyl aminopeptidase 2b (metap2b), mRNA [NM_199640]	ENSDART00000163647	323452	BC068393///NM_199640	methionyl aminopeptidase 2b	metap2b	GO:0005737|GO:0016787|GO:0004177|GO:0008235|GO:0006508|GO:0060216|GO:0008233|GO:0060218|GO:0016055|GO:0046872	NM_199640	TTCACATTCGCAAGCGCATGTTTGTTTTCTTTGTACACCAAGCTTTATTAACCTTGCCCT///TGAGCTGTGCCTTCTCATTTTTAACATGCTAGTATTTGTATTAAAGCTGGATAGAGGTTT
A_15_P365300,A_15_P662771|436961	0.0143273	1.49305	up	Danio rerio cell division cycle 34 homolog (S. cerevisiae) b (cdc34b), mRNA [NM_001002688]	ENSDART00000143471	436961	NM_001002688	cell division cycle 34 homolog (S. cerevisiae) b	cdc34b	GO:0000166|GO:0016874|GO:0005524	NM_001002688	AGAGGCTGAGATCTACACAAGGAGCTGATTTGTCATTTTATTGACCTGTATGTATTTTTA///GTGGAGCTGATTTGTCATTTTATTGACCTGTATGTATTTTTACGGTTTGTTGGCCTATTT
A_15_P109008|323500	0.0166586	1.49253	up	Danio rerio farnesyltransferase, CAAX box, beta (fntb), mRNA [NM_001002128]	ENSDART00000038149	323500	NM_001002128	farnesyltransferase, CAAX box, beta	fntb	GO:0018343|GO:0004660|GO:0042127|GO:0005965|GO:0003824|GO:0016740	NM_001002128	AGCTTATTTTGGGCAAAATGTTCCCAGAGTGTACGTGGCAGTGGGTTCTGGACAGAAATA
A_15_P621271,A_15_P393365|386659	0.0198925	1.49204	up	Danio rerio zinc fingers and homeoboxes 3 (zhx3), mRNA [NM_198813]///zinc fingers and homeoboxes 3 [Source:ZFIN;Acc:ZDB-GENE-031107-1] [ENSDART00000165955]	ENSDART00000022413///ENSDART00000165955	386659	NM_198813///BC095294	zinc fingers and homeoboxes 3	zhx3	GO:0003700|GO:0003714|GO:0005634|GO:0000122|GO:0003677	NM_198813///XM_009296583	ATCTGCAACTCCAACTGAAGCTGCTTCAGGATCACAGCATGCAGAGCATGAAGATGTAAA///CAGCGGTAACGGTCACGCTTGACATGTTTGATTTTTACAAATATTACTTGCAGAATAAAT
A_15_P653846,A_15_P738591,A_15_P118377|100004597	0.00805474	1.49194	up	Danio rerio PHD finger protein 23b (phf23b), mRNA [NM_199844]	ENSDART00000037087///ENSDART00000164050	100004597	NM_199844	PHD finger protein 23b	phf23b	GO:0005737|GO:0031398|GO:0006914|GO:0008270|GO:0005634|GO:0046872	NM_199844	TTATTGCGGTAAACCTTTTGCAGGACGGCCCATGATTGAATGTAGTCAGTGCAACGTTTG///AGTTTAGTTCTTGCCTATGCCAATTACATCCCATCTCACAAGGATGAAGGGCCATGGTCT///CGTGTTTCACTCTGTAAATATCACAGATTTTGAGAAGTGTACATATGTGAAAGTGAAGAG
A_15_P370450|100004003	0.0139209	1.49153	up	Danio rerio cDNA clone IMAGE:6798193, containing frame-shift errors. [BC066117]		100004003	BC066117	si:zfos-433a6.1	si:zfos-433a6.1			GTATTTTCCTGACGGTCCTTTGTTTTCCTTTGAAAATAAATTCCTTTGCTTTAAGCGCTA
A_15_P113714,A_15_P165102|447874	0.000419509	1.49116	up	Danio rerio glyoxalase domain containing 4 (glod4), mRNA [NM_001004613]	ENSDART00000062335	447874	NM_001004613	glyoxalase domain containing 4	glod4	GO:0008150|GO:0003674|GO:0005575	NM_001004613	TGTTGTTATGCATCTCAATGGTTTTCTAATGATTGTCTAAATTCAGCTGTACTTCTGGAC///CTAAATTCAGCTGTACTTCTGGACTGGATGAAAGTGTGTATATATGAATACCTTTGAATG
A_15_P548877|571834	0.0103299	1.49112	up	Danio rerio si:dkey-28b4.7 (si:dkey-28b4.7), mRNA [NM_001256200]	ENSDART00000139036	571834	NM_001256200	si:dkey-28b4.7	si:dkey-28b4.7	GO:0006260|GO:0003674|GO:0005634	NM_001256200	CAGAAACGGAAGGAAAAAGGAAAATAGTTTTGATATGTTCTGCTATGTTTGCTTTGCTGT
A_15_P267036,A_15_P453320|100000190	0.0104752	1.48895	up	fb08c06.x1 zebrafish fin day0 regeneration Danio rerio cDNA 3', mRNA sequence [AI384705]///LON peptidase N-terminal domain and ring finger 2 [Source:HGNC Symbol;Acc:HGNC:24788] [ENSDART00000148175]	ENSDART00000148175	100000190	AI384705///XM_001340407	si:ch1073-440b2.1	si:ch1073-440b2.1	GO:0004176|GO:0006508|GO:0008270	XM_001340407	CATCCACACATTGCACACTACATATTACATAAGACAGGAGCCTTATTGAATAAAATGGTT///AAACAGGGACCAAACAGTTTGGCATGTGTATTGCTGATGAACTGAAAGGGTTTGCAGACC
A_15_P104702|394190	0.019726	1.48832	up	Danio rerio 3-hydroxymethyl-3-methylglutaryl-CoA lyase (hmgcl), mRNA [NM_201215]	ENSDART00000027957	394190	NM_201215	3-hydroxymethyl-3-methylglutaryl-CoA lyase	hmgcl	GO:0005739|GO:0046951|GO:0003824|GO:0016829|GO:0004419	NM_201215	GATTTCCTGTTGGTGAAGTGGACTATTGTTTGTCTTTGTGCAGTTGACATTATGATGATG
A_15_P102601|503766	0.000645716	1.48592	up	Danio rerio prefoldin subunit 1 (pfdn1), mRNA [NM_001013344]	ENSDART00000126621	503766	NM_001013344	prefoldin subunit 1	pfdn1	GO:0006457|GO:0016272|GO:0051082	NM_001013344	CTGACACCTGAGGATCTACTTAAGTCTTAAGTTATTGATGTTTTCTTTTGCTGTTCATTC
A_15_P660281,A_15_P545012|100004173	0.000126635	1.48553	up	Danio rerio COX19 cytochrome c oxidase assembly factor (cox19), mRNA [NM_001110540]	ENSDART00000093583	100004173	NM_001110540	COX19 cytochrome c oxidase assembly factor	cox19	GO:0033617|GO:0009060|GO:0005758|GO:0003674	NM_001110540	TGATATGAATAGCGTGTAACGTTATACTATTAGCCAGAGCCCATGCTTGGTGCTCGGATT///TGTGCATATATCAGCAAACATTCTGTGAATTAGTTTCTGAGGAAGGTTTGTCTTCTAAAG
A_15_P113382|393920	0.00422244	1.48482	up	Danio rerio crooked neck pre-mRNA splicing factor 1 (crnkl1), mRNA [NM_200946]	ENSDART00000112689	393920	NM_200946	crooked neck pre-mRNA splicing factor 1	crnkl1	GO:0005622|GO:0000974|GO:0006396|GO:0000245|GO:0071010|GO:0071013|GO:0071014|GO:0071011|GO:0071012	NM_200946	ATGAACCGCTGGAACGTATTTGTCTCTCTAATTTCTTTTGTTACAAAATAAAGGTGCGAA
A_15_P737436,A_15_P192731,A_15_P373960|563581	0.0134154	1.48376	up	Danio rerio transmembrane and coiled-coil domain family 1b (tmcc1b), mRNA [NM_001080008]	ENSDART00000086437	563581	NM_001080008	transmembrane and coiled-coil domain family 1b	tmcc1b	GO:0008150|GO:0003674|GO:0016020|GO:0016021	NM_001080008	TTCTACCACCGATACACCCAGCAGCCCAGCTTTGGTGGACATGTTGCTGACCTCAGGGTA///CTCTCAGTGCTTCCGTACTGTTTCTTATAGCGACAATGAAATAGTCCTTTTTAGTTTTAT///ATTACCCACAATGCTTTGGAGAACATGGGCGCGCTGGGCCATGGCCTGAAGCACTTCTTC
A_15_P113065,A_15_P207956,A_15_P729176,A_15_P583012,A_15_P116829|437001	0.00351641	1.48277	up	Danio rerio aarF domain containing kinase 3 (adck3), mRNA [NM_001002728]///AGENCOURT_90116642 NIH_ZGC_28 Danio rerio cDNA clone IMAGE:8797012 5', mRNA sequence [EE705849]	ENSDART00000020153///ENSDART00000004721	437001	NM_001002728///EE705849	aarF domain containing kinase 3	adck3	GO:0005739|GO:0006744|GO:0043531|GO:0016020|GO:0000166|GO:0016301|GO:0016021|GO:0005524|GO:0016740	NM_001002728	AGCCCTGCATTTCTGAGAAAAGGGGAATCTGAATTTTGAGAGTACAAATTAACTTACAAT///GAGCGATGGTGTTAAAGGCTTTTTTCTAATCTTCCTGCTAATGGCGTTCTTACTAAAAAA///TCCATAGACATGAAGTTTTTGACTGGTTATGAGTCAAAGGCCATGGTGAACGCACACGTG///ATGATTTAGCTTGAACTCAGATTAATGCACGCTGGAGGTCCTGTTTGTAAGGCTCTCTAG///TTCCCGGAGCATCTGATAGATGTGATGCGGCGTGAGCTGGCGCTGGAGTGCGATTACATA
A_15_P120861|406827	0.00799196	1.48276	up	Danio rerio neural precursor cell expressed, developmentally down-regulated 1 (nedd1), mRNA [NM_213506]	ENSDART00000027740	406827	NM_213506	neural precursor cell expressed, developmentally down-regulated 1	nedd1	GO:0003674|GO:0005813|GO:0005737|GO:0000922|GO:0005814|GO:0071539|GO:0000242|GO:0036064	NM_213506	TATTGTCCTGTACACTGTGCTATTAATCCACATTTGTAAGACGTCTTCCTATGGACTGGC
A_15_P510672,A_15_P196267,A_15_P749241|406642	0.00569713	1.48237	up	Danio rerio SAFB-like, transcription modulator (sltm), mRNA [NM_213333]	ENSDART00000142818	406642	NM_213333	SAFB-like, transcription modulator	sltm	GO:0008150|GO:0000166|GO:0005575|GO:0003676	NM_213333	TATTGAAATCCTGCCATTTGAGAAGATTAAGGAACAGCGAATGCGTGAGCGCATGATCAG///AGAATGATGGAGGAATGAATACGAAGCAAGATGTCAGACCAGTTCAGATACGTCAGGAAC///CTGTTATTCCAGTAACATTTCAATATGTGACCCCCTTTTTGATGATGATGACTATTCTAC
A_15_P272096|550598	0.00243205	1.48237	up	Danio rerio calpain, small subunit 1 a (capns1a), mRNA [NM_001017899]	ENSDART00000131339	550598	NM_001017899	calpain, small subunit 1 a	capns1a	GO:0004198|GO:0005509|GO:0006508	NM_001017899	GGCCTGCATGATGTTGATAAAGCAACTTATGATATATGCAATAATGACTCTGCTTTACAC
A_15_P622541,A_15_P115037|100000855	0.012142	1.48225	up	Danio rerio family with sequence similarity 173, member A (fam173a), mRNA [NM_001002083]	ENSDART00000060426	100000855	NM_001002083	family with sequence similarity 173, member A	fam173a	GO:0008150|GO:0003674|GO:0016020|GO:0016021	NM_001002083	AGTTGTTTAACACAACACACAACTCTCTGCATGAGTGTGTGGGAGTTCCTTAAAGGGTTC///CGTGGAACACTTCCTGTTTTTAAATGTGACCCAGATTGTGTTATGTGTACCGTCTTTCAA
A_15_P116551|445163	0.00380265	1.48187	up	Danio rerio bolA family member 1 (bola1), mRNA [NM_001003557]	ENSDART00000058385	445163	NM_001003557	bolA family member 1	bola1	GO:0008150|GO:0005575	NM_001003557	GTGTAGGTTTGGTGCATTGGCTTTGTGCGTATCTCTCATCTGGAGCTAATTAAGTACAAT
A_15_P721576,A_15_P172871|445300	0.00264933	1.48183	up	Danio rerio MYST/Esa1-associated factor 6 (meaf6), mRNA [NM_001003756]	ENSDART00000159215///ENSDART00000172204	445300	NM_001003756	MYST/Esa1-associated factor 6	meaf6	GO:0070776|GO:0006355|GO:0016573|GO:0005730|GO:0005634|GO:0006351|GO:0043981|GO:0003674|GO:0043983|GO:0043982|GO:0043984|GO:0043968|GO:0000123|GO:0035267|GO:0044154|GO:0016568	NM_001003756	TTTGTGCTCTCGGAGGAATTCCTGATCATATGAATGAAAAACGTGAGCCTGGCAGTGGAA///TTCCCGTATGCCTTTCAGTTTCGTTTTGTGTAGCTAATGTAAAAATTTCACACATCGTAC
A_15_P629474,A_15_P226516,A_15_P728371|394177	0.0161095	1.48073	up	Danio rerio polyhomeotic homolog 2b (Drosophila) (phc2b), mRNA [NM_201202]	ENSDART00000019706	394177	NM_201202	polyhomeotic homolog 2b (Drosophila)	phc2b	GO:0046982|GO:0005694|GO:0008270|GO:0005634|GO:0000786|GO:0003677	NM_201202	GTGCCTGGATTTGTCATTGTATGTTGCTAGAAAGGATTGTGATGATGGATTGTGTTTTTT///TCAAGCCATAGTGAAACCACATGTTCTGACGCATGTCATTGAGGGCTTTGTTATCCAGGA
A_15_P671911|100330539	0.0167001	1.4789	up	zinc finger protein 318 [Source:ZFIN;Acc:ZDB-GENE-140106-251] [ENSDART00000122406]	ENSDART00000122406	100330539	XM_002664090	zinc finger protein 318	znf318		XM_002664090	GATAGTTGGTGTAACTGCACAAGTTCTGTGCTAGCTCAAATAAATCACAGCAACCCTTTC
A_15_P493835,A_15_P663591|100005014	0.0027541	1.4785	up	Danio rerio MOB kinase activator 1A (mob1a), mRNA [NM_199914]	ENSDART00000159851///ENSDART00000158956	100005014	NM_199914	MOB kinase activator 1A	mob1a	GO:0016310|GO:0016301|GO:0008283|GO:0001756|GO:0005575|GO:0007417|GO:0043009|GO:0016740	NM_199914	TCGAGGAGCACTTATAAACGCTGTTTTATGAACTTTAGGAATTAATTTGCTTCTGTCACT///CTACTTTTAAAGCAATATCTAGAGCACAACGGACACATCTGGTGTGTTTTATTTGTAGTT
A_15_P743211,A_15_P725461,A_15_P109490,A_15_P673331,A_15_P603642|327069	0.00348876	1.47847	up	Danio rerio cleavage and polyadenylation specific factor 6 (cpsf6), mRNA [NM_001017993]	ENSDART00000082289///ENSDART00000129521	327069	NM_001017993	cleavage and polyadenylation specific factor 6	cpsf6	GO:0006397|GO:0006378|GO:0000166|GO:0005849|GO:0005634|GO:0003729|GO:0003676	NM_001017993	CCCCCCTTCCCATTATCCATATAATGTTTGTAAGTGTCTTTTGGCTTGATTATTAAATAG///CACACACACAACTTTCCGACTGCTATAATGTTGTAAATTGTCAGTTAGCTAGATTTGTTT///CAGCGCTATTTCAAGGGCCGTTTCTGATGCCAGTGCAGCTGATTACGGCAGTGCTATAGA///CCTCACATGGTGGACCACTGATGAAGATTTAACAGATGCCATTCGCTCAATAGGCATCAA///AGGATTCGACAATTCACATTATCATAAAGGCACACAGTCAGGACAGATGTCAGGAGAGGG
A_15_P670136	0.00716519	1.47795	up	Rep: Myotubularin-related protein 14 precursor (HCV NS5A-transactivated protein 4 splice variant A-binding protein 1) (NS5ATP4ABP1). - Takifugu rubripes, partial (81%) [TC378578]			XM_009302320			GO:0006695|GO:0008284|GO:0003727|GO:0006470|GO:0003700|GO:0003697|GO:0005783|GO:0045944|GO:0005634|GO:0004721|GO:0005829	XM_009302320	CGATGTTGGGCAAAATTCAGATTTAAACAATTCTTCCTTGTCAGTTCATGAGTGTGATTT
A_15_P308791	0.00635035	1.47783	up				XM_005161545			GO:0008150|GO:0003674|GO:0006355|GO:0003700|GO:0005634|GO:0005575	XM_005161545	AAATCACACACTGCTGAGGTTTCATTAGAGCAGGACATCGAAGCAGATGATCACTGCTGA
A_15_P631511,A_15_P172476|548348	0.0168095	1.477	up	Danio rerio zgc:112962 (zgc:112962), mRNA [NM_001017552]	ENSDART00000113749	548348	NM_001017552	zgc:112962	zgc:112962	GO:0008150|GO:0003674|GO:0016020|GO:0016021	NM_001017552	TCAAATGGATGTGGACAAACTGAGTGGACTGTGGAGCAGAATTTCACATCTCATCTTGCC///GATAAATGAACAGATATTTGATGCCTAGCTTTTCCTGCTTTAGACAAAGTTAATGTGCCT
A_15_P735101,A_15_P110977,A_15_P223941|393748	0.0007324	1.47603	up	Danio rerio mitochondrial ribosomal protein L57 (mrpl57), mRNA [NM_200775]///AGENCOURT_61894241 NIH_ZGC_14 Danio rerio cDNA clone IMAGE:8152908 5', mRNA sequence [DV586060]	ENSDART00000133402	393748	NM_200775///DV586060	mitochondrial ribosomal protein L57	mrpl57	GO:0005739|GO:0030529|GO:0005761|GO:0005840	NM_200775	CACAGACTGATGGATATCTGATGGATGGAGATGAAATCATACTAGTTTTTGTCTTTGATA///GGATGGAGATGAAATCATACTAGTTTTTGTCTTTGATATTTGCTCTGTTGTACATCTGTG///GGGATGGTTCATCCTCCCCCATCCACCCATTGTATTTACATCATGCAATACATTGATTTT
A_15_P101303|334752	0.00542448	1.47546	up	Danio rerio family with sequence similarity 192, member A (fam192a), mRNA [NM_199924]	ENSDART00000121553	334752	NM_199924	family with sequence similarity 192, member A	fam192a	GO:0008150|GO:0003674	NM_199924	TGTTTGTTCGCTGGAAAATAACCAGTGATGACAGAATGGACAATAAAAGTGTTTCTCTTG
A_15_P743326,A_15_P434865,A_15_P112875|553214	0.00360843	1.4753	up	Danio rerio eukaryotic translation initiation factor 4Ba (eif4ba), mRNA [NM_001099237]	ENSDART00000139100///ENSDART00000046577///ENSDART00000125103	553214	NM_001099237	eukaryotic translation initiation factor 4Ba	eif4ba	GO:0000166|GO:0003676	NM_001099237	AAACCTTGTGTGAAAATCCAGGACTTGTTTTAAAGTAAAGAAAGTGGAGGAATGAATGCT///AACCTTGGAAATCGTAGAATCCGTGTAGACATCGCTGACCAGTCCAACGAAAAAGAGAGA///CTCCATGTTTCAACAACAGAGACTGCTGCAGCTTTGGGTTGAACATATATCTAAAGGTAG
A_15_P239321,A_15_P772476|324335	0.013304	1.4745	up	ubiquitin specific peptidase 19 [Source:ZFIN;Acc:ZDB-GENE-030131-3055] [ENSDART00000147778]///ubiquitin specific peptidase 19 [Source:ZFIN;Acc:ZDB-GENE-030131-3055] [ENSDART00000132025]	ENSDART00000147778///ENSDART00000132025	324335	DT060719///EH537206	ubiquitin specific peptidase 19	usp19	GO:0021551|GO:0006511|GO:0016579|GO:0016020|GO:0016021|GO:0030433|GO:0046872	XM_005162118///XM_005162120	ATGATCTGTACGCTGTCATCAACCATTATGGTGGAATGATTGGAGGACACTACACAGCCT///ATGCATGTTGACCTGCAATAGCCCTAGTACTGTGTATCACATACCATCTTCTTTAGTTTT
A_15_P173796,A_15_P121352|325931	0.00513057	1.47446	up	Danio rerio TMEM9 domain family, member B (tmem9b), mRNA [NM_199732]	ENSDART00000028887	325931	NM_199732	TMEM9 domain family, member B	tmem9b	GO:0016020|GO:0016021	NM_199732	TTAGAGTCTTATGCTTACGATACAGACGGTTTCCATTAATTATCACTGTGTTCTTTGCAT///ACTTTTTTCCCAGTTCCTCGCTCTGGTAGGACAGTATTTTTCAAGGTACATTCTTTGAAG
A_15_P737641,A_15_P193816,A_15_P620576,A_15_P347100|557021	0.0148209	1.47236	up	Danio rerio negative regulator of ubiquitin-like proteins 1 (nub1), mRNA [NM_001113580]		557021	NM_001113580	negative regulator of ubiquitin-like proteins 1	nub1	GO:0008150|GO:0003674|GO:0005575	NM_001113580	CAGTAAGATCATGGTGATGAAAACGGCTCCTCTAGATGAAAAGGCTGAAATGAAGAAAGA///TCACTTTGGTTGAAGTGATTCACTGAGTTTTACTGATTCGTTCTGATTCATATGCTCAGT///CACCACACAAGAGCTGAAGACACAGATAAGTCAGGAGTTTGGATTCACATACTTCGATTC
A_15_P115830|553231	0.0175471	1.472	up	coiled-coil domain containing 88C [Source:ZFIN;Acc:ZDB-GENE-100419-3] [ENSDART00000062010]	ENSDART00000062010	553231	BC076506	coiled-coil domain containing 88C	ccdc88c	GO:0016055	XM_009293222	ACACTTTATAAAGTTTGTGAATGATAGATGCCTGTTTAGAGAAAGCTGATGTCCAAAACC
A_15_P578427|393359	0.00898863	1.47185	up	Danio rerio coiled-coil domain containing 25 (ccdc25), mRNA [NM_200388]	ENSDART00000037282	393359	NM_200388	coiled-coil domain containing 25	ccdc25	GO:0008150|GO:0003674|GO:0005575	NM_200388	GATGGCTACGATTCTGATGATTTCATGTAAAGTTAAAGGAATGAATTGAGCTGCAATGAA
A_15_P677761	0.00741327	1.47094	up	ubiquitin specific peptidase 34 [Source:HGNC Symbol;Acc:HGNC:20066] [ENSDART00000166852]	ENSDART00000166852		XM_009294698				XM_009294698	CCGAAATACATTCCATAATCTATTGGATGTCATTCTTGCGTTCTCTGTATTTGATTTCTC
A_15_P107561,A_15_P152886|431721	0.0138587	1.47035	up	Danio rerio mitochondrial ribosome recycling factor (mrrf), mRNA [NM_001002174]	ENSDART00000039536	431721	NM_001002174	mitochondrial ribosome recycling factor	mrrf	GO:0005739|GO:0070126|GO:0043023|GO:0006412	NM_001002174	TTGGCTGTGTGATCTGATCTGCTAATGTAAACTGAATAAAATGCATTGGTTATTGTTCTG///CAGCCCAAAAATAGTCATTTATTTTTGGCTGTGTGATCTGATCTGCTAATGTAAACTGAA
A_15_P185906|559807	0.00735829	1.47024	up	musculoskeletal, embryonic nuclear protein 1a [Source:ZFIN;Acc:ZDB-GENE-111129-3] [ENSDART00000076160]	ENSDART00000076160	559807	CO356168	musculoskeletal, embryonic nuclear protein 1a	mustn1a	GO:0002062|GO:0060271|GO:0005634|GO:0042246|GO:0035988	XM_683179	AACTTGCATCTGGAACTGAGGTGAAGAGCAAGACTTTTGAGGTGATGCAGGAATGTGAAC
A_15_P405495|100149419	0.00486234	1.46872	up	Danio rerio si:dkey-69o16.5 (si:dkey-69o16.5), mRNA [NM_001144055]	ENSDART00000146585	100149419	NM_001144055	si:dkey-69o16.5	si:dkey-69o16.5	GO:0006508|GO:0008236|GO:0008233	NM_001144055	AGTGAGCAGCTAATCATGTACAATGCAGCCATTTCTACAATAAAAAGTCAAATCTTCACT
A_15_P740871,A_15_P118089,A_15_P676536|436821	0.00554737	1.4667	up	Danio rerio TAF11 RNA polymerase II, TATA box binding protein (TBP)-associated factor (taf11), mRNA [NM_001002548]	ENSDART00000055152///ENSDART00000134556///ENSDART00000139738	436821	NM_001002548	TAF11 RNA polymerase II, TATA box binding protein (TBP)-associated factor	taf11	GO:0006367|GO:0005669|GO:0046982|GO:0003713|GO:0005634|GO:0051123|GO:0008134	NM_001002548	TGCAAGTTTTAGTATCATCGTTCTCTGAAGAGCAGCTGAACCGCTATGAGATGTACAGGC///GTGTGTGTTTTGGAAAGCACATCTAATGTTATCTCCTCATGTTTTGATGAAAGAATGTGA///AATCGCCAAAGTGTTTGCTGGAGAGATTGTTGAAGAAGCTCTGGATGTGTGTGAGAAGTG
A_15_P190651,A_15_P703881|334395	0.00492224	1.46667	up	Danio rerio solute carrier family 43 (amino acid system L transporter), member 1a (slc43a1a), mRNA [NM_199897]	ENSDART00000054411///ENSDART00000106147	334395	NM_199897	solute carrier family 43 (amino acid system L transporter), member 1a	slc43a1a	GO:0072015|GO:0016020|GO:0005887|GO:0015175|GO:0016021|GO:0015179|GO:0055085	NM_199897	TCTGATTGGATACATCATGGACTGGAAGATGAAAGAGTGTGAAGTGGATCAGGCAGTGGA///TTGGTGAAGTCAAGCAAAACCAATAATGTGCTTATCACATTCTAGACATGTCAGTATGCT
A_15_P673931	0.00697726	1.46619	up	Rep: Cytoplasmic polyadenylation element-binding protein 4 (CPE-binding protein 4) (CPE-BP4) (hCPEB-4). - Takifugu rubripes, partial (83%) [TC377054]			XM_009295676			GO:0005739|GO:0008150|GO:0005737|GO:0016021|GO:0005575|GO:0008187|GO:0005615	XM_009295676	TGTTATACGAAATGTTCATATTCTAGGAGTTGGTCTGTAAGTGCTAGTGAAACGAAAAGA
A_15_P172411,A_15_P659696,A_15_P664516,A_15_P631516|554532	0.00701735	1.46549	up	Danio rerio solute carrier family 9, subfamily A (NHE7, cation proton antiporter 7), member 7 (slc9a7), mRNA [NM_001030077]///Danio rerio zgc:101088, mRNA (cDNA clone MGC:101088 IMAGE:7154729), complete cds. [BC078331]	ENSDART00000039934	554532	NM_001030077///BC078331	solute carrier family 9, subfamily A (NHE7, cation proton antiporter 7), member 7	slc9a7	GO:0015385|GO:0015297|GO:0016020|GO:0015299|GO:0006810|GO:0016021|GO:0006814|GO:0055085|GO:0006885|GO:0006812|GO:0006811	NM_001030077	CATCTTTTACTTGCTGTTCTGCATGTACGTATCTGCCATATAAACAACAACAAAGCATAA///TTTTCAGACTTTGGTATACTTTTGACCACAATTACCTGAAGCCTATCCTGACCCATAGCG///GATGTGACCAAAACAACATACTTTGTAAGAATTCTGTGAATCAAACTGCACAACCCAAAA///CATTCATCTTTTACTTGCTGTTCTGCATGTACGTATCTGCCATATAAACAACAACAAAGC
A_15_P116989,A_15_P109840|692277	0.00328404	1.46415	up	Danio rerio Rho GTPase activating protein 10 (arhgap10), mRNA [NM_001045250]	ENSDART00000109314///ENSDART00000149022	692277	NM_001045250	Rho GTPase activating protein 10	arhgap10	GO:0007165|GO:0005096	NM_001045250	CGAGGACTCATCCCTGAAAACTATGTGGAGATACTGTAACTCCGAAAAGAAAGCAAAGGA///TGAGTTCAAATTCGAGTACATCGGCGATGCCAAAACTGACGACGAGAAGTGCATTGATGA
A_15_P107979,A_15_P757766|100000862	0.0154737	1.46257	up	single-pass membrane protein with aspartate-rich tail 1b [Source:ZFIN;Acc:ZDB-GENE-141212-9] [ENSDART00000171722]	ENSDART00000171722	100000862	EH505644	single-pass membrane protein with aspartate-rich tail 1b	smdt1b		XM_001340935	ATGTTTCCAAATATTGTCGACAATATATTTTGAGGCTAACCTCATCTTTTGCCTCTCTTC///GCTGCTCTTTTGGAGGAACATGAAATCTTCGTCCCAGATGATGATGATGATGATGACTGA
A_15_P118009,A_15_P176951|337866	0.00878826	1.46193	up	Danio rerio SPT6 homolog, histone chaperone (supt6h), mRNA [NM_145118]	ENSDART00000028007	337866	NM_145118	SPT6 homolog, histone chaperone	supt6h	GO:0006355|GO:0006357|GO:0035050|GO:0071599|GO:0001756|GO:0061086|GO:0005634|GO:0003676|GO:0003677|GO:0006351|GO:0007507|GO:0042393|GO:0006139|GO:0032784|GO:0032968	NM_145118	AAATGAACTCGGTGTCTGAACCCTTCTGTTCAGTGTATTTCACTGCTGACCATTTCATTA///CTGCTCTACTATGGCAGAGACATTCCTAAGATGCAGAATGCAGCAAAGGGTGGCAAAAAA
A_15_P116453,A_15_P565237|324164	0.0170574	1.46173	up	Danio rerio DnaJ (Hsp40) homolog, subfamily A, member 2, like (dnaja2l), mRNA [NM_212665]	ENSDART00000018735	324164	NM_212665	DnaJ (Hsp40) homolog, subfamily A, member 2, like	dnaja2l	GO:0009408|GO:0006457|GO:0031072|GO:0051082|GO:0005524|GO:0046872|GO:0005829	NM_212665	GAACACAAGTTGCCATCGTTCAAACACAGTTACTTATGTGCTCATACATCAATAAAGTTG///AGATCATGAGGAATTTCGTCGTGATGGGAATGATCTGCACATTGGCCACAAGAATGGTCT
A_15_P271381|368348	0.0115777	1.46135	up	Danio rerio CKLF-like MARVEL transmembrane domain containing 6 (cmtm6), mRNA [NM_001044756]	ENSDART00000169312	368348	NM_001044756	CKLF-like MARVEL transmembrane domain containing 6	cmtm6	GO:0016020|GO:0016021	NM_001044756	TTTCTACCTTTTAAAAGTCACATGGAACATTTTACAGCACTGTACATGAAACCATCTCTC
A_15_P147016|561123	0.00624586	1.4605	up	Danio rerio family with sequence similarity 222, member Ba (fam222ba), mRNA [NM_001126398]	ENSDART00000145247	561123	NM_001126398	family with sequence similarity 222, member Ba	fam222ba		NM_001126398	TTACCGATTAGTAGGGGGTGCCTTAATAGGGCAGACTAATCTGATACAAACGGCAGATTG
A_15_P120376,A_15_P419685|393927	0.00159952	1.46048	up	Danio rerio potassium channel modulatory factor 1 (kcmf1), mRNA [NM_200952]	ENSDART00000158102///ENSDART00000097424	393927	NM_200952	potassium channel modulatory factor 1	kcmf1	GO:0070739|GO:0070738|GO:0070737|GO:0043773|GO:0043774|GO:0016874|GO:0008766|GO:0046872|GO:0018169|GO:0070740|GO:0008270|GO:0070735|GO:0070736	NM_200952	GAAGAGGAAACAAGAGACCTTCTCTAATGAAGCTGCTGTGTGTATTTATGAATATTAATG///TACTTGTCCTTACTGTGGTAAAATGGGCTACACAGAAACATCTCTACAGGAGCACGTGAC
A_15_P169671,A_15_P510777|474330	0.0115905	1.45968	up	Danio rerio proline-rich coiled-coil 1 (prrc1), mRNA [NM_001007060]	ENSDART00000065045	474330	NM_001007060	proline-rich coiled-coil 1	prrc1	GO:0034237|GO:0005737|GO:0005794|GO:0010669|GO:0001757|GO:0034199	NM_001007060	TGTGGATGATTTTATTTCATGGCATTTTACAGATGTGCCTTTGACCAGCAGATGAGTAAA///CCACTGTATTTCGCACTTCAGCTGCTCCCGTTTCAACATTATACTCGGTTTTGATCGCAT
A_15_P367915,A_15_P121482,A_15_P674121|436639	0.000607925	1.45947	up	Danio rerio tight junction protein 2b (zona occludens 2) (tjp2b), mRNA [NM_001002366]	ENSDART00000170624///ENSDART00000162845///ENSDART00000137559	436639	NM_001002366	tight junction protein 2b (zona occludens 2)	tjp2b	GO:0008150|GO:0005923	NM_001002366	TCTTTCGCTGTGCAGTCACTTCGGAAATGTGGGAAAGTGGCCAAAATAACCGTAAAAAGG///TGATTGTGCCTCAACAAATCTGTAAAGCCTTAACACTGTGCTCTCATATTTTTATGCTAA///CGGTGACGGAAAACCTCTCTCTGAGTGACGCTGGCAAACTGATCGAGAAATCCCGAGGCA
A_15_P110393,A_15_P724041|556710	0.0101189	1.45711	up	Danio rerio TAF10 RNA polymerase II, TATA box binding protein (TBP)-associated factor (taf10), mRNA [NM_001044811]	ENSDART00000099364	556710	NM_001044811	TAF10 RNA polymerase II, TATA box binding protein (TBP)-associated factor	taf10	GO:0006352|GO:0005634	NM_001044811	TTTTGTATTTTTGTTAAGCCTGACTGAGTTATATTATGCCACATGACTTGAGTTGATGCC///ATCTCAACTACACCACTGGCAGATTTCCTCATGCAGCTGGAGGATTACACTCCTACAATT
A_15_P108142,A_15_P633976,A_15_P116287|447814	0.0199305	1.45607	up	Danio rerio protein phosphatase 3 (formerly 2B), regulatory s1ubunit B, alpha isoform, b (ppp3r1b), mRNA [NM_001004553]	ENSDART00000100869	447814	NM_001004553	protein phosphatase 3 (formerly 2B), regulatory s1ubunit B, alpha isoform, b	ppp3r1b	GO:0005509|GO:0005575	NM_001004553	TTTCTTTCATTTCTCTGCATGCTGCGTCATATGCTGTGAGAACCATTGAGATGTCATTCA///ATCCTTCGAGGAGTTCTGCGCTGTTGTTGGCGGTTTAGACATTCATAAAAAGATGGTGGT///TTTAGACATTCATAAAAAGATGGTGGTGGACGTGTGAGGAGACCAAACAGGCCCTTCACT
A_15_P110087,A_15_P622177|557230	0.0143322	1.45592	up	Danio rerio si:ch211-244b2.3 (si:ch211-244b2.3), mRNA [NM_001082810]	ENSDART00000100611	557230	NM_001082810	si:ch211-244b2.3	si:ch211-244b2.3		NM_001082810	GATTGGCAGTGATTTTATAGAGCAGCACTTTAACAGCAACCCAAGCGGCTCAGTTCAGTT///CAGGATGCCGGTTTATGCTATGTTTGCTGGCCATGACTAATATATGTTGATATGATGTTT
A_15_P264646|561193	0.0140133	1.45575	up	TBC1 (tre-2/USP6, BUB2, cdc16) domain family, member 1 [Source:ZFIN;Acc:ZDB-GENE-060710-1] [ENSDART00000133194]	ENSDART00000133194	561193	XM_684525	TBC1 (tre-2/USP6, BUB2, cdc16) domain family, member 1	tbc1d1		XM_684525	GACAGGGACACTGGTAGAAAAGTGCTCTATTTTAATTGTTTTTTCTTGAGAGTTTTGTTC
A_15_P302681,A_15_P332694|796547	0.00632174	1.45532	up	baculoviral IAP repeat containing 6 [Source:ZFIN;Acc:ZDB-GENE-091202-7] [ENSDART00000114100]	ENSDART00000114100	796547	XM_009293036///CN022608	baculoviral IAP repeat containing 6	birc6	GO:0004842|GO:0032465|GO:0006915|GO:0009966	XM_009293036	CACGTTTTATTTTTGCCCTCTCTCTGCTTTTAAGTGCAAGTTTAATAAATGCAACCTGTT///GGACAGACGAAACAGAAAAATACGAGGAATTGAATCCGCTTACATCCACGACAACACGAG
A_15_P189536|571365	0.00372049	1.45452	up	Danio rerio glutathione S-transferase mu tandem duplicate 2 (gstm.2), mRNA [NM_001110116]	ENSDART00000114676	571365	NM_001110116	glutathione S-transferase mu tandem duplicate 2	gstm.2	GO:0008152|GO:0005575|GO:0004364	NM_001110116	AGGTTCATGAAAACACCTGTGAACAGCAAGATGGCCAAATGGGGAAACAAGAAAGAGTGA
A_15_P659176,A_15_P118356,A_15_P142346|554849	0.00787722	1.45377	up	Danio rerio GA binding protein transcription factor, beta subunit 2a (gabpb2a), mRNA [NM_001099977]	ENSDART00000003544	554849	NM_001099977	GA binding protein transcription factor, beta subunit 2a	gabpb2a	GO:0008150|GO:0003674|GO:0005575	NM_001099977	ATCATCAAAACTGAAGAAATCGAATCTGCCGAAGAGCAGATCACTTTGGTGGAAGCAACA///GCTTCATCTCAGATTGCAGCAGTGTTATGTGTTCTATGCATTGAAATAAAATAATGCACA///CCGATGTTAATGCTAAATCTTGAGCGCTGTGCTTAAATGATGTATAAATCCTTTGACTTA
A_15_P150046,A_15_P725956|405835	0.000406325	1.45315	up	Danio rerio serine/arginine-rich splicing factor 9 (srsf9), transcript variant 1, mRNA [NM_212899]	ENSDART00000002985///ENSDART00000135144	405835	NM_212899	serine/arginine-rich splicing factor 9	srsf9	GO:0000166|GO:0005575|GO:0003676	NM_212899	GTTTAGTGCTTTATCTGGTCCATTTCATTGACATGACAGTTTTATTGCTTTGTGGGGGGT///GGATTTGGAGACTGTAAGCTGCGTGTGGAATACCCTCGTTCTTCTGGATCCAAATTTAGT
A_15_P392525,A_15_P160126,A_15_P366935,A_15_P626456|266756	0.00669875	1.45216	up	Danio rerio mitogen-activated protein kinase 14b (mapk14b), mRNA [NM_001313759]///Danio rerio mRNA for p38b, complete cds. [AB030898]	ENSDART00000030921///ENSDART00000132768	266756	NM_001313759///AB030898	mitogen-activated protein kinase 14b	mapk14b	GO:0006355|GO:0038066|GO:0006357|GO:0010831|GO:0005634|GO:0005524|GO:0006351|GO:0035556|GO:0016310|GO:0005737|GO:0004672|GO:0000166|GO:0004674|GO:0016301|GO:0045663|GO:0006468|GO:0016740|GO:0004707	NM_001313759	CTCTTAAGTTATGTGGTCTGTGAACTTTGAACAACCACTGCTATACTGAAATAAAGGCAA///GGTCTGTGAACTTTGAACAACCACTGCTATACTGAAATAAAGGCAATTATTTTTCACAAC///GGAACTACATTAGTTCTCTTCCCCATATGCCCAAGAGGAACTTCGCAGACGTATTCATTG///AAATATGATACGCCGGAACAACAAAGGAAAATATTGTTTATTCTGAGCAGTTGACCCCCC
A_15_P657181,A_15_P630666,A_15_P131466|30590	0.00174118	1.45206	up	Danio rerio tumor protein p53 (tp53), transcript variant 1, mRNA [NM_001271820]	ENSDART00000051549///ENSDART00000135083	30590	NM_001271820	tumor protein p53	tp53	GO:0005515|GO:0003700|GO:0044212|GO:0005657|GO:0007283|GO:0034644|GO:0003690|GO:0043525|GO:0051782|GO:0006978|GO:0009411|GO:0000785|GO:0010332|GO:0000122|GO:0045786|GO:0045787|GO:0043280|GO:0042771|GO:0007049|GO:0051597|GO:0060729|GO:0000077|GO:0045893|GO:0090398|GO:0010165|GO:0005634|GO:0046872|GO:0005829|GO:0048730|GO:0005739|GO:0002039|GO:0005737|GO:0051289|GO:0045944|GO:2000779|GO:0005667|GO:…	NM_001271820	GAAAGAAACTGGGAGTTTTGCTCTTTTTGGACTGCCTTTTTTGCTTTTATTACACCAAAA///CTCCTGGAAATCTTGATAAAACTCTTCTACTGTTTTACCTGCTATAGATTTTATGCTGGT///TCCCATATGAAGCACCACAGCTTGGTGCTGAATGGACAACTGTGCTACTAAACTACATGT
A_15_P493027,A_15_P114533,A_15_P383101,A_15_P741236|492520	0.00414767	1.4514	up	Danio rerio progesterone receptor membrane component 1 (pgrmc1), mRNA [NM_001007392]///EST269395 zebrafish T0315, Steve Ekker Danio rerio cDNA clone RZBDA89, mRNA sequence [AI964281]	ENSDART00000076328	492520	NM_001007392///AI964281	progesterone receptor membrane component 1	pgrmc1	GO:0008150|GO:0016020|GO:0016021|GO:0020037|GO:0012505	NM_001007392	CAAGAAAAGAGATTTCACTTTAGCAGATCTGCAAGAGTACGATGGACTGAAAAACCCAAG///AACCCTTCCCTCTTTCTCCAATTAGTAGGCGGACCAAATTTTTTGGGGCCCCTTAAAGAA///ATATATGGCTTGCTGTAAATACGGGACACAATTTCTCACGCTTGTTATTTTGTTGTTTGC///CGATACTAAAGAGGTTGTGATATGCTAGTCTTAATATCTGCTCAGGATGTTTGTAGATTA
A_15_P158806|541328	0.00709943	1.45029	up	Danio rerio NADH dehydrogenase (ubiquinone) 1 alpha subcomplex, 5 (ndufa5), mRNA [NM_001013456]	ENSDART00000103293	541328	NM_001013456	NADH dehydrogenase (ubiquinone) 1 alpha subcomplex, 5	ndufa5	GO:0022904|GO:0016651|GO:0005743	NM_001013456	AAATACACTGAACAACTGATCAGCGAGAGGTTCAACCACGTCAAAACTGAGCCAGACGTT
A_15_P570582	0.000106347	62.3244	down	si:ch211-105f12.2 [Source:ZFIN;Acc:ZDB-GENE-131127-333] [ENSDART00000129751]	ENSDART00000129751		EH436807				XM_001340816	TTTTATTATGGGGATCTTCATGGGTATCGAGGTCTGGTGCCATCAAACTTTTTGCAACCT
A_15_P715668	0.000352614	33.6756	down	PREDICTED: Danio rerio gastrula zinc finger protein XlCGF57.1-like (LOC100151333), mRNA [XM_009295865]			XM_009295865			GO:0008150|GO:0003674|GO:0005575|GO:0003677	XM_009295865	CCGTTCGTTTGTTCTCAGTGTGGGAGGAATTTCGCACAATTATCAAACCTTATAGATCAC
A_15_P120384|393673	0.00036457	31.3702	down	Danio rerio desumoylating isopeptidase 1a (desi1a), mRNA [NM_200700]	ENSDART00000048871	393673	NM_200700	desumoylating isopeptidase 1a	desi1a	GO:0008150|GO:0003674|GO:0005575	NM_200700	AAATTTAACAGATTCCCACTATTTGCTTTTGACCGTCTCTGCCACCTGAATCTTGCATTC
A_15_P663856,A_15_P134756,A_15_P639431|553432	0.000131223	31.2773	down	Danio rerio leucine-rich repeat, immunoglobulin-like and transmembrane domains 1b (lrit1b), mRNA [NM_001042753]	ENSDART00000170695	553432	NM_001042753	leucine-rich repeat, immunoglobulin-like and transmembrane domains 1b	lrit1b	GO:0008150|GO:0016020|GO:0016021	NM_001042753	TGACTTGGTGCAGTTCCAGAAGTTTCCCTCGTCCTCTGTGGCGTTCATCGATACGGGCCT///TTTGACCTGGTGCAGTTCCAGAAGTTTCCCTCGTCCTCTGTGGCGTTCATCGATACGGCC
A_15_P166081|100536406	0.00106355	31.2268	down	motilin receptor [Source:HGNC Symbol;Acc:HGNC:4495] [ENSDART00000129886]	ENSDART00000129886	100536406	XM_003199998	motilin receptor	mlnr		XM_003199998	ATTTGGGTTTCAACTGCCTACTTCTTCTGCCCCATGTTTTGCTTGCTCTTCTTGTACGGA
A_15_P586972	0.000251355	29.9736	down	semaphorin 7A, GPI membrane anchor (John Milton Hagen blood group) [Source:HGNC Symbol;Acc:HGNC:10741] [ENSDART00000169103]	ENSDART00000169103		CK237554				XM_003201625	ATCCTCAAAATACTTTATAGTCTGCCCTGTCATTTCCCATCATGCAACATACCACTGGTA
A_15_P136416|558687	0.00028788	29.2987	down	cation/H+ exchanger protein 2 [Source:ZFIN;Acc:ZDB-GENE-100825-2] [ENSDART00000017043]	ENSDART00000017043	558687	XM_681933	cation/H+ exchanger protein 2	cax2	GO:0016020|GO:0016021|GO:0055085	XM_681933	TACTTTCAAGGTACTGCTCTGGTGGTGGTGTATCTGATCCTGCTTGCGCTGTATTTTTTC
A_15_P759086	3.54627e-06	28.818	down							GO:0008150|GO:0003674|GO:0005575|GO:0003677		ATTTTTCATGTATCTAGGGTTAAACCTGTGATGTATTCCCCCCTTGTCCCTTCTGCCCCT
A_15_P180301	0.00255415	28.4185	down	transmembrane protein 63B [Source:HGNC Symbol;Acc:HGNC:17735] [ENSDART00000163843]	ENSDART00000163843		BC122290				XM_005169419	TTGACTTCATGTGCTTCCTGGTTCTTCTTTTTGTCTTCTCCATCTTGCGGAAAGTGGCGT
A_15_P156801	6.70966e-06	27.9713	down	pyruvate dehydrogenase kinase, isozyme 3a [Source:ZFIN;Acc:ZDB-GENE-061220-3] [ENSDART00000146930]	ENSDART00000146930		XM_005162757				XM_005162757	ATCTATTTGAAGGCCCTCTCCAGTGAATCATTTGAGCGTCTGCCCGTCTTCAACAAATCT
A_15_P156241|101882338	0.00175378	25.7838	down	solute carrier family 2 (facilitated glucose transporter), member 13 [Source:HGNC Symbol;Acc:HGNC:15956] [ENSDART00000122593]	ENSDART00000122593	101882338	XM_005173456	proton myo-inositol cotransporter-like	LOC101882338		XM_005173456	TACACCAGTTTGGCTTTCACAGGCTTCTTTTTCATCTACGGTTGCCTCCCTGAGACTAAA
A_15_P118804|557738	0.0122339	25.0563	down	cyclin Y [Source:ZFIN;Acc:ZDB-GENE-091117-45] [ENSDART00000138943]	ENSDART00000138943	557738	CT700061	cyclin Y	ccny		XM_009297265	TGTGGAAGACATGAACGAGTTGGAGCGGCAGTTTCTGGAGTTGCTGCAGTTCAATATTAA
A_15_P759021	0.000395062	24.8652	down									TTACATTGCAGTCAGTCATGTCCAGTGTTGATAGCTCTTTGTTTGTGCCTGCCCAAGCAA
A_15_P396855	0.000662148	24.7107	down	MDS1 and EVI1 complex locus [Source:ZFIN;Acc:ZDB-GENE-050208-123] [ENSDART00000086051]	ENSDART00000086051		EF541111				XM_009291855	CCTGCAAGATAAAAAAGTTGGGGCATTGCCCTACCCTTCCATGTTCCCACTGTCTTTTTT
A_15_P187871|558696	2.10912e-06	24.6482	down	Smith-Magenis syndrome chromosome region, candidate 8a [Source:ZFIN;Acc:ZDB-GENE-071212-4] [ENSDART00000074746]	ENSDART00000074746	558696	XM_681942	Smith-Magenis syndrome chromosome region, candidate 8a	smcr8a		XM_681942	AAAGTGGGCAACCCGTCTTTTTCTTTTAATTACACCACCAGCTATTTGTATAAGATCTGA
A_15_P229851|106660624	0.000502347	24.6316	down	Danio rerio chloride channel, voltage-sensitive 2b (clcn2b), mRNA [NM_001316315]	ENSDART00000170146	106660624	NM_001316315	chloride channel, voltage-sensitive 2b	clcn2b	GO:0005622|GO:0006821|GO:0030054|GO:0016020|GO:0005247|GO:0006810|GO:0016021|GO:0055085|GO:0005254|GO:0005216|GO:0006811	NM_001316315	ATCATCCTCGTCATCTTTATCGTCATGAAGTTCTGGATGTCTGCTTTAGCCACAACGCTG
A_15_P241336	0.0041578	24.3015	down	AGENCOURT_10700429 NCI_CGAP_ZKid1 Danio rerio cDNA clone IMAGE:6796971 5', mRNA sequence [CA474713]			CA474713					ATTCTGTCTTTGTCCTACCTGCTTTCTGGAACCGTTCTTTTAGACTTGAACCCTGTCGTC
A_15_P175676|562668	1.8377e-05	24.0918	down	Danio rerio vasohibin 2 (vash2), mRNA [NM_001025523]	ENSDART00000036546	562668	NM_001025523	vasohibin 2	vash2	GO:0005737|GO:0045765	NM_001025523	ACATGAGGATGAAGATTCTCAAGTCGTCCAGTGCTCAGTCTCCAATCAAAGAACGAACTC
A_15_P432290	0.000191679	23.5109	down	lysine (K)-specific methyltransferase 2E [Source:ZFIN;Acc:ZDB-GENE-030131-4120] [ENSDART00000123369]	ENSDART00000123369		XM_009300441				XM_009300441	AGTACCCCAAAACTAAAAAGCACTTAGTGAGTGAGTGGATGGGTGTTGACAAACAGGAGC
A_15_P168274|100007210	0.000291096	23.4698	down	PREDICTED: Danio rerio extracellular calcium-sensing receptor-like (LOC100007210), transcript variant X1, mRNA [XM_009293659]		100007210	XM_009293659	extracellular calcium-sensing receptor-like	LOC100007210		XM_009293659	CTACTATAGGTTTTTCTGCTGTCCTAGGTTACATTGGTTTGTTGGCTGTCCTGTGCTTTT
A_15_P402480|334862	0.00169365	23.1173	down	AGENCOURT_16621616 NIH_ZGC_7 Danio rerio cDNA clone IMAGE:7051922 5', mRNA sequence [CK030220]		334862	CK030220	wu:fa05f02	wu:fa05f02			TGTGTGTGTGTTCATTCTTTTAATTTGGTTCATCTGGCTAGTTTGTTTGGGACCAAAAAA
A_15_P105715|114408	0.000150094	22.9167	down	Danio rerio angiopoietin 2b (angpt2b), mRNA [NM_131814]		114408	NM_131814	angiopoietin 2b	angpt2b	GO:0001568|GO:0001944	NM_131814	AAGTTGGATGGCAACCATGACCACTATGATGATCCGGCCTGTGGACTTTTAAAAGCAAGA
A_15_P162489|100005227	0.00880531	22.905	down	Danio rerio leucine rich repeat and Ig domain containing 4a (lingo4a), mRNA [NM_001082978]	ENSDART00000145916	100005227	NM_001082978	leucine rich repeat and Ig domain containing 4a	lingo4a	GO:0016020|GO:0016021|GO:0007409	NM_001082978	ATTTTTCCGGCTGCTCAATGTTTCGGATAATCGTTTGGTGACTCTAGAGGAGTCTGCGTT
A_15_P200036	0.00382969	22.6983	down	PREDICTED: Danio rerio neuropeptide FF receptor 1-like (LOC101884829), mRNA [XM_005159825]	ENSDART00000054790		XM_005159825				XM_005159825	TTTGGTGCTGCTTTTCGCTCTCTCGTGGTTGCCTATGTATGTGACTGATATTTGGCTAGA
A_15_P610672	0.000633718	22.6941	down	Rep: Likely protein kinase - Candida albicans (Yeast), partial (3%) [TC400444]			XM_005171131				XM_005171131	TAATTTGTTCTCGTTTTTCCTGACTGCTGGAATGTGCTCCTGTCGCTGTAATAGAGCGGA
A_15_P101082|404726	0.00416605	22.4861	down	Danio rerio connexin 39.9 (cx39.9), mRNA [NM_212826]	ENSDART00000013745	404726	NM_212826	connexin 39.9	cx39.9	GO:0030054|GO:0007154|GO:0016020|GO:0005886|GO:0031444|GO:0005921|GO:0005922|GO:0016021|GO:0010644	NM_212826	ACTGAGTCTAAAGTGCCTAGTGAGGACGTTGTGGTTCCTTTTGTGCCGAATTACCCTTAT
A_15_P239721|100149618	0.000670882	21.9769	down	Danio rerio P2Y purinoceptor 12-like (LOC100149618), mRNA [NM_001308557]	ENSDART00000102224	100149618	NM_001308557	P2Y purinoceptor 12-like	LOC100149618		NM_001308557	AGGTTAATGTGTTCCTGGTGTTGGCCGTGTTTTTCATTTGTTTTGTGCCGTTTCACTTCG
A_15_P703431	0.000823896	21.9617	down	Rep: Chromosome 01 contig 1, DNA sequence - Ostreococcus tauri, partial (5%) [TC390472]			XM_009303710				XM_009303710	ATGTTCAGTCTGATGTTCGGCGTCTTCATCTTTGTGGGCTGGATTGTTTATGTGGTGATC
A_15_P166073|100002591	0.00373446	21.4767	down	Danio rerio cDNA clone IMAGE:7991963, partial cds. [BC133898]	ENSDART00000172281	100002591	BC133898	GTPase IMAP family member 4	LOC100002591			TGATGCTTCCTGTTTTGCTGTGTTTTGGAGGTGCATTTTATTATGCGCTTCGTTCCCCTC
A_15_P724861	0.00176571	21.3525	down	Danio rerio zgc:158327, mRNA (cDNA clone MGC:158327 IMAGE:7059553), complete cds. [BC133082]			BC133082					TGTTGTCTTGTGGTGTTTCTTGTCTGTCTTGTACCTTGTTGGATGTTCCCTTTAGGGACG
A_15_P687651|386815	0.0175237	21.0113	down	AGENCOURT_97514511 NCI_CGAP_ZKid1 Danio rerio cDNA clone IMAGE:9001067 5', mRNA sequence [EH995454]		386815	EH995454	wu:fk57a03	wu:fk57a03			ATCTTTGTGGAAGTATCATTCGGCATTCCGGTCAGAATTTGGCATTCCTCTCTAAGCCTG
A_15_P120580|556440	0.000664979	20.779	down	Danio rerio si:dkey-15j16.3 (si:dkey-15j16.3), mRNA [NM_001083824]	ENSDART00000062619	556440	NM_001083824	si:dkey-15j16.3	si:dkey-15j16.3	GO:0008037|GO:0005913|GO:0016020|GO:0005887|GO:0005102|GO:0004872|GO:0016021|GO:0050839|GO:0007156|GO:0042803|GO:0007157	NM_001083824	TTCTGCCCTGCTCCTGCACTGAACTACTGACCAAACCTGAACACATACAATGGATGTATA
A_15_P148186|114441	0.00967425	20.3828	down	Danio rerio neural cell adhesion molecule 2 (ncam2), mRNA [NM_131830]	ENSDART00000100681	114441	NM_131830	neural cell adhesion molecule 2	ncam2	GO:0001666|GO:0016020|GO:0016021|GO:0007155	NM_131830	TTTCTGAACCCACCGTTGTGAAGTTCTCCATGCCTCAGAAACCTGATATCACAGCAGATT
A_15_P445570|100334794	0.00259328	19.8715	down	phosphatidic acid phosphatase type 2 domain containing 1A [Source:ZFIN;Acc:ZDB-GENE-081107-53] [ENSDART00000168927]	ENSDART00000168927	100334794	XM_002664083	phosphatidic acid phosphatase type 2 domain containing 1A	ppapdc1a		XM_002664083	AGTTTTCCTAGCAGTCATTCGTCCTTTGCGTTTTCTGGCCTGGGCTTCACCTCATTTTAT
A_15_P182996|570842	0.00097409	19.6642	down	si:ch73-15n15.3 [Source:ZFIN;Acc:ZDB-GENE-141212-295] [ENSDART00000028220]	ENSDART00000028220	570842	XM_009294470	si:ch73-15n15.3	si:ch73-15n15.3		XM_009294470	TGTGCATTGCAATTTTCTTGGGCTGGTTGTCCTGCACAGTTTCTTGCTGTGGAATGAAGT
A_15_P189571	0.00418266	19.6162	down	cadherin, EGF LAG seven-pass G-type receptor 3 [Source:ZFIN;Acc:ZDB-GENE-070122-3] [ENSDART00000078334]	ENSDART00000078334		XM_009304016				XM_009304016	CATTATCCTCTGCTGCATACAAGGTTTGGCTGTGCTGTTGGTTTTTACTGTCCTGAACTC
A_15_P135931	0.00423149	19.4839	down	si:dkeyp-85h7.1 [Source:ZFIN;Acc:ZDB-GENE-120214-38] [ENSDART00000171733]	ENSDART00000171733		EE301006					GAAAATTTCAACCTCCTCTGCTATTTGGTTTTCTTCCTGTCCCATGTGGCTGCTGAAAGA
A_15_P758006|101884543	0.000290082	19.3963	down	retinal degeneration 3-like [Source:HGNC Symbol;Acc:HGNC:40912] [ENSDART00000124529]	ENSDART00000124529	101884543	XM_005160511	si:ch211-253p18.5	si:ch211-253p18.5		XM_005160511	ATAAACATCTGCATTCTGCCTGTCCATACTCGATCCACAGAGATTGGAGTCTGCCCTTTT
A_15_P147776|100002715	0.000445286	19.2062	down	Danio rerio KISS1 receptor b (kiss1rb), mRNA [NM_001110531]	ENSDART00000097250	100002715	NM_001110531	KISS1 receptor b	kiss1rb	GO:0005737|GO:0016020|GO:0009986|GO:0007186|GO:0005887|GO:0004930|GO:0007200|GO:0005634|GO:0016021|GO:0045893|GO:0008188	NM_001110531	TTCATAAGAGAGTTTACCTCCTTTACTCCTTCTTGGCTGTTTACCTGCTGCCTCTGATCA
A_15_P706756|327422	0.00302052	18.9801	down	CT667458 ZF_mu Danio rerio cDNA clone ZF_mu_163n17 3', mRNA sequence [CT667458]		327422	CT667458	wu:fi09d02	wu:fi09d02			TTATCAAACATATTTACACACTATTTATTTATCCTGGTCACCCTGCCTATGGATTTGACC
A_15_P491362|101883748	0.00031506	18.8831	down	PREDICTED: Danio rerio thyrotropin-releasing hormone receptor-like (LOC565695), mRNA [XM_688966]	ENSDART00000158647	101883748	XM_688966	thyrotropin-releasing hormone receptor-like	LOC101883748		XM_009302570	TATATTTTATGGACTTCACACTGTTTTATGTGGTTCCTCTGCTCGTGGCTTTGGTTCTGT
A_15_P145062|568436	0.000497473	18.872	down	si:dkey-173l11.3 [Source:ZFIN;Acc:ZDB-GENE-081104-9] [ENSDART00000160097]	ENSDART00000160097	568436	XR_117723	si:busm1-71b9.3	si:busm1-71b9.3	GO:0016020|GO:0005886|GO:0005509|GO:0007155|GO:0007156	XM_009303476	GTTAGGTTTTCTTGGCATTCTGGGAGGGATCTTGCTCTTTGTTCTGCTCATTTTAAAGTT
A_15_P571227|100537329	7.18233e-06	18.8598	down	Danio rerio mutated in colorectal cancer isoform 1 (Mcc) mRNA, complete cds. [KC904239]		100537329	KC904239	mutated in colorectal cancers	mcc	GO:0005515|GO:0060027|GO:0005509	XM_001335489	TTTACTGCAGAAACTCCTGGAGCAGCCCAGTGTTCTGGAGCCTTCATCTGGGGTCCAGCA
A_15_P597302|561277	0.0141328	18.8206	down	ankyrin repeat and IBR domain containing 1b [Source:ZFIN;Acc:ZDB-GENE-100920-6] [ENSDART00000131227]	ENSDART00000131227	561277	XM_009292183	ankyrin repeat and IBR domain containing 1b	ankib1b	GO:0000209|GO:0005737|GO:0004842|GO:0016567|GO:0042787|GO:0032436|GO:0000151|GO:0008270|GO:0046872|GO:0031624	XM_009292183	ACATGAACCCACAGAATATCAGTTTGGTTCCTTCAGCCGGTGCAATGCATCAAGAATTCG
A_15_P580332|563665	0.0018945	18.6573	down	Danio rerio complement component c3b, tandem duplicate 1 (c3b.1), mRNA [NM_001100013]	ENSDART00000162640	563665	NM_001100013	complement component c3b, tandem duplicate 1	c3b.1		NM_001100013	GTGTTTTGGAGGTAGTGACGGTTTACCATCAGCTTCCTGATGTGTATGAGAACAGCACAT
A_15_P269776|561209	0.00911881	18.6525	down	si:ch73-335m24.5 [Source:ZFIN;Acc:ZDB-GENE-100922-39] [ENSDART00000112438]	ENSDART00000112438	561209	XM_009291200	si:ch73-335m24.5	si:ch73-335m24.5	GO:0005262|GO:0016020|GO:0005887|GO:0005509|GO:0006874|GO:0030955|GO:0016021|GO:0031402|GO:0055085|GO:0008273	XM_009291200	ACTGGTGTACTCAGTGATTCTTCTCCTTGCTTCTGTTTTCCTCACTGTACTGAGTGTGCA
A_15_P196746|565295	0.00611634	18.4697	down	ceramide synthase 2b [Source:ZFIN;Acc:ZDB-GENE-110408-40] [ENSDART00000149299]	ENSDART00000149299	565295	CT674719	ceramide synthase 2-like	LOC565295		XM_688576	CTTCGGATATTACTTCTTTAACGGTCTGCTGATGGTTCTGCTGTGTCTGCACATGTTCTG
A_15_P257626	7.58393e-05	18.3813	down									GACATTTTATTTAGTTCTGGCTCTTGCAGTGGTTTCCCTGCTCTTCATAGTCTCCATTAT
A_15_P174841|324857	0.0104561	18.3404	down	Danio rerio oligodendrocyte transcription factor 4 (olig4), mRNA [NM_199514]	ENSDART00000074499	324857	NM_199514	oligodendrocyte transcription factor 4	olig4	GO:0045664|GO:0046983	NM_199514	TGGGTTTTCCTGCTCTTCCTACTCTTCTAAAAGACCCTCTTCATCTTTCTGGTGGCTACA
A_15_P186111|100321338	0.0178133	18.2879	down	solute carrier family 2 (facilitated glucose transporter), member 1b [Source:ZFIN;Acc:ZDB-GENE-090915-1] [ENSDART00000137458]	ENSDART00000137458	100321338	XM_002662528	solute carrier family 2 (facilitated glucose transporter), member 1b	slc2a1b	GO:0005215|GO:0016020|GO:0022891|GO:0022857|GO:0006810|GO:0002040|GO:0016021|GO:0055085|GO:0055056	XM_002662528	ACGTGTTTGTCATCTTCACCGTGTTCTTACTCTGCTTCTTCATCTTCACCTACTTCAAAG
A_15_P243666|557916	0.000868812	18.1971	down	finTRIM family, member 58 [Source:ZFIN;Acc:ZDB-GENE-080219-44] [ENSDART00000056426]	ENSDART00000056426	557916	BC154510	finTRIM family, member 58	ftr58	GO:0005622|GO:0008270|GO:0046872	XM_681071	CAATTTAGTCAGCCTCTGTATCCTGGGTTTGGTGTTTATGGATCTGTGAAACTGTGTTGA
A_15_P217311	0.00037139	17.9834	down	myosin, light chain kinase a [Source:ZFIN;Acc:ZDB-GENE-030131-8207] [ENSDART00000046903]	ENSDART00000046903		BC163913				XM_009304446	GACATCGTAATGGTGCTGGAAATGATCTCTGGAGGGGAACTGTTTTGACGGATCATAGAT
A_15_P167991	0.000915509	17.9377	down	si:dkey-102f14.7 [Source:ZFIN;Acc:ZDB-GENE-060503-895] [ENSDART00000147843]	ENSDART00000147843		EE323808				XM_009302581	ATTCCAGAGGAAAATTACAATATCCTCTGCTCTCTAACGTTCTTCCTGTCCCGAGTGGCT
A_15_P115221|550617	0.000454215	17.9103	down	Danio rerio crystallin, gamma S3 (crygs3), mRNA [NM_001012390]	ENSDART00000080054	550617	NM_001012390	crystallin, gamma S3	crygs3		NM_001012390	GGCTCCATCCGCCGTATTCAGGACTTTTAGGTCTTTCAGTGTGTAGTTGTTTGTTCCTTA
A_15_P686171	0.000277578	17.9002	down	AGENCOURT_30679040 NIH_ZGC_5 Danio rerio cDNA clone IMAGE:7415576 5', mRNA sequence [CO960268]			CO960268				XM_005174476	TTTTTTCTGGCCATCGCTCTGTTCATGCATTTCCTGCTGAGGAAAGCAAAGTCCAATCAG
A_15_P179253,A_15_P737331|436686	0.00291139	17.7267	down	Danio rerio synaptotagmin Va (syt5a), mRNA [NM_001103137]	ENSDART00000055292	436686	NM_001103137	synaptotagmin Va	syt5a	GO:0019905|GO:0005544|GO:0016020|GO:0030276|GO:0005509|GO:0016021	NM_001103137	TTGAAAGTGTTGTATGTGTGTATCTGTCCATGTGAAATCGTCCTGTTTGGCCTCTTTTTT///GACTCTGGTCCTGCAGGTGTTTGACTTTGACCGCTTTGGTAAACATGATGTAATTGGAGA
A_15_P284691|100150090	0.016581	17.6169	down	sphingosine kinase 2 [Source:ZFIN;Acc:ZDB-GENE-100922-225] [ENSDART00000147526]	ENSDART00000147526	100150090	XM_003200214	sphingosine kinase 2	sphk2	GO:0003318|GO:0003007|GO:0016301|GO:0048703	XM_003200214	TACAAGGGACTGGGTTACTATTGAAGGTGATTTTGTCCTGGTTCTTGCCATCTACCAGTC
A_15_P602647,A_15_P208126|447928	0.00143885	17.5635	down	Danio rerio uridine-cytidine kinase 1 (uck1), mRNA [NM_001004666]	ENSDART00000065880	447928	NM_001004666	uridine-cytidine kinase 1	uck1	GO:0004849|GO:0044206|GO:0044211|GO:0043097|GO:0019206|GO:0005524|GO:0005829|GO:0016310|GO:0000166|GO:0016301|GO:0008152|GO:0006206|GO:0016740	NM_001004666	ATTGTAGAAGGGAAGGTGGTGGAGGTTCCTACATATGACTTTGTCACCCATTCCAGGTTA///AATAAATCTGATCGTCCAGCATATTCAGGACATCCTAAATGGTGACATCTGCAAGTGGCA
A_15_P594162|100005504	0.00790935	17.2423	down	Danio rerio grass carp reovirus (GCRV)-induced gene 2l (gig2l), mRNA [NM_001245989]	ENSDART00000121788	100005504	NM_001245989	grass carp reovirus (GCRV)-induced gene 2l	gig2l	GO:0003950	NM_001245989	GATGAAATCTGCCCACAAAAGACAGCAACATATTGTGGCTTTGGTGACCCTTATAAGTGA
A_15_P167636|564713	0.000130018	17.2176	down	Danio rerio si:ch211-220f12.1 (si:ch211-220f12.1), mRNA [NM_001128535]	ENSDART00000093131	564713	NM_001128535	si:ch211-220f12.1	si:ch211-220f12.1	GO:0005215|GO:0016020|GO:0006810|GO:0016021|GO:0005856|GO:0055085|GO:0006811	NM_001128535	ACGACTGAAAGTTCTCCTACTGAAGACCGTTCTCCCTCTCACCAAAGCACTGACCAGTAG
A_15_P761966	0.00296198	17.1317	down				XM_009296340			GO:0008150|GO:0003674|GO:0051216	XM_009296340	ATTTGTGTTGGCTCGTGGTTGGACTACTCCTAAAACGGTTTCTGCAGAGGAACCTTCATT
A_15_P712201	0.000819363	17.1158	down									TTCAACAGCTGCTGGACTCTGGAACTGAGACAACCTGCTTTCTAAACAAGGAGATTTCCT
A_15_P238251|100149100	0.000415974	16.9142	down	adrenoceptor alpha 1Ba [Source:ZFIN;Acc:ZDB-GENE-120510-1] [ENSDART00000013641]	ENSDART00000013641	100149100	XM_001921978	adrenoceptor alpha 1Ba	adra1ba		XM_001921978	AGCTGCTAAAACGCTTGGTGTTGTTGTGGGCATGTTCATCCTGTGCTGGTTACCATTTTT
A_15_P393255	0.000288454	16.7106	down									AATGTCCATGACCCCTTACATGATTTAGAAATCCCTACCTGGCTGGAATTTAAAAGCGTC
A_15_P282576|100331172	0.000626009	16.5709	down	eosinophil peroxidase [Source:ZFIN;Acc:ZDB-GENE-130425-2] [ENSDART00000014363]	ENSDART00000014363	100331172	XM_003201381	eosinophil peroxidase	epx		XM_003201381	TTTCACAAACACAATGCGTGCTGAAGAGCTGCTGTCCTGCTCCAACATCCAGCTTTTTAA
A_15_P590852	0.000311844	16.5607	down	AGENCOURT_17394055 NIH_ZGC_4 Danio rerio cDNA clone IMAGE:7119007 5', mRNA sequence [CK397439]			CK397439					CGAGTTGGAAAAATTGGTGACACTTTATGTTGGGTGTCCTTAACTACTATGTACTTACAT
A_15_P271256	0.0155331	16.3841	down	AGENCOURT_58668128 NIH_ZGC_22 Danio rerio cDNA clone IMAGE:7925871 5', mRNA sequence [DT867470]			DT867470					GTGTTTTCTGCTTATTCTGGTTGTCTACTTCCTGATGGACGAGCTTTGCGCTTTCCTCTT
A_15_P149326,A_15_P631726|403306	0.00321574	16.3649	down	Danio rerio reticulon 4 receptor (rtn4r), mRNA [NM_203478]	ENSDART000000312650	403306	NM_203478	reticulon 4 receptor	rtn4r	GO:0005515|GO:0005737|GO:0007411|GO:0019221|GO:0004860|GO:0048936|GO:0046426	NM_203478	ATTCAAGTATTGGCCGTTATCTTTCTCCCCTTGTTCTGGTTGTCTTTGGCTTTGTCCTAG///CATTCCAAGATGCTGTCTGTCAGATAACGACAAATCCTCCATCATCTCAAGCAAGTCCAT
A_15_P191681	0.00203628	16.3482	down	carboxylesterase 3 [Source:HGNC Symbol;Acc:HGNC:1865] [ENSDART00000162429]	ENSDART00000162429		XM_001921931				XM_001921931	GTGTCTTTACATGTTCTGTCTCCTTTGTCTGCAAACCTCTTCCATCGTGCTATTGCAGAG
A_15_P500677|100004053	0.0010871	16.328	down	Danio rerio arginine vasopressin receptor 2, like (avpr2l), mRNA [NM_001110125]	ENSDART00000146931	100004053	NM_001110125	arginine vasopressin receptor 2, like	avpr2l	GO:0042277|GO:0007165|GO:0045907|GO:0016020|GO:0007186|GO:0005887|GO:0004930|GO:0005000|GO:0016021|GO:0004871|GO:0032870|GO:0001992	NM_001110125	TTTATCATTATTTTGGTTTATACTCTGTGCTGGAGCCCGTTCTTTGTGGTGCAGCTCTGG
A_15_P578602|100499533	0.00010592	16.2797	down	integrin, beta 6 [Source:ZFIN;Acc:ZDB-GENE-100812-2] [ENSDART00000065933]	ENSDART00000065933	100499533	EV757206	integrin, beta 6	itgb6	GO:0008305|GO:0016020|GO:0007160|GO:0007229|GO:0004872|GO:0016021|GO:0007155	XM_003199426	ATCTTTTAACGTTACGGTGGAGATAAAAGGCTGTCTTGGTGGTCCTCGGCGGTTTTCTTT
A_15_P247196	0.00246889	16.217	down	Danio rerio cDNA clone IMAGE:7143487. [BC092361]			BC092361					CCTCAGTTTTTGATTCTCCTGTCTCTCTTCCCCTGTTTGAGAACATATTAATTTAAAAAG
A_15_P193281|570726	0.00102495	16.1966	down	Danio rerio olfactory receptor C family, s2 (olfcs2), mRNA [NM_001100955]	ENSDART00000165908	570726	NM_001100955	olfactory receptor C family, s2	olfcs2	GO:0007165|GO:0016020|GO:0007186|GO:0005886|GO:0004930|GO:0016021|GO:0004871	NM_001100955	GCTCCTCTGTATATTCACCCCAAAATGTTACATTATTCTGCTTAAACCTGAGAAAAATAC
A_15_P433400|556563	0.0046269	16.1226	down	si:dkey-7j14.5 [Source:ZFIN;Acc:ZDB-GENE-030131-8110] [ENSDART00000157302]	ENSDART00000157302	556563	EE719257	uncharacterized LOC556563	LOC556563		XM_002664987	ATCATTGGTTTGGTTGTGTCTCTGTTTGGGGTCTACGCTCTTTCTGTTAGTGCCATTAAG
A_15_P716206	0.00651521	16.0284	down									AAAGCTCTTCTGATTGTGCTGTTTAGTGTTGTGCTTCACTTTTGTCTGATGAATATTACA
A_15_P595557|557095	0.000576376	16.0135	down	potassium inwardly-rectifying channel, subfamily J, member 3b [Source:ZFIN;Acc:ZDB-GENE-120215-38] [ENSDART00000065372]	ENSDART00000065372	557095	XM_005165856	potassium inwardly-rectifying channel, subfamily J, member 3b	kcnj3b	GO:0005242|GO:0005244|GO:0016020|GO:0015467|GO:0005887|GO:0006810|GO:0010107|GO:0034765|GO:0016021|GO:0006813|GO:0006811	XM_005165856	CTGCCTCCCAAACTAAGAAAAATGAACTCTGAGAGGTTCACAGGCTTGAGTTTAAAATGA
A_15_P107341|100147913	0.000169039	15.8955	down	BRCA1 associated RING domain 1 [Source:ZFIN;Acc:ZDB-GENE-030131-5883] [ENSDART00000135134]	ENSDART00000135134	100147913	XM_009304894	BRCA1 associated RING domain 1	bard1		XM_009304894	CGCTCTTCGACGGCTGCTTCTTCTACATGCTGGGCTCCTTCCCGCAACACCAAAAGATGA
A_15_P690176	0.000813586	15.8897	down	AL917734 PJR-Z1+Z2 Danio rerio cDNA clone 037-B04-2, mRNA sequence [AL917734]			AL917734					AACGAACCTGGCACCATTTTATTACTATTAGAGTGGCTGGGTGGGACTCCAAATGATGTG
A_15_P334669|322468	0.009673	15.8223	down	Danio rerio chitin synthase 1 (chs1), mRNA [NM_001316326]	ENSDART00000099131	322468	NM_001316326	chitin synthase 1	chs1	GO:0006031|GO:0016758|GO:0016020|GO:0016021	NM_001316326	TTATATGACCTACGTGTATGTCGGCATTGCTGTATTTGCGTCTCTGCTGGTTTCCCTGAA
A_15_P108051|403127	0.00266385	15.806	down	Danio rerio toll-like receptor 1 (tlr1), mRNA [NM_001130593]	ENSDART00000168611	403127	NM_001130593	toll-like receptor 1	tlr1	GO:0045410|GO:0034150|GO:0042088|GO:0002224|GO:0007165|GO:0006955|GO:0006954|GO:0016020|GO:0002755|GO:0045087|GO:0042496|GO:0050707|GO:0016021|GO:0002376|GO:0004888	NM_001130593	GGACAGCATACTTCTCATTCTTCTGGAGCCTCTGCCACTGTATCTCATTCCCTCAAAGTA
A_15_P627261	2.3232e-05	15.7888	down	zinc finger protein 1065 [Source:ZFIN;Acc:ZDB-GENE-071004-94] [ENSDART00000124296]	ENSDART00000124296		BC153310				XM_009300664	AAAGTTTGTGTGTAAAAAGCTAGTGTGTTCAGTCTTGAGCCTTTACTGCCCAGTGCTCGC
A_15_P599107|559603	0.000357004	15.7878	down	quiescin Q6 sulfhydryl oxidase 2 [Source:HGNC Symbol;Acc:HGNC:30249] [ENSDART00000111282]	ENSDART00000111282	559603	AW174837	quiescin Q6 sulfhydryl oxidase 2	qsox2		XM_009301964	TCGATCTAGTTAACAACAAGATGAGGATCTCGGGACTGTACCTGAGTGAACAAGTGCAGT
[truncated: 1,548 more rows]

## Sheet: POLY(I-C) vs. PBS
Gene_ID	p	FC (abs)	Regulation	Description	EnsemblID	EntrezGeneID	GenbankAccession	GeneName	GeneSymbol	Go	RefSeqAccession	Sequence
[truncated: 946 more rows]

[truncated: 1 more sheets: LPS-SVCV vs. PBS ]
