# Supplementary material for: Analysis of the Long-Lived Responses Induced by Immunostimulants and Their Effects on a Viral Infection in Zebrafish (Danio rerio)
Source: Front Immunol. 2018 Jul 9;9:1575. doi: 10.3389/fimmu.2018.01575 (PMC6047052; doi:10.3389/fimmu.2018.01575)
Supplement: Supplementary file 4 [file data_sheet_4.xlsx]

## Sheet: GLUCANS-SVCV vs. PBS-SVCV
Gene_ID	p	FC (abs)	Regulation	Description	EnsemblID	EntrezGeneID	GenbankAccession	GeneName	GeneSymbol	Go	RefSeqAccession	Sequence
A_15_P162489|100005227	0.00700901	45.7998	down	Danio rerio leucine rich repeat and Ig domain containing 4a (lingo4a), mRNA [NM_001082978]	ENSDART00000145916	100005227	NM_001082978	leucine rich repeat and Ig domain containing 4a	lingo4a	GO:0016020|GO:0016021|GO:0007409	NM_001082978	ATTTTTCCGGCTGCTCAATGTTTCGGATAATCGTTTGGTGACTCTAGAGGAGTCTGCGTT
A_15_P118804|557738	0.0010148	29.2419	down	cyclin Y [Source:ZFIN;Acc:ZDB-GENE-091117-45] [ENSDART00000138943]	ENSDART00000138943	557738	CT700061	cyclin Y	ccny		XM_009297265	TGTGGAAGACATGAACGAGTTGGAGCGGCAGTTTCTGGAGTTGCTGCAGTTCAATATTAA
A_15_P120384|393673	0.00279743	27.327	down	Danio rerio desumoylating isopeptidase 1a (desi1a), mRNA [NM_200700]	ENSDART00000048871	393673	NM_200700	desumoylating isopeptidase 1a	desi1a	GO:0008150|GO:0003674|GO:0005575	NM_200700	AAATTTAACAGATTCCCACTATTTGCTTTTGACCGTCTCTGCCACCTGAATCTTGCATTC
A_15_P166073|100002591	0.00326877	26.5462	down	Danio rerio cDNA clone IMAGE:7991963, partial cds. [BC133898]	ENSDART00000172281	100002591	BC133898	GTPase IMAP family member 4	LOC100002591			TGATGCTTCCTGTTTTGCTGTGTTTTGGAGGTGCATTTTATTATGCGCTTCGTTCCCCTC
A_15_P570582	0.00167278	26.501	down	si:ch211-105f12.2 [Source:ZFIN;Acc:ZDB-GENE-131127-333] [ENSDART00000129751]	ENSDART00000129751		EH436807				XM_001340816	TTTTATTATGGGGATCTTCATGGGTATCGAGGTCTGGTGCCATCAAACTTTTTGCAACCT
A_15_P663856,A_15_P134756,A_15_P639431|553432	0.000565366	25.4261	down	Danio rerio leucine-rich repeat, immunoglobulin-like and transmembrane domains 1b (lrit1b), mRNA [NM_001042753]	ENSDART00000170695	553432	NM_001042753	leucine-rich repeat, immunoglobulin-like and transmembrane domains 1b	lrit1b	GO:0008150|GO:0016020|GO:0016021	NM_001042753	TGACTTGGTGCAGTTCCAGAAGTTTCCCTCGTCCTCTGTGGCGTTCATCGATACGGGCCT///TTTGACCTGGTGCAGTTCCAGAAGTTTCCCTCGTCCTCTGTGGCGTTCATCGATACGGCC
A_15_P379230|565638	0.000275584	23.1391	down	connexin 40.8 [Source:ZFIN;Acc:ZDB-GENE-050616-10] [ENSDART00000105086]	ENSDART00000105086	565638	XM_688906	gap junction alpha-1 protein-like	LOC565638		XM_688906	ATCATCTTCATGCTGGTCGTCTCGCTGGTCTCTCTGGCTCTCAACGTATTTGAGTTTTTT
A_15_P168401	0.00469314	22.3577	down	vomeronasal 2 receptor, c2 [Source:ZFIN;Acc:ZDB-GENE-050419-39] [ENSDART00000133386]	ENSDART00000133386							GGTTGCTGTCCATGTCTTTGCTATTCTAGCTTCTGCCTTTGGTCTCTTGCTATGTATATT
A_15_P179401|100008541	0.018311	21.7823	up	Danio rerio tryptophan 2,3-dioxygenase a (tdo2a), mRNA [NM_001102616]	ENSDART00000105590	100008541	NM_001102616	tryptophan 2,3-dioxygenase a	tdo2a	GO:0006569|GO:0004833|GO:0019441|GO:0016491|GO:0051213|GO:0019442|GO:0046872|GO:0055114|GO:0020037	NM_001102616	GCTGATTATACAGATGTTGTATACAAATGTCTATATCAGTCAGACTGTTGATGCACTTGT
A_15_P484445	0.0196952	20.2623	up	zgc:113984 [Source:ZFIN;Acc:ZDB-GENE-050626-82] [ENSDART00000133880]	ENSDART00000133880		BC129430				XM_009304487	CATTAGCACTGTGGTGTGCAGTCTCTTTTCACACACTTATTGTCATAGACCTTGCGTTCT
A_15_P166081|100536406	0.00553111	19.9272	down	motilin receptor [Source:HGNC Symbol;Acc:HGNC:4495] [ENSDART00000129886]	ENSDART00000129886	100536406	XM_003199998	motilin receptor	mlnr		XM_003199998	ATTTGGGTTTCAACTGCCTACTTCTTCTGCCCCATGTTTTGCTTGCTCTTCTTGTACGGA
A_15_P488460|795709	0.000519049	19.7882	down	Danio rerio membrane bound O-acyltransferase domain containing 4 (mboat4), mRNA [NM_001122944]	ENSDART00000073895	795709	NM_001122944	membrane bound O-acyltransferase domain containing 4	mboat4	GO:0043764|GO:0018030|GO:0018031|GO:0046941|GO:0032216|GO:0016413|GO:0034848|GO:0016412|GO:0008374|GO:0016411|GO:0008080|GO:0016410|GO:0008951|GO:0018713|GO:0016454|GO:0016409|GO:0019707|GO:0034919|GO:0016407|GO:0016408|GO:0016406|GO:0034915|GO:0034737|GO:0019705|GO:0034738|GO:0043741|GO:0016746|GO:0016749|GO:0005783|GO:0016748|GO:0052858|GO:0030176|GO:0016420|GO:0034851|GO:0016415|GO:0016414|GO:…	NM_001122944	TGGTCTTCGTGTATTGCTGTGTTTCCACTGCTGAGTGCTCTGATCTTAATAATCCTCTGA
A_15_P135931	0.00112479	18.4079	down	si:dkeyp-85h7.1 [Source:ZFIN;Acc:ZDB-GENE-120214-38] [ENSDART00000171733]	ENSDART00000171733		EE301006					GAAAATTTCAACCTCCTCTGCTATTTGGTTTTCTTCCTGTCCCATGTGGCTGCTGAAAGA
A_15_P182996|570842	0.00405951	17.1842	down	si:ch73-15n15.3 [Source:ZFIN;Acc:ZDB-GENE-141212-295] [ENSDART00000028220]	ENSDART00000028220	570842	XM_009294470	si:ch73-15n15.3	si:ch73-15n15.3		XM_009294470	TGTGCATTGCAATTTTCTTGGGCTGGTTGTCCTGCACAGTTTCTTGCTGTGGAATGAAGT
A_15_P148186|114441	0.00246651	17.1683	down	Danio rerio neural cell adhesion molecule 2 (ncam2), mRNA [NM_131830]	ENSDART00000100681	114441	NM_131830	neural cell adhesion molecule 2	ncam2	GO:0001666|GO:0016020|GO:0016021|GO:0007155	NM_131830	TTTCTGAACCCACCGTTGTGAAGTTCTCCATGCCTCAGAAACCTGATATCACAGCAGATT
A_15_P287651|557843	0.00181256	16.244	down	hyperpolarization activated cyclic nucleotide-gated potassium channel 4 [Source:ZFIN;Acc:ZDB-GENE-050420-360] [ENSDART00000136140]	ENSDART00000136140	557843	XM_680986	hyperpolarization activated cyclic nucleotide-gated potassium channel 4	hcn4	GO:0030552|GO:0016020|GO:0002027|GO:0005249|GO:0042391|GO:0006810|GO:0016021|GO:0006814|GO:0055085|GO:0006813|GO:0005216|GO:0006811	XM_680986	TTTATGAGGATTTAAACATACTGTCCAGCTCGCACCCGTCTCTCGGCGTTGAGGGAGCGG
A_15_P261991|336639	0.0011101	15.5082	down	fb15h12.x1 zebrafish fin day0 regeneration Danio rerio cDNA 3', mRNA sequence [AI396856]		336639	AI396856	wu:fb15h12	wu:fb15h12			TAATGAATTCTCTCTCTGGCTCTGTATCGTTGGCTTCTCTCTGCCACCATGTCAGTTTCA
A_15_P180301	0.0014316	14.7457	down	transmembrane protein 63B [Source:HGNC Symbol;Acc:HGNC:17735] [ENSDART00000163843]	ENSDART00000163843		BC122290				XM_005169419	TTGACTTCATGTGCTTCCTGGTTCTTCTTTTTGTCTTCTCCATCTTGCGGAAAGTGGCGT
A_15_P200036	0.0017672	14.7193	down	PREDICTED: Danio rerio neuropeptide FF receptor 1-like (LOC101884829), mRNA [XM_005159825]	ENSDART00000054790		XM_005159825				XM_005159825	TTTGGTGCTGCTTTTCGCTCTCTCGTGGTTGCCTATGTATGTGACTGATATTTGGCTAGA
A_15_P586972	0.00284324	14.6382	down	semaphorin 7A, GPI membrane anchor (John Milton Hagen blood group) [Source:HGNC Symbol;Acc:HGNC:10741] [ENSDART00000169103]	ENSDART00000169103		CK237554				XM_003201625	ATCCTCAAAATACTTTATAGTCTGCCCTGTCATTTCCCATCATGCAACATACCACTGGTA
A_15_P102385|557237	0.00917796	14.3771	down	transmembrane protein 237a [Source:ZFIN;Acc:ZDB-GENE-070402-3] [ENSDART00000017593]	ENSDART00000017593	557237	BC142898	transmembrane protein 237a	tmem237a	GO:0060027|GO:0016020|GO:0016021	XM_005167502	CACTCTTGATCCAGCCGCTCTTGCTTCTTTCTTATACTTTGCTGCACTAATCCTGTCTCT
A_15_P500952|101883146	0.00392742	14.1528	down	protein phosphatase 1, regulatory subunit 3Aa [Source:ZFIN;Acc:ZDB-GENE-110914-122] [ENSDART00000122574]	ENSDART00000122574	101883146	XM_005165000	protein phosphatase 1, regulatory subunit 3Aa	ppp1r3aa	GO:0016020|GO:0016021	XM_005165000	ATATCTTTGTGACATGCCAACCTGCTTGGCTCTCTATTTGTTTTCTCTGTGCTGGTGGTG
A_15_P108051|403127	0.00103617	14.1366	down	Danio rerio toll-like receptor 1 (tlr1), mRNA [NM_001130593]	ENSDART00000168611	403127	NM_001130593	toll-like receptor 1	tlr1	GO:0045410|GO:0034150|GO:0042088|GO:0002224|GO:0007165|GO:0006955|GO:0006954|GO:0016020|GO:0002755|GO:0045087|GO:0042496|GO:0050707|GO:0016021|GO:0002376|GO:0004888	NM_001130593	GGACAGCATACTTCTCATTCTTCTGGAGCCTCTGCCACTGTATCTCATTCCCTCAAAGTA
A_15_P393255	0.00142884	13.7485	down									AATGTCCATGACCCCTTACATGATTTAGAAATCCCTACCTGGCTGGAATTTAAAAGCGTC
A_15_P196746|565295	0.000339915	13.7414	down	ceramide synthase 2b [Source:ZFIN;Acc:ZDB-GENE-110408-40] [ENSDART00000149299]	ENSDART00000149299	565295	CT674719	ceramide synthase 2-like	LOC565295		XM_688576	CTTCGGATATTACTTCTTTAACGGTCTGCTGATGGTTCTGCTGTGTCTGCACATGTTCTG
A_15_P167636|564713	0.000850669	13.663	down	Danio rerio si:ch211-220f12.1 (si:ch211-220f12.1), mRNA [NM_001128535]	ENSDART00000093131	564713	NM_001128535	si:ch211-220f12.1	si:ch211-220f12.1	GO:0005215|GO:0016020|GO:0006810|GO:0016021|GO:0005856|GO:0055085|GO:0006811	NM_001128535	ACGACTGAAAGTTCTCCTACTGAAGACCGTTCTCCCTCTCACCAAAGCACTGACCAGTAG
A_15_P432290	0.00167325	13.4404	down	lysine (K)-specific methyltransferase 2E [Source:ZFIN;Acc:ZDB-GENE-030131-4120] [ENSDART00000123369]	ENSDART00000123369		XM_009300441				XM_009300441	AGTACCCCAAAACTAAAAAGCACTTAGTGAGTGAGTGGATGGGTGTTGACAAACAGGAGC
A_15_P602647,A_15_P208126|447928	0.00368507	13.2716	down	Danio rerio uridine-cytidine kinase 1 (uck1), mRNA [NM_001004666]	ENSDART00000065880	447928	NM_001004666	uridine-cytidine kinase 1	uck1	GO:0004849|GO:0044206|GO:0044211|GO:0043097|GO:0019206|GO:0005524|GO:0005829|GO:0016310|GO:0000166|GO:0016301|GO:0008152|GO:0006206|GO:0016740	NM_001004666	ATTGTAGAAGGGAAGGTGGTGGAGGTTCCTACATATGACTTTGTCACCCATTCCAGGTTA///AATAAATCTGATCGTCCAGCATATTCAGGACATCCTAAATGGTGACATCTGCAAGTGGCA
A_15_P758486|30629	0.00160956	13.1993	down	Danio rerio parathyroid hormone 1 receptor a (pth1ra), mRNA [NM_131357]	ENSDART00000101033	30629	NM_131357	parathyroid hormone 1 receptor a	pth1ra	GO:0005886|GO:0004930|GO:0060732|GO:0035907|GO:0007165|GO:0004991|GO:0007186|GO:0016020|GO:0004871|GO:0016021|GO:0017046|GO:0007166|GO:0004888	NM_131357	TTATCTTCATGACCTTCTTCTCAGACAGGAAGTACCTCTGGGGCTTCACTCTGATTGGTT
A_15_P120078,A_15_P721126|492338	0.0156926	13.1739	down	Danio rerio zinc finger, MYND-type containing 12 (zymnd12), mRNA [NM_001007304]	ENSDART00000008742	492338	NM_001007304	zinc finger, MYND-type containing 12	zymnd12		NM_001007304	AAACCAGCGAAACTGCAGTGCACAAAATGCCTCGTCACATTTTACTGTAATCTTGACCAC///TTGAGATGTTTGGTTTGGACAGTATTGTGACGTCTGGAGGATATTTCCTCATGGCTGATG
A_15_P594132	0.00153026	12.9409	down									TTATGAACCACTACTTTAGTGACGGACATGTCTGGGTGCTGCTCTTTGGCCTCTTTTATG
A_15_P530117	0.00641012	12.9223	down	Rep: Chromosome 15 SCAF14114, whole genome shotgun sequence - Tetraodon nigroviridis (Green puffer), partial (13%) [TC405109]			XM_003197805				XM_003197805	CAGATCCAGAATGACTTCCTCTGTAAGCTGGGCTTTAAGGACCCGTGGCGCGTGCAGGAG
A_15_P258511|791175	0.00281629	12.9203	down	FEV (ETS oncogene family) [Source:ZFIN;Acc:ZDB-GENE-070112-1852] [ENSDART00000013057]	ENSDART00000013057	791175	EF370169	FEV (ETS oncogene family)	fev	GO:0043565|GO:0006355|GO:0000976|GO:0003700|GO:0000981|GO:0007275|GO:0005634|GO:0060218|GO:0003677|GO:0030154|GO:0006351|GO:0007399	XM_005167488	AATAATATTAATAACCACTATAACTGACTTTCCCCCATCTGCCTCAGGAGCGCGCGCTGA
A_15_P391985|336280	0.00248478	12.7802	down	fj61b10.x1 zebrafish adult brain Danio rerio cDNA 3', mRNA sequence [AW282028]		336280	AW282028	wu:fj61b10	wu:fj61b10			ACTTTTGTTTAAAATCTCAGAACCACACTCAGATGGACTCGCCTGTTTCTGATGTTGGTG
A_15_P520787	0.0136462	12.6593	down									GGGATCCTGGTGTGTTTGTGTGCCTGAATGTGTGCGTTATTTTTTAATTTACTAATATGA
A_15_P156801	0.0043839	12.5405	down	pyruvate dehydrogenase kinase, isozyme 3a [Source:ZFIN;Acc:ZDB-GENE-061220-3] [ENSDART00000146930]	ENSDART00000146930		XM_005162757				XM_005162757	ATCTATTTGAAGGCCCTCTCCAGTGAATCATTTGAGCGTCTGCCCGTCTTCAACAAATCT
A_15_P243666|557916	0.0101377	12.51	down	finTRIM family, member 58 [Source:ZFIN;Acc:ZDB-GENE-080219-44] [ENSDART00000056426]	ENSDART00000056426	557916	BC154510	finTRIM family, member 58	ftr58	GO:0005622|GO:0008270|GO:0046872	XM_681071	CAATTTAGTCAGCCTCTGTATCCTGGGTTTGGTGTTTATGGATCTGTGAAACTGTGTTGA
A_15_P445570|100334794	0.00489877	12.2294	down	phosphatidic acid phosphatase type 2 domain containing 1A [Source:ZFIN;Acc:ZDB-GENE-081107-53] [ENSDART00000168927]	ENSDART00000168927	100334794	XM_002664083	phosphatidic acid phosphatase type 2 domain containing 1A	ppapdc1a		XM_002664083	AGTTTTCCTAGCAGTCATTCGTCCTTTGCGTTTTCTGGCCTGGGCTTCACCTCATTTTAT
A_15_P105715|114408	0.00160449	12.1201	down	Danio rerio angiopoietin 2b (angpt2b), mRNA [NM_131814]		114408	NM_131814	angiopoietin 2b	angpt2b	GO:0001568|GO:0001944	NM_131814	AAGTTGGATGGCAACCATGACCACTATGATGATCCGGCCTGTGGACTTTTAAAAGCAAGA
A_15_P500677|100004053	0.00242176	12.0605	down	Danio rerio arginine vasopressin receptor 2, like (avpr2l), mRNA [NM_001110125]	ENSDART00000146931	100004053	NM_001110125	arginine vasopressin receptor 2, like	avpr2l	GO:0042277|GO:0007165|GO:0045907|GO:0016020|GO:0007186|GO:0005887|GO:0004930|GO:0005000|GO:0016021|GO:0004871|GO:0032870|GO:0001992	NM_001110125	TTTATCATTATTTTGGTTTATACTCTGTGCTGGAGCCCGTTCTTTGTGGTGCAGCTCTGG
A_15_P238251|100149100	0.00548567	11.9425	down	adrenoceptor alpha 1Ba [Source:ZFIN;Acc:ZDB-GENE-120510-1] [ENSDART00000013641]	ENSDART00000013641	100149100	XM_001921978	adrenoceptor alpha 1Ba	adra1ba		XM_001921978	AGCTGCTAAAACGCTTGGTGTTGTTGTGGGCATGTTCATCCTGTGCTGGTTACCATTTTT
A_15_P136486|569012	0.0102995	11.7847	down	Danio rerio zgc:194665 (zgc:194665), mRNA [NM_001128746]	ENSDART00000026401	569012	NM_001128746	zgc:194665	zgc:194665	GO:0008150|GO:0003674|GO:0016020|GO:0016021	NM_001128746	AATCAACTTCGAATTGTCTCGCTACCCACGTTATCTCTTCAGCCTCCCAGATGATATAAG
A_15_P149326,A_15_P631726|403306	0.00175722	11.7342	down	Danio rerio reticulon 4 receptor (rtn4r), mRNA [NM_203478]	ENSDART000000312650	403306	NM_203478	reticulon 4 receptor	rtn4r	GO:0005515|GO:0005737|GO:0007411|GO:0019221|GO:0004860|GO:0048936|GO:0046426	NM_203478	ATTCAAGTATTGGCCGTTATCTTTCTCCCCTTGTTCTGGTTGTCTTTGGCTTTGTCCTAG///CATTCCAAGATGCTGTCTGTCAGATAACGACAAATCCTCCATCATCTCAAGCAAGTCCAT
A_15_P243906	0.00729406	11.733	down	7214653 KZ68 Danio rerio cDNA clone 2681061, mRNA sequence [EB855868]			EB855868					ATGATTCTGGTGAAGACTGAGCACAGGTTTGGTGTCCAGCTCTTTCTTCTCCATCATCAT
A_15_P156796|571681	0.00182725	11.5462	down	DnaJ (Hsp40) homolog, subfamily C, member 5 beta [Source:ZFIN;Acc:ZDB-GENE-050413-1] [ENSDART00000080963]	ENSDART00000080963	571681	XM_695291	DnaJ (Hsp40) homolog, subfamily C, member 5 beta	dnajc5b		XM_695291	ACTAAGAGGAACATTTATGACAAGTACGGCTCTCTGGGTCTGTATGTGTCGCAGCAGTTT
A_15_P517242|793274	0.0107762	11.3914	down	Danio rerio sterol regulatory element binding transcription factor 1 (srebf1), mRNA [NM_001105129]		793274	NM_001105129	sterol regulatory element binding transcription factor 1	srebf1	GO:0046983	NM_001105129	ACAACTCGACAAGCTGGTGCAGCTGCTGCTGTGTGATCTGCTCCTGGTGACGAGGACAAA
A_15_P395335|792998	0.0102904	11.3552	down	peroxisomal biogenesis factor 6 [Source:ZFIN;Acc:ZDB-GENE-081104-252] [ENSDART00000104613]	ENSDART00000104613	792998	XM_001332616	peroxisomal biogenesis factor 6	pex6	GO:0000166|GO:0005524	XM_001332616	TTACGCAAGTTTAAGGTGGATGCGAGTGTGTGTTTGTCTGATATTGTGGAGTCCTGTCCA
A_15_P112824	0.000629114	11.3202	down	chimerin 1 [Source:ZFIN;Acc:ZDB-GENE-040426-1934] [ENSDART00000172624]	ENSDART00000172624		BC083540					TGCTGCAAGATGCCGTCCCGCTATTAGAAGTTTTAATTAGTTTATTTTATAATCAGTGTG
A_15_P671666	0.00323807	11.2005	down	FDR107-P00036-DEPE-R_J03 FDR107 Danio rerio cDNA clone FDR107-P00036-BR_J03 3', mRNA sequence [EH522867]			EH522867					GTTTGGACACCAGATGAAAGGTTTCTCTGATGATCTGCTGCTCTGTGTCTTCAGTGTAGT
A_15_P144926|557499	0.0191857	11.0806	down	Danio rerio solute carrier family 8 (sodium/calcium exchanger), member 4b (slc8a4b), mRNA [NM_001123240]	ENSDART00000171970	557499	NM_001123240	solute carrier family 8 (sodium/calcium exchanger), member 4b	slc8a4b	GO:0007154|GO:0016020|GO:0006816|GO:0016021|GO:0055085|GO:0005432	NM_001123240	TCTTCATTTCCCTCTGGCTGATCTACATCCTGTTGGCTTCATTGGAAACATACTGTCACA
A_15_P131221|571274	0.00471995	11.0187	down	Danio rerio SET domain containing 1Bb (setd1bb) mRNA, partial cds. [DQ851810]		571274	DQ851810	SET domain containing 1B, b	setd1bb	GO:0000166|GO:0008168|GO:0003676|GO:0032259|GO:0016740	XM_009304111	TACAAATTTCCTATTGAGGATGAGAAAATCCCCTGTCTGTGTGCTGCGGAGAACTGTAGA
A_15_P160076|572199	0.0120742	10.9746	down	Danio rerio notochord granular surface (ngs), mRNA [NM_001128765]	ENSDART00000076494	572199	NM_001128765	notochord granular surface	ngs	GO:0005882|GO:0060035|GO:0005198|GO:0005200|GO:0048570	NM_001128765	TCATGGGATACAAGAAGGAGATGCAGAACAAACAGAGGGAACTGGATGCCCTTAAAAACA
A_15_P175571,A_15_P666151|58038	0.0177334	10.9507	down	Danio rerio syntaxin 1B (stx1b), mRNA [NM_131523]	ENSDART00000081951	58038	NM_131523	syntaxin 1B	stx1b	GO:0005886|GO:0031201|GO:0006886|GO:0008021|GO:0012505|GO:0005484|GO:0016020|GO:0000149|GO:0017157|GO:0031629|GO:0016021|GO:0016192|GO:0048278	NM_131523	AAGATCATGATCATCATCTGCTGTGTAATTTTGGGAGTGGTTTTGCGGTCCAGTATCGGA///GAGATCATGATCATCATCTGCTGTGTAATTTTGGGAGTGGTTTTGGCGTCCAGTATCGGA
A_15_P163526|100004181	0.0071302	10.8253	down	Danio rerio mitochondrial E3 ubiquitin protein ligase 1b (mul1b), mRNA [NM_001098760]	ENSDART00000083281	100004181	NM_001098760	mitochondrial E3 ubiquitin protein ligase 1b	mul1b	GO:0004842|GO:0016020|GO:0008270|GO:0016021|GO:0007005|GO:0046872	NM_001098760	ATTTGCTTGAATCACGAGCGTTCTTGTGTGTTTTTGGAGTGTGGTCATGTGTGTGCCTGT
A_15_P490462	0.00238154	10.7329	down	Danio rerio BLT1-like2 protein mRNA, complete cds. [KT004423]	ENSDART00000075116		KT004423				XM_005169008	TCTTATAGGTTTCATCGTCCCCTTTTTAACTTTGCTGGTCTGTTATGGCTGCCTCTTCAG
A_15_P247196	0.0113026	10.7073	down	Danio rerio cDNA clone IMAGE:7143487. [BC092361]			BC092361					CCTCAGTTTTTGATTCTCCTGTCTCTCTTCCCCTGTTTGAGAACATATTAATTTAAAAAG
A_15_P596357|334651	0.00698156	10.6658	down	AGENCOURT_88172800 NIH_ZGC_35 Danio rerio cDNA clone IMAGE:8754663 5', mRNA sequence [EG576070]		334651	EG576070	family with sequence similarity 222, member Bb	fam222bb			ATAGTACTATCCTCTATTGTGAATGCTCTCTGGCTGAGTGTGGACTGGTTGTGTATGGTG
A_15_P136416|558687	0.00656252	10.6123	down	cation/H+ exchanger protein 2 [Source:ZFIN;Acc:ZDB-GENE-100825-2] [ENSDART00000017043]	ENSDART00000017043	558687	XM_681933	cation/H+ exchanger protein 2	cax2	GO:0016020|GO:0016021|GO:0055085	XM_681933	TACTTTCAAGGTACTGCTCTGGTGGTGGTGTATCTGATCCTGCTTGCGCTGTATTTTTTC
A_15_P105561|405778	0.0149642	10.4846	down	Danio rerio gremlin 1a, DAN family BMP antagonist (grem1a), mRNA [NM_212852]	ENSDART00000043382	405778	NM_212852	gremlin 1a, DAN family BMP antagonist	grem1a	GO:0005576|GO:0005615|GO:0005125	NM_212852	GCGTGCGTTTGTCTTGACTAACATGCTTGACATATATCATTGATATGTGTTGTTTAGTCA
A_15_P187031|795293	0.000194134	10.3904	down	Danio rerio solute carrier family 17 (vesicular glutamate transporter), member 7a (slc17a7a), mRNA [NM_001098755]	ENSDART00000104481	795293	NM_001098755	solute carrier family 17 (vesicular glutamate transporter), member 7a	slc17a7a	GO:0015321|GO:0016020|GO:0035725|GO:0030672|GO:0016021|GO:0015319|GO:0055085	NM_001098755	ATTTCTTTTCTTGTGCTGGCTGTGGGCTTCAGTGGATTTGCAATTTCAGGGTTTAATGTG
A_15_P219501	0.000804099	10.3619	down	si:dkey-228l14.1 [Source:ZFIN;Acc:ZDB-GENE-090312-27] [ENSDART00000152226]	ENSDART00000152226							AAAGGTGATAAAAATTACAATGGCCTCCCTGTGCATCCACAACTTTCTGTGTGAGCGCAG
A_15_P148146|402920	0.00175032	10.3303	down	Danio rerio luteinizing hormone/choriogonadotropin receptor (lhcgr), mRNA [NM_205625]	ENSDART00000097459	402920	NM_205625	luteinizing hormone/choriogonadotropin receptor	lhcgr	GO:0005886|GO:0004930|GO:0007200|GO:0008528|GO:0004964|GO:0016500|GO:0007165|GO:0007190|GO:0009755|GO:0016020|GO:0007186|GO:0005887|GO:0022602|GO:0016021|GO:0004871|GO:0007189|GO:0030728|GO:0008584	NM_205625	AGTGCCTTTGATCACCGTGACCAACTCCAAAATACTGCTCGTGCTTTTCTACCCTATTAA
A_15_P463140|321543	0.0025822	10.3119	down	CT659199 ZF_mu Danio rerio cDNA clone ZF_mu_182l12 3', mRNA sequence [CT659199]		321543	CT659199	wu:fb18f07	wu:fb18f07			GTTATTGTTGTGTTGAGGATATTTGCTGCTGTTTTAGTGACCTGTGCTGTGGCTGTAGAG
A_15_P130766|565612	0.000807301	10.2689	down	E1A binding protein p300 b [Source:ZFIN;Acc:ZDB-GENE-080403-15] [ENSDART00000086768]	ENSDART00000086768	565612	DQ017642	E1A binding protein p300 b	ep300b	GO:0003712|GO:0006355|GO:0016573|GO:0003713|GO:0000123|GO:0008270|GO:0005634|GO:0004402	XM_009299407	AGAAACACAAAGAGGTTTTCTTTGTTATCCGTTTCATCGCTGGCCCTGCTGCCAATTCTC
A_15_P696276	0.0104168	10.2268	down							GO:0008150|GO:0003674|GO:0005575|GO:0003677		AACACAGCAGTCTTCATCTGTTCAGTCTGTGCTTGTTCTGCTGCTGTTTCATGAATGAGG
A_15_P130951,A_15_P625766|58062	0.00500776	10.182	down	Danio rerio homeobox C12b (hoxc12b), mRNA [NM_131545]	ENSDART00000170593	58062	NM_131545	homeobox C12b	hoxc12b	GO:0043565|GO:0006355|GO:0005634|GO:0003677	NM_131545	ATCCCAAATCCTCGTTTGTGTCGGTCTCTTGAATCGGTTTCTGGCTGTTCGTTCATAAAC///GAACTGTCTGACCGGCTAAATCTCACGGACCAACAAGTGAAAATCTGGTTCCAAAATCGT
A_15_P204236|100536668	0.00264367	10.1154	down	ferric-chelate reductase 1-like [Source:HGNC Symbol;Acc:HGNC:1362] [ENSDART00000166681]	ENSDART00000166681	100536668	XM_003200196	ferric-chelate reductase 1-like	frrs1l		XM_003200196	AAATATGAGGACATTTTCATGCCTGCCACTGCCTATCAGACATTCTCTTCTCCCTTTTGC
A_15_P621436,A_15_P151891|553753	0.000196425	10.0678	down	Danio rerio zgc:113307 (zgc:113307), mRNA [NM_001020724]	ENSDART00000065984	553753	NM_001020724	zgc:113307	zgc:113307	GO:0005578|GO:0007409|GO:0005615	NM_001020724	ATCACAAGTTGCCTCCTGACTGGGTCTTCTGCCTGCGTGTTCTCCATAACATTTACATTT///GTGCAAATCTTGCGCTTTATCCTAGTGTTTATGACACATATTCAAGGGGTATAATGAAAA
A_15_P115221|550617	0.00582525	10.0171	down	Danio rerio crystallin, gamma S3 (crygs3), mRNA [NM_001012390]	ENSDART00000080054	550617	NM_001012390	crystallin, gamma S3	crygs3		NM_001012390	GGCTCCATCCGCCGTATTCAGGACTTTTAGGTCTTTCAGTGTGTAGTTGTTTGTTCCTTA
A_15_P107499|30254	0.0155239	9.93491	down	Danio rerio T-box 6, like (tbx6l), mRNA [NM_131052]	ENSDART00000142855	30254	NM_131052	T-box 6, like	tbx6l	GO:0006355|GO:0003700|GO:0005634|GO:0003677|GO:0006351	NM_131052	TGGGATTATTGGTTGGTTCCTCACTCTCACAGTGCTCAGGGTTTTGACATTGTTGCCTTT
A_15_P167991	0.00220506	9.87038	down	si:dkey-102f14.7 [Source:ZFIN;Acc:ZDB-GENE-060503-895] [ENSDART00000147843]	ENSDART00000147843		EE323808				XM_009302581	ATTCCAGAGGAAAATTACAATATCCTCTGCTCTCTAACGTTCTTCCTGTCCCGAGTGGCT
A_15_P762521	0.0113945	9.83846	down	FDR103-P00005-DEPE-F_G01 FDR103 Danio rerio cDNA clone FDR103-P00005-BR_G01 5', mRNA sequence [EH433332]			EH433332					GACACTGCTGTTTAAATTCAGTTTTTTGTTGTTGTTGTGTCTGCTCACCAGTGCTTTTTT
A_15_P164271|556318	0.0167493	9.83636	down	Danio rerio NADPH oxidase activator 1 (noxa1), mRNA [NM_001030100]	ENSDART00000078469	556318	NM_001030100	NADPH oxidase activator 1	noxa1	GO:0008150|GO:0005575	NM_001030100	AATGTTTTGCCCTTCAGCTCTCTGCACTTTTGTCTTTTCCAATTACCTAAAGATATAAGT
A_15_P151206|560783	0.0118719	9.73853	up	Danio rerio si:rp71-45k5.2 (si:rp71-45k5.2), mRNA [NM_001044940]	ENSDART00000141704	560783	NM_001044940	si:rp71-45k5.2	si:rp71-45k5.2	GO:0043565|GO:0006355|GO:0003700|GO:0005634|GO:0003677|GO:0006351	NM_001044940	CAGTATGATCGTACTCTCTTTAGCTCTCCTCTAATGTTCAATACATTTGTGAGCTGGTGA
A_15_P186111|100321338	0.00770775	9.65617	down	solute carrier family 2 (facilitated glucose transporter), member 1b [Source:ZFIN;Acc:ZDB-GENE-090915-1] [ENSDART00000137458]	ENSDART00000137458	100321338	XM_002662528	solute carrier family 2 (facilitated glucose transporter), member 1b	slc2a1b	GO:0005215|GO:0016020|GO:0022891|GO:0022857|GO:0006810|GO:0002040|GO:0016021|GO:0055085|GO:0055056	XM_002662528	ACGTGTTTGTCATCTTCACCGTGTTCTTACTCTGCTTCTTCATCTTCACCTACTTCAAAG
A_15_P145251|100535105	0.00956267	9.51866	down	leucine rich repeat neuronal 3 [Source:HGNC Symbol;Acc:HGNC:17200] [ENSDART00000161297]	ENSDART00000161297	100535105	XM_009300056	leucine-rich repeat neuronal protein 3-like	LOC100535105		XM_009300056	GGGATGCCAGCAGCTGTTGAAGTGAAAGCCACAGTCATAAATGTATTGGACAATGCCTTT
A_15_P595557|557095	0.00810026	9.48325	down	potassium inwardly-rectifying channel, subfamily J, member 3b [Source:ZFIN;Acc:ZDB-GENE-120215-38] [ENSDART00000065372]	ENSDART00000065372	557095	XM_005165856	potassium inwardly-rectifying channel, subfamily J, member 3b	kcnj3b	GO:0005242|GO:0005244|GO:0016020|GO:0015467|GO:0005887|GO:0006810|GO:0010107|GO:0034765|GO:0016021|GO:0006813|GO:0006811	XM_005165856	CTGCCTCCCAAACTAAGAAAAATGAACTCTGAGAGGTTCACAGGCTTGAGTTTAAAATGA
A_15_P108137	0.0112688	9.4221	down	SPEG complex locus [Source:HGNC Symbol;Acc:HGNC:16901] [ENSDART00000059586]	ENSDART00000059586		BI429497				XM_009304895	AGCTTTACCAAAACGTGTCCCAAAGTGCCTCTCTGTTCATCAAAAAGATCCTGTGCAGCT
A_15_P568047|799960	0.00655316	9.414	down	Danio rerio dolichol kinase (dolk), mRNA [NM_001110484]	ENSDART00000112460	799960	NM_001110484	dolichol kinase	dolk	GO:0016020|GO:0016021	NM_001110484	CACTCATATTTATCTTCTTCTTGGCGTTTCTCTTCCACTGTGGTTGACACCTGGGATGTG
A_15_P419905|100003386	0.0160168	9.33001	down	Danio rerio si:ch211-254n4.3 (si:ch211-254n4.3), mRNA [NM_001130795]	ENSDART00000146132	100003386	NM_001130795	si:ch211-254n4.3	si:ch211-254n4.3	GO:0016020|GO:0016021	NM_001130795	TACTGGTATTTTTGGCCCTTGTGTTGTTTTGGGGTCATTTGTCTGAAGCGTCTTCTCACC
A_15_P191681	0.000777414	9.30677	down	carboxylesterase 3 [Source:HGNC Symbol;Acc:HGNC:1865] [ENSDART00000162429]	ENSDART00000162429		XM_001921931				XM_001921931	GTGTCTTTACATGTTCTGTCTCCTTTGTCTGCAAACCTCTTCCATCGTGCTATTGCAGAG
A_15_P241336	1.9731e-05	9.29594	down	AGENCOURT_10700429 NCI_CGAP_ZKid1 Danio rerio cDNA clone IMAGE:6796971 5', mRNA sequence [CA474713]			CA474713					ATTCTGTCTTTGTCCTACCTGCTTTCTGGAACCGTTCTTTTAGACTTGAACCCTGTCGTC
A_15_P192081|103909302	0.000352893	9.25695	down	si:dkey-30h14.3 [Source:ZFIN;Acc:ZDB-GENE-040724-51] [ENSDART00000133529]	ENSDART00000133529	103909302	KT008423	opsin-5-like	LOC103909302		XM_009294604	AAGATGCTATTTATGTGATCTGCTCCTTTGCCTGCTTCGTGCTTCTTCCTGTCCTGCTTA
A_15_P159351,A_15_P347630|568060	0.0115468	9.2075	down	Danio rerio plakophilin 2 (pkp2), mRNA [NM_001113433]	ENSDART00000035899	568060	NM_001113433	plakophilin 2	pkp2	GO:0007507|GO:0001947|GO:0016337|GO:0002934	NM_001113433	TACCGGAAAACTGACTTCATAAACAACAGAACGGTGAAGGCTGTGAATTCTGCTCGAGAA///TATTTCACAGAGGCTATGGAAGCTTTCGTTACACCCCTAAGAGAGCTGGTTTATGCTTGG
A_15_P132646	0.00559704	9.18963	down	Ca++-dependent secretion activator 2 [Source:ZFIN;Acc:ZDB-GENE-030903-1] [ENSDART00000151994]	ENSDART00000151994		AY185101				XM_009298103	ATCAAAAAGTTTGAGCATCAGCTACTCTACAATGCCCTTCAGCTGGACAATGTGGACGAG
A_15_P175676|562668	0.0191292	9.10689	down	Danio rerio vasohibin 2 (vash2), mRNA [NM_001025523]	ENSDART00000036546	562668	NM_001025523	vasohibin 2	vash2	GO:0005737|GO:0045765	NM_001025523	ACATGAGGATGAAGATTCTCAAGTCGTCCAGTGCTCAGTCTCCAATCAAAGAACGAACTC
A_15_P150211|449685	0.00646271	9.04204	down	Danio rerio zgc:136410 (zgc:136410), mRNA [NM_001040294]		449685	NM_001040294	zgc:136410	zgc:136410	GO:0008150|GO:0030246	NM_001040294	CTCTGTTATGATCTTCTGCATTTGGACTCTTTATTCTCTGCCAGCATCTGAAACATAATA
A_15_P165841	0.00430822	8.99459	down	si:dkey-24p1.6 [Source:ZFIN;Acc:ZDB-GENE-060503-67] [ENSDART00000142403]	ENSDART00000142403		XM_683230				XM_683230	AGACTCAAATCCATCCATTATCCCTGGTGTGCAGTTTCACTTTGGCTTTTGCTGGTGAAG
A_15_P132481	0.013396	8.98126	down	subcommissural organ spondin [Source:ZFIN;Acc:ZDB-GENE-051114-1] [ENSDART00000136590]	ENSDART00000136590		AM158248				XM_009297670	TGATCTTCTCTCCTCGCTCCTGTCTGAGGACCTGCTCAAGTCCAAACTCTCCTCTGGATG
A_15_P280681|566831	0.00643756	8.94618	down	Danio rerio RAD21 cohesin complex component b (rad21b), mRNA [NM_001045120]	ENSDART00000132800	566831	NM_001045120	RAD21 cohesin complex component b	rad21b	GO:0000228	NM_001045120	ACTGCAATGAGGCTTTTATTAAGATTAAAATGGCTTTTCGCCCAGGTGTGGTCGACCTGC
A_15_P697281|561520	0.000980578	8.91191	down	family with sequence similarity 83, member E [Source:ZFIN;Acc:ZDB-GENE-141215-21] [ENSDART00000165781]	ENSDART00000165781	561520	CN326131	family with sequence similarity 83, member E	fam83e		XM_684926	ATAATATTGCTCTGACTCCTGCTCTGGCTCTGATGAAGAAGCGGAACGATGAGGTCAAAA
A_15_P709821|558881	0.00875623	8.88938	down	family with sequence similarity 57, member Bb [Source:ZFIN;Acc:ZDB-GENE-110603-2] [ENSDART00000150839]	ENSDART00000150839	558881	XM_001918931	family with sequence similarity 57, member Bb	fam57bb	GO:0016020|GO:0016021	XM_001918931	ACTACATTTATGGAAGATATGCCTCCATTCCCTTTTACCTGGTCCCTTTCTCGGTGCCAT
A_15_P396855	0.00172152	8.86729	down	MDS1 and EVI1 complex locus [Source:ZFIN;Acc:ZDB-GENE-050208-123] [ENSDART00000086051]	ENSDART00000086051		EF541111				XM_009291855	CCTGCAAGATAAAAAAGTTGGGGCATTGCCCTACCCTTCCATGTTCCCACTGTCTTTTTT
A_15_P632826|100006415	0.0024184	8.86319	down	Danio rerio solute carrier family 2 (facilitated glucose/fructose transporter), member 5 (slc2a5), non-coding RNA [NR_023322]	ENSDART00000147087	100006415	NR_023322	solute carrier family 2 (facilitated glucose/fructose transporter), member 5	slc2a5	GO:0005215|GO:0016020|GO:0022891|GO:0022857|GO:0006810|GO:0016021|GO:0055085	NR_023322	TTTGAGATTATTATTGTCGCACGTTTTCTGGTGGGCATCTGTGCAGGCTGTCTTCCAATG
A_15_P544702|101882768	0.0015499	8.79198	down	family with sequence similarity 189, member B [Source:HGNC Symbol;Acc:HGNC:1233] [ENSDART00000114336]	ENSDART00000114336	101882768	XM_005158145	family with sequence similarity 189, member B	fam189b		XM_005158145	TTCCTGCAGAGATCTAAACGTAACTTAGCCCCTGCTTCTGACCATACTGCAAACTGTACT
A_15_P174841|324857	0.0109944	8.79087	down	Danio rerio oligodendrocyte transcription factor 4 (olig4), mRNA [NM_199514]	ENSDART00000074499	324857	NM_199514	oligodendrocyte transcription factor 4	olig4	GO:0045664|GO:0046983	NM_199514	TGGGTTTTCCTGCTCTTCCTACTCTTCTAAAAGACCCTCTTCATCTTTCTGGTGGCTACA
A_15_P586152|405866	0.0119616	8.76665	down	Danio rerio endothelin receptor type Ab (ednrab), mRNA [NM_001310095]	ENSDART00000089841	405866	NM_001310095	endothelin receptor type Ab	ednrab	GO:0004930|GO:0051216|GO:0048703|GO:0048484|GO:0007165|GO:0003319|GO:0007186|GO:0016020|GO:0004962|GO:0042310|GO:0008217|GO:0004871|GO:0016021	NM_001310095	AGTGTGTTCGGTCTGTTCCTCTGTAAACTCATGCCGTTCCTCCAGAAGGCTTCAGTGGGG
A_15_P489412|324520	0.0109606	8.74506	down	actin binding Rho activating protein a [Source:ZFIN;Acc:ZDB-GENE-120730-1] [ENSDART00000153468]	ENSDART00000153468	324520	XM_694448	actin binding Rho activating protein a	abraa	GO:0007507|GO:0008015	XM_694448	GTGCTCCTCCAGAAATTTGTTTATAAAACATCTTTAATTGTTGGTCTCCAAACTCCCTCA
A_15_P246321|100001560	0.00967752	8.74381	down	si:dkey-9i23.8 [Source:ZFIN;Acc:ZDB-GENE-090313-367] [ENSDART00000139044]	ENSDART00000139044	100001560	XM_001341496	si:dkey-9i23.8	si:dkey-9i23.8	GO:0016020|GO:0007186|GO:0004930|GO:0016021	XM_009293487	GAGCAGCTATTCAGACATGCTGGTTTACATCCTCTGTGCTTTCTCCATCTCCATCTTCAT
A_15_P762441	0.00489518	8.64336	down	hematopoietically expressed homeobox [Source:HGNC Symbol;Acc:HGNC:4901] [ENSDART00000171932]	ENSDART00000171932							CCGCCACGACCCGCTGGGTGAGCCTCACAGCACTTCGCAATCTGTTTCTTTTGCTCAAAT
A_15_P545319|100537128	0.000563753	8.62414	down	si:ch211-247l8.8 [Source:ZFIN;Acc:ZDB-GENE-131119-27] [ENSDART00000147632]	ENSDART00000147632	100537128	XM_009291599	si:ch211-247l8.8	si:ch211-247l8.8	GO:0005622|GO:0008270|GO:0046872	XM_009291599	GGAAATCAATATCAGGTGTTTAAGTCTCCCACTGTCTCTCTGTCTCTGAGAGTGAAGCCT
A_15_P187871|558696	1.16494e-05	8.61509	down	Smith-Magenis syndrome chromosome region, candidate 8a [Source:ZFIN;Acc:ZDB-GENE-071212-4] [ENSDART00000074746]	ENSDART00000074746	558696	XM_681942	Smith-Magenis syndrome chromosome region, candidate 8a	smcr8a		XM_681942	AAAGTGGGCAACCCGTCTTTTTCTTTTAATTACACCACCAGCTATTTGTATAAGATCTGA
A_15_P144191|792697	0.000258476	8.54696	down	thyroid hormone receptor interactor 6 [Source:HGNC Symbol;Acc:HGNC:12311] [ENSDART00000100798]	ENSDART00000100798	792697	XM_005172226	thyroid hormone receptor interactor 6	trip6		XM_005172226	TCGCAGTTTCCATGTTAACTGTTACGTATGTGAGGAATGTGGTCTCCTGCTGTCTTCAGA
A_15_P183656|100004081	0.00130148	8.52463	down	Danio rerio zgc:194189 (zgc:194189), mRNA [NM_001128810]	ENSDART00000020616	100004081	NM_001128810	zgc:194189	zgc:194189	GO:0043565|GO:0006355|GO:0003700|GO:0000981|GO:0005634|GO:0009653|GO:0003677|GO:0030154	NM_001128810	ATCTGGATATAATTTTGCCGACCCGTACTGTCTGCAGCAGGAACCTGTTTATTGGCAAAG
A_15_P185351|558396	0.011278	8.49405	down	Danio rerio cytochrome P450, family 27, subfamily C, polypeptide 1 (cyp27c1), mRNA [NM_001113337]	ENSDART00000144335	558396	NM_001113337	cytochrome P450, family 27, subfamily C, polypeptide 1	cyp27c1	GO:0004497|GO:0005506|GO:0016491|GO:0016705|GO:0005575|GO:0046872|GO:0055114|GO:0020037	NM_001113337	GGTTATCTTATTCCTAAAGGGACTCAGCTGGCTCTGTGTCATTACTCCACCTCTATGGAT
A_15_P291241	0.00724438	8.49025	down	family with sequence similarity 196, member Ab [Source:ZFIN;Acc:ZDB-GENE-120709-85] [ENSDART00000168729]	ENSDART00000168729		XM_009293154				XM_009293154	TTAATGAAGAGACTGTGTCCATTAGAAGAGCCGTTGTACCCCTCTCTGCCTTACACACAT
A_15_P204931|692065	0.00712313	8.41189	down	Danio rerio fibroblast growth factor 16 (fgf16), mRNA [NM_001040407]	ENSDART00000061928	692065	NM_001040407	fibroblast growth factor 16	fgf16	GO:0021846|GO:0021536|GO:0035138|GO:0048709|GO:0008283|GO:0021544|GO:0005102|GO:0005104|GO:0005576|GO:0033278|GO:0008543|GO:0033339|GO:0030900|GO:0008083|GO:0097154	NM_001040407	ACTAAAAAGCATCAGAAGTTGACTCACTTCCTGCCCAGGCCCGTCGAGATAGAAAAGATA
A_15_P676196	0.00798331	8.31136	down									AAGAGGGCAATGTGAGTTAAAAAACTGAGAAAAAATCCCCAGACAGACATCGGGTACCCC
A_15_P445180|541395	0.00767295	8.25618	down	Danio rerio lens intrinsic membrane protein 2.5 (lim2.5), mRNA [NM_001013522]	ENSDART00000148478	541395	NM_001013522	lens intrinsic membrane protein 2.5	lim2.5	GO:0008150|GO:0005212|GO:0016020|GO:0016021	NM_001013522	AATCATGTTTTTCATTTCCACTCTGTTTGTTCTGCTGGCGATGGCCATTTACACCGGCGT
A_15_P267056,A_15_P104084|100000559	0.00216281	8.22837	down	fc03a11.x1 Zebrafish WashU MPIMG EST Danio rerio cDNA clone IMAGE:3720284 3', mRNA sequence [AI601678]///vitamin K epoxide reductase complex, subunit 1 [Source:ZFIN;Acc:ZDB-GENE-030131-2286] [ENSDART00000129427]	ENSDART00000129427	100000559	AI601678///KP798451	vitamin K epoxide reductase complex, subunit 1	vkorc1	GO:0016020|GO:0016021	XM_001336424	GCTGAAAAATGACTGTAAGCAAACATTTGATGGTAACCTCCCGTAATAGTAGCCTTTTTT///CAGGGTTTTTCCTGGTCATGTCCTCTTGGGTGTCCGTGGCCGGATCTGTGTATCTGGCTT
A_15_P217311	0.0165773	8.16175	down	myosin, light chain kinase a [Source:ZFIN;Acc:ZDB-GENE-030131-8207] [ENSDART00000046903]	ENSDART00000046903		BC163913				XM_009304446	GACATCGTAATGGTGCTGGAAATGATCTCTGGAGGGGAACTGTTTTGACGGATCATAGAT
A_15_P759086	1.50024e-05	8.03974	down							GO:0008150|GO:0003674|GO:0005575|GO:0003677		ATTTTTCATGTATCTAGGGTTAAACCTGTGATGTATTCCCCCCTTGTCCCTTCTGCCCCT
A_15_P115043|30282	0.00651486	8.0204	down	Danio rerio metallothionein-1 (mt), mRNA [NM_131075]		30282	NM_131075	metallothionein-1	mt		NM_131075	TTACAACAATGTGAACTTGTTCGTCTGTGCTGGGCGTCTTCGCTTTTCCATCGCATGAAT
A_15_P395105,A_15_P283211|557435	0.0183332	7.98366	down	Ras association (RalGDS/AF-6) and pleckstrin homology domains 1a [Source:ZFIN;Acc:ZDB-GENE-070912-156] [ENSDART00000061156]	ENSDART00000061156	557435	XM_680506	Ras association (RalGDS/AF-6) and pleckstrin homology domains 1a	raph1a	GO:0007165	XM_680506///XM_005167508	AAATCTTTCCATGCAACCCAACTTCCTGGAAGACCTCAACAGAACTCTCAAAAGAAAGTC///ATGATTGGTCCTCTCTGTCCAGCTCCAGTATTAAGTCTTGTTCCAGTTCCTCAAGTCTAC
A_15_P111394|555612	4.63515e-05	7.96179	down	Danio rerio ORAI calcium release-activated calcium modulator 2 (orai2), mRNA [NM_001166447]	ENSDART00000131937	555612	NM_001166447	ORAI calcium release-activated calcium modulator 2	orai2	GO:0002115|GO:0016020|GO:0015279|GO:0016021	NM_001166447	ATGCACCACTACATCGAGCTAGCCTGGGGTTTTTCCACCGCTCTGGGCATCCTCCTGTTT
A_15_P710052	0.014735	7.92696	down									TTTTGTCCCACTTGATTGGTGTAGTTTTGGCCCTTAGTTCTTAATTGGTTTACCGCTCTT
A_15_P283626,A_15_P408895|562619	0.012116	7.84939	down	Danio rerio adenylate cyclase 5 (adcy5), mRNA [NM_001171585]	ENSDART00000124333	562619	NM_001171585	adenylate cyclase 5	adcy5	GO:0005886|GO:0016849|GO:0045471|GO:0007193|GO:0016829|GO:0035556|GO:0004016|GO:0000166|GO:0016020|GO:0019933|GO:0006171|GO:0001932|GO:0007189|GO:0016021|GO:0009190	NM_001171585	GTCAAAGTGAAAGGCAAAGGCGAAATGATGACCTACTTCCTAAACGGAGGACCCAATAAC///TTGGTTTCTATGTGCTCTGTCTGGTCGTTCTGATGGTGGTCATGTTCATCTCAGCCATTT
A_15_P120580|556440	0.000648741	7.8397	down	Danio rerio si:dkey-15j16.3 (si:dkey-15j16.3), mRNA [NM_001083824]	ENSDART00000062619	556440	NM_001083824	si:dkey-15j16.3	si:dkey-15j16.3	GO:0008037|GO:0005913|GO:0016020|GO:0005887|GO:0005102|GO:0004872|GO:0016021|GO:0050839|GO:0007156|GO:0042803|GO:0007157	NM_001083824	TTCTGCCCTGCTCCTGCACTGAACTACTGACCAAACCTGAACACATACAATGGATGTATA
A_15_P142276|562318	0.00240345	7.79443	down	Danio rerio taste receptor, type 1, member 3 (tas1r3), mRNA [NM_001039628]	ENSDART00000021369	562318	NM_001039628	taste receptor, type 1, member 3	tas1r3	GO:0007165|GO:0016020|GO:0007186|GO:0005886|GO:0004930|GO:0016021|GO:0004871	NM_001039628	GATGATCACTTTCGTACATTTTTGGAAGGCGTCCCACCTACACCACCTGAAGAAAGCTAA
A_15_P530962,A_15_P140831|394026	0.00877231	7.72796	down	Danio rerio bone morphogenetic protein 5 (bmp5), mRNA [NM_201051]	ENSDART00000161162	394026	NM_201051	bone morphogenetic protein 5	bmp5	GO:0010862|GO:0005576|GO:0042981|GO:0030509|GO:0005125|GO:0005160|GO:0005615|GO:0060395|GO:0070700|GO:0043408|GO:0048468|GO:0008083|GO:0040007	NM_201051	TCAAGATGAGAACATTTGGACTTCTGTGGAGCTGTTTAGGCTTTCTTCACGGCGTTCAGT///TCCAATGTTATTCTGAAGAAGTACAGAAATATGGTGGTGCGGTCCTGTGGGTGTCACTGA
A_15_P322286,A_15_P169991|405880	0.0167458	7.72105	down	Danio rerio zgc:85843 (zgc:85843), mRNA [NM_212944]	ENSDART00000159912	405880	NM_212944	zgc:85843	zgc:85843	GO:0008150|GO:0003674|GO:0016020|GO:0016021	NM_212944	AGGCATCACAGTTCTTACAACAATATTCCTCCTGGCAAACCTCAGTGTCAAGAGTAAGAA///TAAAGTCACGATGCTGGTGCTGCTCTTCTATGTGTTTCCGCTGTTGTTTGCGTGTGTTTA
A_15_P758781	0.0130418	7.71552	down	tripartite motif containing 35 [Source:HGNC Symbol;Acc:HGNC:16285] [ENSDART00000079333]	ENSDART00000079333							GTCCTTCCATTCCTGTGTTGTTATGACTCTCTGAAGATCTTACCATACAGTGCTCTGTAA
A_15_P146441|556383	0.0184742	7.69737	down	suppressor of cancer cell invasion [Source:ZFIN;Acc:ZDB-GENE-060526-57] [ENSDART00000139744]	ENSDART00000139744	556383	XM_679172	suppressor of cancer cell invasion	scai	GO:0003714|GO:0005634|GO:0006351	XM_679172	CGTATCTGCAGTTTTATGGTGATGAGTTTCTGCGTCTGCTTATGATCCGCTTCGTGTTCT
A_15_P189571	0.00134349	7.68033	down	cadherin, EGF LAG seven-pass G-type receptor 3 [Source:ZFIN;Acc:ZDB-GENE-070122-3] [ENSDART00000078334]	ENSDART00000078334		XM_009304016				XM_009304016	CATTATCCTCTGCTGCATACAAGGTTTGGCTGTGCTGTTGGTTTTTACTGTCCTGAACTC
A_15_P111096,A_15_P203116|30642	0.00434093	7.67908	down	growth differentiation factor 7 [Source:ZFIN;Acc:ZDB-GENE-990714-1] [ENSDART00000139707]	ENSDART00000139707	30642	AF113022///XM_689471	growth differentiation factor 7	gdf7	GO:0005576|GO:0040007|GO:0008083	XM_689471	AAGATGTCTTAAGCTTACTCTCTTATGGTGGGAACCTGTATCGTCTGCTCCTTCACACCT///GGATTATTGCACCGCTGGATTATGAAGCATATCACTGTGAGGGTTTGTGTGACTTCCCTT
A_15_P181216	0.00743944	7.67363	down	serine/arginine-rich splicing factor 1b [Source:ZFIN;Acc:ZDB-GENE-040426-1467] [ENSDART00000163800]	ENSDART00000163800		BC095586					CGTTCCCGCTCCCCAGTTTGCTTTCTCTCATCTTTGGTTTGTTGGGTTTTTATGATTTGA
A_15_P395975	0.00181799	7.66074	down	Danio rerio zgc:171601, mRNA (cDNA clone MGC:171601 IMAGE:7413008), complete cds. [BC153989]	ENSDART00000165269		BC153989				XM_003200968	TATTATTTTAGCTCATCTGCCTGCTCCTGTCCTCATGAGAAACTCTTCTCAATGTTCTTC
A_15_P180043|564461	0.00668024	7.64784	down	Danio rerio expressed sequence KF234084 (gb:kf234084), mRNA [NM_001287547]	ENSDART00000012940	564461	NM_001287547	expressed sequence KF234084	gb:kf234084	GO:0042734|GO:0007165|GO:0016020|GO:0007186|GO:0005886|GO:0005887|GO:0005246|GO:0004930|GO:0008066|GO:0007196|GO:0016021|GO:0004871	NM_001287547	TTATTTGGTGTGCTCCTGTGCTATGCCATGACCTTCATTTACATAGCCAAACCCTCAGCA
A_15_P210511	0.0158115	7.6141	down	PREDICTED: Danio rerio tripartite motif-containing protein 16-like (LOC100333325), mRNA [XM_002667832]			XM_002667832				XM_002667832	AACTGTTTTTAAAGAGCCTGTGTATGCTGGGTTTGGACTGGCTGGGAAAGGTTCTTACGT
A_15_P571227|100537329	0.00454562	7.58067	down	Danio rerio mutated in colorectal cancer isoform 1 (Mcc) mRNA, complete cds. [KC904239]		100537329	KC904239	mutated in colorectal cancers	mcc	GO:0005515|GO:0060027|GO:0005509	XM_001335489	TTTACTGCAGAAACTCCTGGAGCAGCCCAGTGTTCTGGAGCCTTCATCTGGGGTCCAGCA
A_15_P242241	0.0108591	7.5726	down	double C2-like domains, beta [Source:ZFIN;Acc:ZDB-GENE-090615-1] [ENSDART00000131041]	ENSDART00000131041		XM_009301902				XM_009301902	CTTTTTCCTGGTGTTGAGCTTGCAGTCTGATTATGTGGCTTTGATGTGGCTTTTGGGCTT
A_15_P707676,A_15_P160911|553687	0.00364167	7.56315	down	Danio rerio phospholipid phosphatase 6 (plpp6), mRNA [NM_001020662]	ENSDART00000063882	553687	NM_001020662	phospholipid phosphatase 6	plpp6	GO:0019178|GO:0043813|GO:0043812|GO:0043726|GO:0030487|GO:0019198|GO:0052831|GO:0052830|GO:0008579|GO:0030351|GO:0030352|GO:0052629|GO:0017017|GO:0052828|GO:0008969|GO:0052825|GO:0052745|GO:0008330|GO:0052867|GO:0016787|GO:0016020|GO:0016312|GO:0017161|GO:0016021|GO:0008138|GO:0052829	NM_001020662	TTGCGTTTGGGTTCTTCATGGGCTACTGGCAGTATAATCTGGTAGAAATGCTCTGGTTGT///TGAGGAGGACTGCATGCGGCTCAACCCGTCGTTCTTCGGCATCGCGCTCAGCTCCCTATT
A_15_P546147|566750	0.0108188	7.51339	down	si:ch211-220m17.6 [Source:ZFIN;Acc:ZDB-GENE-130530-567] [ENSDART00000028641]	ENSDART00000028641	566750	XM_009306091	neuromedin U receptor 3	nmur3		XM_009306091	ATCTTTGAATATGTGCACATAATCTCCGGCGTGCTCTTCTACCTCAGTTCAGCTGTAAAC
A_15_P578602|100499533	0.00251181	7.48256	down	integrin, beta 6 [Source:ZFIN;Acc:ZDB-GENE-100812-2] [ENSDART00000065933]	ENSDART00000065933	100499533	EV757206	integrin, beta 6	itgb6	GO:0008305|GO:0016020|GO:0007160|GO:0007229|GO:0004872|GO:0016021|GO:0007155	XM_003199426	ATCTTTTAACGTTACGGTGGAGATAAAAGGCTGTCTTGGTGGTCCTCGGCGGTTTTCTTT
A_15_P282576|100331172	0.00922794	7.482	down	eosinophil peroxidase [Source:ZFIN;Acc:ZDB-GENE-130425-2] [ENSDART00000014363]	ENSDART00000014363	100331172	XM_003201381	eosinophil peroxidase	epx		XM_003201381	TTTCACAAACACAATGCGTGCTGAAGAGCTGCTGTCCTGCTCCAACATCCAGCTTTTTAA
A_15_P169676,A_15_P584227|497648	0.00109408	7.45815	down	Danio rerio discs, large (Drosophila) homolog 1, like (dlg1l), mRNA [NM_001012388]	ENSDART00000164506	497648	NM_001012388	discs, large (Drosophila) homolog 1, like	dlg1l	GO:0008328|GO:0019901|GO:0019902|GO:0097120|GO:0004385|GO:0007268|GO:0014069|GO:0045197|GO:0007399|GO:0016323|GO:0016337|GO:0035255|GO:0016020|GO:0045930|GO:0030866|GO:0045211|GO:0001935|GO:0043113|GO:0007015	NM_001012388	GAAGGCCTTCAGGAGTTTGATCATCCCTTCTTCTCTGCCTGCTTTATTTATTGATTCTCT///TGTGGCACAGATAACCCTCACATTGGTGAAGACCCCAGCATTTTCATCACTAAAGTCATC
A_15_P629841|564823	0.00263775	7.4091	down	Danio rerio pleckstrin homology domain containing, family M (with RUN domain) member 2 (plekhm2), mRNA [NM_001130783]	ENSDART00000109134	564823	NM_001130783	pleckstrin homology domain containing, family M (with RUN domain) member 2	plekhm2	GO:0005575	NM_001130783	AGAATTAAGTCAAGCATGGACTGCTGTATATCAGGTGAGTCTACCTCGTAAGGCAGTGTC
A_15_P193676,A_15_P443410|282557	0.017287	7.32249	down	Danio rerio dopamine receptor D2a (drd2a), mRNA [NM_183068]	ENSDART00000149830	282557	NM_183068	dopamine receptor D2a	drd2a	GO:0048148|GO:0007195|GO:0043266|GO:0007194|GO:0014059|GO:0051482|GO:0001963|GO:0071880|GO:0030672|GO:0004871|GO:0004935|GO:0004930|GO:0042493|GO:0051967|GO:0051481|GO:0004952|GO:0009636|GO:0035240|GO:0007212|GO:0007165|GO:0007186|GO:0016020|GO:0005887|GO:0048149|GO:0060158|GO:0001591|GO:0016021	NM_183068	CCTTGGTGTATTCATCATCTGCTGGCTGCCGTTCTTCATCACACACATTGTCAACACTTA///TGGTCTGGATTCTGTCTTTTGCTATATCATGTCCACTGCTGTTTGGACTCAATAATACTG
A_15_P587652|321750	0.00142717	7.30953	down	Danio rerio single stranded DNA binding protein 4 (ssbp4), mRNA [NM_001202512]	ENSDART00000133982	321750	NM_001202512	single stranded DNA binding protein 4	ssbp4	GO:0003697	NM_001202512	TTTTATTTTTTCGCTCAATCTTCAACTCCCTCCGACACTCTTGCCTGTTTTGCGATGACG
A_15_P116444|30506	0.00711006	7.29549	down	Danio rerio nuclear receptor subfamily 6, group A, member 1a (nr6a1a), mRNA [NM_131256]	ENSDART00000161943	30506	NM_131256	nuclear receptor subfamily 6, group A, member 1a	nr6a1a	GO:0006355|GO:0003700|GO:0003707|GO:0005634|GO:0009952|GO:0003677|GO:0046872|GO:0006351|GO:0042803|GO:0043565|GO:0005737|GO:0016477|GO:0043401|GO:0030917|GO:0008270|GO:0022008	NM_131256	GGGGCTTCCGGTACCTCCTCCTCCTCTCATGAATGTGACAAGAAACTATTTTATGCATTT
A_15_P111869,A_15_P143926,A_15_P152981|569582	0.0115049	7.27937	down	Danio rerio mex-3 RNA binding family member B (mex3b), mRNA [NM_001080993]	ENSDART00000164107	569582	NM_001080993	mex-3 RNA binding family member B	mex3b	GO:0003723|GO:0008270|GO:0005575|GO:0003676|GO:0046872	NM_001080993	GCCTCCTCACCGGTTTTCTCTACGAATGCTTCCACGAATGCCAATAATGGGCTGCTGGCA///GAGCCCAAATGCCCCGTCTGCCATGCTGCAGTTACTCAGGCTATACGTATATTTTCGTAA///TCTGTTCTGTTGCGCCACTATAGGTTTAGGATTTCTATTTTAATACGTTTGTTTACCACT
A_15_P685459|100005636	0.0069537	7.22384	down	si:ch211-226h7.4 [Source:ZFIN;Acc:ZDB-GENE-130531-10] [ENSDART00000152950]	ENSDART00000142742	100005636	XM_001922840	uncharacterized LOC100005636	LOC100005636		XM_009306958	TGTCTGTGTGCTTCTCTGGTGCTGTTGTTCATTCCTCTGATGAGTTTCTTCACCCTTTAT
A_15_P706756|327422	0.000875046	7.2133	down	CT667458 ZF_mu Danio rerio cDNA clone ZF_mu_163n17 3', mRNA sequence [CT667458]		327422	CT667458	wu:fi09d02	wu:fi09d02			TTATCAAACATATTTACACACTATTTATTTATCCTGGTCACCCTGCCTATGGATTTGACC
A_15_P108174|58103	0.00838921	7.21051	down	Danio rerio odorant receptor, family D, subfamily 111, member 10 (or111-10), mRNA [NM_131581]	ENSDART00000127547	58103	NM_131581	odorant receptor, family D, subfamily 111, member 10	or111-10	GO:0007608|GO:0007165|GO:0050907|GO:0004984|GO:0016020|GO:0007186|GO:0005886|GO:0004930|GO:0016021|GO:0004871|GO:0050896|GO:0004888	NM_131581	TTATTTTCTCCCTATGTCCTGTACATACATTGCTGCGTGGTTGCTTGCTCTCGCTCCTAA
A_15_P433400|556563	2.98703e-06	7.21007	down	si:dkey-7j14.5 [Source:ZFIN;Acc:ZDB-GENE-030131-8110] [ENSDART00000157302]	ENSDART00000157302	556563	EE719257	uncharacterized LOC556563	LOC556563		XM_002664987	ATCATTGGTTTGGTTGTGTCTCTGTTTGGGGTCTACGCTCTTTCTGTTAGTGCCATTAAG
A_15_P107341|100147913	0.0169865	7.17924	down	BRCA1 associated RING domain 1 [Source:ZFIN;Acc:ZDB-GENE-030131-5883] [ENSDART00000135134]	ENSDART00000135134	100147913	XM_009304894	BRCA1 associated RING domain 1	bard1		XM_009304894	CGCTCTTCGACGGCTGCTTCTTCTACATGCTGGGCTCCTTCCCGCAACACCAAAAGATGA
A_15_P596727	0.00353834	7.00192	down									AAATATCTGAAGAACTGTGAGGTGTATGATGTTCCAATGCTGGGTTGCAGCTGGAGGCAT
A_15_P250056|100334729	0.0194346	6.99791	down	RAB11 family interacting protein 2 (class I) [Source:HGNC Symbol;Acc:HGNC:29152] [ENSDART00000168851]	ENSDART00000168851	100334729	XM_009307269	RAB11 family interacting protein 2 (class I)	rab11fip2		XM_009307269	TACAGATCCAGCAGTGACAACATGAAAAACCCCACCAGTAATGAGGACCTTACACAGAGA
A_15_P627261	0.00582826	6.98958	down	zinc finger protein 1065 [Source:ZFIN;Acc:ZDB-GENE-071004-94] [ENSDART00000124296]	ENSDART00000124296		BC153310				XM_009300664	AAAGTTTGTGTGTAAAAAGCTAGTGTGTTCAGTCTTGAGCCTTTACTGCCCAGTGCTCGC
A_15_P242826|101180909	0.00170511	6.97807	down	Danio rerio shroom family member 3 (shroom3), mRNA [NM_001278851]		101180909	NM_001278851	shroom family member 3	shroom3	GO:0000902|GO:0048919|GO:0051015|GO:0072015|GO:0002064|GO:0001843|GO:0003779	NM_001278851	AGAAATTCCGCATGTTTGTGGGAGATTTGGAGAAGATCGTGAATCTGCTGCTGTCTCTGA
A_15_P610492	0.0164192	6.93965	up	AGENCOURT_61880164 NIH_ZGC_14 Danio rerio cDNA clone IMAGE:8154183 5', mRNA sequence [DV585500]			DV585500					TTCTTGTGTATGATATAAGATCTACAAGAAACGAGGTGAACCCGGTGGGGGAGACTAGAC
A_15_P413380	0.00046793	6.93664	down	cadherin, EGF LAG seven-pass G-type receptor 3 [Source:ZFIN;Acc:ZDB-GENE-070122-3] [ENSDART00000131888]	ENSDART00000131888		XM_009304014				XM_009304014	AGTGAACACCTGGATATCCTGTCGTCCATACTCGCCTCCTTCAGCTCCTCTGTGTTAACC
A_15_P265196|326968	0.0134039	6.91082	down	FDR306-P00021-DEPE-F_C06 FDR306 Danio rerio cDNA clone FDR306-P00021-BR_C06 5', mRNA sequence [EH585820]		326968	EH585820	mg:ab01b07	mg:ab01b07			GAAAAATTTCAAAAAACCCGGGGCCAGGGGGGAAAAAAGGGGGAAAAACCCCCAAATTTT
A_15_P206866,A_15_P117513|794401	0.00906452	6.86458	down	Danio rerio cholinergic receptor, nicotinic, beta polypeptide 3a (chrnb3a), mRNA [NM_201220]	ENSDART00000074678	794401	NM_201220	cholinergic receptor, nicotinic, beta polypeptide 3a	chrnb3a	GO:0005230|GO:0030054|GO:0005886|GO:0045202|GO:0007274|GO:0005892|GO:0007271|GO:0016020|GO:0045211|GO:0015464|GO:0042166|GO:0006810|GO:0016021|GO:0005216|GO:0004889|GO:0035094|GO:0006811	NM_201220	TATGTCACTGTTTAACTACGTCTCTTAGGCCTGTCATTTTTGCTTTCGGGTTTTATTGAT///TTACACTTTGTATGTCACTGTTTAACTACGTCTCTTAGGCCTGTCATTTTTGCTTTCGGG
A_15_P371510	0.00357476	6.85576	down									CCTTAATTTAATTATTTTGGCGCATGTGTTCAATCCTCCCGGTGAAATCCATTTCCAATG
A_15_P110820|550420	0.00277468	6.84111	down	Danio rerio guanylate cyclase 1, soluble, alpha 3 (gucy1a3), mRNA [NM_001309529]	ENSDART00000016936	550420	NM_001309529	guanylate cyclase 1, soluble, alpha 3	gucy1a3	GO:0005886|GO:0016849|GO:0004383|GO:0016829|GO:0008074|GO:0035556|GO:0007165|GO:0004016|GO:0000166|GO:0016020|GO:0006182|GO:0016021|GO:0009190	NM_001309529	AAATGATCTTCATGTCAGAAATGAGTGCTCTCCTCTTCCTCGGCTCTCCATGTGTGGATA
A_15_P631241|100148927	0.0124462	6.83889	down	Danio rerio methyltransferase like 8 (mettl8), mRNA [NM_001007336]	ENSDART00000008606	100148927	NM_001007336	methyltransferase like 8	mettl8	GO:0008168|GO:0032259|GO:0016740	NM_001007336	TTACTAAAGACGAGGTTCATGATCTGTTTTCTGCTGCTGGATTGGAGGAGCTTCAGAATC
A_15_P591022	0.0123048	6.83721	up	Rep: Virion infectivity factor - Human immunodeficiency virus 1, partial (7%) [TC381279]			XM_700626				XM_700626	GTGGAGGTTGAACACCGGACAGAAGTTTTATTTTTAAGTGAACTATACCCTAAAATATAC
A_15_P410935|558528	0.00143534	6.83351	down	WD repeat domain 47a [Source:ZFIN;Acc:ZDB-GENE-070216-3] [ENSDART00000142251]	ENSDART00000142251	558528	XM_001922584	WD repeat domain 47a	wdr47a		XM_001922584	TAAAGTGATCCAGTGTCGATGGCACTCACACCATCTCTCCTTCTTGTCCTCCTCCGCTGA
A_15_P681846	0.00187917	6.78227	down	AGENCOURT_61900018 NIH_ZGC_14 Danio rerio cDNA clone IMAGE:8149885 5', mRNA sequence [DV591682]			DV591682					ATAATCCTCATGTTGGATTGATAGCATATGTGTAATATCTTGTGTCCCTACCTATTATGG
A_15_P671906,A_15_P654491,A_15_P159061,A_15_P119688|403114	0.0173058	6.75474	down	STR01350 zebrafish gridded kidney Danio rerio cDNA clone CB1127 5' similar to intermedin precursor, mRNA sequence [EE111302]///Danio rerio adrenomedullin 2a (adm2a), mRNA [NM_001130135]	ENSDART00000067193	403114	EE111302///NM_001130135	adrenomedullin 2a	adm2a	GO:0005179|GO:0005576	NM_001130135	TTAAAAACGTTCCCAACACACACTGGCTGGTTTCATTTAGGTAATTCTCAAGCTCATTCT///AGAAAGGATGTTTTGTTACTTGATGGCGGCTTCTCTGTGCCTATGAAACACTTTTTTGGT///ACATTACTGAGCGCTCAAACACTGACCATGGTGTTTCCATTGATCGCACCACTTTATGGA///AAGGATGTTTTGTTACTTGATGGCGGCTTCTCTGTGCCTATGAAACACTTTTTTGGTACT
A_15_P491727	0.00375467	6.75017	down	midline 1 [Source:ZFIN;Acc:ZDB-GENE-110411-205] [ENSDART00000149618]	ENSDART00000149618		XM_009305011				XM_009305011	ACCGTCCTGACGGGGCTGCCCATTCCTGACCATTTAGAGATCAGTGACCCGCATGATTAA
A_15_P675151|325990	0.0055891	6.72246	down	AGENCOURT_33035714 NIH_ZGC_15 Danio rerio cDNA clone IMAGE:7441378 3', mRNA sequence [CV487334]		325990	CV487334	wu:fd55e01	wu:fd55e01			TAACTGGTTGAACTCAGTCTCTCTCTGAACTCTCTGTCTGTCAGGTCCTTGTAGACTAGA
A_15_P148281|570575	0.0171976	6.67588	down	Danio rerio si:dkey-70p6.1 (si:dkey-70p6.1), transcript variant 2, mRNA [NM_001045205]	ENSDART00000147021	570575	NM_001045205	si:dkey-70p6.1	si:dkey-70p6.1	GO:0050853|GO:0050852|GO:0016020|GO:0016021	NM_001045205	TGTCTGCTGCCCTTTGCCTCTGCAGTTTCGAGCAAATCTCTTCATTGTCTCTTTAAAAAA
A_15_P289351,A_15_P725631,A_15_P644476|497279	0.00118339	6.60628	down	Danio rerio exostosin glycosyltransferase 1a (ext1a), mRNA [NM_001012368]	ENSDART00000159902	497279	NM_001012368	exostosin glycosyltransferase 1a	ext1a	GO:0050508|GO:0050509|GO:0005783|GO:0016757|GO:0015020|GO:0030176|GO:0015012|GO:0006024|GO:0046872|GO:0016020|GO:0006486|GO:0016021|GO:0016740	NM_001012368	TAAGATGCCCCCTATTAAGGTCACTCAGAAGAAGCAGTACAAGGAAACCATGATGGGACA///CATATTTATTCAGTTCGCCTTCTACTTTTCTGGCAAGCATCACGCCCCTCTTGAAGATGC///AGAGACTTCTTCTACAGATTCCATCGACAGTTCGCTCCATCCATCAAGATCGCATTCTGT
A_15_P396890|100333265	0.00584898	6.6054	down	coagulation factor II (thrombin) receptor-like 2 [Source:HGNC Symbol;Acc:HGNC:3539] [ENSDART00000115367]	ENSDART00000115367	100333265	XM_002665869	proteinase-activated receptor 3-like	LOC100333265		XM_002665869	TTACGGAGAGTTTCTATATGTACTTCAGCGTGGCTGTGTGCTTGTGTTGTCTGCATAGTG
A_15_P175781|550541	0.000266517	6.58473	down	Danio rerio nudix (nucleoside diphosphate linked moiety X)-type motif 18 (nudt18), mRNA [NM_001017843]	ENSDART00000060955	550541	NM_001017843	nudix (nucleoside diphosphate linked moiety X)-type motif 18	nudt18	GO:0046712|GO:0000287|GO:0046057|GO:0016787|GO:0046067|GO:0005575|GO:0046872|GO:0009117	NM_001017843	TCTAAAAGCAAAGATAATAGAGAGGATTAAAGATGGGTCTGTTCTGCCGTTTCAAAGTCT
A_15_P150676	0.0199783	6.54448	down	UNVERIFIED: Danio rerio zgc:153316, mRNA (cDNA clone MGC:153316 IMAGE:7924101), complete cds. [BC122235]			BC122235					GGGTCTTTTCTGTCTTATGATGGCTTTCCTTCTCTTGTTCGCTTTCTAAGCCACTTATAA
A_15_P270761	0.0107093	6.54045	down	Rep: Abhydrolase domain-containing protein 5. - Takifugu rubripes, partial (78%) [TC408758]			XM_005157867			GO:0006629|GO:0005515|GO:0005575	XM_005157867	AACCACATGTTTTGCACCACTACTGGACTTTTTTGAAGCATTTGTGTTTGTGTGTGTGTG
A_15_P192031,A_15_P112597|557628	0.00277915	6.51511	down	Danio rerio si:dkey-239i20.4 (si:dkey-239i20.4), mRNA [NM_001044834]	ENSDART00000063884///ENSDART00000162620	557628	NM_001044834	si:dkey-239i20.4	si:dkey-239i20.4	GO:0050661|GO:0004497|GO:0004499|GO:0017144|GO:0016020|GO:0005783|GO:0050660|GO:0016491|GO:0005789|GO:0016021|GO:0055114|GO:0043231	NM_001044834	CACAATTGTGTGGCAACAATGTGTGAATATAGCCAGCCTCTAATGGTAAAAATGAATTAA///ATGTCAAAAAGAATTGAAAAAGACATAAAACCATATTTGAAGAGTCACCCCTGTCCCAAG
A_15_P168511|100003333	0.0142867	6.48521	down	leucine-rich repeats and calponin homology (CH) domain containing 4 [Source:ZFIN;Acc:ZDB-GENE-060503-749] [ENSDART00000148270]	ENSDART00000148270	100003333	XM_009303554	leucine-rich repeats and calponin homology (CH) domain containing 4	lrch4	GO:0016020|GO:0016021	XM_009303554	CTGCTCTTCTACTCTCTCCTTATGGCTTTGCTCTATCTGTTGTACTGCAACCTTATAGCA
A_15_P689631	0.00314364	6.423	down							GO:0001848|GO:0016021		TCAACATGTCTAAAAACATAAACGGACAAAACAAAGGCCCTACCTGCCCAGCGGACATCA
A_15_P677171,A_15_P624181|798701	0.017053	6.4019	down	AGENCOURT_17058821 NIH_ZGC_9 Danio rerio cDNA clone IMAGE:7071953 5', mRNA sequence [CK353409]///Danio rerio crystallin, gamma M2d16 (crygm2d16), mRNA [NM_001103134]	ENSDART00000146188	798701	CK353409///NM_001103134	crystallin, gamma M2d16	crygm2d16	GO:0008150|GO:0003674|GO:0005575	NM_001103134	GAGTATGCTGATTATATGTCTATGTTTGGTATTTACCTCTGCTTCATGTCCTGCCTTTTT///TGAGTATGAGGCGCATCATGCACTCCTGGTACTAGGATATGTTAATAAAATTGTTTCTGT
A_15_P400960|101883702	0.0114921	6.39671	down	tet methylcytosine dioxygenase 1 [Source:ZFIN;Acc:ZDB-GENE-090312-88] [ENSDART00000109642]	ENSDART00000109642	101883702	KC689999	tet methylcytosine dioxygenase 1	tet1	GO:0008270|GO:0003677	XM_005156709	ACTTGTTTAGATGAGAGACACAAGTTTCAGGTCCCTACCCGTCAGTCGCTAACAGTTTCA
A_15_P204666,A_15_P377355|393672	0.000950601	6.36792	down	regulating synaptic membrane exocytosis 2a [Source:ZFIN;Acc:ZDB-GENE-040426-1656] [ENSDART00000165058]	ENSDART00000165058	393672	BC059440	regulating synaptic membrane exocytosis 2a	rims2a	GO:0048786|GO:0017137|GO:0048791|GO:0017157|GO:0006886|GO:0046872	XM_009292613	TGTTCCTTGGGTCAAGCCATGCCAACAGACCCAGAAATGTACACGCAAAAACTAAACAAA///AGATGATCTGGACTTGTCCAACATGGTTATTGGCTGGTTTAAGCTGTTTCCCCCATCTTC
A_15_P108293|553371	0.0193286	6.31295	down	Danio rerio keratin type 1 c19e (krtt1c19e), mRNA [NM_001114342]	ENSDART00000151398	553371	NM_001114342	keratin type 1 c19e	krtt1c19e	GO:0005882|GO:0008150|GO:0005198	NM_001114342	TCCATGTCCGCAGCAGGATCAGGAGGTAACTTCGGCTTTGGAGGTGGATTTGGGTCTGCA
A_15_P543157|100034405	0.00938593	6.30241	down	Danio rerio calpain 3b (capn3b), mRNA [NM_001243321]	ENSDART00000136518	100034405	NM_001243321	calpain 3b	capn3b	GO:0005622|GO:0030163|GO:0043066|GO:0004198|GO:0016787|GO:0005509|GO:0045214|GO:0006508|GO:0008233|GO:0008234	NM_001243321	TTTCTTCCTTTATAATGCCTCCACAGCTCGCTCCAAGTCTTACGTCAACATACGTGAGGT
A_15_P170491|103283056	0.0130877	6.29351	down	Danio rerio tet methylcytosine dioxygenase 3 (tet3), mRNA [NM_001293563]	ENSDART00000137355	103283056	NM_001293563	tet methylcytosine dioxygenase 3	tet3		NM_001293563	GTCACAGTTTCACCTTACCCGTCCACACACCTCACTGGTCCTTACAGTCGATTTGTGTGA
A_15_P205771,A_15_P774451|553420	0.0171193	6.26469	down	Danio rerio major intrinsic protein of lens fiber b (mipb), mRNA [NM_001020520]	ENSDART00000023793	553420	NM_001020520	major intrinsic protein of lens fiber b	mipb	GO:0005215|GO:0016324|GO:0034220|GO:0016020|GO:0002088|GO:0015250|GO:0006810|GO:0005372|GO:0016021|GO:0015254	NM_001020520	TTTGAGGATAACATCCATGACTGGGCAAGTAAAGCAATATGAATCATATCTGAATGCAAA///AAAGAAGAAATGGACGTCTGGGTTCTGCTGCTCTGTCCATTGGATTCTCTGTTACTATGG
A_15_P110013|405790	0.00228171	6.16986	up	Danio rerio interferon, gamma 1-2 (ifng1-2), mRNA [NM_212864]	ENSDART00000134720	405790	NM_212864	interferon, gamma 1-2	ifng1-2	GO:0030097|GO:0006955|GO:0005133|GO:0005576|GO:0009615|GO:0042742	NM_212864	TAAAGAACGCAAGAGACGGCAGGCTAAAGCATCAAGAAGCAAAAGTCTAAATAGAGGTTG
A_15_P377160	0.00566394	6.15735	down	leucine rich repeat containing 66 [Source:ZFIN;Acc:ZDB-GENE-070705-240] [ENSDART00000142346]	ENSDART00000142346		XM_009294674				XM_009294674	TTGAACATATCCAACAATGCTCTGAGTTCTCTGGCTCCTCTCAGCTTTGGTCATGTGAAG
A_15_P664236,A_15_P741376,A_15_P120058,A_15_P666876,A_15_P747921,A_15_P342500|569084	0.00500404	6.12224	down	Danio rerio claudin i, mRNA (cDNA clone MGC:56243 IMAGE:5601526), complete cds. [BC046020]///Danio rerio claudin i (cldni), mRNA [NM_131768]	ENSDART00000076850///ENSDART00000130422	569084	BC046020///NM_131768	claudin i	cldni	GO:0030054|GO:0016020|GO:0005886|GO:0005198|GO:0016021|GO:0005923	NM_131768	CATTAGGTCATAATCATTTCCACTGTCTGCCTGTTCAATAAAACCGACTGATTCAAAAAA///TGTATAATTTCGTGCTTTCTTTGTGCATTAGGTCATAATCATTTCCACTGTCTGCCTGTT///CTTTTTGTGCATTAGGTCATAATCATTTCCACTGTCTGCCTGTTCAATAAAACCGACTGA///CGACTGATTCAGACATTTGTATGTGCGATCAATTGTTGACACATGAATAAAGCTTTGATA///TTGTGCATTAGGTCATAATCATTTCCACTGTCTGCCTGTTCAATAAAACCGACTGATTCA///AACAGCAGGAAACTTAGAGACTTTCTACAAAGAGCTGCAAATAAAGGATGGGCTCCGCTG
A_15_P414125	0.01712	6.11562	down	AGENCOURT_20194969 NIH_ZGC_14 Danio rerio cDNA clone IMAGE:7231789 5', mRNA sequence [CN018346]			CN018346					TGTAGGTTTTTGTCTCTCCAGCTGTGGTGCTGTGAGTTTTGTGGAAAGGAGAATGTTTTC
A_15_P109852|564300	0.00118871	6.10421	down	leucine rich repeat containing 58b [Source:ZFIN;Acc:ZDB-GENE-050309-29] [ENSDART00000092884]	ENSDART00000092884	564300	XM_680780	leucine rich repeat containing 58	lrrc58		XM_680780	GTGGATTTCTGTGGGAAGTATCGCCTTCCCCTGATGCACTACCTGTGCTCCCCAGAATGC
A_15_P700256|100332969	0.00490427	6.07764	down	Rep: Chromosome 2 SCAF14781, whole genome shotgun sequence - Tetraodon nigroviridis (Green puffer), partial (90%) [TC399097]	ENSDART00000109750	100332969	XM_003199163	ras-related protein Rap-2a	LOC100332969		XM_003199163	ATTCTGATTTTTAATTTCCATCCGGAGAGATGCGCGAGTATAAAGTGGTGGTCCTCGGGA
A_15_P237981	0.0157862	6.07413	down							GO:0016020		GGGAAGTTCAACCTGCAGAAGACCATGAGTATGCCCACCGGACCCTCCTCCAAGAGGTAA
A_15_P395955	0.00809792	6.06014	down	Rep: Chromosome undetermined SCAF8089, whole genome shotgun sequence - Tetraodon nigroviridis (Green puffer), partial (62%) [TC407638]								ATTTTTCACCTTAATAACTGGATTGTGTCCTGCAGCTCTGCGTCAGTGCAGTATCTGCCA
A_15_P164646|555737	0.000647787	6.00463	down	Danio rerio protein kinase C, zeta (prkcz), mRNA [NM_001030091]	ENSDART00000063592	555737	NM_001030091	protein kinase C, zeta	prkcz	GO:0035778|GO:0007097|GO:0060042|GO:0048699|GO:0005524|GO:0046872|GO:0005622|GO:0035556|GO:0090049|GO:0035845|GO:0016310|GO:0004672|GO:0000166|GO:0018105|GO:0004674|GO:0016301|GO:0006468|GO:0004697|GO:0016740	NM_001030091	GAGTTTGAGGGATTCGAGTACATTAATCCTCTGCTGCTCTCCACTGAAGAAACCGTATGA
A_15_P770806,A_15_P403695|557112	0.00174312	5.91931	down	si:ch211-225b10.4 [Source:ZFIN;Acc:ZDB-GENE-100318-3] [ENSDART00000153364]	ENSDART00000153364	557112	EH540991///BF158066	si:ch211-225b10.4	ccdc186		XM_009306762	GAGATCACTCACACGGACTTGACACTCACTATTCATTAAAGCAGCTAGAATATGGCGTTT///TTATAAATGGATTTAACGTAACCGTGCCAGCAGCTGAAGGAGATCATGGAGCCTTTGGAT
A_15_P260406	0.0038653	5.90405	down	trace amine associated receptor 20o [Source:ZFIN;Acc:ZDB-GENE-060414-4] [ENSDART00000137832]	ENSDART00000137832		XM_009305646				XM_009305646	ATGATTATTCTCTCTTTGGCTGTAACTGATCTGCTTGTTGGACTAGTCATGCCCGTGGAG
A_15_P149511|566474	0.00305756	5.8939	down	Danio rerio si:dkey-233p4.1 (si:dkey-233p4.1), mRNA [NM_001100023]	ENSDART00000061168	566474	NM_001100023	TBC1 domain family, member 32	tbc1d32	GO:0005929|GO:0005737|GO:0035082|GO:0060271|GO:0007275|GO:0042995	NM_001100023	ATTATGTAGAGATGTTGCTCAAGGCTGAGGTTCCTCTGGTTTTTTCTGCCTTCAGAATGT
A_15_P167586|100141367	0.0142656	5.84637	down	Danio rerio ceramide synthase 3b (cers3b), mRNA [NM_001114931]	ENSDART00000052792	100141367	NM_001114931	ceramide synthase 3b	cers3b	GO:0016020|GO:0005783|GO:0005634|GO:0050291|GO:0016021|GO:0046513|GO:0003677	NM_001114931	TATTATTTCTTTAACGCCATGCTTATGGTGCTGCTGTTTTTGCACGTGTTCTGGGCCTCC
A_15_P431555,A_15_P626621,A_15_P395660|664741	0.0143652	5.82865	down	Danio rerio inositol polyphosphate-4-phosphatase type I Aa (inpp4aa), mRNA [NM_001039973]///inositol polyphosphate-4-phosphatase, type Ia [Source:ZFIN;Acc:ZDB-GENE-060312-5] [ENSDART00000148047]	ENSDART00000135576///ENSDART00000148047///ENSDART00000092480	664741	NM_001039973///BC114330	inositol polyphosphate-4-phosphatase type I Aa	inpp4aa	GO:0008150|GO:0003674|GO:0005575	NM_001039973	CTGAAAGGAGAGAAGAAACTGGAGTTCATGCCCACAAATCTCCACGTTCAGAGAATGAGA///CCAGCATTTTTTAGTGTAGGTCATGTGTTTGGTCTTGTTTTGTTCTTGTATACAGCTTTT///TTATGACCAGTTTAAAGAAGTGCTGCCTGAAGACTGTTTGCCACGCTCTCGCAGTCAAAA
A_15_P133331,A_15_P162666|553415	0.00676926	5.82827	down	Danio rerio Rho-related BTB domain containing 2a (rhobtb2a), mRNA [NM_001099974]	ENSDART00000111587	553415	NM_001099974	Rho-related BTB domain containing 2a	rhobtb2a	GO:0005622|GO:0000166|GO:0007264|GO:0005525	NM_001099974	AAACAAGCATTGTTGCTCAGTTTGGTGTGAAGGATGTGTTTGACAACGCTATCCGTGCTG///AAATCAGAAACACTTTGAGAAGTATCGTTGGCCTCCTGTCTGGTTCCTGAAGGAGGAAGA
A_15_P393965	0.0177202	5.75446	down									TCACTTCTATATCAAATCTGAAAAATGTTCATTCCACCAGTGCTCCACCCAGTTTCTTAG
A_15_P199836|100003903	0.00285147	5.72518	down	Danio rerio RAP2A, member of RAS oncogene family b (rap2ab), mRNA [NM_001145705]	ENSDART00000058877	100003903	NM_001145705	RAP2A, member of RAS oncogene family b	rap2ab	GO:0007165|GO:0016020|GO:0000166|GO:0007264|GO:0005525	NM_001145705	GACTACGCTTCTCAGCCGGATAAAGAAGACCCGTGCTGCTCCTCCTGCAATATACAATAA
A_15_P130111,A_15_P221111|561703	0.0149566	5.72412	down	RPTOR independent companion of MTOR, complex 2 a [Source:ZFIN;Acc:ZDB-GENE-060526-49] [ENSDART00000157765]	ENSDART00000157765	561703	XM_009301197	RPTOR independent companion of MTOR, complex 2 a	rictora	GO:0031929|GO:0051897|GO:0042325|GO:0031532|GO:0030950|GO:0032956|GO:0030010|GO:0031932|GO:0008047	XM_009301197	AATCACAATGATCTGTCTGATGGTTTCTCTCAGTGGCACAGTCAGCCATCCCATAATCAC///TGTATTTCAGTGTCTGTTGAACTTGTGCTCGATGAAGAACCAGGATCATCTGCTGAAGCT
A_15_P246167,A_15_P683416,A_15_P438150|558923	0.00599212	5.71035	down	partner and localizer of BRCA2 [Source:ZFIN;Acc:ZDB-GENE-090313-43] [ENSDART00000113013]///partner and localizer of BRCA2 [Source:ZFIN;Acc:ZDB-GENE-090313-43] [ENSDART00000142132]	ENSDART00000113013///ENSDART00000142132	558923	FJ032295///XM_001919731	partner and localizer of BRCA2	palb2		XM_001919731	TTCAGACTATATGCCTGGGGAAGACTTTAACCATGACCAACTGTATGAAGGGATATTCCT///GAGAAAACCCCTGCCTTCCAATTGCAACTAGCTGAGATTACATCTACACCGTCTTTGTAC///ACAGAAACATCTAAGATTGTTCTGCTGTTGAGAAAACCCCTGCCTTCCAATTGCAACTAG
A_15_P759971	0.00222894	5.70898	down	PREDICTED: Danio rerio transposon TX1 uncharacterized 149 kDa protein-like (LOC100538244), partial miscRNA [XR_117760]			XR_117760					ATGGATGATCTTCCTTCTTTTGACTTGATGTGGTGTTATGCCGGTGCTCTGTGTGAGATT
A_15_P102358|550249	0.0172371	5.69212	down	Danio rerio troponin I type 2b (skeletal, fast), tandem duplicate 1 (tnni2b.1), transcript variant 2, mRNA [NM_001017587]	ENSDART00000144750	550249	NM_001017587	troponin I type 2b (skeletal, fast), tandem duplicate 1	tnni2b.1	GO:0003674|GO:0005861|GO:0003009|GO:0060048	NM_001017587	AGATGTTCGAGTCTGAGGCTTAAATCTGCTGCTTTTCAATCATTTGTATTAGGTTGTCTT
A_15_P189366	0.0149828	5.6856	down	tumor necrosis factor receptor superfamily, member 14 [Source:HGNC Symbol;Acc:HGNC:11912] [ENSDART00000138303]	ENSDART00000138303		XM_001338188				XM_001338188	TGGAACTGCAGTTGGTGTTGGTGTTCTGCTGACTGCTGCAGGATTCACAACATTTTTCAT
A_15_P502917|566591	0.00299065	5.68543	down	Danio rerio furin (paired basic amino acid cleaving enzyme) b (furinb), mRNA [NM_001045109]	ENSDART00000131748	566591	NM_001045109	furin (paired basic amino acid cleaving enzyme) b	furinb	GO:0016787|GO:0016020|GO:0004252|GO:0051216|GO:0016485|GO:0006508|GO:0008236|GO:0008233|GO:0016021|GO:0005615	NM_001045109	ATGTACTTTTTATTTTGTGTCGTGAGCGGAGTTCAGTCCGGTGCTGTTGTCTGAAATGTG
A_15_P571632|100124596	0.0100994	5.68228	down	Danio rerio zgc:171929 (zgc:171929), mRNA [NM_001102623]	ENSDART00000169455	100124596	NM_001102623	zgc:171929	zgc:171929	GO:0003700|GO:0006366|GO:0000981|GO:0005634|GO:0003676|GO:0046872|GO:0006351	NM_001102623	TACCGAAAACACATGCTGGAGGGCCCCGGACCCCATAACATCAGCCCCTACATGCTGTAT
A_15_P241361|570350	0.0113207	5.6739	down	SH2 domain containing 2A [Source:HGNC Symbol;Acc:HGNC:10821] [ENSDART00000127362]	ENSDART00000127362	570350	DY551192	si:ch73-109i22.2	si:ch73-109i22.2		XM_693824	GATGCTTCCTCCAACTCCATTTATGAACAGATTCCAGAAAGATCTAGACCACCTCTGCAG
A_15_P192741|562236	0.00436536	5.66493	down	Danio rerio RNA binding motif protein 24b (rbm24b), mRNA [NM_001039925]		562236	NM_001039925	RNA binding motif protein 24b	rbm24b	GO:0006397|GO:0003229|GO:0001947|GO:0000166|GO:0007519|GO:0001756|GO:0003228|GO:0005575|GO:0072358|GO:0048702|GO:0003676	NM_001039925	GCGATTTTTAAACCACACTGAACTGAACTTAAACACTGAAAACTGAACTACACTGTTTCA
A_15_P696471	0.00750733	5.62169	down									GTTTTCATCCTCATTTTTGTGCTCGCTGTAGTCTTCATATCCAAGAGACAACACAGGTGA
A_15_P704906	0.00951862	5.60276	down	FDR306-P00035-DEPE-R_H05 FDR306 Danio rerio cDNA clone FDR306-P00035-BR_H05 3', mRNA sequence [EH608641]			EH608641					TGTTGATTAATCTTCATCTGAAGACTCCTCAGCCTCCTCCAGCCACTGAATGAACTTTAG
A_15_P137631|571286	0.00581417	5.6015	down	si:ch211-274k16.9 [Source:ZFIN;Acc:ZDB-GENE-110408-30] [ENSDART00000149877]	ENSDART00000149877	571286	XM_694861	si:ch211-274k16.9	si:ch211-274k16.9	GO:0016020|GO:0009986|GO:0005102|GO:0016021	XM_694861	GCAGGAATAGTTGTTTCTGTTCTGCTGGTTGTTGCTTTGGTTGTTGCTGCTGTGATTTAC
A_15_P158081|564385	0.0173745	5.58758	down	eva-1 homolog C (C. elegans) [Source:ZFIN;Acc:ZDB-GENE-091204-329] [ENSDART00000108658]	ENSDART00000108658	564385	XM_009305504	eva-1 homolog C (C. elegans)	eva1c	GO:0016020|GO:0030246|GO:0016021	XM_009305504	GTGGATCAGAAACATTTCAAAGACCCCTGCCCTCCTGGAACAAAAAAGTATATCACCATC
A_15_P115035	0.0135902	5.58446	down	si:dkey-7i4.20 [Source:ZFIN;Acc:ZDB-GENE-050809-13] [ENSDART00000154918]	ENSDART00000154918		XM_009291393				XM_009291393	GAAAAGCCCCACGCCTGCCTGTACTGTGAAAAGAGTTTCATTAGTAAACAAAGCCTTACA
A_15_P200577,A_15_P497682|100000935	0.0147917	5.52622	down	Danio rerio carboxypeptidase B2 (plasma) (cpb2), mRNA [NM_001020703]	ENSDART00000054059	100000935	NM_001020703	carboxypeptidase B2 (plasma)	cpb2	GO:0006508|GO:0004180|GO:0008270|GO:0042730|GO:0005615|GO:0004181	NM_001020703	ATAAGGACACAGTCAAGCTGTACCTCTCCATTCACTCCTATTCTCAGATGCTCTTGTTTC///GATCGCTCCAGCCTTTTGCATGTGGTTTGTCAATTATGCACTAGCATTTTACAACCAGAA
A_15_P136226|570651	0.0131488	5.52278	down	synaptic vesicle glycoprotein 2 [Source:ZFIN;Acc:ZDB-GENE-000607-80] [ENSDART00000170717]	ENSDART00000170717	570651	BC133953	synaptic vesicle glycoprotein 2B	LOC570651		XM_009297766	GAAGACTAAAACTCAGAGTCTGATCGTGTCCTGTGTGTTCAGTGGTGTTTCTGTCATCTC
A_15_P110298,A_15_P110486|403130	0.0195153	5.5204	down	Danio rerio hyaluronan synthase 1 (has1), mRNA [NM_001164030]	ENSDART00000154004	403130	NM_001164030	hyaluronan synthase 1	has1	GO:0085029|GO:0016020|GO:0005887|GO:0030213|GO:0050501|GO:0016021|GO:0007155|GO:0045226	NM_001164030	CTGCCTCCTACGACAAGATATAGTGATGCTGTTCATGTCCTTATACTCTGCCCTCTACAT///GGATATTTCCCTTTTTTGTCACGGCCACCATCATCAAGCTCTTTTGGACAGGCACTCTAT
A_15_P763186	0.0124519	5.51837	down	AGENCOURT_89021959 NIH_ZGC_27 Danio rerio cDNA clone IMAGE:8787171 5', mRNA sequence [EE697824]			EE697824				XM_003199676	TATCCCAACAGGAACTTCCTGGCTCTGCTGCTGGACCTGGACCTGCAGAGGAAGAGGAAA
A_15_P148166|405875	0.00682537	5.47869	down	Danio rerio zgc:85932 (zgc:85932), mRNA [NM_212939]	ENSDART00000161011	405875	NM_212939	zgc:85932	zgc:85932	GO:0005622|GO:0043066|GO:0004198|GO:0016787|GO:0005509|GO:0006508|GO:0008233|GO:0008234	NM_212939	TTTGACAAAAACAAGAACCAGGCGCTGGATTATCTAGAAATCTCCCCCGCTCTTTCAGCA
A_15_P397975	0.0185669	5.47511	down									AGAAAAATCCCCCTCCATTCCAGCAGACCAAGCCACTGATGATGATCAAGAAGAGATCAT
A_15_P141736|567832	0.000483431	5.47377	down	Danio rerio exocyst complex component 3-like 1 (exoc3l1), mRNA [NM_001099422]	ENSDART00000103957	567832	NM_001099422	exocyst complex component 3-like 1	exoc3l1	GO:0030133|GO:0000145|GO:0051601|GO:0000149|GO:0031410|GO:0006887	NM_001099422	TATATTCACAGAAATCCTGGTGCCCTCTTCTAGCATACCATTTTGTCTGCCTACTGCAAA
A_15_P157671|100538001	0.0135678	5.47118	down	G protein-coupled receptor 75 [Source:ZFIN;Acc:ZDB-GENE-100316-3] [ENSDART00000162336]	ENSDART00000162336	100538001	XM_009307493	G protein-coupled receptor 75	gpr75	GO:0016020|GO:0007186|GO:0005887|GO:0004930|GO:0016021|GO:0007166	XM_009307493	TTGAGCTCTGTGGGTTCGCCCTGATCTTCCTAAAGTCTGGAATCAACCCGTTTGTTTATT
A_15_P432160	0.014671	5.46929	down	Rep: Chromosome undetermined scaffold_139, whole genome shotgun sequence - Paramecium tetraurelia, partial (5%) [TC380719]			XM_003198196				XM_003198196	ATGCCCTAAAAATGAATCTTGATGCCCAAAAGTCCAACCCTGATGCCCAAGAATCCAATC
A_15_P492337|564822	0.000168083	5.44425	down	RAS p21 protein activator (GTPase activating protein) 1b [Source:ZFIN;Acc:ZDB-GENE-090311-50] [ENSDART00000141685]	ENSDART00000141685	564822	DR715770	RAS p21 protein activator (GTPase activating protein) 1b	rasa1b	GO:0043547|GO:0046580|GO:0007165|GO:0005737|GO:0031235|GO:0043087|GO:0005096	XM_009305687	ATATTTAACATCATTGCTGATCCTCCGTCTCCTGTCGCTTCACGGACTCTCACTTTAGTG
A_15_P474280,A_15_P131131|569250	0.00482201	5.44072	down	Danio rerio euchromatic histone-lysine N-methyltransferase 2 (ehmt2), mRNA [NM_001113615]	ENSDART00000168138	569250	NM_001113615	euchromatic histone-lysine N-methyltransferase 2	ehmt2	GO:0051570|GO:0005694|GO:0031017|GO:0008168|GO:0034968|GO:0008270|GO:0005634|GO:0032259|GO:0016740|GO:0022008|GO:0018024	NM_001113615	TCACTGCTGTCCCGGATGCGGATACTTCTGTCTCTCTGGAACGTTTCTGGAATGTTGTCC///ATCTGATGCTGAAGCAGACGTGAGAGAGGACGATTCATATCTCTTTGACCTGGACAACAA
A_15_P262196,A_15_P630831|550569	0.0114506	5.43124	down	Danio rerio myosin, light chain 10, regulatory (myl10), mRNA [NM_001017871]	ENSDART00000050205	550569	NM_001017871	myosin, light chain 10, regulatory	myl10	GO:0005509	NM_001017871	TCTGTGTTTGTTCATGTCCATTGTGTTCCAGTGTGTTGCGTTCCTCTTAAGCTCTGTACC///ACCAGATGTTCACAAACTTCCCCTTGGATGTGGCTGGTAACCTGGATTACAAAAACCTGT
A_15_P182866|100001286	0.00274646	5.41921	up	si:dkey-267n13.1 [Source:ZFIN;Acc:ZDB-GENE-141211-35] [ENSDART00000162304]	ENSDART00000162304	100001286	XM_001337464	si:dkey-267n13.1	si:dkey-267n13.1		XM_002665584	TACTAACAGAAAAGGTTTGTCATTCACCGTTGGTATCAATGACCGCGCCGATTGGTCAAG
A_15_P196246,A_15_P659746|324416	0.00662273	5.41267	down	Danio rerio dihydropyrimidinase-like 5a (dpysl5a), mRNA [NM_001018149]	ENSDART00000145236	324416	NM_001018149	dihydropyrimidinase-like 5a	dpysl5a	GO:0008017|GO:0005737|GO:0016810|GO:0016787|GO:0007411|GO:0007399	NM_001018149	TGTGACACAAGCGGTAGAATGGCGAGAACGTTTCTGTTGGTGCTGAATATCCATGTATTT///TTTGTCTGGTGCCCAAATTGATGATAACGTTCCAAAGAGAGCTTCTGCAAGGATTCTGGC
A_15_P285497,A_15_P108724|79376	0.002484	5.39893	down	Danio rerio gdnf family receptor alpha 1a (gfra1a), mRNA [NM_131730]	ENSDART00000058415///ENSDART00000167916	79376	NM_131730	gdnf family receptor alpha 1a	gfra1a	GO:0004872|GO:0048484	NM_131730	TTTCTTCACTAACTGTCAGCCTGAGCCCCTCTCTCTGTCAGGTTGTTTGAAGGAGAATTA///TCGGCAGATGACTCTATCAGGCCTTAGCTCTCAGCTGCTCCTACTGGCTACCTCCTTACA
A_15_P759021	0.0115599	5.39492	down									TTACATTGCAGTCAGTCATGTCCAGTGTTGATAGCTCTTTGTTTGTGCCTGCCCAAGCAA
A_15_P403635	0.0139233	5.38048	down	transmembrane and coiled-coil domains 3 [Source:ZFIN;Acc:ZDB-GENE-071030-1] [ENSDART00000109529]	ENSDART00000109529		AW174599				XM_009305226	TATGAGCTGACCATCCTGCTGGTGCTGACTTTCTCTCTGGTCATCATGAAGTTCATGATA
A_15_P445085	0.0112173	5.36043	down	ATPase type 13A3 [Source:HGNC Symbol;Acc:HGNC:24113] [ENSDART00000111702]	ENSDART00000111702		XM_009306173				XM_009306173	TTTCTGTACAGGTGGTTTTCTTTTCCTACTGCTCTACTGGATGCCTGAGTGGTGTGTGAA
A_15_P731041,A_15_P657596|556728	0.0147438	5.34863	down	Danio rerio interleukin 20 receptor, alpha (il20ra), mRNA [NM_001079676]///interleukin 20 receptor, alpha [Source:ZFIN;Acc:ZDB-GENE-040724-249] [ENSDART00000108687]	ENSDART00000043626///ENSDART00000108687	556728	NM_001079676///BC129396	interleukin 20 receptor, alpha	il20ra	GO:0042015|GO:0004896|GO:0016020|GO:0005886|GO:0016021	NM_001079676	GACCTTCAGCTTCAGTATTACACATCATTTACTGAAAAAAGACGTCCAAAACCTGAAGCG///ATGCCTGAGAGCTGGTTTACAGTCTTCATGTGTGTGCTGGGTGTTAATGTGTAAACTGCT
A_15_P200121|793783	0.0138917	5.34047	down	Danio rerio ankyrin repeat domain 37 (ankrd37), mRNA [NM_001145614]	ENSDART00000103236	793783	NM_001145614	ankyrin repeat domain 37	ankrd37		NM_001145614	ACTTGAAGAAAGCTTCATCATCATCCTCGTCATCCCTCAGTGAACAGCATGTGTTGACCA
A_15_P100995	0.0163963	5.32885	down	CT613018 ZF_mu Danio rerio cDNA clone ZF_mu_73e19 3', mRNA sequence [CT613018]			CT613018					GACACATAGATTCTGCTCATCTCTCTCTTTCAAGCTTAAAACAATCTTAAATGCCGAATA
A_15_P755946,A_15_P628476,A_15_P718866|794975	0.00323524	5.31585	down	Danio rerio attractin (atrn), mRNA [NM_001145615]	ENSDART00000089528	794975	NM_001145615	attractin	atrn	GO:0016020|GO:0016021	NM_001145615	AATTCGTCCTCAAAGAGATGCACAACCGATCATTGCAGTCTAAAGCAGTGATCACTCCGT///ATGGATTTGGTTCAGTTCTTTGTCACGTTCTTCAGCTGTTTCCTGTCTTTGCTTCTGGTG///CTCTGATGGACCAGGAAACTACAAATACAAGACCAAGTGCACATGGCTCGTTGAGGGACA
A_15_P690176	0.00424437	5.3141	down	AL917734 PJR-Z1+Z2 Danio rerio cDNA clone 037-B04-2, mRNA sequence [AL917734]			AL917734					AACGAACCTGGCACCATTTTATTACTATTAGAGTGGCTGGGTGGGACTCCAAATGATGTG
A_15_P119492|114378	0.0106592	5.25781	down	Danio rerio ephrin-B3b (efnb3b), mRNA [NM_131806]	ENSDART00000062003	114378	NM_131806	ephrin-B3b	efnb3b	GO:0048013|GO:0046875|GO:0016020|GO:0005886|GO:0007411|GO:0021654|GO:0016021	NM_131806	GTCTACATCGTACAGGAGATGCCTCCTCAGAGTCCCGCCAACATCTATTATAAAGTATGA
A_15_P729291	0.00857787	5.23626	down	AGENCOURT_21410439 NIH_ZGC_5 Danio rerio cDNA clone IMAGE:7239160 5', mRNA sequence [CN177272]	ENSDART00000125714		CN177272				XM_001923874	AAGACATCAGCTATTTTTCATGTGAGCCTGACCTGAATGCCACCGTTGACCATTCCTCAT
A_15_P378345|568338	1.61344e-05	5.22893	down	solute carrier family 5 (sodium/myo-inositol cotransporter), member 3b [Source:ZFIN;Acc:ZDB-GENE-070912-43] [ENSDART00000131742]	ENSDART00000131742	568338	XM_691663	sodium/myo-inositol cotransporter-like	LOC568338		XM_005167791	ATATGCCTGGTTCTGATCTGTCTGCTGGGTATTTTCATGTTTGTGTACTTCTCATTGTAA
A_15_P742041,A_15_P309416|553337	0.00631294	5.20751	down	laminin, beta 2-like [Source:ZFIN;Acc:ZDB-GENE-030131-4205] [ENSDART00000130856]	ENSDART00000130856	553337		laminin, beta 2-like	lamb2l			GTGACCCCTGATTAACAAAGGCACTAAGCCGAAAATAAAATGAATGAATGAATGTTTTTG
A_15_P106593,A_15_P374027|567751	0.009154	5.18584	down	Danio rerio early B-cell factor 3a (ebf3a), mRNA [NM_001080602]	ENSDART00000167324	567751	NM_001080602	early B-cell factor 3a	ebf3a	GO:0006355|GO:0001077|GO:0046983|GO:0007275|GO:0005634|GO:0003677|GO:0046872|GO:0006351	NM_001080602	TGGTGGTCCCCCCATGTAAATTGCACTCCCTTCCATTGTAAAGCAGCAGTCTCTTCGCTG///CCAGATCCCGTCCCTTGCCAACACAGCCTCTCACGGTGGAATGATGGGAGTCAACTCATT
A_15_P664756,A_15_P212341|563766	0.00341802	5.1733	down	Danio rerio neuropeptide B (npb), mRNA [NM_001127369]	ENSDART00000113930	563766	NM_001127369	neuropeptide B	npb	GO:0001664|GO:0007186	NM_001127369	CACCCGCCCTTCTCCTGTATCTACCTACAGATGTATTAAATGTTCATAAAAAGAGTTATG
A_15_P115287|327415	0.00260971	5.1651	down	Danio rerio potassium voltage-gated channel, Shal-related subfamily, member 3 (kcnd3), mRNA [NM_199802]	ENSDART00000078533	327415	NM_199802	potassium voltage-gated channel, Shal-related subfamily, member 3	kcnd3	GO:0005251|GO:0005250|GO:0005244|GO:0005267|GO:0055085|GO:0016020|GO:0005249|GO:0008076|GO:0006810|GO:0051260|GO:0034765|GO:0016021|GO:0005216|GO:0006813|GO:0071805|GO:0006811	NM_199802	AGAGTTTCCTTCTTCTTTAAGCCACTGTCTCTCCCTGAGTCCAAAACGTTTAGCCGACTT
A_15_P271441|100134973	0.0157973	5.14654	down	Danio rerio interleukin 7 receptor (il7r), mRNA [NM_001113507]	ENSDART00000137959	100134973	NM_001113507	interleukin 7 receptor	il7r	GO:0033077|GO:0004896|GO:0016020|GO:0016021	NM_001113507	AGTGGAGTTCAGATGCCAATTTCACTATAAAAACAAAAAATCACGCCCCCATCCCAACAC
A_15_P755661|553952	0.00252054	5.14514	down	Danio rerio UDP glucuronosyltransferase 2 family, polypeptide A2 (ugt2a2), mRNA [NM_001020470]	ENSDART00000127782	553952	NM_001020470	UDP glucuronosyltransferase 2 family, polypeptide A2	ugt2a2	GO:0016758|GO:0016020|GO:0016757|GO:0008152|GO:0015020|GO:0016021|GO:0016740	NM_001020470	TGAATAGAAACCACACAGTAACAGTTCTGGTGTGCTCGGCCTCTCCAACAATCAACTTCA
A_15_P131401|566471	0.01515	5.13777	down	Danio rerio polymeric immunoglobulin receptor (pigr), mRNA [NM_001302250]	ENSDART00000165568	566471	NM_001302250	polymeric immunoglobulin receptor	pigr	GO:0016020|GO:0016021	NM_001302250	AAATGAATCTTACAGTCGTCCAGTTTGGGAGTCTCCTCTTGTGATGTGTGGAGTCGTTCT
A_15_P683586	0.0154576	5.13682	down									ACCTTCCTGTCCTGTCTGTCCACCAGAGACTTCAGCTGTGACACCTTCAGGATACTGTGA
A_15_P467190	0.0115511	5.13029	down	chromosome 19 open reading frame 25 [Source:HGNC Symbol;Acc:HGNC:26711] [ENSDART00000161041]	ENSDART00000161041		BC150224				XM_009305821	CCGTGCAGAAATCCTTTATTTTAAAATAAGTGTAAATGTGTAAAAGCCCAGTGCACCAGG
A_15_P631266,A_15_P645921|100148449	0.00446502	5.12957	down	Danio rerio nitric oxide synthase trafficking (nostrin), mRNA [NM_001113604]	ENSDART00000113855	100148449	NM_001113604	nitric oxide synthase trafficking	nostrin	GO:0072011|GO:0051489|GO:0072015|GO:0097205|GO:0002040|GO:0001944	NM_001113604	GTAGATTGTCGAGAAAAAATGTGGCTTAAAGGGGCTAATGATTTTGTCCCTAAAATGATT///CCTTCCACATATGTTGAAGAGCTGCCTGTTTTTACTGCCATGAAGTCGTCTGATGCCTAA
A_15_P165641|100006328	0.0178388	5.08539	down	solute carrier family 13 (sodium-dependent citrate transporter), member 5b [Source:ZFIN;Acc:ZDB-GENE-130530-605] [ENSDART00000058514]	ENSDART00000058514	100006328	XM_001345074	solute carrier family 13 (sodium-dependent citrate transporter), member 5b	slc13a5b	GO:0015746|GO:0005215|GO:0015141|GO:0016020|GO:0005887|GO:0035674|GO:0015137|GO:0017153|GO:0016021|GO:0006814|GO:0055085	XM_001345074	GGAAAAGCCATGTTCAACTTAGACTCTTTCCCTGCATGGGCCAACCAAACAGTAATATGA
A_15_P291283	0.0159886	5.04153	down	gamma-aminobutyric acid (GABA) A receptor, beta 2 [Source:HGNC Symbol;Acc:HGNC:4082] [ENSDART00000170362]	ENSDART00000170362		BC142872				XM_009302538	ATGTTGTGTTTTCTACAGGTTCATACCCTCGCCTCTCCCTGAGCTTCAAGCTTAAGAGAA
A_15_P163196|393587	0.0199318	5.0248	down	Danio rerio leucine rich repeat and fibronectin type III domain containing 1 (lrfn1), mRNA [NM_200615]	ENSDART00000171658	393587	NM_200615	leucine rich repeat and fibronectin type III domain containing 1	lrfn1	GO:0030054|GO:0016020|GO:0045202|GO:0016021|GO:0007409	NM_200615	CACTGCAAGGCCCTGGTGCTCCTCAAAATGGTTCTGCCCATATTACACTTACTTTTTTAG
A_15_P735191,A_15_P177036|567058	0.00590998	5.02442	down	RNA binding motif protein 6 [Source:ZFIN;Acc:ZDB-GENE-050309-79] [ENSDART00000097273]	ENSDART00000097273	567058	BC098870	RNA-binding protein 6	LOC567058		XM_005166119	ACATTGATGGATATAGTATGGACTTGCCTCCCAGAGACAGACCAATGATGGATTTTAACA///TGAAGTTCCTGCTCCTGTGACTCCTGTTGCTGAGGTTATAGCTGTACCCATTAAAGAAGA
A_15_P113434	0.0130876	5.02407	down	Rep: Chromobox protein homolog 6. - Canis familiaris, partial (29%) [TC401373]			XM_005171614				XM_005171614	CAGTTTCAGCTATCTGGTGCTCATGCCAGCTTTGGTTGGGCTTGGATGTGGTCAAGCTGT
A_15_P161096|260440	0.00680628	5.01658	down	Danio rerio ATPase, Ca++ transporting, cardiac muscle, fast twitch 1 (atp2a1), mRNA [NM_001007029]	ENSDART00000043932	260440	NM_001007029	ATPase, Ca++ transporting, cardiac muscle, fast twitch 1	atp2a1	GO:0048471|GO:0006942|GO:0046872|GO:0006937|GO:0000166|GO:0045988|GO:0006810|GO:0006816|GO:0006811|GO:0005793|GO:0005509|GO:0006874|GO:0033017|GO:0005524|GO:0009612|GO:0005388|GO:0016529|GO:0045932|GO:0016020|GO:0016787|GO:0005887|GO:0031448|GO:0005789|GO:0016021|GO:0031673|GO:0031674	NM_001007029	TTGTACTGAAGCTTTCCTTCCCAGTCATCCTCATTGACGAAGCTCTGAAATTTGTTGCCC
A_15_P679581|798613	0.0172848	5.00867	down	AL918922 PJR-Z1+Z2 Danio rerio cDNA clone 055-E09-2, mRNA sequence [AL918922]		798613	AL918922	ghrelin/obestatin prepropeptide	ghrl	GO:0007507|GO:0005179|GO:0016608|GO:0005576|GO:0032095|GO:0043009		TCATAAACCGATCGTCTTCTTTGATCACTGGTATCTCTGGATCAGCAGCTTCTCTTCTGC
A_15_P632496,A_15_P130596|100000160	0.0183669	4.96789	down	Danio rerio fibroblast growth factor receptor 4 (fgfr4), mRNA [NM_131430]	ENSDART00000100286	100000160	NM_131430	fibroblast growth factor receptor 4	fgfr4	GO:0005515|GO:0005007|GO:0008284|GO:0005886|GO:0005783|GO:0005524|GO:0016310|GO:0004672|GO:0016020|GO:0000166|GO:0016301|GO:0008543|GO:0006468|GO:0016021|GO:0004713|GO:0004714|GO:0016740|GO:0005768	NM_131430	TTCAAATGGTGAATCCTCCATTGTCTGGCTGTAACCTTTCAACCACCCCAGTTTGTTTGC///TGACATCATCATCTATGCTTCTGGCTTTTTGGCACTGGTGATGGCCATTGTGATTGTGGT
A_15_P240206|567750	0.00451759	4.94246	down	F-box protein 33 [Source:HGNC Symbol;Acc:HGNC:19833] [ENSDART00000115208]	ENSDART00000115208	567750	XM_691051	F-box protein 33	fbxo33		XM_691051	GTGCTTGGTGATCTTTCACTAAATGGGCCCTTCTCATTTTATTTCCTCCCCCTTTCATTA
A_15_P263081|195823	0.0102705	4.93618	down	Danio rerio nascent polypeptide-associated complex alpha subunit (naca), transcript variant 1, mRNA [NM_001193352]	ENSDART00000132187	195823	NM_001193352	nascent polypeptide-associated complex alpha subunit	naca	GO:0005737|GO:0030239|GO:0006810|GO:0005634|GO:0015031	NM_001193352	TATCAAATCTGAGCCTGTTTCTGCCCCTCTAATTGAGGCTGCTCCTACACCTAAAGTCAA
A_15_P169841,A_15_P719731|492331	0.00280751	4.92313	down	Danio rerio angiotensin I converting enzyme 2 (ace2), mRNA [NM_001007297]	ENSDART00000003712	492331	NM_001007297	angiotensin I converting enzyme 2	ace2	GO:0016787|GO:0016020|GO:0008241|GO:0006508|GO:0004180|GO:0008233|GO:0016021|GO:0046872|GO:0008237	NM_001007297	TAGTAATGGGAGTGACTGTCCTTGCGGGGATCTACCTCGTTACCACAGGGATATTAAATA///AAGAGGAAAAAATCACAATTTGGCTGGTGGTGTTTGGGGTAGTAATGGGAGTGACTGTCC
A_15_P367445,A_15_P110108|404602	0.0183403	4.91403	down	Danio rerio paired-like homeobox 2a (phox2a), mRNA [NM_207070]	ENSDART00000002384	404602	NM_207070	paired-like homeobox 2a	phox2a	GO:0043565|GO:0006355|GO:0021703|GO:0048666|GO:0007420|GO:0005634|GO:0003358|GO:0003677	NM_207070	GCCGGGGTCCTGTCCAGCTTCCACAGGAAAAACAACACCATCAAGAGCAACCTCTTCTAG///TTTTTTATGTTTTCTGGCTCCAGTGCACGCCATTGTGTTTCCTGAATGACCTGCTGTATA
A_15_P408475	0.0043035	4.90462	down	ankyrin 1, erythrocytic b [Source:ZFIN;Acc:ZDB-GENE-091113-6] [ENSDART00000065998]	ENSDART00000065998		XM_009295383				XM_009295383	ACAACCTCGTAGCTTCAGCTTCCAGGCCTTCAGAGACAACCGGCTGCCCGTCTCTGTAAA
A_15_P491362|101883748	0.00532878	4.87832	down	PREDICTED: Danio rerio thyrotropin-releasing hormone receptor-like (LOC565695), mRNA [XM_688966]	ENSDART00000158647	101883748	XM_688966	thyrotropin-releasing hormone receptor-like	LOC101883748		XM_009302570	TATATTTTATGGACTTCACACTGTTTTATGTGGTTCCTCTGCTCGTGGCTTTGGTTCTGT
A_15_P141531|558055	0.0175438	4.86571	down	Danio rerio dystrophin related protein 2 (drp2), mRNA [NM_001080567]	ENSDART00000170042	558055	NM_001080567	dystrophin related protein 2	drp2	GO:0008270	NM_001080567	AACTGTTCCTTTTTCACTGACAGCCTCTCGCCGGATGAAAGTTTGGATGAAGATCAGTAC
A_15_P491857|100002406	5.24393e-05	4.85236	down	solute carrier family 46, member 2 [Source:HGNC Symbol;Acc:HGNC:16055] [ENSDART00000108595]	ENSDART00000108595	100002406	XM_001921427	thymic stromal cotransporter homolog	LOC100002406		XM_001921427	TTGTGACCACAACTCCAATGTACTTTTTGGCTCGCTCTGTCACTCTGTTTGCTCTGATTC
A_15_P121215,A_15_P189486|798635	0.0154015	4.84302	down	Danio rerio solute carrier family 6 (neutral amino acid transporter), member 17 (slc6a17), mRNA [NM_001256724]	ENSDART00000156570///ENSDART00000099607	798635	NM_001256724	solute carrier family 6 (neutral amino acid transporter), member 17	slc6a17	GO:0015816|GO:0015820|GO:0016020|GO:0015171|GO:0005887|GO:0005328|GO:0015824|GO:0006836|GO:0006810|GO:0016021|GO:0032328|GO:0015293	NM_001256724	TCCTAGTGTTGCTTACACCTTAACCCAAAGACAAGAGAAGACACTGAGATCCTGCCGTAT///ATAGTCATGTGCTTTGCTCTGATCATTGTGGCCATGCTTCCTCTCCCACTGGTCTTTATT
A_15_P175276,A_15_P631856|557649	0.012879	4.82629	down	Danio rerio discoidin, CUB and LCCL domain containing 2 (dcbld2), mRNA [NM_001080171]	ENSDART00000089582	557649	NM_001080171	discoidin, CUB and LCCL domain containing 2	dcbld2	GO:0070527|GO:0003674|GO:0016020|GO:0016021	NM_001080171	TTCAGTAAATTCTGTCCTGCTGGATGCCTGATTGATTTCGGAGAGGTTTCGGGAACCATA
A_15_P257246	0.0186772	4.81837	down	Rep: Chromosome 18 SCAF14786, whole genome shotgun sequence - Tetraodon nigroviridis (Green puffer), partial (60%) [TC411162]	ENSDART00000158443		XM_685411				XM_685411	CGTTTGATGAGGCTCAGCTCCGCATCTTCACCCTGATGGCCAAAGACTCGTTCCCTCGAT
A_15_P178876|100330224	0.00714251	4.76382	up	fatty acid binding protein 1b, liver, tandem duplicate 2 [Source:ZFIN;Acc:ZDB-GENE-100318-6] [ENSDART00000172414]	ENSDART00000172414	100330224	BC150401	fatty acid binding protein 1b, liver, tandem duplicate 2	fabp1b.2	GO:0005215|GO:0006810|GO:0008289	XM_002663048	GAGAAGACGAATGCTGATAAAGTCTGAAGTCTTGATTTCTCCTGAGAAAAATACAGAAAT
A_15_P712621	0.0113856	4.75369	down	Rep: Chromosome undetermined SCAF7131, whole genome shotgun sequence - Tetraodon nigroviridis (Green puffer), partial (24%) [TC427487]								CTTCGTCTGTGCTTCTGTCAGGTTGTGTTTTATCGTGCTTTTGTAGTGGGGAATTTCCTC
A_15_P490587,A_15_P623051|793349	0.0157256	4.75226	down	Danio rerio phosphatidylinositol 4-kinase, catalytic, alpha b (pi4kab), mRNA [NM_001113342]	ENSDART00000140077///ENSDART00000091235	793349	NM_001113342	phosphatidylinositol 4-kinase, catalytic, alpha b	pi4kab	GO:0004430|GO:0046854|GO:0016310|GO:0005886|GO:0016301|GO:0048015|GO:0016773|GO:0016740	NM_001113342	TTATTCTGCTACTAAAGACTACAAAGACCACGGCTACAGGCATTGCTCTCTGGCTGTGAT///GGCAAGTTATTGTATAGTCATGGCTTGTTCTGTAGACTATCGACAAACAAATAGCTAATA
A_15_P431355	0.0167739	4.73261	down	Rep: Solute carrier family 12 member 6 (Electroneutral potassium-chloride cotransporter 3) (K-Cl cotransporter 3). - Takifugu rubripes, partial (13%) [TC412525]								TTCCCGTGTCACTATGTGTGTGTCTGTGATCTGTCCTTGTTTGTCTGTGTGTGTTTTTGA
A_15_P116514|30658	0.0191633	4.69492	down	Danio rerio recombination activating gene 2 (rag2), mRNA [NM_131385]	ENSDART00000073912	30658	NM_131385	recombination activating gene 2	rag2	GO:0033077|GO:0033151|GO:0043325|GO:0080025|GO:0005547|GO:0005546|GO:0048538|GO:0005634|GO:0006310|GO:0035064|GO:0003677|GO:0048534|GO:0046872|GO:0003682|GO:0030183|GO:0030098|GO:0008270|GO:0016568	NM_131385	CCACCGCAAGGCTCCTGTCTCACTGAAGATGACCCCAGCTAAGAAGACCTTTCTGCGAAG
A_15_P207616|100000097	0.0157744	4.68673	down	Danio rerio odorant receptor, family H, subfamily 129, member 1 (or129-1), mRNA [NM_001082937]	ENSDART00000170808	100000097	NM_001082937	odorant receptor, family H, subfamily 129, member 1	or129-1	GO:0050907|GO:0016020|GO:0007186|GO:0004930|GO:0016021|GO:0004888	NM_001082937	AAAGTTACATAAGGAAAGTCCTGCCTTGTTATGGGGCTCGTGTTGACCCACATAAACTAG
A_15_P399015	0.00519693	4.68463	down									GGTTTGGATCTCTCCAAGCGGACGGGCAAGAGTAAAAAACTGGAAAAGCATCGAAAATAA
A_15_P118817	0.0149217	4.67942	down	Rep: Chromosome 2 SCAF14738, whole genome shotgun sequence - Tetraodon nigroviridis (Green puffer), partial (38%) [TC390852]			XM_002661312			GO:0045732|GO:0017124|GO:0030054|GO:0008285|GO:0005886|GO:0015075|GO:0005783|GO:0008016|GO:0048514|GO:0007267|GO:0005741|GO:0016264|GO:0010232|GO:0051259|GO:0005764|GO:0005916|GO:0007507|GO:0005737|GO:0006936|GO:0007154|GO:0051924|GO:0006810|GO:0043403|GO:0004871|GO:0043123|GO:0009268|GO:0005243|GO:0035050|GO:0005770|GO:0005771|GO:0019904|GO:0006915|GO:0030165|GO:0045844|GO:0005887|GO:0048812|GO:…	XM_002661312	CTTGTCGTGTGTTCAGACTGCGTGGACGCTTTCCTCCAGACTCGCTTATTTATTTACTTT
A_15_P135696,A_15_P245021|100148802	0.010284	4.67333	down	myozenin 3a [Source:ZFIN;Acc:ZDB-GENE-111012-4] [ENSDART00000111141]///FDR103-P00013-DEPE-R_C01 FDR103 Danio rerio cDNA clone FDR103-P00013-BR_C01 3', mRNA sequence [EH462070]	ENSDART00000111141	100148802	BC129492///EH462070	myozenin 3a	myoz3a		XM_002664259	ATCTCTCAGACATGAGCTCGGCAACAGTGTCCAAACGGCGCAACTTCAACAGAGCCCCGA///TCTGTTCGTGTTCATGTTCAGCTCCTCCATCATCACATCTCGAGGAACGCTAATCTTCTT
A_15_P730706|797677	0.00873776	4.66048	down	si:dkey-247k7.2 [Source:ZFIN;Acc:ZDB-GENE-031118-45] [ENSDART00000158821]	ENSDART00000158821	797677	CN022332	si:dkey-247k7.2	si:dkey-247k7.2		XM_001338109	CACACACTTATATTGAATGCAAGCCCAGTGGCTTAACCTCATATAATCTCTTATACATAT
A_15_P411835|101882011	0.0184735	4.65598	down	Ras and Rab interactor 1 [Source:HGNC Symbol;Acc:HGNC:18749] [ENSDART00000102603]	ENSDART00000102603	101882011	XM_005166310	ras and Rab interactor 2-like	LOC101882011		XM_005166310	AAGGTGCTGCTTCTGCTGCAGGTCTGCAAGAGTGTGTACAAAGCCATGGGGACTCAACCG
A_15_P376065	0.00456434	4.65422	down							GO:0008150|GO:0003674|GO:0005575		CCTGGTAATCACACTGTGTCTGCTATCTGCTACGTCTCCCTTGATGTGTATGTTGTATGT
A_15_P153521|100073327	0.0180984	4.6332	down	Danio rerio zgc:165481 (zgc:165481), mRNA [NM_001098764]	ENSDART00000084355	100073327	NM_001098764	zgc:165481	zgc:165481	GO:0016020|GO:0008270|GO:0016021|GO:0046872	NM_001098764	ATCCAGTCTCACAGTCTGTCTGGTTTACGGCTTCTGCCAGTGTCTGTGCCAGGGCATGTG
A_15_P181731|100537384	0.00225922	4.62923	down	POU class 2 homeobox 2a [Source:ZFIN;Acc:ZDB-GENE-060310-2] [ENSDART00000014127]	ENSDART00000014127	100537384	XM_009294006	POU domain, class 2, transcription factor 2-like	LOC100537384		XM_009294006	AAGCACAGGAATGAACCAGGCCCTCATCAGCAGCAACCCACTGGCCACAATGCAAGCTCT
A_15_P632051|559440	0.0123826	4.62873	down	Danio rerio solute carrier family 2 (facilitated glucose transporter), member 13b (slc2a13b), mRNA [NM_001159829]	ENSDART00000111377	559440	NM_001159829	solute carrier family 2 (facilitated glucose transporter), member 13b	slc2a13b	GO:0005215|GO:0016020|GO:0046323|GO:0005887|GO:0022891|GO:0022857|GO:0006810|GO:0008643|GO:0005351|GO:0016021|GO:0055085|GO:0055056	NM_001159829	TACAACTACTGTCCTACACCATATTCCTGGGTTGTTCTGCTGGGTCTCATTCTCTATCTG
A_15_P708894,A_15_P115530|324832	0.00283026	4.62574	down	Danio rerio SEC22 homolog A, vesicle trafficking protein (sec22a), mRNA [NM_199698]	ENSDART00000082165	324832	NM_199698	SEC22 homolog A, vesicle trafficking protein	sec22a	GO:0006888|GO:0005484|GO:0016020|GO:0000149|GO:0006810|GO:0048280|GO:0016021	NM_199698	GAAACATCAAGTCATTCCTGGCCTTCGCTCTGATCTGCCTGTGTAATATGTATCTGTATG///GTGTTCTTGAATAAAGTTTATGTGGCTTTTTTCCATAAAATGAGTGATGACCATGGTCAG
A_15_P167901|558299	0.0197757	4.60804	down	solute carrier family 24 (sodium/potassium/calcium exchanger), member 1 [Source:ZFIN;Acc:ZDB-GENE-060503-191] [ENSDART00000060735]	ENSDART00000060735	558299	XM_009293602	solute carrier family 24 (sodium/potassium/calcium exchanger), member 1	slc24a1	GO:0005262|GO:0016020|GO:0005887|GO:0005509|GO:0006874|GO:0030955|GO:0016021|GO:0031402|GO:0055085|GO:0008273	XM_009293602	TGTAAATGGAGGATGAACAAAGTGCTGGGCTTCACCATGTTCATCCTCTACTTTGTGTTC
A_15_P772671	0.0128632	4.5993	down									ACTTCAGAAAGCTTTCTAGATTATGTGCTTTGTGGATTACAGTGATGTTTCACAGTCTAT
A_15_P679121,A_15_P760966|793825	0.0078787	4.57757	down	IGF-like family receptor 1 [Source:ZFIN;Acc:ZDB-GENE-121211-3] [ENSDART00000124779]	ENSDART00000124779	793825	XM_001333625	IGF-like family receptor 1	igflr1	GO:0016020|GO:0005886|GO:0016021	XM_001333625	AATCAAAGAAACCAGTAAAAAGGATCAAACGACTGGACCCTCGCATCTGTTAGCTCCTGG///TCAGTGCTCCTTTTCCTTCGCCTGGATCAATTACGCATATTCCATGAAGGACCACAAAAG
A_15_P151886|678517	0.00881212	4.55614	down	Danio rerio sulfotransferase family 4A, member 1 (sult4a1), mRNA [NM_001040244]	ENSDART00000158671	678517	NM_001040244	sulfotransferase family 4A, member 1	sult4a1	GO:0016232|GO:0050698|GO:0018727|GO:0018726|GO:0004394|GO:0001537|GO:0018725|GO:0050694|GO:0005575|GO:0018724|GO:0034930|GO:0018721|GO:0018722|GO:0018723|GO:0019111|GO:0008146|GO:0001517|GO:0017095|GO:0080131|GO:0051922|GO:0016740	NM_001040244	GCATTGTTATCTCTTCAGTTGTGCTTGCTGGTTTATTAATAAAGTGACATCTTCAGGCCT
A_15_P246966|557734	0.00667079	4.5458	down	low density lipoprotein receptor-related protein 8, apolipoprotein e receptor [Source:ZFIN;Acc:ZDB-GENE-050506-134] [ENSDART00000102554]	ENSDART00000102554	557734	BC090795	apolipoprotein E receptor 2	apoer2			ATGAATAAGTGCTTGGCTATTTCTGTCTCCCTGTCAGTGGGACACTTAATGACGAAAAAA
A_15_P624241,A_15_P527772|553969	0.0129409	4.5081	up	Danio rerio cytochrome P450, family 3, subfamily A, polypeptide 65 (cyp3a65), mRNA [NM_001037438]	ENSDART00000170901	553969	NM_001037438	cytochrome P450, family 3, subfamily A, polypeptide 65	cyp3a65	GO:0004497|GO:0016020|GO:0005506|GO:0016491|GO:0016705|GO:0016021|GO:0009410|GO:0046872|GO:0055114|GO:0020037	NM_001037438	TCAAACCCGAGAGGTTCACTAAAGGCAATAAAGAGTCGATAGACCCCTACATGTACATGC///CATCTTCTGATGAAAGAGACTGATAAAGGGCTGAAGTAAAGGAGTAAATGATGACGGAAT
A_15_P490577|100535682	0.00654682	4.50754	down	si:dkey-178e17.3 [Source:ZFIN;Acc:ZDB-GENE-081104-335] [ENSDART00000147408]	ENSDART00000147408	100535682	AL916627	si:dkey-178e17.3	si:dkey-178e17.3	GO:0006955|GO:0030247|GO:0005044	XM_005166740	TCATATGTACTGTATTTATATATGTTTGAATGTAATGCCCGTGCGTCTGTTTTGTGTGTG
A_15_P311736	0.00533149	4.48091	down	Danio rerio cDNA clone IMAGE:7147860. [BC091899]			BC091899					AAAGTTGACCCCCTTCTCCCCATTGTAATTGGAACAAGCAGCAAAAATATTTCTAAAAAA
A_15_P754611,A_15_P206521|563800	0.0027595	4.44024	down	Danio rerio family with sequence similarity 65, member B (fam65b), mRNA [NM_001045026]	ENSDART00000088427	563800	NM_001045026	family with sequence similarity 65, member B	fam65b	GO:0005737|GO:0060171|GO:0016020|GO:0005886|GO:0007605|GO:0048741|GO:0042995	NM_001045026	ACTAGACCGAGTATTAAAGCACATGCATCTCAGCTTTGCCTTAGGACTGCAACAGGTTCT///GATGCTGTCATTTTACTGTGTGACTCTGTGGATGAAGAGCTCCGGCAGATTGCTATTGAA
A_15_P372045|569321	0.00535817	4.42156	down	Danio rerio nuclear receptor subfamily 2, group C, member 2 (nr2c2), mRNA [NM_001123294]	ENSDART00000011597	569321	NM_001123294	nuclear receptor subfamily 2, group C, member 2	nr2c2	GO:0043565|GO:0006355|GO:0003700|GO:0043401|GO:0003707|GO:0008270|GO:0005634|GO:0003677|GO:0046872|GO:0006351	NM_001123294	ATCTGAATGTACATTATATCTGTGAGTCGGCTTCACGTCTCCTCTTCCTCTCCATGCACT
A_15_P108988,A_15_P741676|368320	0.00680041	4.41564	up	Danio rerio geminin, DNA replication inhibitor (gmnn), mRNA [NM_200086]	ENSDART00000052185	368320	NM_200086	geminin, DNA replication inhibitor	gmnn	GO:0005515|GO:0042384|GO:0035469|GO:0071910|GO:0008156|GO:0045786|GO:0070121|GO:0061371|GO:0006275	NM_200086	GTGCATGTATACTGCCAGTGTACATATGTAAACTTGAGTGCATATGATGGAAATAAACGC///TCTTTTGCTGTAAATGAGCTTTTATTTTCACTATCTGTAGTTGTGCATGTATACTGCCAG
A_15_P115983,A_15_P722961|556915	0.0022227	4.37868	down	Danio rerio vascular endothelial zinc finger 1b (vezf1b), mRNA [NM_001079963]	ENSDART00000086592	556915	NM_001079963	vascular endothelial zinc finger 1b	vezf1b	GO:0008150|GO:0003676|GO:0046872	NM_001079963	GGCTTCACCTCGACCTGTAACAAAGACTCTAACAACGTGTGCAACTCTGCCTCAGCCACA///CCGTCTGCGTTCACACATGATACGACATGAAGGCAAAGTCACCTGCAACATCTGTGGGAA
A_15_P309841	0.00798884	4.37427	down	Danio rerio cDNA clone IMAGE:6801601, partial cds. [BC056705]			BC056705					TGATGGAGACATGCTAATAGTGTCTGTCCTCTGCATTGAACATTAAAGCTGCTGTAAGAG
A_15_P165836|795679	0.00849007	4.37255	down	si:dkey-42l23.2 [Source:ZFIN;Acc:ZDB-GENE-131121-582] [ENSDART00000156874]	ENSDART00000156874	795679	XM_005173403	si:dkey-42l23.2	si:dkey-42l23.2	GO:0043005|GO:0042923|GO:0016020|GO:0007186|GO:0007218|GO:0007187|GO:0005887|GO:0004930|GO:0007268|GO:0016021	XM_005173403	TTTAAAAAGAAGCTCAAACAGTCTCTGCTGCTGGTGCTGGAGACAGCGTTTGCTGAAGAT
A_15_P101883,A_15_P115878|100002812	0.0166424	4.36243	down	Danio rerio phosphatase, orphan 1 (phospho1), mRNA [NM_001003461]	ENSDART00000055834	100002812	NM_001003461	phosphatase, orphan 1	phospho1	GO:0019178|GO:0043813|GO:0043812|GO:0043726|GO:0030487|GO:0019198|GO:0052831|GO:0046872|GO:0052830|GO:0016791|GO:0008579|GO:0030351|GO:0030352|GO:0052629|GO:0017017|GO:0052828|GO:0008969|GO:0030500|GO:0052825|GO:0052745|GO:0008330|GO:0005575|GO:0052867|GO:0016787|GO:0016312|GO:0008152|GO:0017161|GO:0008138|GO:0035630|GO:0052829	NM_001003461	GCTGTTTCTGCGCATTTTCACCAACCCGGCTCACTTTGATGATAATGGGGTACTGCAGCT///GAAGTTAAAGATACCAAACCGTATTACATTCAATTTGCCGTGGGTCGTTTCCTAAATTGT
A_15_P225536|100149569	0.00564534	4.34197	down	WD repeat domain 93 [Source:HGNC Symbol;Acc:HGNC:26924] [ENSDART00000126489]	ENSDART00000126489	100149569	CN022846	WD repeat domain 93	wdr93		XM_009303458	CTGATGATGGACTTTACCTGTTTTTGGGTCACACTCATGGTCTGTCGGTCATCAGTACAT
A_15_P498477|100005603	0.00418392	4.33414	down	Danio rerio single stranded DNA binding protein 3a (ssbp3a), mRNA [NM_001130643]	ENSDART00000097741	100005603	NM_001130643	single stranded DNA binding protein 3a	ssbp3a	GO:0003697|GO:0048936|GO:0003677	NM_001130643	AGCTTCCTGCACTCCTTCCAGAATGAAAATTACTCACCAACAATGACAATGAGTGTGTGA
A_15_P351665	0.0026936	4.32846	down									TATTTTTCTTCGTGAAATTGTCATCTCAGCTCCTGCAGTCGCTCTCCAAATGCTGCACAG
A_15_P237956,A_15_P180456|792921	0.0140339	4.32463	down	outer dense fiber of sperm tails 2a [Source:ZFIN;Acc:ZDB-GENE-091117-46] [ENSDART00000081426]	ENSDART00000081426	792921	BI888503///DQ400973	outer dense fiber of sperm tails 2a	odf2a	GO:0005622|GO:0003735|GO:0030529|GO:0005840|GO:0006412	XM_001332528	TTCCTAAAATCTTCTTACGTCAATGTGTTTGGAGACCCTGCTCTCACTGGCTCCTCATTC///CAAAGTGTCTGTGAAACAGTACGAGAGTTTGGTGGACAGCTATAAAGCTCAGAACCAGAA
A_15_P682686|570493	0.00105615	4.30643	down	glutamate receptor, ionotropic, N-methyl D-aspartate 2A, b [Source:ZFIN;Acc:ZDB-GENE-070424-223] [ENSDART00000137900]	ENSDART00000137900	570493	XM_009306215	glutamate receptor, ionotropic, N-methyl D-aspartate 2A, b	grin2ab	GO:0030054|GO:0005886|GO:0005234|GO:0017146|GO:0045202|GO:0016020|GO:0004972|GO:0045211|GO:0004970|GO:0006810|GO:0004872|GO:0016021|GO:0005216|GO:0006811	XM_009306215	TTATCTGTCTGAACTGAAGTCAGAGTTCAACTTTACATCAGGTCCTCCCCTCTAGTCGAG
A_15_P198401|568316	0.0103685	4.29755	down	protein kinase, AMP-activated, gamma 2 non-catalytic subunit b [Source:ZFIN;Acc:ZDB-GENE-070912-442] [ENSDART00000142649]	ENSDART00000142649	568316	EV759966	protein kinase, AMP-activated, gamma 2 non-catalytic subunit b	prkag2b		XM_005163300	ACTGGTAGTCGTGGATGATAATTCCAGCATTGAGGGCATCATCTCCCTTTCTGACATTCT
A_15_P646661,A_15_P116852|406207	0.00720551	4.28756	up	Danio rerio microsomal triglyceride transfer protein (mtp), mRNA [NM_212970]	ENSDART00000015251///ENSDART00000164817	406207	NM_212970	microsomal triglyceride transfer protein	mtp	GO:0006629|GO:0001579|GO:0007586|GO:0006869|GO:0002040|GO:0015909|GO:0005319|GO:0042158	NM_212970	ACATCCTGTACTCTGGCTCAGGAGTATTGAGGAGAAGCAACATGAACATTTACGGTCAGA///TGTGTTTATGGTGGCTGTAGGTGCGAAAACCTCAGACAAGGTTGTGCATACGCTGTAAAA
A_15_P191466|567549	0.000241966	4.28719	down	fyn-related Src family tyrosine kinase [Source:ZFIN;Acc:ZDB-GENE-110411-7] [ENSDART00000032212]	ENSDART00000032212	567549	CN014234	fyn-related Src family tyrosine kinase	frk		XM_690845	ATGTCCTCTCCTCCAAACTGCCACAAATGTTTGTATGACATCATGCTGGATTGCTGGAAG
A_15_P104961|436801	0.0141961	4.28602	down	Danio rerio ankyrin repeat and SOCS box containing 13a, tandem duplicate 1 (asb13a.1), mRNA [NM_001002528]	ENSDART00000019458	436801	NM_001002528	ankyrin repeat and SOCS box containing 13a, tandem duplicate 1	asb13a.1	GO:0035556|GO:0003674|GO:0016567	NM_001002528	TGTGCTAAAGCTCACTTTGACTGTGCCCTGTTGTTGCTCAATGCAGGTGCAAAAGTGAAT
A_15_P772147	0.0145301	4.28006	down							GO:0008150|GO:0003674|GO:0005575		GGGCGCCTGAACCACGGACCTCCCATCCCTCCCCTTGCTCCTCCTCTGCTTCGCCCCCCC
A_15_P490107|557300	0.00526963	4.27189	down	Danio rerio limb development membrane protein 1 (lmbr1), mRNA [NM_001252604]	ENSDART00000162571	557300	NM_001252604	limb development membrane protein 1	lmbr1	GO:0016020|GO:0016021	NM_001252604	TCGTACAATCTTCTGTTTGCTGTGGTGACCACATTGTGTCTGGTCCGAAAATTCACATCT
A_15_P242236|562804	0.0115328	4.26747	down	Rho-related BTB domain containing 3 [Source:HGNC Symbol;Acc:HGNC:18757] [ENSDART00000126640]	ENSDART00000126640	562804	XM_686178	si:dkey-6b12.5	si:dkey-6b12.5	GO:0017137|GO:0016192|GO:0016887	XM_686178	TTCATTGCCAATAACTACCTGATCTTCAGCCACAAGCCTGACTTCCTGGAGTTATCAGAC
A_15_P244571|794408	0.0153646	4.23233	up	si:dkeyp-80c12.4 [Source:ZFIN;Acc:ZDB-GENE-090313-403] [ENSDART00000052998]	ENSDART00000052998	794408	XM_001334343	inositol 1,4,5-trisphosphate receptor-interacting protein	LOC794408		XM_001334343	CCAGTGCTGATACAGGAATATGGATCAGTGAGAAATGCGCTTCAACAGAACCACTTATAA
A_15_P159846|567869	0.015008	4.23231	down	hyaluronoglucosaminidase 2a [Source:ZFIN;Acc:ZDB-GENE-131121-41] [ENSDART00000083880]	ENSDART00000083880	567869	XM_009302730	hyaluronoglucosaminidase 2a	hyal2a	GO:0016787|GO:0005975|GO:0016798|GO:0008152|GO:0004415|GO:0003824	XM_009302730	GGGCATGGAAATACACTTAAAGCACTATGGATTTATCCTCTCTCTCCACTCCTGCTGCAT
A_15_P196491,A_15_P284286|100005551	0.0156847	4.2201	down	Danio rerio ectonucleoside triphosphate diphosphohydrolase 3 (entpd3), mRNA [NM_001083581]	ENSDART00000129068	100005551	NM_001083581	ectonucleoside triphosphate diphosphohydrolase 3	entpd3	GO:0016787|GO:0016020|GO:0016021	NM_001083581	CATAAACAATGTTCTCTTCACTGGCCTCCTCCTGCTGTTTTCTGTGTTGACTATTATCAC///GGACAAGAAGAAGGCCTTTATGGCTGGATCACTGTCAACTACCTGAAAGGAAACTTCTTA
A_15_P184176|564015	0.00864903	4.2072	down	cornichon family AMPA receptor auxiliary protein 3 [Source:ZFIN;Acc:ZDB-GENE-041001-180] [ENSDART00000020997]	ENSDART00000020997	564015	EH592809	cornichon family AMPA receptor auxiliary protein 3	cnih3	GO:0035556|GO:0016020|GO:0016021	XM_005160806	CAAAAAGAAGCCTGGTGCAAGATGTCCTTCTTCGTCCTCTCGTTCTTCTACTATCTCTAC
A_15_P184016,A_15_P745886|64269	0.00843138	4.20212	down	Danio rerio ATPase, Na+/K+ transporting, beta 2a polypeptide (atp1b2a), mRNA [NM_131669]///ATPase, Na+/K+ transporting, beta 2a polypeptide [Source:ZFIN;Acc:ZDB-GENE-001127-2] [ENSDART00000172268]	ENSDART00000172268	64269	NM_131669///BC097048	ATPase, Na+/K+ transporting, beta 2a polypeptide	atp1b2a	GO:0016020|GO:0006810|GO:0016021|GO:0006814|GO:0005890|GO:0006813|GO:0006811	NM_131669	TTCTATCTGGTCTTCTACACGTTTCTGGCTGGTGTTTTCTGCCTCACCATGTATGTGATG///GCGTCTTATTCTTTCTTCACTCTCTGTAAAAACACTGCTCAGAAACTAGATGTATCTTAT
A_15_P503337,A_15_P239711,A_15_P142531,A_15_P484790|767638	0.00982871	4.19322	down	Danio rerio finTRIM family, member 86 (ftr86), mRNA [NM_001076579]	ENSDART00000102275	767638	NM_001076579	finTRIM family, member 86	ftr86	GO:0005622|GO:0008270|GO:0046872	NM_001076579	TATCCAGAGCAGCATTGCAGACAGAGAGAAGCTCCTGCAGAGTCTCCCACAGCTCACGGA///TCTTTCAGAGAGAGCGCAGAACACCTGACCAAAACCTGCCTGGCCTCGGTCTTCAGAGTC///ATGAGGAACACACAGCTCAAGCTTCTGCTGCTGCAACACCAGACCAGCACAGGACACCAG///TCAAAATGATGAACACAACTGAATCACGTCAGATGAGCTGATTAAATCAAGTGTTTTGCT
A_15_P185466|100006392	0.0148201	4.18993	down	GULP, engulfment adaptor PTB domain containing 1b [Source:ZFIN;Acc:ZDB-GENE-120228-2] [ENSDART00000080589]	ENSDART00000080589	100006392	XM_009302211	GULP, engulfment adaptor PTB domain containing 1b	gulp1b		XM_009302211	TTTGATCCTTTCATCTGTGGACCTACTGTCTTCACTCCAGACATGCAGTCCAAACTTGAC
A_15_P590952	0.00972233	4.1806	down	Rep: Homolog of Homo sapiens "Chromodomain heliCase DNA binding protein 9 - Takifugu rubripes, partial (75%) [TC390965]			XM_005169013			GO:0005515|GO:0005667|GO:0006355|GO:0005794|GO:0003700|GO:0008283|GO:0003714|GO:0016563|GO:0006915|GO:0005624|GO:0005634|GO:0008476|GO:0000122|GO:0005575|GO:0005615|GO:0008150|GO:0003674|GO:0000082|GO:0005737|GO:0045944|GO:0030900|GO:0006478|GO:0045893|GO:0000080	XM_005169013	GTTCCACATAGTCGCCTTTGCTGCTGTTAGGTGTAAATGACTGATCTAGAAGTGTCCTTA
A_15_P118451|563020	0.0196821	4.17793	up	Danio rerio heparanase (hpse), mRNA [NM_001045005]	ENSDART00000093155	563020	NM_001045005	heparanase	hpse	GO:0016020|GO:0005975|GO:0016798	NM_001045005	AAGCAGACGTTACTGTCAATTCAGGACTAAAGAAACCAATACGGGTTTACCTTCACTGCA
A_15_P474195,A_15_P404180,A_15_P110611|569720	0.0131854	4.1692	down	Rho GTPase activating protein 33 [Source:ZFIN;Acc:ZDB-GENE-121105-12] [ENSDART00000154925]///Rho GTPase activating protein 33 [Source:ZFIN;Acc:ZDB-GENE-121105-12] [ENSDART00000022270]	ENSDART00000154925///ENSDART00000022270	569720	XM_005158403	rho GTPase-activating protein 32-like	LOC569720		XM_005158403	ACTCTGTCTTCTAACAGCTCAGTCTCTGACTCTGGGACAACCAATTCTGAGTTATCAGCT///CATATTTCTTTACAAGTGTTTCAGTCTCAGAAAGACCCCACTGCTGTCCTGCAGTTAGCG///AAGATCAAGGGTCCAAGTATCTTGGGTCCTACTGGTGTTCCCCTTCCATCACAACAGCCC
A_15_P206101,A_15_P601187,A_15_P466175|564531	0.00253548	4.16703	down	Danio rerio si:ch211-132b12.7 (si:ch211-132b12.7), mRNA [NM_001045055]	ENSDART00000139042///ENSDART00000113799	564531	NM_001045055	si:ch211-132b12.7	si:ch211-132b12.7	GO:0042754|GO:0045892	NM_001045055	ATAGAGGAATTTATAGTCTACCGGATGATCCCATTATGCCTCCAGACAGCTCCACACATG///TAAGAAAGCCACAGAAAAACCTACAACAAATCGGGGAAGTAACACAGAGGAGCACAGCCT///GAAAAAAGTACAAGCAAAGGTGATGTGTTTCTGTCACGCTGGGTGGTCTTCATCCTTGTC
A_15_P243316	0.0100059	4.15535	down							GO:0008150|GO:0003674|GO:0005575|GO:0003677		GTGTGTCCTCTGTACATTAAAACACTCGCATTTGGATCCTCCTTGTCTTGATTCGTGACA
A_15_P102157|568867	0.0133966	4.15142	up	tumor protein p63 regulated 1-like [Source:ZFIN;Acc:ZDB-GENE-070531-2] [ENSDART00000098363]	ENSDART00000098363	568867	BC095797	tumor protein p63 regulated 1-like	tprg1l		XM_001922766	AACTGGAATCCGTGTTCAATGGGATAAAAGACCGAGAGCTTCATTCATGAACCGCTGGAA
A_15_P716526|65233	0.00556834	4.04431	down	Danio rerio SIX homeobox 4a (six4a), mRNA [NM_131718]	ENSDART00000158719	65233	NM_131718	SIX homeobox 4a	six4a	GO:0043565|GO:0006355|GO:0005634|GO:0003677	NM_131718	ATGAGAGCAGTAAAGGTCAGAGTCTCTCTCTCCATGCCCGATGTCCACCTGCGCTGATGG
A_15_P711016	0.0112452	4.03895	down	AGENCOURT_20652910 NIH_ZGC_17 Danio rerio cDNA clone IMAGE:7234146 5', mRNA sequence [CN024216]			CN024216					TTTTTAGAAGTTCGGGAGTACAGATCGCTGTCCTCGCTGCTCTAAAGCTGTTTATGCAGT
A_15_P238786	0.0166129	4.02474	down	AGENCOURT_56120400 NIH_ZGC_7 Danio rerio cDNA clone IMAGE:7997141 5', mRNA sequence [DT069605]	ENSDART00000165681		DT069605				XM_005170252	ATTTTCACTGGAGGCATTTCACTCCCTTATCCTGCACTTTGCACCTAAGCACACTGGATT
A_15_P176051|571508	0.00367628	3.99402	down	Danio rerio homeobox containing 1a (hmbox1a), mRNA [NM_001030264]	ENSDART00000030835	571508	NM_001030264	homeobox containing 1a	hmbox1a	GO:0005634|GO:0045893|GO:0003677	NM_001030264	TCACACTCGGATCGTGAGTTTTTGCCTCTCGGTTTCTCCTTCTTTCAGGAAGTCTTCTTT
A_15_P115525,A_15_P273146|445066	0.00603955	3.99359	down	Danio rerio U6 snRNA biogenesis 1 (usb1), mRNA [NM_001003460]	ENSDART00000007029	445066	NM_001003460	U6 snRNA biogenesis 1	usb1	GO:0006397|GO:0008380|GO:0004115|GO:0004119|GO:0004118|GO:0004117|GO:0004112|GO:0052712|GO:0052714|GO:0005634|GO:0052713|GO:0052715|GO:0034477|GO:0004518|GO:0000175|GO:0016787|GO:0004120	NM_001003460	ATTCTCTCTCCCATTTTAGTCTGATGTAATTTGTTGATTCTTCCTTGGGCGATCGATGGC///GGTGTATTCTAATGCTGAAAAGACGAGGACTTTTCTTGGCATGGAAGTCTCCACTGGAAC
A_15_P288921	0.014878	3.97692	down	AGENCOURT_88026449 NIH_ZGC_35 Danio rerio cDNA clone IMAGE:8758852 5', mRNA sequence [EG575300]			EG575300				XM_009300891	ACGAACACACCAGCAGCTCCGCATCACAGCTGCCCGTCTATCAGGTGGTGTATGACATCA
A_15_P339405,A_15_P102434|100136859	0.00473653	3.95285	down	Danio rerio F-box and WD repeat domain containing 8 (fbxw8), mRNA [NM_001114578]	ENSDART00000114378	100136859	NM_001114578	F-box and WD repeat domain containing 8	fbxw8	GO:0008150|GO:0003674|GO:0005575	NM_001114578	GGTATTGTGTGATGTCAGTTCCTGTGCTGGTCTTGAAATTGCTGCCTATACATCTGGTGA///GGACTGGCTCATCGGTGCTCTCTTTATATGCTCATCACATGGGCATCACAGCAGTCCAGG
A_15_P283536,A_15_P595072|100148315	0.0150179	3.94812	down	kelch-like family member 41a [Source:ZFIN;Acc:ZDB-GENE-081105-22] [ENSDART00000099787]	ENSDART00000099787	100148315	EE688080	kelch-like family member 41a	klhl41a	GO:0004842|GO:2000291|GO:0005783|GO:0045214|GO:0033017|GO:0048741|GO:0035914|GO:0031430|GO:0045661|GO:0005737|GO:0016529|GO:0016020|GO:0031463|GO:2001014|GO:0005856	XM_001922932	AGAGATGAGATACGCTTCTGGTGCCTCCTGCGTTTCTATGAGACTGAATGTAGCAAAGAT///AAAGTCAGAGTTATTAGCCCTCCTGAATTATTATCATTTCCCCCAATTTCTGCTTGACAG
A_15_P115641,A_15_P185131,A_15_P257191|402931	0.0178206	3.93188	down	Danio rerio solute carrier family 35 (adenosine 3'-phospho 5'-phosphosulfate transporter), member B2 (slc35b2), mRNA [NM_205635]	ENSDART00000023064	402931	NM_205635	solute carrier family 35 (adenosine 3'-phospho 5'-phosphosulfate transporter), member B2	slc35b2	GO:0031290|GO:0051216|GO:0055085|GO:0001649|GO:0006024|GO:0030166|GO:0001501|GO:0001503|GO:0016020|GO:0030198|GO:0006810|GO:0042476|GO:0016021	NM_205635	TTAAATAAGACCATTTAGTTTTTTTATTCTGCACAGTCAATCCAACTCCTCATCGTTTAT///TATAAGATGTCTTCAGTCCAGATGATGTTCGGCGTCAATCTGTTCTCCTGTCTCTTCACG///TATCTAGAAACAGGTCGTGGGCTTTGTTTCCCTCTCATAAAGACGTGTGTGTTTGGGAAC
A_15_P412560|565621	0.01733	3.92	down	cleavage and polyadenylation factor I subunit 1 [Source:ZFIN;Acc:ZDB-GENE-030131-5306] [ENSDART00000093232]	ENSDART00000093232	565621	EH542050	cleavage and polyadenylation factor I subunit 1	clp1		XM_688892	ATTTATAAAATCGGTGCACCGTCAATTCCTGACTCTTGTCTTCCTCTGGGGATGTCGCAA
A_15_P189396|559698	0.019499	3.91751	down	Danio rerio synaptophysin a (sypa), mRNA [NM_001143977]	ENSDART00000063096	559698	NM_001143977	synaptophysin a	sypa	GO:0005215|GO:0048168|GO:0016020|GO:0030285|GO:0006810|GO:0016021|GO:0008021	NM_001143977	TTACGACCCTGTCATGTCTGGTCTTAATACTTCTGTCGTCTTTGGCTTCCTGAACCTGAT
A_15_P309316|100333657	0.0121387	3.89465	down	Danio rerio plexin b2b (plxnb2b), mRNA [NM_001197316]	ENSDART00000042781	100333657	NM_001197316	plexin b2b	plxnb2b	GO:0007165|GO:0017154|GO:0016020|GO:0071526|GO:0016021|GO:0043087	NM_001197316	TTACGATGGGATCATCATGTCTCTGGATGAAGATCCCACCGCTCAGAGTAAACAGTTAAC
A_15_P178986	0.0133182	3.87981	down	Danio rerio cDNA clone IMAGE:7278840. [BC150466]			BC150466					AATTACACCTGGTTTTCTTCACCCCCTCCTTGCTAAATATCACCTGATTTTTAAAAATTG
A_15_P148381|550557	0.00180624	3.87445	down	Danio rerio paralemmin 1a (palm1a), mRNA [NM_001017859]	ENSDART00000133172	550557	NM_001017859	paralemmin 1a	palm1a	GO:0003674|GO:0016020|GO:0008360	NM_001017859	AGAAACATGAGAAAGATGTAACCCCAGCTGAAGCTAGCTCTACCCCCATCATGGAAATCA
A_15_P108656|798580	0.00702622	3.86945	down	Danio rerio transmembrane protein 120B (tmem120b), mRNA [NM_001045230]	ENSDART00000128313	798580	NM_001045230	transmembrane protein 120B	tmem120b	GO:0008150|GO:0003674|GO:0016020|GO:0005637|GO:0005634|GO:0016021	NM_001045230	CCTGGCTTTCTCCATTTATCAGAGTTGTGTGCAGTTTCTTCAGTATTATTATCAGAGCGG
A_15_P112552	0.0116668	3.84083	down	si:ch211-9d9.1 [Source:ZFIN;Acc:ZDB-GENE-030131-2657] [ENSDART00000171301]	ENSDART00000171301							TCTTTGGATTCATCTTTAAAGCCTCCTCCATTGCCCCATTTATGCTTAATACTGTTCATG
A_15_P114003,A_15_P658961|114462	0.01733	3.8179	down	Danio rerio guanine nucleotide binding protein (G protein), gamma 3 (gng3), mRNA [NM_131841]///Danio rerio guanine nucleotide binding protein (G protein), gamma 3, mRNA (cDNA clone MGC:191405 IMAGE:100059714), complete cds. [BC164230]	ENSDART00000004109	114462	NM_131841///BC164230	guanine nucleotide binding protein (G protein), gamma 3	gng3	GO:0007165|GO:0016020|GO:0007186|GO:0005886|GO:0005834|GO:0004871	NM_131841	ACTGTGGTCTCAAGTAACGGATTAAACACTGCAGACAGAATTTAATGAAGGAATGAATAA///GAAAACCCCTTCAGGGAGAAAAAGTTCTTCTGTGCTCTGCTCTAGCTCGAGTGCGGCCGC
A_15_P400560	0.00617531	3.81591	down	AGENCOURT_97914403 NIH_ZGC_9 Danio rerio cDNA clone IMAGE:9004342 5', mRNA sequence [EH996627]			EH996627				XM_009295577	ATTTCCGATGACAACCCCCCAAGTGCCTGTGTATGGGATGATTCCTCCTCCTGTGGGCCA
A_15_P737691,A_15_P117608|797348	0.00264755	3.8123	down	Danio rerio protein kinase (cAMP-dependent, catalytic) inhibitor beta (pkib), mRNA [NM_001122945]	ENSDART00000075092	797348	NM_001122945	protein kinase (cAMP-dependent, catalytic) inhibitor beta	pkib	GO:2000480|GO:0005737|GO:0005634|GO:0006469|GO:0004862	NM_001122945	GTTGGTGGCAGTGGAAAAATATGATTGTGGAGACGTGTTCCTCTTTCATTCCTCTTTTTT///AAGAACATTCATTTCATTTGTTTTTAGGACTGCCCCCTTTTGCATTTTCTCTGAATGTTG
A_15_P517287|561670	0.0025876	3.78949	down	son of sevenless homolog 2 (Drosophila) [Source:ZFIN;Acc:ZDB-GENE-090319-5] [ENSDART00000085319]	ENSDART00000085319	561670	XM_005157027	son of sevenless homolog 2 (Drosophila)	sos2	GO:0005085|GO:0046982|GO:0035023|GO:0007264|GO:0005089|GO:0003677	XM_005157027	CCGTTTGTGTGTTTCAAGTATTCTGTACAGAGTGACATATCTGCCCTCACTTCTCACCTC
A_15_P731181,A_15_P193176|559822	0.00808423	3.78947	down	Danio rerio zgc:162184 (zgc:162184), mRNA [NM_001089383]	ENSDART00000098952	559822	NM_001089383	zgc:162184	zgc:162184	GO:0005622|GO:0004198|GO:0006508	NM_001089383	AATGTTATTGTAATTTCACGGGATATTTAACTATCCGCCAGCTACCCTGGACCCTGGAGT///CATCATTTTGCACTATATTTGCTCATGTAATATCTGCATTTATGATGGGTGAAGCGAATG
A_15_P393705	0.0120171	3.78445	down									ATTTTTATCAACACCATAGTCACCTGCTCCTCATAGGCACTCAGAACTAATACTCGCTGT
A_15_P141986,A_15_P664881,A_15_P719856|445124	0.00264913	3.77837	down	Danio rerio carbohydrate (keratan sulfate Gal-6) sulfotransferase 1 (chst1), mRNA [NM_001003518]	ENSDART00000125733	445124	NM_001003518	carbohydrate (keratan sulfate Gal-6) sulfotransferase 1	chst1	GO:0006790|GO:0018727|GO:0004394|GO:0018726|GO:0001537|GO:0018725|GO:0018724|GO:0045130|GO:0008146|GO:0019111|GO:0001517|GO:0017095|GO:0080131|GO:0051922|GO:0016232|GO:0005794|GO:0005975|GO:0050698|GO:0050694|GO:0034930|GO:0016020|GO:0000139|GO:0018721|GO:0018722|GO:0018723|GO:0016021|GO:0016740	NM_001003518	CTCGTGTTTGATTTGCTTTTAGAATGCATAATGTGCTGGAGCTGTACCTGGGTTAAAAAA///CTTGTGTTTGATTTGCTTTTAGAATGCATAATGTGCTGGAGCTGTACCTGGGTTAAAAAA///TTTATGCTCGTGTTTGATTTGCTTTTAGAATGCATAATGTGCTGGAGCTGTACCTGGGTT
A_15_P661226,A_15_P150306|678629	0.0107818	3.77722	down	bloodthirsty-related gene family, member 32 [Source:ZFIN;Acc:ZDB-GENE-060421-3827] [ENSDART00000076048]	ENSDART00000076048	678629	BC115345	bloodthirsty-related gene family, member 32	btr32	GO:0005622|GO:0008270|GO:0046872	XM_003201257	GAAAGCATATTGGTGTAGAAAGGCATGTCCCGAATTTGAATCCCTGCTTGTGGACCTTTC///TCGATCTTGATTTCATGTCCTGTCCAGCTACCTTCCTGTTAATAAAGACACAACATCAAA
A_15_P171116|449814	0.000651114	3.74597	down	Danio rerio DENN/MADD domain containing 6Aa (dennd6aa), mRNA [NM_001005987]	ENSDART00000163780	449814	NM_001005987	DENN/MADD domain containing 6Aa	dennd6aa	GO:0017112|GO:0055037	NM_001005987	ATGACAGTGAGTTTAAGGAATACACCACGCGAACACAAGCTCCGCCTTCAGTCATTTTAG
A_15_P763056	0.0121868	3.74457	up	Rep: Receptor-type tyrosine-protein phosphatase S precursor (R-PTP-S) (Protein-tyrosine phosphatase sigma) (R-PTP-sigma). - Takifugu rubripes, partial (6%) [TC446249]			XM_009303687			GO:0006470|GO:0004725	XM_009303687	AAGAAGGGGAAACGGGTCAGCAACCAGCGCTTTGAGGTGATAGAGTTCGACGATGGCTCG
A_15_P182806|570630	0.00538121	3.74451	down	Danio rerio argonaute RISC catalytic component 2 (ago2), mRNA [NM_001302222]	ENSDART00000087187	570630	NM_001302222	argonaute RISC catalytic component 2	2002-08-01		NM_001302222	TTTGACTTTTATCTTTGCAGTCATGCTGGAATTCAGGGAACCAGTAGGCCGTCCCACTAT
A_15_P413000|556600	0.00687386	3.74325	down	WAP four-disulfide core domain 2 [Source:ZFIN;Acc:ZDB-GENE-090313-47] [ENSDART00000124091]	ENSDART00000124091	556600	DT874774	WAP four-disulfide core domain 2	wfdc2	GO:0005576|GO:0030414	XM_679439	AACCCCAATGTGTGCTGAATACTGTTATCATGATGGCCAGTGTCCTGCTAAACAGAAGTG
A_15_P296011	0.000913531	3.73864	down	ZF101-P00033-DEPE-F_A18 GISZF101 Danio rerio cDNA clone IMAGE:7146332 5', mRNA sequence [CK683928]			CK683928					CTGTGTTTTTATGTTGTCTTCCTCATCGTCGCCCTTCTCACTGAGTTCAGAATTATACAA
A_15_P163871,A_15_P736896|751625	0.0192565	3.73089	down	Danio rerio valosin containing protein lysine (K) methyltransferase (vcpkmt), mRNA [NM_001045345]	ENSDART00000129009	751625	NM_001045345	valosin containing protein lysine (K) methyltransferase	vcpkmt	GO:0008150|GO:0003674|GO:0005575	NM_001045345	GGTTGCAGGTCTTCGGCTTTCTTCAAAATATCTTCTTTTGAGTTCAACAGAAGAAAATTA///TGTCAATCCTGAGATAGAGAAGAGGTTCTTTGAGCTGCTACTGCAAGACTTCCAGTCAGA
A_15_P240186|561457	0.00607839	3.72082	down	si:ch211-236p5.2 [Source:ZFIN;Acc:ZDB-GENE-081028-33] [ENSDART00000145668]	ENSDART00000145668	561457	XM_009292835	si:ch211-236p5.2	si:ch211-236p5.2	GO:0000166|GO:0005524	XM_009292835	CAAGTCCATGCTGGATTTAGGATTGGCTGGGACTCATCAGTGTCTCTGTGTGATTTATAA
A_15_P202031|559107	0.0164905	3.69368	down	lactase [Source:ZFIN;Acc:ZDB-GENE-081104-434] [ENSDART00000085738]	ENSDART00000085738	559107	XM_009304960	lactase-phlorizin hydrolase	LOC559107		XM_009304960	GTGTCTGTTTCTGATGCTGAACTTGCTCTTAATGTCCTCTTCAGTCTCTCTATTATTGCT
A_15_P519952|325893	0.0103425	3.67136	down	fd43d01.x1 Zebrafish WashU MPIMG EST Danio rerio cDNA clone IMAGE:3732481 3', mRNA sequence [AW019512]		325893	AW019512	wu:fd43d01	wu:fd43d01			ATTTTCCTATTTCCATGTAAAGCTACCCAGTCAGGTCACACCCATCCAATCATCAATAAT
A_15_P220321|560226	0.0148434	3.66952	down	Danio rerio si:dkey-91m11.5 (si:dkey-91m11.5), mRNA [NM_001123253]	ENSDART00000137009	560226	NM_001123253	si:dkey-91m11.5	si:dkey-91m11.5	GO:0035556|GO:0005085|GO:0007165|GO:0016020|GO:0035023|GO:0004674|GO:0006468|GO:0005089|GO:0005096	NM_001123253	ATTTCAGAGAGCTTCCCGAGCCCCTCTTCACTGATGAACTCTACATTAACTTCACTGAAG
A_15_P670926	0.00648999	3.66408	down	Rep: Homolog of Homo sapiens "spectrin, beta, non-erythrocytic 5 - Takifugu rubripes, partial (20%) [TC403712]								CCTCAAGTGGTTATAAACCTTTATGGGTTTCTTTCTTCTGTTGAACACTAAAGAAGATGT
A_15_P671931|570598	0.0131318	3.65874	down	centrosome and spindle pole associated protein 1b [Source:ZFIN;Acc:ZDB-GENE-070912-619] [ENSDART00000140188]	ENSDART00000140188	570598	CO803799	centrosome and spindle pole associated protein 1b	cspp1b	GO:0005813|GO:0000922|GO:0032467|GO:0005874	XM_694098	ATCACAATGGAGTTGCCTTCCCTGTTCCTCCAGATTTAGAGAGAAAGTCAGCAAAGCTGT
A_15_P116483,A_15_P109018|492802	0.0179315	3.65308	down	Danio rerio ras homolog family member Ua (rhoua), mRNA [NM_001007443]	ENSDART00000046360	492802	NM_001007443	ras homolog family member Ua	rhoua	GO:0005622|GO:0016020|GO:0000166|GO:0007264|GO:0005525|GO:0030155	NM_001007443	ACTTCAGCTTTGTGACACTGCCCGTCAGGATGAGTTTGACAAGCTCCGGCCGCTGTGCTA///GTTTGAAAGTTTGGGGTTTGCAAGATTTTGTATGTTATGCCAACTCTTATGCTTACCAAG
A_15_P116373,A_15_P662166|335229	0.018433	3.64014	down	Danio rerio serpin peptidase inhibitor, clade B (ovalbumin), member 1, like 4 (serpinb1l4), mRNA [NM_199941]	ENSDART00000148677	335229	NM_199941	serpin peptidase inhibitor, clade B (ovalbumin), member 1, like 4	serpinb1l4	GO:0005615	NM_199941	CACCGGCGCCGTTGTTTCAATTCGCACTTTAGCACAGATATTTAATGCAGATCATCCGTT///CTCCCTGAAAATGATAAATACAAGTGCCTTGCTCATCTCTGTTAAATAAAGTCTCTAGTA
A_15_P621421|692315	0.000954348	3.63991	down	Danio rerio THAP domain containing, apoptosis associated protein 1 (thap1), mRNA [NM_001045284]	ENSDART00000081997	692315	NM_001045284	THAP domain containing, apoptosis associated protein 1	thap1	GO:0043565|GO:0007049|GO:0006355|GO:0005654|GO:0005634|GO:0003676|GO:0003677|GO:0046872|GO:0006351	NM_001045284	TTTCCTCTGAATGTGTGTGCCACTGCAGAGCCTCTGTCCGAGTGCTTCCCTGAGCAGTGT
A_15_P516277,A_15_P680251|571031	0.00472571	3.62147	down	Rho guanine nucleotide exchange factor (GEF) 12b [Source:ZFIN;Acc:ZDB-GENE-070705-36] [ENSDART00000161230]	ENSDART00000161230	571031	XM_009301885///XM_009301886	Rho guanine nucleotide exchange factor (GEF) 12b	arhgef12b	GO:0005737|GO:0035023|GO:0005089	XM_009301885///XM_009301886	GATAAGAGCATATCATGCTGCTCACAGAAACAAGTTTCATCGCCTCTCACTTCACATTCA///TTATGGACCAACAATAACATGACTCCAGTTACTCCTTGTCTTTTCCCAGAGAGCCCATGC
A_15_P134256,A_15_P247036,A_15_P689743,A_15_P632691|324309	0.00683223	3.61727	down	Danio rerio cDNA clone IMAGE:7144012. [BC090526]///follistatin-like 1b [Source:ZFIN;Acc:ZDB-GENE-030131-3029] [ENSDART00000121456]///Danio rerio follistatin-like 1b (fstl1b), mRNA [NM_001039621]	ENSDART00000145158///ENSDART00000121456	324309	BC090526///BC080223///NM_001039621	follistatin-like 1b	fstl1b	GO:0060034|GO:0005509|GO:0009953|GO:0030903|GO:0030510	XM_009304495///NM_001039621	GGAACACTGCTGAATTAGTGCTTAATGCAAGTTTTAATCTTGTTATGTCTCTCAGATTCT///TCATGTGGCCTATAATATTCATTCAAATACATGTCTTTTGGCCAATTGTGTTGTGTTGCC///CAAAAAATGATGTTTCGGTGTTTACCCGTGTTTTTCCTCCTGGCTGTAGTCTGCTGTCAT///CAAACATCAGGAAACTGTGGAGAAGATGAAGACCAGCACAAAGGAAGTCTAAACAGGACC
A_15_P179101|100005482	0.0035905	3.5796	up	si:dkey-182g1.2 [Source:ZFIN;Acc:ZDB-GENE-060503-619] [ENSDART00000140720]	ENSDART00000140720	100005482	BC151856	si:dkey-182g1.2	si:dkey-182g1.2	GO:0016020|GO:0009986|GO:0005102|GO:0016021	XM_003200996	GGCAAAATCATGATGTGTGAGGACATCTTGATGCCTTTTTGTATTGTAAGAAATGTATGA
A_15_P719876,A_15_P107548,A_15_P662126,A_15_P365260|563201	0.0029508	3.56004	down	Danio rerio phosphatidylinositol 4-kinase, catalytic, beta (pi4kb), mRNA [NM_001034977]	ENSDART00000112165	563201	NM_001034977	phosphatidylinositol 4-kinase, catalytic, beta	pi4kb	GO:0004430|GO:0005783|GO:0048015|GO:0005741|GO:0005524|GO:0060872|GO:0005739|GO:0016310|GO:0046854|GO:0000166|GO:0016020|GO:0016301|GO:0030867|GO:0016773|GO:0016740	NM_001034977	AAATATCTTGCTGGACTCTGAAGGCCACATCATTCACATCGATTTTGGCTTCATCCTTTC///TTCCAGAAATCCACACCAACAGTTGTGACAACATCTCCCAGTTTTCAGTGGACAGCATCA///GCTGATACAGAAGATAATTAGGACCTAATAAAAAGATCTCGGTCTGTTTTCTAGGTCAAA///CTGTCCAGTGCCTCATTTAAACACTAAGCTGCTTTGTGACTTCTGGTTTTACTCTCACCT
A_15_P171361|550506	0.0189902	3.54957	down	neutral sphingomyelinase (N-SMase) activation associated factor [Source:ZFIN;Acc:ZDB-GENE-050417-342] [ENSDART00000073635]	ENSDART00000073635	550506	BC164511	neutral sphingomyelinase (N-SMase) activation associated factor	nsmaf	GO:0002232|GO:0005543|GO:0002233|GO:0030593|GO:0019898|GO:0012505	XM_003199002	ATGTATGGGAGCCATTACTCTTCACCTGGATATGTGCTTTTCTACCTCGTCAGAGTTGGT
A_15_P758796	0.0129978	3.52987	down	potassium channel tetramerization domain containing 5 [Source:HGNC Symbol;Acc:HGNC:21423] [ENSDART00000166086]	ENSDART00000166086		XM_005174195				XM_005174195	CTATAACTATGGTAATGAGGATCAGGCCGAGTTCCTGTGTGTCGTTTCTAAAGAGCTGCA
A_15_P222841|100150208	0.0127955	3.5277	down	transmembrane protein 114 [Source:HGNC Symbol;Acc:HGNC:33227] [ENSDART00000055528]	ENSDART00000055528	100150208	XM_009299471	transmembrane protein 114	tmem114		XM_009299471	TACTTTGGCTGGTCTCTGATTCTAGCCTCTGTGTCTTTTGTTGGAGAACTGTGTACTGCT
A_15_P622486,A_15_P120684|449670	0.0166065	3.50482	down	Danio rerio sarcalumenin (srl), mRNA [NM_001077531]	ENSDART00000171272///ENSDART00000158163	449670	NM_001077531	sarcalumenin	srl	GO:0005575|GO:0005525	NM_001077531	TTTTTAAGTCCATCCTAGCCAAAACTAACGTGAGCAAGTTTGACCTGCCCAATCGAGACG///TATCGTAATGGCTGCTGACAGCTCTCGCTCCTTCTCCCCGCTGGAGAAGTTTGGCCAGAA
A_15_P373645|565211	0.00215058	3.498	down	von Willebrand factor A domain containing 11 [Source:ZFIN;Acc:ZDB-GENE-141211-58] [ENSDART00000161906]	ENSDART00000161906	565211	XM_009293262	von Willebrand factor A domain-containing protein 7-like	LOC565211		XM_009293262	TAAACTTAATTTTACAGTTACGACCAATGGAACTGGCGGTGCCTACACAATCCGTGCCAG
A_15_P720396,A_15_P183121|405815	0.000490999	3.47821	down	Danio rerio interferon regulatory factor 10 (irf10), mRNA [NM_212879]	ENSDART00000030643	405815	NM_212879	interferon regulatory factor 10	irf10	GO:0000975|GO:0006355|GO:0003700	NM_212879	ATCAGTGGACTGTCGTCTGGAGCTGCGTGTGTTCTACTATGGGCGTGTGGTGGAGAGTGT///ACACAAACCCAACAAACTGGAGAGAGAGAGAACCTGCAAACTGCTGGACATGAAGATCTT
A_15_P202376,A_15_P202381,A_15_P202371|100004990	0.00973077	3.45445	down	aftiphilin b [Source:ZFIN;Acc:ZDB-GENE-060503-388] [ENSDART00000105442]///aftiphilin b [Source:ZFIN;Acc:ZDB-GENE-060503-388] [ENSDART00000131504]	ENSDART00000105442///ENSDART00000131504	100004990	EB925702///CK684224///XM_001344117	aftiphilin b	aftphb	GO:0005737|GO:0030276|GO:0046907|GO:0003341	XM_001344117///XM_009293061	AATATTTTGTTCACTGGAGACAAGAACCAACCACTGATCGTGCCTATGTTTGCTGCCGGA///ATGAAGGCCAGGGTTTTAATGTTCCCCTCCATTTTAACGCCAGCAGCCAATCACACATAA///TAAAGAAGAACAAGATGTTGAGACTTCATCAGCGCCCTCTAGGGAAGACATCCAGAGTAG
A_15_P196216|678524	0.00987945	3.4487	down	Danio rerio zgc:136872 (zgc:136872), mRNA [NM_001040251]	ENSDART00000024059	678524	NM_001040251	zgc:136872	zgc:136872	GO:0005622|GO:0004198|GO:0016787|GO:0005509|GO:0006508|GO:0008233|GO:0008234	NM_001040251	TTCTCTGGAAAACTTTATTGTGCTCGTGCTGCGCATGGACTGCATGGCCAAAACATTCAA
A_15_P288571|100535713	0.00516095	3.44355	down	PREDICTED: Danio rerio transcription activator BRG1-like (LOC100535713), mRNA [XM_009302072]	ENSDART00000162145	100535713	XM_009302072	transcription activator BRG1-like	LOC100535713		XM_009302072	AGACTTCAAGGAGTACCACCGCTCCATCACGGCCAAGATGCAGAAGCTGACCAAAGCGGT
A_15_P661146,A_15_P148801|30270	0.0184319	3.43945	down	Danio rerio nerve growth factor a (beta polypeptide) (ngfa), mRNA [NM_131064]	ENSDART00000169978	30270	NM_131064	nerve growth factor a (beta polypeptide)	ngfa	GO:0043524|GO:0048812|GO:0045664|GO:0007267|GO:0005102|GO:0016023|GO:0005576|GO:0008083|GO:0007169|GO:0005163	NM_131064	GACTGAAGTATTGACTGCTATCTCAGCAATCCAATGCAGCCTCCTGTTGAAAGTCCCTTT///GTTATCTCAGCAATCCAATGCAGCCTCCTGTTGAAAGTCCCTTTCACCCATCATTATTAT
A_15_P585662|323828	0.00240673	3.43056	up	LITHZF000774 Zebrafish shield stage whole embryo cDNA library MPMGp637 Danio rerio cDNA clone MPMGp637B0726 5', mRNA sequence [CD053346]		323828	CD053346	wu:fc11c01	wu:fc11c01			CCGATAGTAACCACATAATTATCAAAGCTACAATCTGACCAGGAAAATCCCAAACAAATT
A_15_P117696,A_15_P486995,A_15_P205116|445176	0.0101468	3.42525	up	Danio rerio major facilitator superfamily domain containing 2ab (mfsd2ab), mRNA [NM_001003570]	ENSDART00000047461	445176	NM_001003570	major facilitator superfamily domain containing 2ab	mfsd2ab	GO:0051977|GO:0005886|GO:0060856|GO:0005548|GO:0045056|GO:0016020|GO:0005887|GO:0006869|GO:0005789|GO:0006810|GO:0015908|GO:0016021|GO:0015293	NM_001003570	AAAGTTGTCTGGTATCTAATCTTCTACTGCTGCTTCCAAACATTACAGACATGCTTCCAC///GAGGTGGGACATATCTACCTTTTAGATGAGACTTGAAACATTTACAAAGGTTTTTAGGTG///CCAGTTTGTGGTTCTCTGTCAAGATTTCCGCATTCTGATATCAAAAATACAGTTAATGTA
A_15_P769546,A_15_P262466|333987	0.00820562	3.41807	down	Danio rerio FXYD domain containing ion transport regulator 6 (fxyd6), mRNA [NM_199847]	ENSDART00000170543///ENSDART00000162973	333987	NM_199847	FXYD domain containing ion transport regulator 6	fxyd6	GO:0016020|GO:0016021|GO:0005216|GO:0006811	NM_199847	GTTATTATTCCCTTCTGATTCAAGTTATGAGCTAACTCCCGCAAGTTATTTGTTGTAAGT///GTGAAATCAGTATCTGTATCCGTCTTTCCGTCTTTGGCCTTTTGCGACAGTCTGTCTTGA
A_15_P224781,A_15_P103306|555517	0.000101481	3.4123	down	K(lysine) acetyltransferase 2A [Source:ZFIN;Acc:ZDB-GENE-080403-11] [ENSDART00000159984]///Danio rerio PCAF mRNA, partial cds. [DQ017634]	ENSDART00000159984///ENSDART00000157682	555517	EG566285///DQ017634	K(lysine) acetyltransferase 2A	kat2a	GO:0006355|GO:0008080|GO:0016573|GO:0005634|GO:0004402	XM_009299318	AAGAAGATTCAAATGTGGCTCGTGGGCTTTGCAAAATGTTTTTCTCCCATCAGCTTCCCC///CTGATGAATCATCTTAAAGAGTATCACATCAAGCACGGAATTCTGTACTTCCTCACGTAT
A_15_P768149	0.0146052	3.41125	down	citron rho-interacting serine/threonine kinase [Source:HGNC Symbol;Acc:HGNC:1985] [ENSDART00000122274]	ENSDART00000122274		EG575000				XM_009299664	AACATGAGAGCTGCTAAATGTACCGTCTGTCTGGACACCGTTCACTTCGGCCGACAGGCG
A_15_P490657	0.00139228	3.39397	down									TCCCAAGATCCTCTTCTGTTATCCAGTCTACCTGCAGTACATGAACATCAATGGGATCTT
A_15_P679001|100331395	0.0159446	3.38825	down	G protein-coupled receptor 89A [Source:HGNC Symbol;Acc:HGNC:31984] [ENSDART00000148792]	ENSDART00000148792	100331395	XM_002663314	si:ch73-390b10.2	si:ch73-390b10.2	GO:0016020|GO:0032580|GO:0016021|GO:0008308|GO:0051452	XM_002663314	ATGTTATTGTGCTCGTCTTGGCTCAGATCATGGGCATGTATTTTGTGTCGTCTGTTCTGC
A_15_P553572,A_15_P197426|266798	0.00619004	3.36896	down	Danio rerio adaptor-related protein complex 3, mu 1 subunit (ap3m1), mRNA [NM_201292]	ENSDART00000139209///ENSDART00000049672	266798	NM_201292	adaptor-related protein complex 3, mu 1 subunit	ap3m1	GO:0030131|GO:0016020|GO:0006810|GO:0016192|GO:0015031|GO:0006886	NM_201292	AATGCTGGATAACGGTTTCCCCCCTTGCCACAGAATCTAACATCTTAAAAGAGCTCATCA///TATAAACCGTTCAAAGGTGTGAAATATGTCACCAAAGCTGGGAAGTTTCAGGTCAGGACA
A_15_P480055,A_15_P728146,A_15_P215351|555974	0.00967924	3.34289	down	Danio rerio MAP kinase interacting serine/threonine kinase 1 (mknk1), mRNA [NM_001114739]	ENSDART00000172720///ENSDART00000125371///ENSDART00000123257	555974	NM_001114739	MAP kinase interacting serine/threonine kinase 1	mknk1	GO:0035556|GO:0005516|GO:0005737|GO:0046777|GO:0004672|GO:0018105|GO:0000166|GO:0006468|GO:0004683|GO:0005524|GO:0009931	NM_001114739	ATTATTTTTAAAAACCACTTTAGTTACTGTGAAGCACTGGACCTCTTGCTCTGTCACTTT///AGCCTGAAAATATCCTCTGTGAATATACTGAATAAGGTTTCCCCTGTGAAGATCTGTGAT///ATGCCAAAGTCCAGGGCTGTGTGAGTTTACAAAATGGCACAGAGTATGCGGTAAAGATAA
A_15_P469595,A_15_P136246|567494	0.00486354	3.33964	down	Danio rerio pumilio RNA-binding family member 2 (pum2), mRNA [NM_001102570]	ENSDART00000086578	567494	NM_001102570	pumilio RNA-binding family member 2	pum2	GO:0003723	NM_001102570	ATCTGTATCAGGCTCTGGTAATAGTATGTCTGGTCCTGCTAATGGTCTATACCGGTCCAT///TGAAGTGTGTGAAGGATCAGAATGGAAATCACGTGGTGCAGAAATGTATTGAGTGTGTCC
A_15_P682426	0.016252	3.338	down									ATCCTCACTGGAGCCGCCTTTTATCACAGGTACAGACTGAAGGTCATATATGTAGACACT
A_15_P186481,A_15_P186404,A_15_P710631|497384	0.0155437	3.32821	down	Danio rerio protein kinase C, alpha (prkca), mRNA [NM_001256241]	ENSDART00000086619	497384	NM_001256241	protein kinase C, alpha	prkca	GO:0005524|GO:0046872|GO:0035556|GO:0005622|GO:0016310|GO:0004672|GO:0000166|GO:0018105|GO:0004674|GO:0007596|GO:0016301|GO:0006468|GO:0008270|GO:0004697|GO:0016740	NM_001256241	GATGGATTTACCTTCGTCAATCCTCAATTTGTCCATCCCTCCCTTGTCAACACTGAATAA///GAAAAACCATAAATTCACCGCGAGGTTTTTCAAGCAGCCGACTTTCTGCAGTCATTGCAC///ATATTAAGATTGCTGACTTTGGTATGTGCAAGGAGAACATTGTGGAGGGTGTGACCACCC
A_15_P218936,A_15_P749631|100149522	0.0150839	3.30232	down	Danio rerio zinc finger, SWIM-type containing 5 (zswim5), mRNA [NM_001144819]	ENSDART00000078305	100149522	NM_001144819	zinc finger, SWIM-type containing 5	zswim5		NM_001144819	AAACAGATCTATAAGGGCAAAAAGAAACTCATGATGTTGGTACGGGAACGTTTCGGTTAA///TCGCTCATCTTCAAATTGGCTCAGGATGCCTTTAAAATTGCAACACCCGCTGATAACCCT
A_15_P262611|324057	0.0140852	3.27789	down	CT710737 ZF_mu Danio rerio cDNA clone ZF_mu_190k05 5', mRNA sequence [CT710737]		324057	CT710737	wu:fc17g03	wu:fc17g03			GGACGGGGGTCCTGCATAGGGTTATGTTTCAAATGTATGTCATGCCATATAAATTATTTA
A_15_P260851	0.0109471	3.27098	down	si:dkey-6d5.1 [Source:ZFIN;Acc:ZDB-GENE-141216-54] [ENSDART00000168348]	ENSDART00000168348		XM_009305922				XM_009305922	AGAGCAATGCCCTGCTTGATATTTTTAAAAAGTGAGTTTTCATCTGAATTATGCCAAACG
A_15_P394072|103909014	0.015575	3.27026	down	NK-lysin tandem duplicate 2 [Source:ZFIN;Acc:ZDB-GENE-150806-1] [ENSDART00000155996]	ENSDART00000155996	103909014		NK-lysin tandem duplicate 1	nkl.1	GO:0006629|GO:0005737|GO:0001664|GO:0008047		CCGGGCTGTGAATGAGAATGAAAAGATGTGAAAGCATTAAATGCATTACAGTCAAAGCTC
A_15_P529587,A_15_P598797,A_15_P118845|322893	0.0181631	3.26038	down	Danio rerio otopetrin 1 (otop1), mRNA [NM_198803]	ENSDART00000163549///ENSDART00000035581	322893	NM_198803	otopetrin 1	otop1	GO:0045299|GO:0003674|GO:0042472|GO:0016020|GO:0032475|GO:0016021	NM_198803	TTTCTCCAGGCTGAAGGTGAGTCTGACCAAGAAGTACCCGCAGAAGAACGCGGAGCTGCT///ACATCTGCATGTTCCTCTTCATGTGCAACATCTCGCTGTGGATCCTCCCGGCGTTCGGCT///GGAGAGATTCTCCCTGTTTTCTGAAGTAAAGTTCGAGGTAAAGTCAGAGAAATAAATGTA
A_15_P207756,A_15_P625921,A_15_P660171|337556	0.0155865	3.22459	down	Danio rerio regulator of G-protein signaling 7 binding protein b (rgs7bpb), mRNA [NM_001030069]	ENSDART00000039043	337556	NM_001030069	regulator of G-protein signaling 7 binding protein b	rgs7bpb	GO:0005737|GO:0016020|GO:0005886|GO:0005634|GO:0009968	NM_001030069	CGCTCTGCACTAAAGCCATTGCTTTCTCATTCTAAGCTTGAAACAAATATAACACAATAA///GTCCAATTTGAGTTACCCAGAGGTTCGTTTGTTTTGTGCTGTGAAACCATTTGATTGTAT///ATTGAAAAATCAAGATGACAGCAGTCTGCTGAATCTGACTCCTTATCCGCTGGTGAGGCA
A_15_P554197	0.00485927	3.20941	down	circadian associated repressor of transcription b [Source:ZFIN;Acc:ZDB-GENE-131127-285] [ENSDART00000154917]	ENSDART00000154917		CN322620				XM_695543	TTGCATGCAAGTGCTTGGAGCTACAGTGTTACATTCACCCTCTGTCCTCAATCCTTAATG
A_15_P436980,A_15_P115950|394149	0.00488026	3.19781	up	Danio rerio RAS (RAD and GEM)-like GTP-binding 1 (rem1), mRNA [NM_201174]	ENSDART00000166045///ENSDART00000017599	394149	NM_201174	RAS (RAD and GEM)-like GTP-binding 1	rem1	GO:0005622|GO:0007165|GO:0016020|GO:0000166|GO:0007264|GO:0005246|GO:0015031|GO:0005525	NM_201174	TACATCATAGTTTACTCCATCACTGACCGCAGCAGCTTTGAAAGTGCATCAGAGTTACGG///TGTACTTCTTTTGGCACTGGATCCAGAGGCGGAAATGCTTTTTGTACAACTTAATGTTGT
A_15_P709647	0.0129563	3.19712	down	Rep: Arylsulfatase B precursor (ASB) (N-acetylgalactosamine- 4-sulfatase) (G4S). - Takifugu rubripes, partial (92%) [TC439526]			XM_005170242			GO:0007041|GO:0004065|GO:0007040|GO:0005764	XM_005170242	TGTTTCTGCACAGTTCAACATCTCAATTCACGCCGCCATTCGCTACAAGAACTGGAAACT
A_15_P102357,A_15_P664006|259189	0.0138965	3.19299	up	Danio rerio homogentisate 1,2-dioxygenase (hgd), mRNA [NM_152966]	ENSDART00000080487	259189	NM_152966	homogentisate 1,2-dioxygenase	hgd	GO:0006559|GO:0004411|GO:0006570|GO:0016491|GO:0051213|GO:0055114	NM_152966	TGTGAGAGGTTCAGTTAATCCCAGATGTTCTGTGCATTTAGAATAAGAACAGCCATACAA///GAGAGGTTCAGTTAATCCCAGATGTTCTGTGCATTTAGAATAAGAACAGCCATAAAATTA
A_15_P140978|100000030	0.000885661	3.18736	down	bloodthirsty-related gene family, member 24 [Source:ZFIN;Acc:ZDB-GENE-070705-376] [ENSDART00000167084]	ENSDART00000167084	100000030	XM_003200527	bloodthirsty-related gene family, member 24	btr24	GO:0005622|GO:0008270|GO:0046872	XM_003200527	ACTAGTCAGACTTTCACTGATAAACTCCACCCATTGTTTAGCCCATGTCCAAACTGTGCA
A_15_P260836|794299	0.00585558	3.18668	down	kelch repeat and BTB (POZ) domain containing 7 [Source:ZFIN;Acc:ZDB-GENE-070912-204] [ENSDART00000112884]	ENSDART00000112884	794299	XM_001334195	kelch repeat and BTB (POZ) domain containing 7	kbtbd7	GO:0004842|GO:0031463	XM_001334195	ATAAGTCTCTCCACCCGGTTGTATACTGCATGTTTGGGGTCTGGTCGGAAATTTGTTTTG
A_15_P165399	0.00845098	3.18654	down									ATACGTCAATGAAAACACAGCTTAAAACTCAACAGCAGTCATATGCCTCGCCTGTGGAGC
A_15_P699656	0.018588	3.1578	down	PREDICTED: Danio rerio si:zfos-364h11.1 (si:zfos-364h11.1), transcript variant X2, mRNA [XM_009292781]			XM_009292781			GO:0008150|GO:0003674|GO:0009409|GO:0006950|GO:0005575	XM_009292781	TCTCCTGGTAGTTCTGCATGTCTGTGTGATATTAAACCCCTTCCTGTAGGAAACAACTAG
A_15_P772966,A_15_P246451|100148744	0.00335911	3.14845	down	inositol-tetrakisphosphate 1-kinase b [Source:ZFIN;Acc:ZDB-GENE-131126-72] [ENSDART00000156418]	ENSDART00000156418	100148744	XM_001922333	inositol-tetrakisphosphate 1-kinase b	itpk1b	GO:0005622|GO:0000287|GO:0032957|GO:0052725|GO:0005524|GO:0047325|GO:0046872|GO:0052726	XM_001922333	CCGCCGCCCTTCCCTGAACAAATTGTGAAGACAAAGTGAATAATATACAGTAACAATAAT///AAAGACCATCACTCAGGAACTTCCCGTCTGGACTGTCTGACAGAAAAGCGATTTTCTTCA
A_15_P181793	0.0119264	3.14332	down	major histocompatibility complex class I UKA [Source:ZFIN;Acc:ZDB-GENE-060825-152] [ENSDART00000146579]	ENSDART00000146579		XM_005159469				XM_005159469	CTGCTACCATTGGCATCATCATTGGCATTGTACTTTCTGCTGTCCTACTGCTGTTTATTG
A_15_P145996|558956	0.00814063	3.1427	up	Danio rerio ISG15 ubiquitin-like modifier (isg15), mRNA [NM_001204169]	ENSDART00000130554	558956	NM_001204169	ISG15 ubiquitin-like modifier	isg15		NM_001204169	ATGAAGTTGCAGGACTATGACATCACCTCATTGAGCACCATTCACATGACTCTCCGTCTA
A_15_P440175,A_15_P110285|563517	0.00278939	3.11811	down	Danio rerio tubulin, gamma complex associated protein 3 (tubgcp3), mRNA [NM_001004513]	ENSDART00000042064	563517	NM_001004513	tubulin, gamma complex associated protein 3	tubgcp3	GO:0005813|GO:0005815|GO:0043015|GO:0005816|GO:0000226|GO:0031122|GO:0051415|GO:0051298|GO:0000922|GO:0007126|GO:0051011|GO:0005200|GO:0090307|GO:0090063|GO:0000923|GO:0008275	NM_001004513	TCTGCATCAGGAACTGAAAGAGTACTACAGATTGCTCTCTGTACTTCATGCACAGCTCCA///CTAATGACCTGCTCTGACGAGAGTCTCCAGTTCCTCAGTTTTCGTCTGGATTTCAATGAA
A_15_P150951|792884	0.00242105	3.10834	down	Danio rerio relaxin/insulin-like family peptide receptor 2b (rxfp2b), mRNA [NM_200443]	ENSDART00000153442	792884	NM_200443	relaxin/insulin-like family peptide receptor 2a	rxfp2a	GO:0007165|GO:0016020|GO:0007186|GO:0004930|GO:0016021	NM_200443	TGAATACCCCGCAAAGAATTCTTTACCACGACTGTCTTTGGCTGACATGGACAACCAATA
A_15_P329011|368228	0.0138432	3.10705	down	Danio rerio proenkephalin a (penka), mRNA [NM_200083]	ENSDART00000142013	368228	NM_200083	proenkephalin a	penka	GO:0007218	NM_200083	CGCTTCGCTCATTGAACATTGTTGGTGAGGTTAAGTCTGCTGTCTGCACTTGATGTCTTA
A_15_P264186|323182	0.00345167	3.07882	down	protein kinase N3 [Source:ZFIN;Acc:ZDB-GENE-030131-1902] [ENSDART00000112546]	ENSDART00000112546	323182	EV761031	protein kinase N3	pkn3	GO:0035556|GO:0005622|GO:0016310|GO:0007165|GO:0004672|GO:0018105|GO:0000166|GO:0016301|GO:0004674|GO:0006468|GO:0005524|GO:0016740	XM_003198639	AAGAGTCAAACCTCCATTCCTGCCGTCAATTAAAACAGCAGCGGACGTCAGTAACTTTGA
A_15_P223811,A_15_P192946|795400	0.00998295	3.07314	down	Danio rerio lanosterol synthase (2,3-oxidosqualene-lanosterol cyclase) (lss), mRNA [NM_001083567]	ENSDART00000087241	795400	NM_001083567	lanosterol synthase (2,3-oxidosqualene-lanosterol cyclase)	lss	GO:0042300|GO:0034951|GO:0080011|GO:0016866|GO:0016853|GO:0034784|GO:0042299	NM_001083567	ATACAACTGGGAAGGAATGAATACGCTTTTCCCAGAGATGTGGCTTTTGCCATCCTGGAT///TTCAATAAAAGCTGTGCCATCAGCTACACCTCTTACAGGAATGTGTTTCCAGTGTGGACT
A_15_P197816|100003745	0.0102011	3.0661	down	sphingosine-1-phosphate phosphatase 1 [Source:ZFIN;Acc:ZDB-GENE-090319-2] [ENSDART00000141420]	ENSDART00000141420	100003745	DT075094	sphingosine-1-phosphate phosphatase 1	sgpp1	GO:0016020|GO:0016021	XM_001343183	ACAGTAGGCTTAAATGCGCTTTTTCTTGTGCCTTTCCTATTTGCACACGTGGGCTTGTTG
A_15_P203546|560304	0.00898569	3.03925	down	sushi domain containing 4 [Source:ZFIN;Acc:ZDB-GENE-110511-1] [ENSDART00000034432]	ENSDART00000034432	560304	XM_683701	sushi domain containing 4	susd4	GO:0016020|GO:0016021|GO:0043009	XM_009293270	TATGAAGAAGCTATAAGTGGCAATTACTGTCAACCCCCAAACGATCTGCCTCCTGATGGT
A_15_P216721	0.0122829	3.03517	down	FDR107-P00054-DEPE-F_B22 FDR107 Danio rerio cDNA clone FDR107-P00054-BR_B22 5', mRNA sequence [EH503006]			EH503006				XM_002663046	GAGCTCATCATCATCATCATCATCTTCATCATCCTGCAATACTGACTGCAGACTTCAGTG
A_15_P162816|558326	0.00515231	3.01587	down	Danio rerio neurexin 2a (nrxn2a), mRNA [NM_001079970]	ENSDART00000141629	558326	NM_001079970	neurexin 2a	nrxn2a	GO:0008045|GO:0016020|GO:0007268|GO:0016021|GO:0046872	NM_001079970	TGTTTGTTCTCGTTTGTCCTCCGGCATGAGAAAGATATACGCAAGACTACATGAACTCTT
A_15_P147356|563235	0.0167901	3.00859	down	Danio rerio si:dkey-189h5.6 (si:dkey-189h5.6), long non-coding RNA [NR_125780]	ENSDART00000146616	563235	NR_125780	si:dkey-189h5.6	si:dkey-189h5.6	GO:0016020|GO:0016021	NR_125780	TGGTTTCAGCTGTTATTATATTTGCTGTCGTGGTTGCCATGCTTGCCACTACGGAATCAG
A_15_P717246,A_15_P105506,A_15_P581407,A_15_P634116|406570	0.0172046	2.99895	down	Danio rerio WAP, follistatin/kazal, immunoglobulin, kunitz and netrin domain containing 1 (wfikkn1), mRNA [NM_214747]	ENSDART00000167087	406570	NM_214747	WAP, follistatin/kazal, immunoglobulin, kunitz and netrin domain containing 1	wfikkn1	GO:0004857|GO:0004867|GO:0010466|GO:0008191|GO:0005576|GO:0030414	NM_214747	CGAGAGGGAGTGCCACAGTGACCAGGACTGCTCCTCCTCTGAGAAATGCTGCACTAATGT///TCCTCCACTTCTGTCATGCGCTCAGGACACCATGATCATTTGCTGTCATTAGTTTCTGTA///TGACCAGGACTGCTCCTCCTCTGAGAAGTGCTGCACTAATGTGTGTGGTCTGCTGAGCTG///TCAGATGTTCGGGAACGTGGTGATAACCAGCATCGGGCAGCTGGTGGTGTATAACGCGCA
A_15_P732546,A_15_P117009,A_15_P623351|393541	0.0195914	2.98598	up	Danio rerio TSC22 domain family, member 3 (tsc22d3), mRNA [NM_200569]	ENSDART00000054115	393541	NM_200569	TSC22 domain family, member 3	tsc22d3	GO:0030513|GO:0006355|GO:0003700|GO:0007420|GO:0009953|GO:0005575	NM_200569	AAGAATCACCTAATGTATGCAGTCAGGGAGGAAGTGGAGATCTTGAAGGAGCAGATCAAG///TTTTTTGACTGAACTTTGTATTTTCTAACTACCAAAGACTCGCCTAATACTCACAAGCCA///TAACTACCAAAGACTCGCCTAATACTCACAAGCCAACAGGACCATGTGTAACTTTTCACA
A_15_P498672|565849	0.00312512	2.98046	down	protein phosphatase 2, regulatory subunit B'', alpha [Source:ZFIN;Acc:ZDB-GENE-070912-646] [ENSDART00000110922]	ENSDART00000110922	565849	XM_689111	protein phosphatase 2, regulatory subunit B'', alpha	ppp2r3a	GO:0001754|GO:0061053|GO:0090263|GO:0005509|GO:0090249|GO:0007525	XM_009298556	GTCTCCTCAGACATTGGAAATAAAATGGATAAGCTGGTCATATCTGATTTATCGGCATAA
A_15_P202016|561894	0.00908773	2.97956	down	Danio rerio NCK-associated protein 1 (nckap1), mRNA [NM_001137665]	ENSDART00000132696	561894	NM_001137665	NCK-associated protein 1	nckap1	GO:0005515|GO:0048812	NM_001137665	GATAAAACCACTACACGGAACAGAGAGTCTGTTTACCTGCTCCTGGACATGATCGTTCAA
A_15_P141801|561372	0.0186236	2.96973	down	Danio rerio catechol-O-methyltransferase a (comta), mRNA [NM_001030157]	ENSDART00000014939	561372	NM_001030157	catechol-O-methyltransferase a	comta	GO:0000287|GO:0016020|GO:0006584|GO:0016206|GO:0008168|GO:0016021|GO:0042135|GO:0032259|GO:0008171|GO:0016740	NM_001030157	ATACTGCGGATACTCTACTGTTCGCATCGCTCGCCTGCTCTCCCCTGGAACAAAACTCAT
A_15_P670936	0.00407993	2.96815	down	Rep: Transporter - Danio rerio (Zebrafish) (Brachydanio rerio), partial (40%) [TC412273]								TCAAACACACCTGTCTTATCAAGAGCTGTTCAGACCTCATGACCTGGTTCAGGTGTGTTT
A_15_P622316|641488	0.00166783	2.96749	up	Danio rerio UDP glucuronosyltransferase 1 family polypeptide a1 (ugt1a1), mRNA [NM_001037428]	ENSDART00000102448	641488	NM_001037428	UDP glucuronosyltransferase 1 family polypeptide a1	ugt1a1		NM_001037428	CCCCAGACCCTCTTCAAGTGAAAAACAAAAAGTTGTTGTTTTTTCAGCACTTTTCTTAAT
A_15_P109592|447809	0.0074135	2.96687	up	Danio rerio T-cell activation RhoGTPase activating protein b (tagapb), mRNA [NM_001004548]	ENSDART00000127654	447809	NM_001004548	T-cell activation RhoGTPase activating protein b	tagapb	GO:0007165	NM_001004548	CTGTAGTGACACATTAAATGTGTTACACTGATCTCATATGCTAATATTGAATCTTGCCAG
A_15_P192281,A_15_P192286|555704	0.0116626	2.96023	down	midasin AAA ATPase 1 [Source:ZFIN;Acc:ZDB-GENE-041001-138] [ENSDART00000020923]	ENSDART00000020923	555704	XM_003200703	midasin AAA ATPase 1	mdn1	GO:0000166|GO:0000027|GO:0005634|GO:0016887|GO:0005524	XM_003200703	GGAGACTGTGTGTGTGACCTGCTCATCTCCATTCATTCAGAAATCAAGAAGACCATATGG///GATTCGGTCCTACATGGAGGAATTCCCCTTCCCCTTCTATGTTATTTTGCGAAATGTGAA
A_15_P270246	1.33194e-05	2.9416	up	Rep: VHSV-inducible protein - Salmo salar (Atlantic salmon), partial (7%) [TC378013]			XM_001333067				XM_001333067	CATGTTCTTACTGGGTTTTGTAAGCTTACTGTATTGTGTTTCATGCAGAAAACATGCTAA
A_15_P748171,A_15_P153011,A_15_P625141,A_15_P200911|791140	0.00941442	2.93761	down	Danio rerio CD276 molecule (cd276), mRNA [NM_001080622]	ENSDART00000033591///ENSDART00000150013	791140	NM_001080622	CD276 molecule	cd276	GO:0003674|GO:0016020|GO:0016021	NM_001080622	TGCTGAACTGCTCTTTTTCGGGTGTTTCTGCATTCAATCTGTCGGATGTGAGTGTGTTCT///GTAGACATCGCTGTGCCTGACTGTTATTGCGTATGTAAATTAAAAGATCTCATTCTTAAA///CAGAACACATGGATGAGAAGGAAAAGGGGATTATAGTGTCATGGATGTGTCTGTGTGTGT///TGTGTTTGTTGGCTCTGCTCATCGCTCTGGCCGTCGTCTGCCGCAGGAAAATCAAGGAGA
A_15_P161031|100384891	0.0053912	2.92117	up	Danio rerio UDP glucuronosyltransferase 1 family, polypeptide A7 (ugt1a7), mRNA [NM_001177334]	ENSDART00000124423	100384891	NM_001177334	UDP glucuronosyltransferase 1 family, polypeptide A7	ugt1a7	GO:0016758|GO:0016020|GO:0016757|GO:0008152|GO:0015020|GO:0016021|GO:0016740	NM_001177334	CAAAAGCTGCATGTTCTGTTTCAGAAAGTGCTTCAAGAAATCTCAGAAGAAGAAGAAGGC
A_15_P144301|100170796	0.011787	2.91139	down	Danio rerio low density lipoprotein receptor-related protein 3 (lrp3), mRNA [NM_001130634]	ENSDART00000016265	100170796	NM_001130634	low density lipoprotein receptor-related protein 3	lrp3	GO:0008150|GO:0003674|GO:0005575	NM_001130634	AATTTGTTCAGAGGGAAGCTCCACCCTCATATGGTCAGCTAATTGCTCAAGGTCTCATTC
A_15_P671591	0.0142841	2.9106	down	CT612323 ZF_mu Danio rerio cDNA clone ZF_mu_3m15 3', mRNA sequence [CT612323]			CT612323					CACAAAAGAAGATACTTAGAAAAATGTTTGAAACCGGTAACCATTGACTTCCATTGTAGG
A_15_P546402|735295	0.0156277	2.89556	down	Danio rerio Fas ligand (TNF superfamily, member 6) (faslg), mRNA [NM_001042701]	ENSDART00000171991	735295	NM_001042701	Fas ligand (TNF superfamily, member 6)	faslg	GO:0005164|GO:0006955|GO:0016020|GO:0016021|GO:0030903	NM_001042701	GCGCCCCCATCTGCTCAGCAAAAATTTTCATAGCAATTATTTCGGCCTCTTTAAGATCCA
A_15_P740166	0.00444559	2.89017	down	lysine (K)-specific methyltransferase 2E [Source:ZFIN;Acc:ZDB-GENE-030131-4120] [ENSDART00000130072]	ENSDART00000130072		BC057445				XM_009300441	ACAGAGTAGACTGTGTGTAAAAGATGATGGTTAATGAACCCTGGTGCTCATCACAGTCCC
A_15_P602732,A_15_P114856|447854	0.00808657	2.88895	down	Danio rerio zgc:92140 (zgc:92140), mRNA [NM_001004593]	ENSDART00000162010	447854	NM_001004593	zgc:92140	zgc:92140	GO:0008150|GO:0003674|GO:0005575	NM_001004593	TTGCCTTGCTTGGAGAATCTAGATGGTTTTGGGTGAAGAAAGAACAGCTTGATTGATGTA///TATGTATGAACGAACTGGCTGAATATTTTGATATTTTGATAAAGAGCGACGTGGCAAGTT
A_15_P763216	0.000964791	2.8889	down	AGENCOURT_88026267 NIH_ZGC_35 Danio rerio cDNA clone IMAGE:8758777 5', mRNA sequence [EG585565]			EG585565					GTTCGCAACCACAGCAGCGTCTCTGTGGCCTTCTACACTCCCGAGAAGACTGGAAAGTAA
A_15_P290216	0.0098004	2.85609	down									AATCAGTAATTCCTTCAGTTCTGGCTGTTTTGGCTCTGATGTTGGTGTTTGGAGCTGCAG
A_15_P187591|334550	0.0119244	2.85182	down	Danio rerio ste20-related kinase adaptor alpha (strada), mRNA [NM_199911]	ENSDART00000146275	334550	NM_199911	ste20-related kinase adaptor alpha	strada	GO:0016310|GO:0004672|GO:0016301|GO:0006468|GO:0005524|GO:0016740	NM_199911	TCTCACTTTCATGCCTTTGTGGAACTGTGTCTACAGAGAGATCCTGAGAAAAGACCCTCT
A_15_P620548|751750	0.0179117	2.8512	down	Danio rerio major histocompatibility complex class I UKA (mhc1uka), mRNA [NM_001045460]		751750	NM_001045460	major histocompatibility complex class I UKA	mhc1uka	GO:0002474|GO:0006955|GO:0016020|GO:0005886|GO:0019882|GO:0042612|GO:0042605|GO:0016021|GO:0003823	NM_001045460	TCCCATTGGCATCATCATTGGCATTGTATACGCTGTTGTCCTGCTGCTGTTTATTGCTGT
A_15_P138121	0.0194664	2.84889	down									ACTGTTGGTAGATCATGATGATAGTATGGATCTTCAGCGTGCCTTGAGTGTGGAGGATGT
A_15_P178951	0.00603502	2.83802	up	Danio rerio cDNA clone IMAGE:7256920. [BC150453]			BC150453					TTGGCAACCTCACACTGAATGGCCTATTAGTCATTTTCTTCACATGTAGTCCCATCACAC
A_15_P710661	0.0111828	2.83589	down	Rep: LOC557295 protein - Danio rerio (Zebrafish) (Brachydanio rerio), partial (97%) [TC368255]						GO:0008150|GO:0003674|GO:0005634|GO:0005575|GO:0003677|GO:0045843		AATAGTATTCAATCTCTCCCTAATAACAAGGCACCAGGTCCTGATGGTCTCAGTGCAGAG
A_15_P282106|101886334	0.00504561	2.832	down	PREDICTED: Danio rerio cGMP-dependent protein kinase 1-like (LOC101886334), partial mRNA [XM_005156037]		101886334	XM_005156037	cGMP-dependent protein kinase 1-like	LOC101886334		XM_005156037	TATGATAAAGAGAGCTGTATCATCAAAGAAGGTGACGTGGGCTCCCTGGTCTATGTCATG
A_15_P632586|561970	0.0106243	2.82774	down	Danio rerio G protein-coupled receptor 126 (gpr126), mRNA [NM_001163291]	ENSDART00000128321	561970	NM_001163291	adhesion G protein-coupled receptor G6	adgrg6	GO:0005886|GO:0004930|GO:0060879|GO:0042552|GO:0022011|GO:0005518|GO:0050840|GO:0043583|GO:0060347|GO:0007507|GO:0007165|GO:0001503|GO:0007186|GO:0016020|GO:0032290|GO:0019933|GO:0004871|GO:0007005|GO:0016021|GO:0007166|GO:0048932|GO:0004888	NM_001163291	ATAATACAAAGAAAGTGAGTTCTGATAACCTGGGAAAGTCCCTCTCCTCCAGTTCCTTTG
A_15_P107199	0.0196213	2.79873	up	si:dkey-43p13.5 [Source:ZFIN;Acc:ZDB-GENE-131121-510] [ENSDART00000163579]	ENSDART00000163579		BC067706				XM_002661221	ATATTACTGTACTTTTTTGGTGCGTGATTACTGTATATGTTATTCACACACAGTAAAAAA
A_15_P144701|553264	0.00198111	2.79584	down	Danio rerio zgc:158564 (zgc:158564), mRNA [NM_001099238]	ENSDART00000047271	553264	NM_001099238	zgc:158564	zgc:158564	GO:0008150|GO:0003674|GO:0005575	NM_001099238	TTCTTGTGTTTGTCCTGCTGGATTAAGTCCTTCCTCCCCTGCTATAAAATCAGCTCTGTC
A_15_P202296|100001219	0.0061752	2.79577	down	Danio rerio isoleucyl-tRNA synthetase 2, mitochondrial (iars2), mRNA [NM_001163798]	ENSDART00000064803	100001219	NM_001163798	isoleucyl-tRNA synthetase 2, mitochondrial	iars2	GO:0005739|GO:0005737|GO:0002161|GO:0000166|GO:0006428|GO:0005524|GO:0004822|GO:0004812|GO:0006418	NM_001163798	TTCCTGTCATCTATTCCAGGACGAAATGCTGCCGAGTTTGACCTCGTCATTTCCATTGAA
A_15_P631836,A_15_P194341|796461	0.0190554	2.78809	down	Danio rerio neuregulin 1 (nrg1), transcript variant 4, mRNA [NM_001277086]	ENSDART00000163702///ENSDART00000167706	796461	NM_001277086	neuregulin 1	nrg1	GO:0031101|GO:0001755|GO:0048699|GO:0005102|GO:0014044|GO:0009790|GO:0005615|GO:0021755|GO:0035556|GO:0021778|GO:0016020|GO:0036135|GO:0007422|GO:0016021	NM_001277086	ATATAGAGGAGGAGATTGATTGTTTAGAGCAGTACAAAAGCACATCTGTCCCGTCCTCCG///GCAGACGTTGATGTTTTCTGAATCATGACTGAATATATGGCTCACTATGTCGATCGGCTA
A_15_P490449|100148818	0.00832649	2.78714	up	Danio rerio zmp:0000001078 (zmp:0000001078), mRNA [NM_001204308]	ENSDART00000061693	100148818	NM_001204308	si:ch73-55i23.1	si:ch73-55i23.1		NM_001204308	AACTTGAGGATTGGAGGAGCAAATATGCCACCTTCCAACAAGCTTTCAGTGCTGAGATGA
A_15_P567257|555278	0.0024465	2.78311	up	PREDICTED: Danio rerio interferon-induced very large GTPase 1-like (LOC555278), transcript variant X1, mRNA [XM_005171621]	ENSDART00000126148	555278	XM_005171621	interferon-induced very large GTPase 1-like	LOC555278		XM_005171621	AAGGAATGGAGAACCTACACAAAGGAGCAAGCGCTGGAGAGTCTAGAGAAATACATGTAA
A_15_P627916,A_15_P197546,A_15_P654851|794339	0.00010654	2.78129	down	Danio rerio LIM domain binding 3a (ldb3a), mRNA [NM_201505]	ENSDART00000078721///ENSDART00000078740///ENSDART00000130101	794339	NM_201505	LIM domain binding 3a	ldb3a	GO:0007507|GO:0007519|GO:0001756|GO:0008270|GO:0007626|GO:0046872	NM_201505	TTTTGCTAAACTGAAAAACTGGCACAATGGCCTGTCGGCACAAATACTCAACGTGCCTCA///CAAAACAAGATCAAGTCTGCCAACTTCAATCTGGCTCTCACCATGCAAAGGTCAAAGCGA
A_15_P175721|403118	0.0129438	2.76748	up	Danio rerio zgc:123068 (zgc:123068), mRNA [NM_001007132]	ENSDART00000140230	403118	NM_001007132	zgc:123068	zgc:123068	GO:0008150|GO:0003674|GO:0016020|GO:0016021	NM_001007132	GTTGATTCTCCAAATGCATGTTGTTCTTCCGATTGTATCTAGTATGGCTATTAAACCTTT
A_15_P621056	0.0179888	2.75898	down	si:ch211-196c10.15 [Source:ZFIN;Acc:ZDB-GENE-141216-138] [ENSDART00000141090]	ENSDART00000141090		BC155571				XR_222703	CTGTATTCTCCAGTCCAGAGCTTCACTGCCCAGTGTCTGAATTTTAATTTATATATTTAT
A_15_P317411,A_15_P662506,A_15_P512117|553404	0.0163927	2.7585	down	Danio rerio leucine rich repeat containing 47 (lrrc47), mRNA [NM_001110372]	ENSDART00000075129	553404	NM_001110372	leucine rich repeat containing 47	lrrc47	GO:0006432|GO:0003723|GO:0009328|GO:0004826	NM_001110372	AAGTGTGTGAAGCTCGCCAGTATCAATGTGTCCAAAAATGAGCTTTCACGGCTCCCATAA///GTTGAATGCACTTCCCACATGTCCCTCTCATTCAACTAAAATGGATATTAAAACATTCAT///TTTTAAAGGCAACAAACTGAAGGACAAGAGGCTTGAGAAGATGGTAAATGGCTGCCCGAC
A_15_P148706|570989	0.00238884	2.71432	down	Danio rerio regulatory factor X, 3 (influences HLA class II expression) (rfx3), mRNA [NM_001080048]	ENSDART00000171171	570989	NM_001080048	regulatory factor X, 3 (influences HLA class II expression)	rfx3	GO:0006355|GO:0003700|GO:0006357|GO:0044212|GO:0005634|GO:0007275|GO:0000978|GO:0003677|GO:0006351|GO:0030154|GO:0060287|GO:0050796|GO:0031018|GO:0060285	NM_001080048	ACAATCACAGCGAACACATCCTCAGCACCGGAACCAGCACTATCCGCCATGTGGGAAACA
A_15_P175716|550471	0.01483	2.70479	down	Danio rerio cilia and flagella associated protein 161 (cfap161), mRNA [NM_001017774]	ENSDART00000003748	550471	NM_001017774	cilia and flagella associated protein 161	cfap161	GO:0003674|GO:0031514|GO:0060271	NM_001017774	CTGCTGCCCTCTGCTGTTTAAAAATGCTCAACATTGCAGCAATTTAATAAAAACAACAAT
A_15_P377025|563012	0.00505395	2.7032	down	Danio rerio solute carrier family 31 (copper transporter), member 2 (slc31a2), mRNA [NM_001198749]	ENSDART00000112451	563012	NM_001198749	solute carrier family 31 (copper transporter), member 2	slc31a2	GO:0016020|GO:0005375|GO:0035434|GO:0016021	NM_001198749	CTCCGTCTTGGGATACTTTGTGGCTTTTCCTCTCCTGAATCACACTTGAGAAGAATTAAA
A_15_P555532	0.0114583	2.70025	down	si:dkey-3h2.3 [Source:ZFIN;Acc:ZDB-GENE-070705-465] [ENSDART00000163868]	ENSDART00000163868							TTCTGTCATATGTTAACCTTTCACCTGCCCAGTGGTCTGCTCTGGTCTTTGTGTTGTTGA
A_15_P450880,A_15_P180031,A_15_P101904|562445	0.00474452	2.6997	down	FDR107-P00033-DEPE-R_I21 FDR107 Danio rerio cDNA clone FDR107-P00033-BR_I21 3', mRNA sequence [EH521777]///ADP-ribosylation factor-like 8Bb [Source:ZFIN;Acc:ZDB-GENE-080516-10] [ENSDART00000103076]	ENSDART00000103076	562445	EH521777///BC052221	ADP-ribosylation factor-like 8Bb	arl8bb	GO:0005622|GO:0000166|GO:0007264|GO:0005525	XM_002663815	TTCATTGAACTGACCAGAAGCAATCACGTTGACGAAAGTGGTTTTCCCGGAGTACTGAAG///CTGCCATTCAAGACAGAGAAATCTGCTGCTACTCTATTTCATGCAAAGAGCAAGACAATA///AGTGGTTGATCCAACATTCAAAATCTCGGAGAAGTTGAGAACAGATCTCGTCCCACCTGT
A_15_P109535|399485	0.00196869	2.69423	down	Danio rerio cytochrome P450, family 2, subfamily P, polypeptide 10 (cyp2p10), mRNA [NM_201511]	ENSDART00000063122	399485	NM_201511	cytochrome P450, family 2, subfamily P, polypeptide 10	cyp2p10	GO:0019369|GO:0008392|GO:0004497|GO:0005506|GO:0008395|GO:0016491|GO:0016712|GO:0016705|GO:0046872|GO:0055114|GO:0020037	NM_201511	ATCTCTATAACATGTTCCCGTGGCTCATGCAATTGCTGCCTGGACCACACAAGAAACTTA
A_15_P115087	0.0134198	2.69347	down	AGENCOURT_17389080 NIH_ZGC_4 Danio rerio cDNA clone IMAGE:7119826 5', mRNA sequence [CK395838]			CK395838					CACTCGACTGACCTCTTCTTTTCCGTGGACTTTTCCTCTCATCTCAGAACGATGTTTGAT
A_15_P388160|101886283	0.00787317	2.69258	up	mastermind-like 3 (Drosophila) [Source:ZFIN;Acc:ZDB-GENE-090313-292] [ENSDART00000144135]	ENSDART00000144135	101886283	XM_005160012	mastermind-like transcriptional coactivator 3	maml3	GO:0016607|GO:0007219|GO:0045944|GO:0003713|GO:0007221	XM_005160012	GATGGGACAGATTTGGATTCAACGGAAGGTTGGATGGAAGAGTTTTTCCCCAACCAATAG
A_15_P108577|30126	0.00763098	2.68986	up	Danio rerio forkhead box A2 (foxa2), mRNA [NM_130949]	ENSDART00000014296	30126	NM_130949	forkhead box A2	foxa2	GO:0048319|GO:0006355|GO:0003700|GO:0033504|GO:0000981|GO:0019904|GO:0005634|GO:0007275|GO:0032289|GO:0003677|GO:0007418|GO:0043565|GO:0007492|GO:0021779|GO:0008134	NM_130949	GCACGTTATCCATGGGCTCTATGGCAAGCAAAGCAGGCCTGGATTCACCGGACACATCCT
A_15_P204321,A_15_P673721|548604	0.000337782	2.6855	down	Danio rerio nuclear receptor subfamily 4, group A, member 3 (nr4a3), mRNA [NM_001172629]///nuclear receptor subfamily 4, group A, member 3 [Source:ZFIN;Acc:ZDB-GENE-070824-4] [ENSDART00000078250]	ENSDART00000078250	548604	NM_001172629///XM_009292332	nuclear receptor subfamily 4, group A, member 3	nr4a3	GO:0043565|GO:0006355|GO:0003700|GO:0043401|GO:0003707|GO:0008270|GO:0005634|GO:0004879|GO:0003677|GO:0046872|GO:0006351	NM_001172629///XM_009292332	AAAGTACGTGTGTTTGGCCAGTAAAAACTGCCCTGTGGACAAAAGGAGAAGAAATCGCTG///TTATATGCATGGTTTTCTCCTTCTCGCCTCTGCTTGTATTTATTTTGCAAAGACTGCCGG
A_15_P489992|559809	0.0124152	2.68092	down	anoctamin 9 [Source:HGNC Symbol;Acc:HGNC:20679] [ENSDART00000115420]	ENSDART00000115420	559809	XM_001922625	anoctamin-9-like	LOC559809		XM_001922625	TGGGACAATCTTACTGGAGCTTTTCTCTCGATGCAGTTTACAGTTTGACCTCAGGTGCAT
A_15_P720565|30489	0.0148653	2.68054	up	Danio rerio complement component bfb (bfb), mRNA [NM_131241]	ENSDART00000124221	30489	NM_131241	complement component bfb	bfb		NM_131241	TCAACAAGAGTCTGAAGACGATCACCATGGGAAGAAAATTTATTTGAATAAGGGTGGAAA
A_15_P485105,A_15_P728131|334483	0.00429611	2.66833	down	Danio rerio protein tyrosine phosphatase type IVA, member 2b (ptp4a2b), transcript variant 2, mRNA [NM_001024098]	ENSDART00000051745	334483	NM_001024098	protein tyrosine phosphatase type IVA, member 2b	ptp4a2b	GO:0016791|GO:0005737|GO:0006470|GO:0016311|GO:0005634|GO:0008138|GO:0004725	NM_001024098	GGGTAATCTCAATTGGTCTCAATTGGATGACTGAAGGATAGTCTCCCATTTTTCTTTCAA///ATTGTTTTAAAGACGTCTTGCCAACATGAACCGCCCTGCCGCTGTTGAGATTTCCTATGA
A_15_P712206	0.0160271	2.66398	down	Rep: Zgc:173573 protein - Danio rerio (Zebrafish) (Brachydanio rerio), partial (93%) [TC383262]	ENSDART00000168709		XM_009300470				XM_009300470	AGTTTCAGACAATTATCACACCTTAATAACCACACGAGGCTCCACACTGGAGAGAAACCA
A_15_P712636	0.00834644	2.66182	up									ACCAGATTTTCCCTTAACAATGAGATGCAGGAATCAGACTTAATTTCCGAAAACTCAGAA
A_15_P118038,A_15_P403505,A_15_P755141|570656	0.00555512	2.65444	down	Danio rerio zgc:174164 (zgc:174164), mRNA [NM_001114439]	ENSDART00000079645	570656	NM_001114439	zgc:174164	zgc:174164	GO:0016020|GO:0006508|GO:0008270|GO:0016021|GO:0004222|GO:0008237	NM_001114439	AACCAGTCTTGCACTCTAAAGCCAATGAACACCTGCTCTTCCTGTTAGAGGACAGTCATT///GATATCATTGTCATTGTAATAATGGCTGGGGTCCACCCAACTGTAACAAAGGAGGTAGAG///GTGTAAATTCTGCCTGTTTTGTTCCATTTAGAAGAAAAGGTTCCCTGTTTTCATTCTTCT
A_15_P593857	0.00115424	2.64878	down	Rep: NADH-ubiquinone oxidoreductase chain 2 - Turdus albocinctus, partial (7%) [TC400954]								GTAAATGAGAAAATATGTTTTTGGTGAACTGTCCCTTTAAAAGAGTGCACTCAACTCTGA
A_15_P623111|793445	0.0190788	2.64361	down	Danio rerio proline rich 16 (prr16), mRNA [NM_001110405]	ENSDART00000164574	793445	NM_001110405	proline rich 16	prr16		NM_001110405	CACAACACATATGATGGAGGAGGACGAGGTGTTTATCTACTGATTAAAAACAACATGAAG
A_15_P375920,A_15_P136356|100170813	0.018381	2.63254	down	Danio rerio UDP-N-acetyl-alpha-D-galactosamine:polypeptide N-acetylgalactosaminyltransferase 18a (galnt18a), mRNA [NM_001130648]	ENSDART00000171965	100170813	NM_001130648	UDP-N-acetyl-alpha-D-galactosamine:polypeptide N-acetylgalactosaminyltransferase 18a	galnt18a	GO:0004576|GO:0000030|GO:0052757|GO:0000033|GO:0035496|GO:0008921|GO:0004376|GO:0052640|GO:0001962|GO:0052641|GO:0019112|GO:0000009|GO:0000026|GO:0080062|GO:0008375|GO:0046920|GO:0004583|GO:0005794|GO:0016759|GO:0052824|GO:0016757|GO:0046921|GO:0031278|GO:0008417|GO:0008755|GO:0003980|GO:0018716|GO:0018715|GO:0033556|GO:0018718|GO:0019187|GO:0008378|GO:0018717|GO:0008376|GO:0045140|GO:0016020|GO:…	NM_001130648	ATTCTGAGATGAGAACCTATATGGACACCATCGCTTATGGTGTACTGAGGAACAGCCTGA///AGATGTGGATCATGGATATCAGCTGGTCCTTCAGAAGTGCAGCAGTCAGAAATGGACAAT
A_15_P198661,A_15_P266256|560270	0.015578	2.63243	up	cysteine-serine-rich nuclear protein 1a [Source:ZFIN;Acc:ZDB-GENE-070912-475] [ENSDART00000041877]	ENSDART00000041877	560270	XM_683666	cysteine-serine-rich nuclear protein 1a	csrnp1a	GO:0060215	XM_683666	TGACACCCAACAGCAATCCACAGAGAGAAACAAATCCATCCCAAATCCTGTAGAAAGCAG///CCAGTAAGCCTTAGTGATTTTCATTCAAATGAGTGACATGTAAAACAGAAATTCAGGCTT
A_15_P146036|561091	0.0047597	2.62699	down	Danio rerio WSC domain containing 2 (wscd2), mRNA [NM_001109769]	ENSDART00000088639	561091	NM_001109769	WSC domain containing 2	wscd2		NM_001109769	TAAGACTGTGGATATGGAACTAAGAAAGAGGAACCTGTCTGGTGTGCCTGATGAGTACAG
A_15_P119006,A_15_P148031|321994	0.00597994	2.61929	down	Danio rerio non-POU domain containing, octamer-binding (nono), mRNA [NM_201579]	ENSDART00000146287	321994	NM_201579	non-POU domain containing, octamer-binding	nono	GO:0061053|GO:0006355|GO:0000976|GO:0000166|GO:0071599|GO:0000398|GO:0005634|GO:0007417|GO:0003676	NM_201579	GAGATTTTTATCAACAAGGATCGAGGCTTTGGCTTCATCAGGCTGGAAACGAAGACGCTT///TCATAACTACATGTTACACACAGTCAATTGTTGCTCGTGGTGTTCTTGCATTAAAATTGA
A_15_P402990|798209	0.00936866	2.61272	down	si:ch211-76l23.4 [Source:ZFIN;Acc:ZDB-GENE-030131-8310] [ENSDART00000167679]	ENSDART00000167679	798209	XM_001334914	si:ch211-76l23.4	si:ch211-76l23.4		XM_001334914	CCATCCATCCATCTTTCTGTCTGTCTTTCATAATATTAATAAATAAGAGGACCAAACAGC
A_15_P332374,A_15_P102046|436916	0.0146485	2.60725	down	Danio rerio solute carrier family 2 (facilitated glucose transporter), member 3a (slc2a3a), mRNA [NM_001002643]	ENSDART00000134816	436916	NM_001002643	solute carrier family 2 (facilitated glucose transporter), member 3a	slc2a3a	GO:0005215|GO:0016020|GO:0022891|GO:0022857|GO:0006810|GO:0016021|GO:0055085	NM_001002643	AACAAATTTGGAAGACGCAAGTCCATGATCCTCGTCAATGTCTTGGCTCTGATTGGTGGT///TTTCATGGTGGCTTTTCCTGAATGTGTGTCCAAATCATGAGTGGTTCTGTGTACAGCTGT
A_15_P173446|100006310	0.00626976	2.58571	down	Danio rerio shadow of prion protein 2 (sprn2), mRNA [NM_001007780]	ENSDART00000080391	100006310	NM_001007780	shadow of prion protein 2	sprn2	GO:0016020|GO:0009986|GO:0051260|GO:0016021	NM_001007780	ATGGGCAGCCTTCTCATCACACTGGGCACGGTCGCTCACGTTGTTATTATGTGGGCTTGA
A_15_P119303,A_15_P659711|792160	0.00122453	2.57595	up	Danio rerio interferon regulatory factor 1b (irf1b), mRNA [NM_205747]	ENSDART00000158742	792160	NM_205747	interferon regulatory factor 1b	irf1b	GO:0000975|GO:0006355|GO:0008285|GO:0003700|GO:0050776|GO:0006915|GO:0005634|GO:0003677|GO:0006351	NM_205747	ATGAACGCACACACACCTCAAGCTGAGCTGTTGTGTATGGGGATGGGTTCTATGTAAATA///TTTCCGCTGTGCAATGAACTCTCTTCCGGATATCGAGGAGGTGAAGGATAAAAGCATCAA
A_15_P620251,A_15_P634781,A_15_P408876|323737	0.0115753	2.54256	down	Danio rerio solute carrier family 35, member B4 (slc35b4), mRNA [NM_212652]	ENSDART00000104888	323737	NM_212652	solute carrier family 35, member B4	slc35b4	GO:0005794|GO:0016020|GO:0000139|GO:0006810|GO:0008643|GO:0016021|GO:0055085	NM_212652	CTGGGAGTAATGCATTGTTTGTTGTTTATATTGAATTTAGGAGCTCACATACAAGCTAGT///GTTTATATTGAATTTGGGAGCTCACATAGAAGCTAGTTTACGAAAACTGATCATGGTTCT///AATATCTCTCCATCGTGCTCGTGTCTGTTGGCATTTTCATCTGCACGATAATGTCTGCAA
A_15_P612201,A_15_P107895|100151353	0.0138698	2.53899	down	FDR107-P00017-DEPE-F_N14 FDR107 Danio rerio cDNA clone FDR107-P00017-BR_N14 5', mRNA sequence [EH489666]///fo98e02.y1 zebrafish gridded kidney Danio rerio cDNA clone IMAGE:4728266 5' similar to TR:Q9UJL9 Q9UJL9 DJ228H13.3 ;, mRNA sequence [BG737291]		100151353	EH489666///BG737291	si:ch211-255f4.3	si:ch211-255f4.3	GO:0003676|GO:0046872	XM_001919026	ATTTACTGTGGAGAGAAAACACACAAATGTGATCAGGGCCAGAGTGGGACTCCTTTTCAG///TTCACATCGCCGTGGTGCTTCTGATGTGCTTTTAAATACCCCTGCTGTGTAAAACTCTTT
A_15_P103953,A_15_P721231,A_15_P664666|447891	0.00849904	2.53789	down	Danio rerio sterol-C5-desaturase (sc5d), mRNA [NM_001004630]///Danio rerio cDNA clone IMAGE:7148291. [BC091948]	ENSDART00000065600	447891	NM_001004630///BC091948	sterol-C5-desaturase	sc5d	GO:0016020|GO:0005506|GO:0016491|GO:0006633|GO:0016021|GO:0001878|GO:0055114	NM_001004630	GATAATACATTAAGGTCTTACACTCTAATACACTAACTGCGCATAAACGATGTGGGGTGC///TTGATATATAAGTATTTCCACAAACCACATCACGTTTGGAAGATTCCCACACCATTCGCC///TATAATTCTCAAAGGGTGGCTCAGTGGTCTCCTCACAGTAAGAAGGTCGCTGATTCAAGT
A_15_P499602	0.0173715	2.5355	up	MYC-associated zinc finger protein a (purine-binding transcription factor) [Source:ZFIN;Acc:ZDB-GENE-110603-4] [ENSDART00000156566]	ENSDART00000156566		XM_009299352				XM_009299352	GGTATCGCTGTGCTCTTATCCTAATTAATCTCTGTATAATGAGTATGCACCTAATTATAC
A_15_P762056,A_15_P169846,A_15_P696886|550285	0.000711598	2.53544	up	cyclin-dependent kinase 10 [Source:ZFIN;Acc:ZDB-GENE-050417-94] [ENSDART00000045177]///Danio rerio cyclin-dependent kinase 10 (cdk10), mRNA [NM_001017622]	ENSDART00000045177	550285	DT056508///NM_001017622	cyclin-dependent kinase 10	cdk10	GO:0005515|GO:0016572|GO:0005575|GO:0005524|GO:0016310|GO:0043524|GO:0004672|GO:0000166|GO:0004674|GO:0016301|GO:0006468|GO:0016740|GO:0022008	XM_005170720///NM_001017622	CATGATGCTGTACAGATTAGTCAATATGAGGCTTGGAAAGAAAAATGATATTCACCCAAA///TGAAGGTTTCAAATCTACTGATGACTGACAAGGGCTGTGTTAAAATAGCCGACTTTGGCC///AACACCAGACCAAGAGGAGCAAAGTATGACACATGATGCTGTACAGATTAGTCAATATGA
A_15_P551742	0.00153297	2.53524	up	Rep: Homolog of Homo sapiens "Spastic ataxia of Charlevoix-Saguenay - Takifugu rubripes, partial (27%) [TC377164]	ENSDART00000162761		XM_677774				XM_677774	TGCTGTTGTTTCTTAAACTGTTTAGTAGTTCAACCAAGTAGGACCTATTTGCGTGTTTTG
A_15_P141151,A_15_P410776,A_15_P710786|562658	0.0163567	2.53261	up	Danio rerio zgc:152863 (zgc:152863), mRNA [NM_001080000]	ENSDART00000162482	562658	NM_001080000	zgc:152863	zgc:152863	GO:0008150|GO:0003674|GO:0005575	NM_001080000	CCTGTTGACTGATGGATTGTAGTATATGATTTTATTCTGTGTCTTTCTGCCTGAAATGAT///AACATCACTGATTCGCTCTGATACAAATCGTTGCAACGACACCGCCAATCAGAACACAGA///TTTGACCGACATCTTCTAAATGAAGGCACACTAAAGAAGCGACCGGGCTACGACTATTTA
A_15_P202476|797304	0.00524853	2.53212	up	structural maintenance of chromosomes 6 [Source:ZFIN;Acc:ZDB-GENE-110303-1] [ENSDART00000123503]	ENSDART00000123503	797304	CR926926	structural maintenance of chromosomes 6	smc6	GO:0006281|GO:0000724|GO:0030915	XM_009292803	TTTACATGGACATGCACAATCGCAGCATTTCAATGAACATGCTTGTGGCACTTTCCGAGC
A_15_P721391,A_15_P100914|554145	0.00595335	2.52391	down	Danio rerio ELOVL fatty acid elongase 8b (elovl8b), transcript variant 1, mRNA [NM_001024438]	ENSDART00000134078///ENSDART00000137005	554145	NM_001024438	ELOVL fatty acid elongase 8b	elovl8b	GO:0006629|GO:0016020|GO:0006631|GO:0006633|GO:0016021|GO:0016740	NM_001024438	GTATACATGTTCCATGAGTTCCTTGTCACATCTTGGCTGGCAAACTACAGCTACCTATGT///TTTGTTCATATTTGGATGTATTCTTACTATGGTCTGGCAGCTCTGGGCCCTCATCTGCAG
A_15_P229061,A_15_P714646,A_15_P193021,A_15_P223676|767763	0.0102246	2.51876	down	AGENCOURT_109127718 NIH_ZGC_31 Danio rerio cDNA clone IMAGE:9050820 5', mRNA sequence [EV757792]///Danio rerio exocyst complex component 6B (exoc6b), mRNA [NM_001076730]///Danio rerio zgc:153610, mRNA (cDNA clone MGC:153610 IMAGE:7450488), complete cds. [BC124398]	ENSDART00000167326	767763	EV757792///NM_001076730///BC124398	exocyst complex component 6B	exoc6b	GO:0003674|GO:0000145|GO:0016020|GO:0016021|GO:0006904	NM_001076730	TGAAAAAGTGGAACCATTCCTTTAGGCAAATCTTGGATCAGGACAACTACAGTCCGATTC///GTGCAACCATCACTTCCAGGGCTTTGTGGACTCCATTACTGAGCTGCTCAAAGTGCGCGG///CTGACCATCAAACGTCCTCATAATAACTGTATCTGTCAAACATCTGTGTAAACAATAATG///AAGCAGAAGCTCATAGACACCGTTGTCAAACAGCTGAGAAATCTCATTGCCTCCAACCAA
A_15_P377880|561459	0.0111811	2.51795	down	Danio rerio DAZ associated protein 1 (dazap1), mRNA [NM_001173504]	ENSDART00000129663	561459	NM_001173504	DAZ associated protein 1	dazap1	GO:0000166|GO:0003676	NM_001173504	AGGACCTGAGTGCTTTTGGTCATAGCTTTGCAGACCCCAGCCAGCCTACTGCCTCATACG
A_15_P595462,A_15_P345945|100330514	0.00804653	2.51606	down	phosphatidylinositol-4-phosphate 3-kinase, catalytic subunit type 2 gamma [Source:HGNC Symbol;Acc:HGNC:8973] [ENSDART00000159287]	ENSDART00000159287	100330514	XM_002665428///BF157323	phosphatidylinositol-4-phosphate 3-kinase, catalytic subunit type 2 gamma	pik3c2g		XM_002665428	ATTCATCATCTGCAGAGCTGCATTATCAACACTCAGTTTACTGTAATGCTGTATTCTGGA///GTTCTGCTGACTCTGGATCAGTCCCCCGCTGACGCTCCGCTGTACCTGCTCAAACTCTGC
A_15_P150441,A_15_P383080|30339	0.0194164	2.51323	down	Danio rerio homeobox B3a (hoxb3a), mRNA [NM_131117]	ENSDART00000153512///ENSDART00000143981	30339	NM_131117	homeobox B3a	hoxb3a	GO:0043565|GO:0006355|GO:0003700|GO:0007275|GO:0005634|GO:0003677|GO:0006351	NM_131117	AACTATGGGACACCAAACATGCAGGGTAGCCCTGTGTATGTAGGAGGTAACTATGTTGAT///AAATGCAGAAAACGACCTACTACGACAACTCGACACTTTTCGGAGGATACTCGTATCAGG
A_15_P260006,A_15_P730636,A_15_P260121|368235	0.00105422	2.51212	down	Danio rerio tyrosyl-tRNA synthetase (yars), mRNA [NM_201316]	ENSDART00000052126///ENSDART00000143394///ENSDART00000139599	368235	NM_201316	tyrosyl-tRNA synthetase	yars	GO:0004831|GO:0004832|GO:0000049|GO:0003723|GO:0016874|GO:0006437|GO:0005524|GO:0006412|GO:0004812|GO:0006974|GO:0006418|GO:0005737|GO:0000166	NM_201316	TAAAAACAAAGGAGGAGTAAAGGGCAACCCTAAACAAACCACAGATGACGATGAGGTCAT///ACCTAAAAGTAGATGCTCAGTTGTGGTGGTGTGGACCAGAGGAAGATCTTCACATTAGCT///ACAGGCAAACCCCATGTTGCTTACTTTGTCCCCATGTCAAAAATTGCTGACTTCCTGAAG
A_15_P151106|553797	0.00216672	2.50613	up	Danio rerio WD repeat domain 78 (wdr78), mRNA [NM_001020759]	ENSDART00000065206	553797	NM_001020759	WD repeat domain 78	wdr78	GO:0008150|GO:0003674|GO:0005575	NM_001020759	GTGGAGTGAGAGCAAATGATGACATGTTCATGAATATTCATCTATGGGTGAATAATCTAA
A_15_P628616,A_15_P201851|556684	0.00086194	2.50553	up	Danio rerio solute carrier family 15 (oligopeptide transporter), member 2 (slc15a2), mRNA [NM_001039828]	ENSDART00000100622	556684	NM_001039828	solute carrier family 15 (oligopeptide transporter), member 2	slc15a2	GO:0005215|GO:0016020|GO:0006857|GO:0006810|GO:0016021|GO:0042936|GO:0001878	NM_001039828	GTCAGGGACGGAGTGATTCATGACACTCTTTGAAATAAACTTGTATATATTTGTAACACA///GAAAGTAGTAAGAAAGATGAGCTTTCTTTGGGTGATATGCCGAAGCAAACCAAGATGTAG
A_15_P260141	0.00366484	2.49704	down	PREDICTED: Danio rerio stonustoxin subunit beta-like (LOC100537733), mRNA [XM_003201524]			XM_003201524				XM_003201524	GACACACTCTATGCTGGATTTACAACACATTTTGGCTCTTCAGTGACTCTGTGTCACGTT
A_15_P110058|431770	0.00944984	2.48333	down	Danio rerio membrane protein, palmitoylated 2b (MAGUK p55 subfamily member 2) (mpp2b), mRNA [NM_001002223]	ENSDART00000126428	431770	NM_001002223	membrane protein, palmitoylated 2b (MAGUK p55 subfamily member 2)	mpp2b	GO:0008150	NM_001002223	GAAGGGAATCCCTATAGCTGTACTAGTTTCACCAAGTCTCTCATGTCACTCCACACTCTT
A_15_P496922,A_15_P171921|792084	0.00587771	2.47471	down	Danio rerio solute carrier organic anion transporter family, member 2B1 (slco2b1), mRNA [NM_001037678]///solute carrier organic anion transporter family, member 2B1 [Source:ZFIN;Acc:ZDB-GENE-051023-6] [ENSDART00000140120]	ENSDART00000076840///ENSDART00000140120	792084	NM_001037678///BC107509	solute carrier organic anion transporter family, member 2B1	slco2b1	GO:0005215|GO:0016020|GO:0015347|GO:0005887|GO:0006810|GO:0043252|GO:0016021|GO:0015125|GO:0006811	NM_001037678	AAACAGACTGTGAGCAATTCAAATGGACACTGCAATACAACGTGTCCTTAGAGAGTAAAA///GCCCTGCCTCACTTCATTAGCGAAAAGTATGAATATACAGAATTCATTAGCAGTAAGTAT
A_15_P518168	0.0151707	2.47337	down	Rep: TRNA-guanine transglycosylase-related - Plasmodium yoelii yoelii, partial (3%) [TC409915]								GCTGAAAAATGGCTGTACACTATTTAAAACGCTGGGCTCCACACAATCGAGTTGTGTTTG
A_15_P113701|556502	0.0140779	2.47096	down	adrenomedullin a [Source:ZFIN;Acc:ZDB-GENE-120221-5] [ENSDART00000155954]	ENSDART00000155954	556502	CK871062	adrenomedullin a	adma	GO:0005179|GO:0005576	XM_679325	CTCAACAACAAACTCAAGATTGGGAATGCACCCGTTGACAAGATCAATCCCTACGGGTAT
A_15_P700221|100331694	0.0149926	2.4685	down	bromo adjacent homology domain containing 1 [Source:HGNC Symbol;Acc:HGNC:29153] [ENSDART00000166592]	ENSDART00000166592	100331694	XM_002667172	bromo adjacent homology domain-containing 1 protein-like	LOC100331694		XM_002667172	TTCCGCCCTGTGGGAGGAGCCCAGAACAGGAGAGCTGATGATGAGTCTGTTCTGGTACTA
A_15_P146741,A_15_P217411|793341	0.0189273	2.46845	down	Danio rerio solute carrier family 12, member 9 (slc12a9), mRNA [NM_001128548]	ENSDART00000084917	793341	NM_001128548	solute carrier family 12, member 9	slc12a9	GO:0005215|GO:0016020|GO:0006810|GO:0016021|GO:0055085|GO:0006811	NM_001128548	AAAGAGGAGCAGTTTAGAGAGTTGCTGGGAAAGCTGAGGATTCGTGCTGCTATTAAGATC///ATCAGCTGTGTGGTGATGATGTTCGTGATTAACCCTGTGTATTCCTCAGCCAGTATTGTG
A_15_P117371,A_15_P767306|570299	0.00581147	2.4654	down	Danio rerio SUMO1/sentrin specific peptidase 5 (senp5), mRNA [NM_001080197]	ENSDART00000148051///ENSDART00000085701	570299	NM_001080197	SUMO1/sentrin specific peptidase 5	senp5	GO:0004175|GO:0016926|GO:0006508|GO:0016929|GO:0005634|GO:0008234	NM_001080197	TGTTTCAGTCAGGTTTTGCTTTGCAGTATGACACTTGAAGGACTTCCACAGTGTCTAAAT///AAAGAGAACAGCCATCCAGTCCAGGCTGCTTCTGCTCTACTCAATGACCTAATGAAGAAA
A_15_P656661,A_15_P444805,A_15_P155586|571549	0.0192318	2.46108	down	Danio rerio KN motif and ankyrin repeat domains 2 (kank2), mRNA [NM_001305620]	ENSDART00000154031	571549	NM_001305620	KN motif and ankyrin repeat domains 2	kank2		NM_001305620	GGATTTGAGTCTGGCAAAGAATAGTTCCAGAAAGCATGTAAGACAAAAACAGAAACGTTA///AATGATATTGAGAAAGGAAACACTATTAAGAAGGTGCCAGTGCAGCGCCGCCCACGTTAT///AGTCAGAATGACATTGCTGTGCTTCTATATGCACACCTCAATTTTGCCAAGCCGCCTTCT
A_15_P195826,A_15_P224226|556186	0.00192424	2.44368	up	Danio rerio 5'-nucleotidase domain containing 2 (nt5dc2), mRNA [NM_001077143]	ENSDART00000162047	556186	NM_001077143	5'-nucleotidase domain containing 2	nt5dc2	GO:0008150|GO:0008253|GO:0005575	NM_001077143	CGGTTTTCCAGGAACAAGAAAGATGTCATCTTTTTGTATGTACGTGCTCTACAATTTATA///TTTTTTATTTTGGAGATCATCTCTACAGTGATTTGGCCGACCTGATGTTGCGTCATGGCT
A_15_P240568	0.0173338	2.43965	down	Rep: Chromosome undetermined SCAF6166, whole genome shotgun sequence - Tetraodon nigroviridis (Green puffer), partial (44%) [TC411678]								TGTCAATACAGCGCACAAAATCATCGGCTGCACTCTTCCCTCCTTAGAGGAGTTGTTTAA
A_15_P625651,A_15_P173151|555308	0.0124545	2.43504	down	Danio rerio acyl-CoA synthetase long-chain family member 1a (acsl1a), mRNA [NM_001031837]	ENSDART00000125125///ENSDART00000039917	555308	NM_001031837	acyl-CoA synthetase long-chain family member 1a	acsl1a	GO:0016020|GO:0008152|GO:0016021|GO:0003824	NM_001031837	GTGTGACTGTCATCTGGGTGTGACATTCTTACCTGCCAATTGAGTGAGCACACTTTCAAT///CCAATTCACACAGCCCTATCAAAGGAGCTGATAATTTTGCCCTTAAAATTGTGTTTAAAA
A_15_P521552|100334542	0.0170554	2.43477	up	Danio rerio cDNA clone IMAGE:6960319. [BC128880]		100334542	BC128880	plac8 onzin related protein 11	ponzr11			ATCTATGCGCACAAAAATCTGCAGATTTCCACAGATATTTAGTCCTTCATTGAGTCTATT
A_15_P207811|553634	0.00592496	2.4307	up	Danio rerio caspase 7, apoptosis-related cysteine peptidase (casp7), mRNA [NM_001020607]	ENSDART00000153406	553634	NM_001020607	caspase 7, apoptosis-related cysteine peptidase	casp7	GO:0004197|GO:0005737|GO:0016787|GO:0006508|GO:0006915|GO:0008233|GO:0008234|GO:0097200	NM_001020607	CAAGTGCCTTGACATTTTTTGTTTACAATGTGTCACTATTACATTGTATAAAGTGGGGCT
A_15_P549862|393909	0.00953738	2.42941	down	Danio rerio phosphatidylinositol transfer protein, alpha a (pitpnaa), mRNA [NM_200935]	ENSDART00000132028	393909	NM_200935	phosphatidylinositol transfer protein, alpha a	pitpnaa	GO:0005622|GO:0003674|GO:0006810|GO:0005634|GO:0007409|GO:0043009|GO:0005829	NM_200935	AAAGTGCCAAGTTTTGTACGGTTACTGGCCCCTTCATCTGCCCTGATTATTCATGAGAAG
A_15_P121298|553474	0.00806393	2.42933	down	Danio rerio crystallin beta gamma X (crybgx), mRNA [NM_001033722]	ENSDART00000049588	553474	NM_001033722	crystallin beta gamma X	crybgx	GO:0008150|GO:0003674|GO:0005575	NM_001033722	AATTCGCCGTGTCCGCTTCAACTAAACCAAATCCCCACATCCGTCAGCTCTTTATACAAA
A_15_P768294|100333986	0.00398061	2.41587	up	zinc finger protein 1075 [Source:ZFIN;Acc:ZDB-GENE-120703-31] [ENSDART00000157404]	ENSDART00000157404	100333986	XM_005168055	gastrula zinc finger protein XlCGF8.2DB-like	LOC100333986		XM_005168055	AAAGATATGTTCATGTGAGAACTCCCACATTACTACAGATAAATCGGTGTATGGGAAACC
A_15_P658116|100005807	0.00577972	2.41305	up	Danio rerio Ras-related protein Rab-39A-like (LOC100005807), mRNA [NM_001200061]	ENSDART00000170056	100005807	NM_001200061	Ras-related protein Rab-39A-like	LOC100005807		NM_001200061	CCCTCACAAGGTTTGGCTAATTATTATGGACCATTTCAAACCTGTTTGATCTGAATATTA
A_15_P148286,A_15_P743341,A_15_P114030,A_15_P144406|58092	0.0186117	2.41008	down	Danio rerio SMAD family member 3a (smad3a), mRNA [NM_131571]	ENSDART00000045374	58092	NM_131571	SMAD family member 3a	smad3a	GO:0043565|GO:0005622|GO:0005515|GO:0005667|GO:0006355|GO:0005737|GO:0003700|GO:0007179|GO:0005634|GO:0003677|GO:0006351	NM_131571	GTTTGTAACAATGAGTGGATAATGAGTAAGCGATGACAGAAGTTTCATTTTTTGTCCCTT///GAACACTAAAGATATTCTAAGAAATGATGGGGGAAAAGTAGCCCTCATTCATTGTACAAA///CTGGCACCCCGCTACTGTTTGCAAGATTCCACCTGGCTGTAATCTGAAGATCTTTAATAA///ATTGAACTCTGTGAGTTTGCCTTTCACATGAAGAAGGACGAGGTCTGTGTCAATCCCTAC
A_15_P753261,A_15_P102112|553803	0.00166918	2.40639	down	Danio rerio transmembrane protein 41aa (tmem41aa), mRNA [NM_001020765]	ENSDART00000146868	553803	NM_001020765	transmembrane protein 41aa	tmem41aa	GO:0003674|GO:0016020|GO:0016021	NM_001020765	TTGGTCTTCTTCTTACTTGTGTCCTTACAACAGTAGGAGCCACTCTCTGTTTCCTGCTGT///GTATAACTTCATCTGCGTCCAGACGGGATCAATGTTGTCTCAGATTTCCTCTCTGGATGA
A_15_P630961,A_15_P658831,A_15_P108853|445057	0.0199206	2.40593	up	Danio rerio dual specificity phosphatase 2 (dusp2), mRNA [NM_001003451]///Danio rerio zgc:91929, mRNA (cDNA clone MGC:191174 IMAGE:100059483), complete cds. [BC163999]	ENSDART00000163598	445057	NM_001003451///BC163999	dual specificity phosphatase 2	dusp2	GO:0016791|GO:0001706|GO:0006470|GO:0016787|GO:0016311|GO:0004721|GO:0008138|GO:0017017|GO:0004725	NM_001003451	ATAAACTGTGATCTTGGGTCATTTTAAAAGTCTGTTGAGTCGAGTGGCGATGGATTGCGA///TTGTGCCCATATTCAGTACTAGAAAGAGAAAGCAGTGGTACTGCGTTTTAGCTCGAGTGC///ATCTTGGGTCATTTTAAAAGTCTGTTGAGTCGAGTGGCGATGGATTGCGAGCGCTAAAGA
A_15_P160606|403038	0.0180623	2.40448	down	Danio rerio lectin, mannose-binding 2-like a (lman2la), mRNA [NM_205725]	ENSDART00000160479	403038	NM_205725	lectin, mannose-binding 2-like a	lman2la	GO:0016020|GO:0048881|GO:0016021	NM_205725	TCTTCACTCTGCTGGGGGTGTTTCTGCTGGTGGTGGTGGGACTGGTGCTGTATGAACACT
A_15_P677551,A_15_P103261|447932	0.0130043	2.40112	down	Danio rerio LY6/PLAUR domain containing 6 (lypd6), mRNA [NM_001004670]	ENSDART00000020884	447932	NM_001004670	LY6/PLAUR domain containing 6	lypd6	GO:2000053|GO:0003674|GO:0005886|GO:0090263|GO:0060827|GO:0060061	NM_001004670	CAGTATTAACTGAGAGAGGAAGAAACCTTTAGGAAACATGTGCCAGTCAGCTGTGGGCTT///ACAGAGATTGAGCTCGGACGTGTCAGGAGTACAGACAACTGAAAGGACACTACTGATATA
A_15_P342175,A_15_P133211|448949	0.00191157	2.39445	down	Danio rerio CCR4-NOT transcription complex, subunit 1 (cnot1), mRNA [NM_001079951]	ENSDART00000125459	448949	NM_001079951	CCR4-NOT transcription complex, subunit 1	cnot1	GO:0017148|GO:0006355|GO:0030331|GO:0060213|GO:0005634|GO:0031047|GO:0000122|GO:0042974|GO:0006351|GO:0006417|GO:0030014|GO:0030015|GO:0032947|GO:0005737|GO:0048589|GO:0010606|GO:0048387|GO:0000932|GO:0033147|GO:0000288	NM_001079951	CTAATTTAAAGGTGGATATGCTGAGTGAGATCAACATCGCTCCCCGCATCCTCACAAACT///AACGTTCCAGGCTTCCTACCAAGTAATGACCTGTCTCAACCAACTGGTTTTCTTGCTCAA
A_15_P772006	0.0184724	2.39152	up	si:dkey-60d5.3 [Source:ZFIN;Acc:ZDB-GENE-131127-467] [ENSDART00000154208]	ENSDART00000154208							CACAAACTGCGCTACAAAGTTGATAACGCACGCTTTGCGTCCGCGTACTTTTCATCATAA
A_15_P130036	0.0141197	2.38578	up	family with sequence similarity 109, member B [Source:HGNC Symbol;Acc:HGNC:27161] [ENSDART00000097217]	ENSDART00000097217		XM_688552				XM_688552	TTTTCTAAACTACATGACTGGTATGGAAAAGAGGTGGCAGAACTGAGAGTGGAGTGGCTG
A_15_P569902|557486	0.0196997	2.38198	down	histone deacetylase 5 [Source:ZFIN;Acc:ZDB-GENE-121219-3] [ENSDART00000111435]	ENSDART00000111435	557486	CA474718	histone deacetylase 5	hdac5	GO:0032041|GO:0016575|GO:0006355|GO:0005737|GO:0000118|GO:0016787|GO:0040029|GO:0005634|GO:0004407|GO:0046872|GO:0006351|GO:0016568	XM_680567	GCTTCTCTAGAAAGAGTCATTGAGATTCAGAGTAAACACTGGACGTCTCTGCAGAGGTTG
A_15_P120206|447866	0.00926416	2.37321	up	Danio rerio arrestin domain containing 3b (arrdc3b), mRNA [NM_001004605]	ENSDART00000052307	447866	NM_001004605	arrestin domain containing 3b	arrdc3b	GO:0008150|GO:0003674|GO:0005575	NM_001004605	TCTTGGCTTGTTTCTAACTTTTGTACCATTTTGTAAGTCATCTATGTTGTCTCACAGCAA
A_15_P763131,A_15_P101230,A_15_P378320|100005105	0.0162936	2.36584	down	Danio rerio similar to Limkain-b1, mRNA (cDNA clone IMAGE:7059691), partial cds. [BC139489]		100005105	BC139489	limkain b1	LOC100005105			TTATGGGATGTGTGACCTGATGGACCTGCTGTCTGAGATCCCGGACTCCACCATCTCCGT///GAGTTTGCAGCGCAGCTTCAGTCCCATGATGCTCTCCCACAGCTCCTGGTCTTCACGGAG///ATCATGCTAATCAGTGATGCTAGTCAGTGATGCTAGTCAGTGATGCTAATGGTCTGGAGG
A_15_P591177|337392	0.0140854	2.36007	up	AGENCOURT_27271866 NIH_ZGC_4 Danio rerio cDNA clone IMAGE:7288374 5', mRNA sequence [CO402997]		337392	CO402997	wu:fj66a01	wu:fj66a01		XM_005162674	AGTCCAGCTTATTATTCCCTTGTAAAGATGTATCTCATCGCAATGAAATGGAAATGATTG
A_15_P676871	0.0152623	2.35806	up									ACTGGAGCAAAGGCTACTTTCTCTGTTCAAATAACCAGCTGCAGTCCAGGACTGGATTAA
A_15_P147151,A_15_P501487,A_15_P221796|325631	0.011916	2.34498	down	ubiquitin specific peptidase 24 [Source:ZFIN;Acc:ZDB-GENE-030131-4356] [ENSDART00000083890]///ubiquitin specific peptidase 24 [Source:ZFIN;Acc:ZDB-GENE-030131-4356] [ENSDART00000144729]	ENSDART00000083890///ENSDART00000144729	325631	EB910369///EB931396///XM_005170151	ubiquitin specific peptidase 24	usp24	GO:0021551|GO:0006511|GO:0016579|GO:0005737|GO:0016477	XM_005170151///XM_009294572	AGAGATGTTTACAACAGCGATTATTTCAGCTTCACGTTGTCTCTGGCCTCTGTCAACGCT///ATCACTAAAGAGCTGCTGTCCATGCACCATCAGTCTGACCCATCTCTCAGCAAAGAATTT///TATTTCAGCACAGGACACGCTAGCCTATGCCACAGCTTTACTAAATGAGAAGGATCAGTC
A_15_P111211|553790	0.0165509	2.33861	up	Danio rerio tRNA methyltransferase 11-2 homolog (S. cerevisiae) (trmt112), mRNA [NM_001020752]	ENSDART00000106670	553790	NM_001020752	tRNA methyltransferase 11-2 homolog (S. cerevisiae)	trmt112	GO:0018364|GO:0030488|GO:0070476	NM_001020752	TGTGTAGACATTTGTGCTACTGCTTTCTTCAAAGAAGAAACACAATTCACAAGTTATTCG
A_15_P449295	0.00546532	2.33845	down									TTCAAATGCAGTACCTACTGTGTAGTAGGTGAATTCAGACGCAGCCAAGGTCTTACTAGG
A_15_P728496,A_15_P729786,A_15_P272421,A_15_P749786|100332249	0.0150248	2.33297	down	extracellular matrix protein 1b [Source:ZFIN;Acc:ZDB-GENE-121204-2] [ENSDART00000164103]	ENSDART00000164103	100332249	XM_002664805///EH487265	extracellular matrix protein 1b	ecm1b	GO:0005576|GO:0005615	XM_002664805///XM_009292110	AACAAGGTCAAAGAAAGCGGCAGAAAGAAATGCCCACTAAAAATTTAATTGTACGACTGG///AGATATCTGTAGGTTTAGTAAAGCTCCAGTCCGGTACCCTAAGGACATGTTTCCTTCGAG///CTGTGGCATTAATGGGACACAGGAAGAACAAATCTGTTGTGCTGAACAAGCGTGGAAGAA///TGGCATTAATGGGACACAGGAAGAACAAATCTGTTGTGCTGAACAAGCGTGGAAGAAGAG
A_15_P152471,A_15_P724491|436749	0.00326655	2.33	down	Danio rerio polymerase (RNA) III (DNA directed) polypeptide H (polr3h), mRNA [NM_001002476]	ENSDART00000167689///ENSDART00000167153	436749	NM_001002476	polymerase (RNA) III (DNA directed) polypeptide H	polr3h	GO:0003899|GO:0001056|GO:0005666|GO:0006384|GO:0003677|GO:0006351	NM_001002476	ACACTCATAGGCTCTGTCAGTGAGCCGGGGCTCGGTCTGCTCTCCTGGTGGAACAATTAA///TAAAGTTCACTTCAGATATGTGGTGTTTCATCCGTTCCTGGACGAGATCTTGCTGGGGAA
A_15_P138376|565670	0.0141325	2.3265	down	zinc finger and BTB domain containing 7a [Source:ZFIN;Acc:ZDB-GENE-050208-583] [ENSDART00000089015]	ENSDART00000089015	565670	XM_005170530	zinc finger and BTB domain containing 7a	zbtb7a	GO:0003676|GO:0046872	XM_005170530	TTATTTGTGTACTCAGTGTGGTGCCGCCTTTGCCCACAACTATGACCTGAAGAATCACAT
A_15_P103164	0.00244652	2.3149	down	Danio rerio embryonic shield mRNA, complete sequence. [AF533659]			AF533659					GATCCTTCTGTCTGACCTCAGCTTCAACACAGATGTCACTCAACACCTCCTACATCTTAA
A_15_P774997	0.00113401	2.30984	down	naa25g01.y1 Zebrafish whole eye. Unnormalized (naa) Danio rerio cDNA clone naa25g01 5', mRNA sequence [DN858391]			DN858391					AACTTGGTTTGGGCACCCCTGATCTACACTGTTGTTTGTGGAAATTTAGATGATGTGCTA
A_15_P306466,A_15_P151706,A_15_P739931|557316	0.00218261	2.30714	down	Danio rerio unc-5 netrin receptor C (unc5c), mRNA [NM_001099984]		557316	NM_001099984	unc-5 netrin receptor C	unc5c	GO:0007165|GO:0016020|GO:0016021	NM_001099984	ATTTCTGTGCGGGTTTTTACTCTTTTATCGCTCATCATAAGCTCCGCTGCGGCTCAAGAT///ACAGGTATCTCAACTACTTCGCCACCAAGTCGAGTCCGACCGGAGTGATCCTGGACCTGT///TATCTCAACTACTTCGCCACCAAGTCGAGTCCGACCGGAGTGATCCTGGACTTGTGGGAG
A_15_P271766,A_15_P520262|559644	0.0186071	2.30482	up	si:ch211-113p18.3 [Source:ZFIN;Acc:ZDB-GENE-030131-4983] [ENSDART00000137552]	ENSDART00000137552	559644	CN323657///XM_700376	si:ch211-113p18.3	si:ch211-113p18.3	GO:0003676	XM_700376	GATTCTTTAAGGACGCTCAAGAAACAAACCACAGCTTGGTGTGTGGATTGATGTAATGGT///GCAGATTGTCTCGACAATGTCTAAATGTCACCAAGTGATTGGTTGATTATTTATTTGCAT
A_15_P636406,A_15_P441280,A_15_P152976|767630	0.00212139	2.3041	down	Danio rerio ATPase, aminophospholipid transporter (APLT), class I, type 8A, member 1 (atp8a1), mRNA [NM_001076572]	ENSDART00000091625	767630	NM_001076572	ATPase, aminophospholipid transporter (APLT), class I, type 8A, member 1	atp8a1	GO:0005802|GO:0000287|GO:0016787|GO:0016020|GO:0015914|GO:0005886|GO:0000166|GO:0004012|GO:0048194|GO:0016021|GO:0005524|GO:0046872	NM_001076572	TTTCTAATGTGGAGCGCATCACCAATTTCCAAATCCTCGTTCTTTTCGGCTGTCTCTTGG///TTTACCAAATTCTGCAGTAATCGTGTCAGCACTGCAAAGTACAACGTCCTCACGTTCCTG///CAGTAATTTTCGTCCTCCCTCTGTGTAAACAAATATGCATTGCATATGTGAATATTTGTC
A_15_P625056,A_15_P620796,A_15_P644766,A_15_P132981,A_15_P620801|554075	0.0122887	2.30011	down	Danio rerio protocadherin 2 gamma 28 (pcdh2g28), mRNA [NM_001024200]	ENSDART00000161783	554075	NM_001024200	protocadherin 2 gamma 28	pcdh2g28	GO:0016020|GO:0005886|GO:0005509|GO:0016021|GO:0007155|GO:0007156	NM_001024200	AAATACCACTATTGACTTATTTTCGATGTAGATGCGAGTCGGGTGATTATTGCTGCATGC///CAAATGGGGACGCATTTAGGCAAGGCAAGTTTATTTAAATAGCACATTTCATACAAGTAT///TGACTCCAGAAAGAGTGATGTGAAATACGGCAGAGCTTGCAGTGAGAGCATCATTAGTCT///TGATTACCGGCAGAACGTGTACATCCCGGGCAGCACCGCCACTCTGACCTCCAACCAGCA///CTTTCGAACCAACAAGGGACGATAATTGCATTTTTATGTCGTTTTCACACCAAATGGGGA
A_15_P205916|555242	0.0120325	2.30005	down	Danio rerio forkhead box P2 (foxp2), mRNA [NM_001030082]	ENSDART00000060861	555242	NM_001030082	forkhead box P2	foxp2	GO:0043565|GO:0006355|GO:0003700|GO:0045471|GO:0000981|GO:0005634|GO:0009653|GO:0003677|GO:0030154|GO:0006351	NM_001030082	AGGGAGCTTGAGGAGGGCAACCTATCGGAGGATCTGGAATGACTATTTTGCCCCACCCCT
A_15_P145016|562097	0.0038998	2.2979	down	Rep: GHRHR protein - Takifugu rubripes, partial (77%) [TC380747]	ENSDART00000082830	562097	XM_680865	KIAA0895-like ortholog	kiaa0895l		XM_680865	AGGTTTCTTATGAAGACGTGGAGAGACTTCGGCATTCAGCTGTTCTACATGGAACTAGGA
A_15_P675493,A_15_P749901,A_15_P760321|335618	0.00638114	2.28399	up	wu:fj29h11 [Source:ZFIN;Acc:ZDB-GENE-030131-7558] [ENSDART00000152286]	ENSDART00000152286	335618	XM_009306366///EB926785	wu:fj29h11	wu:fj29h11		XM_009306366	CTGATTCACAGCCAGTTTGTTCACTGTTCTATTGATTTTATAGAGCTCAAGTCAGTAAAT///GCCAGTTTGTTCACTGTTCTATTGATTTTATAGAGCTCAAGTCAGTAAATAAATGCAGTG///TCTGGATGCGCCTCAGGATCTGGTGGCAAAAGAAAAACCCCAGAAAAAAGCAGAGAAAAA
A_15_P682601,A_15_P158716,A_15_P598987|565343	0.0153784	2.28292	down	transmembrane 7 superfamily member 3 [Source:ZFIN;Acc:ZDB-GENE-030131-1770] [ENSDART00000144074]///CT618719 ZF_mu Danio rerio cDNA clone ZF_mu_79g18 3', mRNA sequence [CT618719]	ENSDART00000144074	565343	XM_688621///CT618719	transmembrane 7 superfamily member 3	tm7sf3	GO:0016020|GO:0016021	XM_688621	CTGAACTCACGTTTAGTCTCATTTAGGGGTTAGTTCACGCAGAAATGAACATTCTGCTAT///TAATATTATGACATGTGGTGTGGTGGGTGCGTATACTGTTGTCCTGGCAGTCAATGCCTA///GTCTGCAGTGGCAGGGTGTTATACATTCATTTCAATGGGCAACTGGGGGTCTTTAAAAAC
A_15_P490352|570565	0.00309817	2.2713	down	solute carrier family 22, member 31 [Source:HGNC Symbol;Acc:HGNC:27091] [ENSDART00000112483]	ENSDART00000112483	570565	XM_694062	solute carrier family 22, member 31	slc22a31		XM_694062	ATTGATGCTTTAAACTGGTAGTGACGTGTATTCTGTATGCATCGGGAAGCCCTGCTCTAC
A_15_P235451|338237	0.0066309	2.27077	up	ras responsive element binding protein 1a [Source:ZFIN;Acc:ZDB-GENE-030219-137] [ENSDART00000093331]	ENSDART00000093331	338237	XM_005162477	ras responsive element binding protein 1a	rreb1a	GO:0043565|GO:0007165|GO:0006355|GO:0003700|GO:0044212|GO:0006366|GO:0007275|GO:0005634|GO:0003676|GO:0046872	XM_005162477	AAGAGTATAATCTGAGCTCTGAGACAGAACCTGCAGCAGAAACACCCAAAGAAACTCCAG
A_15_P100931,A_15_P626551|386768	0.00683289	2.2696	down	Danio rerio DnaJ (Hsp40) homolog, subfamily C, member 5aa (dnajc5aa), mRNA [NM_001002464]	ENSDART00000063057	386768	NM_001002464	DnaJ (Hsp40) homolog, subfamily C, member 5aa	dnajc5aa		NM_001002464	AAAGCCAGCGATGGAGCTGAATTGTTTAGCGTATCCTGTCCCTTATTCACACAACCACTT///CTTTATGTGGCTGAACAGTTTGGAGAAGAGAACGTCAACACTTACTTCGTTCTGTCCAGC
A_15_P528352,A_15_P136111|567119	0.00206553	2.25397	down	fem-1 homolog b (C. elegans) [Source:ZFIN;Acc:ZDB-GENE-071009-3] [ENSDART00000090803]	ENSDART00000090803	567119	XM_690410///EE325859	fem-1 homolog b (C. elegans)	fem1b		XM_690410	TTAATTGATTATAATGGCCGTGGGTAGTTCAGAAACTCTACACAAGCCTCGTCTATGAGC///CATCAAATCCTGTATCGAGACCAGATTCCCAAAAGCCTGGAGGAGTTCGTTGAATTTCAT
A_15_P163516|566052	0.00640265	2.2522	up	Danio rerio UPF0556 protein C19orf10-like (LOC566052), mRNA [NM_001098744]	ENSDART00000106156	566052	NM_001098744	UPF0556 protein C19orf10-like	LOC566052		NM_001098744	CTCCCAGTCATGCTTTATTCTGATAACCGATGTATCGGAATTTGAATAAATCTGTTATCA
A_15_P207341,A_15_P438810|406311	0.00920644	2.25075	up	Danio rerio phosphoinositide-3-kinase, regulatory subunit 3a (gamma) (pik3r3a), transcript variant 1, mRNA [NM_213038]	ENSDART00000166449///ENSDART00000164308	406311	NM_213038	phosphoinositide-3-kinase, regulatory subunit 3a (gamma)	pik3r3a	GO:0008286|GO:0046854|GO:0046935|GO:0043551|GO:0035014|GO:0005942	NM_213038	GTCGTCTTTCAGGCTGAATAGTCCAGACACGTCATAGTTTTATATAATAAATGAGTTTGT///CTTTCTACAGGAACAGGAGTTTAGTCCACTACAACACTTCCCTAGATGTCACACTGGCTT
A_15_P543707	0.0176458	2.24915	up	lysine (K)-specific demethylase 6B [Source:HGNC Symbol;Acc:HGNC:29012] [ENSDART00000127719]	ENSDART00000127719		XM_005172239				XM_005172239	TTTGTTTTCCACAAAGTCTTTGGTGGAGGCAAATTCAGAGCATGCAGTTGAGGTCCGAAC
A_15_P115237|436615	0.000375401	2.24536	up	Danio rerio guanylate binding protein 1 (gbp1), mRNA [NM_001002343]	ENSDART00000056460	436615	NM_001002343	guanylate binding protein 1	gbp1	GO:0016020|GO:0000166|GO:0003924|GO:0005525	NM_001002343	GATTATTTCATAGCCCTTAATTGCACCTTGATTGCACATTCTGCCATATTATATGTATGG
A_15_P159371|567234	0.00599933	2.23263	down	lymphoid-restricted membrane protein [Source:ZFIN;Acc:ZDB-GENE-041210-152] [ENSDART00000131973]	ENSDART00000131973	567234	JX297440	lymphoid-restricted membrane protein	lrmp	GO:0035046|GO:0031965|GO:0005813|GO:0005694|GO:0005783|GO:0051984|GO:0005634|GO:0007338|GO:0005737|GO:0016020|GO:0007344|GO:0005789|GO:0051028|GO:0016021|GO:0005856|GO:0007052|GO:0000785	XM_009300319	TTTTTAAAACCACTAGCCGACGTATTAGTATAGCCACCATTCCCCGCAGTATTGGAGGAC
A_15_P106062,A_15_P654581|100302471	0.0147838	2.22604	up	Danio rerio si:dkey-188i13.7 (si:dkey-188i13.7), mRNA [NM_001291933]	ENSDART00000108855	100302471	NM_001291933	si:dkey-188i13.7	si:dkey-188i13.7	GO:0016021	NM_001291933	TTTACACACCTGCACCTAGATGTGCATGTATTTTGATTGATGAGACTTCATTTTGTAAGC///CTGCACCTAGATGTGCATGTATTTTGATTGATGACACTTCCATTTTGTAAGCTTATTAAG
A_15_P489467,A_15_P657186|553462	0.00603713	2.22333	down	AGENCOURT_98884061 NIH_ZGC_10 Danio rerio cDNA clone IMAGE:9005383 5', mRNA sequence [EH997135]///Danio rerio hypothetical protein LOC553462, mRNA (cDNA clone IMAGE:7237003), partial cds. [BC095704]		553462	EH997135///BC095704	DEAD (Asp-Glu-Ala-Asp) box helicase 24	ddx24	GO:0004004|GO:0016787|GO:0000166|GO:0010501|GO:0004386|GO:0003676|GO:0005524	XM_009293351	AGTCAGATGAAGACCAGATACCCCACACAGATGGGCAAACTACTGCTGCCCACACTGCCC///TGCGCAGAGCCTCTACCTGCAGGAGGATCAAGTCTAGAATAAAAATCTGAACTGAAAAAA
A_15_P703956|323780	0.0161465	2.21933	up	Danio rerio si:dkey-71p21.9 (si:dkey-71p21.9), long non-coding RNA [NR_046387]		323780	NR_046387	si:dkey-71p21.9	si:dkey-71p21.9		NR_046387	CCTAGTAGCAGAACATGTAGATTTTAACTCAACGTGTAGAAAATTAAGTGGCATAAAGCA
A_15_P108377,A_15_P112730|494104	0.00463257	2.21647	down	Danio rerio zgc:101583 (zgc:101583), mRNA [NM_001008647]	ENSDART00000035779	494104	NM_001008647	zgc:101583	zgc:101583	GO:0015693|GO:0016020|GO:0015095|GO:0016021	NM_001008647	TGATTATCTTCGTCGCTCCTCGCTATGGTCAGAAGAATGTTCTGGTCTACATCCTCATCT///TAAATTAGCTCAAATGTTTTCTAGTGTACTTTAATGCAGTGGTTCCCAACCTTCTTTTGC
A_15_P481350|571446	0.0165816	2.20848	down	CT695893 ZF_mu Danio rerio cDNA clone ZF_mu_170a10 3', mRNA sequence [CT695893]	ENSDART00000159260	571446	CT695893	zinc transporter ZIP9-B-like	LOC571446		XM_695036	AATATCTCTGAATCAAATTCATCACTTCATGTGGTGGCAGAGAAAGGTCTGCGTCCTCAC
A_15_P139676|564082	0.00623767	2.20316	down	Danio rerio sperm autoantigenic protein 17 (spa17), mRNA [NM_001079680]	ENSDART00000110665	564082	NM_001079680	sperm autoantigenic protein 17	spa17	GO:0031514|GO:0003341	NM_001079680	TACTGACATCTCTGAACCAAAGGAGGAATCCAGCCAGCCACAAGAGGAAGAGGATATTAT
A_15_P187981,A_15_P650246,A_15_P623781|58080	0.00492352	2.20297	down	Danio rerio axin 2 (conductin, axil) (axin2), mRNA [NM_131561]	ENSDART00000162413///ENSDART00000171441	58080	NM_131561	axin 2 (conductin, axil)	axin2	GO:0005881|GO:0008219|GO:0006355|GO:0019901|GO:0005886|GO:0008013|GO:0030877|GO:0014069|GO:0007275|GO:0009953|GO:0090244|GO:0030154|GO:0009950|GO:0035412|GO:0071407|GO:0005737|GO:0045668|GO:0001957|GO:0016023|GO:0016055|GO:0090090|GO:0005938|GO:0070016|GO:0005096	NM_131561	AAGGCAACTACAGATACTTCTTCAAAAGGGCCAGTGATGAGTTTGAGTGTGGTGCTGTGT///CCCAATGGTCTAGGAGGTCTAAAGCTGGTGTGCGGATACTTGCCAACTTTAAATGAAGAA///CCTTGTCCTGGAGCCTACTCCAAAACTATTTAAATGAACAATAGTAATAAAAAGACACAC
A_15_P108428,A_15_P628546|402892	0.00886822	2.19623	down	Danio rerio ORAI calcium release-activated calcium modulator 1b (orai1b), mRNA [NM_205600]	ENSDART00000009227	402892	NM_205600	ORAI calcium release-activated calcium modulator 1b	orai1b	GO:0005262|GO:0005886|GO:0051928|GO:0045214|GO:0002250|GO:0002115|GO:0016020|GO:0005887|GO:0070588|GO:0006810|GO:0006816|GO:0015279|GO:0016021|GO:0002376|GO:0006811	NM_205600	TTTTTTGGTTTTCACAAAGGCAAGCTACATCAAATGAAAGCTAGTTTCTGCCACAGAATG///GAGCTGGACCACAGGGAAGAGGTGTCTACTTTACAGTCTCCCGGTTCTCTTTATCCCTAG
A_15_P116112|30719	0.00540839	2.18719	up	Danio rerio glycogen synthase kinase binding protein (gbp), mRNA [NM_131442]	ENSDART00000058587	30719	NM_131442	glycogen synthase kinase binding protein	gbp	GO:0016310|GO:0016301|GO:0016740	NM_131442	ACTCTGCATATGCTTCGCAACGAAGTGTTTTTAATAACTCTGGTTGTTCAGAGAGTTTGG
A_15_P347420,A_15_P165116|793823	0.0102064	2.17938	down	Danio rerio huntingtin interacting protein 1 (hip1), mRNA [NM_001166205]	ENSDART00000014465	793823	NM_001166205	huntingtin interacting protein 1	hip1	GO:0072583|GO:0005543|GO:0030276|GO:0030136|GO:0006915|GO:0003779|GO:0035091|GO:0043009|GO:0001878|GO:0048268|GO:0006897	NM_001166205	AACTAAAGGAGAAATACACAGAGCTGGTCCAGAGCCATGCTGACCTACTTAGAAAGAACG///ACAGAAACAATGGACTTTTCTGCAATGACGCTCACCCAGATCAAGAGGCAAGAGATGGAT
A_15_P466685,A_15_P143191|557983	0.00573528	2.17746	down	Danio rerio Rho guanine nucleotide exchange factor (GEF) 1b (arhgef1b), mRNA [NM_001044848]	ENSDART00000087624	557983	NM_001044848	Rho guanine nucleotide exchange factor (GEF) 1b	arhgef1b	GO:0035556|GO:0005085|GO:0005737|GO:0035023|GO:0005089	NM_001044848	CTTCAGGCAAAAGAGGATGATGGGAATGACACCTAATGAGCGGGAAATTAATGATGTGGA///TTCAAACTGATACAGTAGGTATTATCAACAATCGCACAGACCCCAAACCAGCCTCTGAGG
A_15_P591292	0.00809156	2.17698	down									TAAGTTAACTATTTATGTGCTATGGGTAAATGGGGTGTTTCAATCCAGCTACCACTGCAA
A_15_P108944,A_15_P161036|550335	0.0134049	2.16657	down	Danio rerio zgc:110224 (zgc:110224), mRNA [NM_001017642]	ENSDART00000040443	550335	NM_001017642	zgc:110224	zgc:110224	GO:0003684|GO:0000012|GO:0006284|GO:0005634	NM_001017642	AGAAAAAATGTCATCCGTGATGGAGTGGCTTTCCAGTCCCGCTGTCCAAAACACGTTTTT///CACACAAACAAAGGACATTATACCAGAAACGCACATTATCTGTCCTTGAAATAAAAACGT
A_15_P297540,A_15_P110497,A_15_P721721|492482	0.000540562	2.14897	up	eukaryotic translation initiation factor 4E binding protein 3 [Source:ZFIN;Acc:ZDB-GENE-041114-44] [ENSDART00000137312]///Danio rerio eukaryotic translation initiation factor 4E binding protein 3 (eif4ebp3), mRNA [NM_001007354]	ENSDART00000137312///ENSDART00000077200	492482	EH487354///NM_001007354	eukaryotic translation initiation factor 4E binding protein 3	eif4ebp3	GO:0005737|GO:0008190|GO:0045947	NM_001007354	GGCGTAACATATCTTCGGCCGATAAATTTTCAGTGGCCAAAAATTTGGTGCATCTCTAAT///AATCAGCAGTTGGCTGACAATTGTTGTATTGTGCACTGTTCATTTTCTGGATATAATATG///CTGCGATTTAGTGCCTTCTTTTCTCTTTATTTACAAACATTCTGAAGGTGACCGTATGCA
A_15_P265671,A_15_P181991,A_15_P131206|560856	0.00159608	2.14591	down	lysine (K)-specific methyltransferase 2Ba [Source:ZFIN;Acc:ZDB-GENE-060503-376] [ENSDART00000136957]	ENSDART00000136957	560856	XM_684255///XM_005159485///DQ840156	lysine (K)-specific methyltransferase 2Ba	kmt2ba	GO:0008168|GO:0008270|GO:0005634|GO:0032259|GO:0003677|GO:0046872|GO:0016740	XM_684255///XM_005159485	AACTATAACATGTGTTTCTCAGTGTTTTTATGTGGGCGCAAATGAACGGATCCCTTCAAA///GACCAACAAAAGCAGCTCAAATCAGCTCAGCTTCTGTCTGGCACTGTAAAAGCAAGAGAA///ATACTATGACAGCAAGGGCATCGGCTGCTACATGTTTCGCATTGATGATTTTGACGTGGT
A_15_P242017,A_15_P364565|561422	0.00521744	2.13284	up	Danio rerio Pim proto-oncogene, serine/threonine kinase, related 110 (pimr110), mRNA [NM_001089390]	ENSDART00000010169	561422	NM_001089390	Pim proto-oncogene, serine/threonine kinase, related 110	pimr110	GO:0004672|GO:0006468|GO:0005524	NM_001089390	CGACTTGACCTGCAAAAGCTCAATTCCCATGAGTGGTTTAAAGAATTGAATACATTTTGA///TTAGTGTTCACAGTGAGCAACCATCACTGGTAGAGTCTGTTAGTGTTCACAGTGAGCAAC
A_15_P741206,A_15_P207111|557341	0.00633562	2.13083	up	Danio rerio chemokine-like receptor 1 (cmklr1), mRNA [NM_001082812]	ENSDART00000137019	557341	NM_001082812	chemokine-like receptor 1	cmklr1	GO:0007165|GO:0016020|GO:0007186|GO:0004930|GO:0016021|GO:0004871	NM_001082812	TATCCAAGATTGAGAATGCTATTGGAGAAGAAGGACGAACCATCAGTCGCTATCTGTCCC///CTTAGTGGATGCCTGGGAAAAGAAAGTAGAACTTGGTTATTTTACAATTAATCATCCACT
A_15_P119740|405805	0.0117272	2.1302	up	Danio rerio tribbles pseudokinase 3 (trib3), mRNA [NM_212869]	ENSDART00000036513	405805	NM_212869	tribbles pseudokinase 3	trib3	GO:0001947|GO:0007368|GO:0004672|GO:0043405|GO:0003714|GO:0032436|GO:0031434|GO:0006468|GO:0005634|GO:0005524	NM_212869	GTGTACACTACATTTGTTGTTGTTTCAAGGGGTGATGTACCTACAAGCGAGTATTTTGTT
A_15_P552242,A_15_P660891,A_15_P177126,A_15_P195061|100049158	0.000329714	2.12783	down	Danio rerio protein kinase, membrane associated tyrosine/threonine 1 (pkmyt1), mRNA [NM_001098196]	ENSDART00000141909///ENSDART00000108852	100049158	NM_001098196	protein kinase, membrane associated tyrosine/threonine 1	pkmyt1	GO:0016310|GO:0004672|GO:0000166|GO:0016301|GO:0004674|GO:0006468|GO:0005575|GO:0005524|GO:0016740	NM_001098196	ATTATATCATAGTTTACCACCTCGGCCTCCATCTAAAGGATGCTCCCCAGTAAGTCGAGT///GATCTAACATGACAAACTGCAAAAGCCTGTAAAAGAAATAAAAGCTTGGAACGTTGTCTT///CATTGAGAGCTTCCTGACCTTATTTCAGTGGAGTCAGTCCCTTTTTTATGGTAGTTGAAA
A_15_P120187,A_15_P220263|567144	0.0144774	2.12583	down	Danio rerio solute carrier family 16, member 4 (slc16a4), mRNA [NM_001080599]	ENSDART00000148872	567144	NM_001080599	solute carrier family 16, member 4	slc16a4	GO:0035879|GO:0016020|GO:0005887|GO:0016021|GO:0015129|GO:0055085	NM_001080599	TTCGTTAGTGGACGAGGGAGAATGGATTTTGTTGATTTTAATGAACAAACATGTGCTTCC///AATATCATTATCATAAAGCTTACCTGATTCTGTGCGGTGTGGTCAACCTTCTGTCTCCTC
A_15_P377075,A_15_P425710|100006454	0.00382074	2.12374	down	TEA domain family member 1b [Source:ZFIN;Acc:ZDB-GENE-091013-5] [ENSDART00000082740]///TEA domain family member 1b [Source:ZFIN;Acc:ZDB-GENE-091013-5] [ENSDART00000150143]	ENSDART00000082740///ENSDART00000150143	100006454	XM_009303581	TEA domain family member 1b	tead1b	GO:0006355|GO:0003700|GO:0005634|GO:0035329	XM_009303581	ACACAGGAGACCCTGCTGTGCATGGCCTGTGTGTTCGAAGTGTCAAACAGCGAACACGGA///CCTGCCAAAGTGTAACAATATACAGCACAGTGCCTTAGTGTAGAAGTGAAGGCGAATGAT
A_15_P718041,A_15_P207436|562045	0.010683	2.10537	down	Danio rerio GATA zinc finger domain containing 2B (gatad2b), mRNA [NM_001044975]	ENSDART00000158641	562045	NM_001044975	GATA zinc finger domain containing 2B	gatad2b	GO:0043565|GO:0006306|GO:0006355|GO:0003700|GO:0000977|GO:0016581|GO:0045879|GO:0008270|GO:0000122	NM_001044975	TAAGATGGACGGTCACGAGGCCATGGAGAGGCTGAAGATGCTCGCCCTCCTCAAACGTAA///ACATCCCTGGTCTGAATATTGCCTATCTAAATCCGGGAGCCATCGGGGGCCACAAGGCGT
A_15_P431440,A_15_P100897,A_15_P102524|393141	0.00605333	2.09721	up	Danio rerio v-myc avian myelocytomatosis viral oncogene homolog b (mycb), mRNA [NM_200172]	ENSDART00000135040///ENSDART00000005143	393141	NM_200172	v-myc avian myelocytomatosis viral oncogene homolog b	mycb	GO:0006355|GO:0003700|GO:0046983|GO:0005634|GO:0003677|GO:0006351	NM_200172	TACTCCCAGTCGTTTCTGAAATCGATTATCATTCAGGACTGTATGTGGAGCGGTTTCTCC///AGTGCATAGCGAGCATACAGGAGGATGAACAAAGACTGATCTCACTTAAGGAGCAGTTGA///AGGGTGTGGCAAAGTAGTGAGCAATCTTGCATTGATTTATACAATTCACACTGCCTCAAT
A_15_P410745|565583	0.00225914	2.09491	up	interferon, gamma-inducible protein 30 [Source:HGNC Symbol;Acc:HGNC:5398] [ENSDART00000156595]	ENSDART00000156595	565583	CO934890	si:dkey-197i20.6	si:dkey-197i20.6		XM_688852	CATTCATAAAATGGGAGACCATAGAATCCTGTACAAGAGGAGAGCTTGGCCATAGTTTAA
A_15_P102267,A_15_P721561|436969	0.0109899	2.09294	up	Danio rerio zgc:92630 (zgc:92630), mRNA [NM_001002696]	ENSDART00000127436	436969	NM_001002696	zgc:92630	zgc:92630	GO:0008152|GO:0016491|GO:0005575	NM_001002696	TCGATGTGACGTGACCAATCCAGCTAAACTGACACATTGTGACAGCGATCAAGTACAGAA///CTGCTCCGTCACACACTGAAATATGAAAATAGATCATTACTGTTTAACTCATTAGTACAG
A_15_P655456,A_15_P269161|560923	0.0141322	2.09266	up	Danio rerio Cdc42 guanine nucleotide exchange factor (GEF) 9b (arhgef9b), mRNA [NM_001161663]	ENSDART00000146113	560923	NM_001161663	Cdc42 guanine nucleotide exchange factor (GEF) 9b	arhgef9b	GO:0035023|GO:0046847|GO:0002040|GO:0005089	NM_001161663	GAAAACTGGGTTTGTATGACATATGCTCATATCTATAGATACACCTAAGCAGTTATGTGA///CCAAATCAGGACAATCTCCATTCTGGCAAAACTTTAATAAGTTCACATCAAAAAATGGGA
A_15_P282251,A_15_P113264,A_15_P287961|327510	0.0161172	2.08929	down	Danio rerio ras homolog family member Q (rhoq), mRNA [NM_199818]	ENSDART00000038415///ENSDART00000135368	327510	NM_199818	ras homolog family member Q	rhoq	GO:0005622|GO:0016020|GO:0000166|GO:0007264|GO:0005525	NM_199818	AAAGCTAGCAAAGGAGATTGGTGCCTGCTGCTATGTTGAATGCTCAGCACTAACACAGAA///GCCCAGCGCTCAGTGGATATATAAAATGTAATGTAATGACTTGCTTCAAAATATTTACTG///TTGGAAAAACTTGTCTGTTGATGAGCTATGCCAACGACGCCTTTCCAGAGGAATATGTGC
A_15_P760256	0.0175302	2.08451	up									AAATTCAGGAGATCTCCTGACAATAGTTTCGCGGACAGGTCGTAAAACTTCTTCATGGTT
A_15_P492577	0.00725681	2.08281	down									TCATCCAGAAGTCCTCCAGAAACATTAACTTCATCCAGCAAACCCATTGATTCTTCAAAA
A_15_P415340,A_15_P201281|553355	0.00183973	2.07993	down	collagen, type IV, alpha 2 [Source:ZFIN;Acc:ZDB-GENE-070725-3] [ENSDART00000159077]///collagen, type IV, alpha 2 [Source:ZFIN;Acc:ZDB-GENE-070725-3] [ENSDART00000160004]	ENSDART00000159077///ENSDART00000160004	553355	XM_009304493///AY954910	collagen, type IV, alpha 2	col4a2	GO:0005581|GO:0005578|GO:0005576|GO:0005201	XM_009304493	AACTAAAATCTTAAAAGGAGTCAAAGGAGAATTGGGAGAAATTGGAGAGCCAGGCCCACC///TTCTGTACTGTAATCCGGGAGACATATGCTACTACGCCAGCCGCAATGACAAATCCTATT
A_15_P135596|100320246	0.0139165	2.06571	up	si:ch73-343l4.2 [Source:ZFIN;Acc:ZDB-GENE-090313-154] [ENSDART00000142371]	ENSDART00000142371	100320246	XM_002660580	si:ch73-343l4.2	si:ch73-343l4.2	GO:0016020|GO:0016021	XM_002660580	ACTCCAAATAACTGGAATGATCGCAGATGCTCAGATTCAAGAAAAGCAGTTTGTGAGAAA
A_15_P443725,A_15_P306921|100141493	0.0120593	2.0656	down	Danio rerio si:ch211-222f23.6 (si:ch211-222f23.6), mRNA [NM_001127404]	ENSDART00000062940	100141493	NM_001127404	si:ch211-222f23.6	si:ch211-222f23.6	GO:0008037|GO:0005913|GO:0016020|GO:0005887|GO:0005102|GO:0004872|GO:0016021|GO:0050839|GO:0007156|GO:0042803|GO:0007157	NM_001127404	AAATATTCAAGTGGTAGAAAAACTTGTGGTGTGCTTATTAAGAAACAGGGGCGGACTTAG///GCATTTTCACCATTAATGAGCAACAAGCCCAGAAAGTCATCAGCGTGACGGTACTTGTTC
A_15_P109888	0.0177286	2.06553	up	Danio rerio cDNA clone IMAGE:5411578, **** WARNING: chimeric clone ****. [BC045923]			BC045923					TTTCTCTCATTTCCTTTATCAAATATCCTCTAATTATTAAAAAGGTCAATTATTCTGAGT
A_15_P201006|100149082	0.00894905	2.06504	down	dishevelled segment polarity protein 3 [Source:HGNC Symbol;Acc:HGNC:3087] [ENSDART00000158246]	ENSDART00000158246	100149082	XM_001920207	dishevelled segment polarity protein 3	dvl3		XM_001920207	ACAAGATCACCTTCTCTGAGCAGTGCTATTACATCTTTGGAGACGTCTGTGGCAATATGG
A_15_P171906,A_15_P579602|562075	0.0165258	2.06473	down	Danio rerio zgc:154046 (zgc:154046), mRNA [NM_001079997]	ENSDART00000098567	562075	NM_001079997	zgc:154046	zgc:154046	GO:0016746|GO:0005575|GO:0016740	NM_001079997	TCCACGTTTCTAACGGATGCACTTCTGGACATGAAGAATCTTCTAGACCAGGTGACTAAG///ATAGTAAAACATTGCCTGTGGAATATCTGGGTGGCAAGCCTTTGTGCATGGACCAGTATT
A_15_P165591|568935	0.00126883	2.05854	down	G protein-coupled receptor kinase interacting ArfGAP 1 [Source:ZFIN;Acc:ZDB-GENE-100408-5] [ENSDART00000057696]	ENSDART00000057696	568935	XM_692294	G protein-coupled receptor kinase interacting ArfGAP 1	git1	GO:0001568|GO:0001525|GO:0005096	XM_692294	AGTTTTGTGCCATGCTCAGAGAAAATCCACTTAGCTGTGACAGAAATGGCCTCGCTGTTT
A_15_P729196	0.00841022	2.05479	up	AGENCOURT_17176995 NIH_ZGC_4 Danio rerio cDNA clone IMAGE:7086300 5', mRNA sequence [CK362122]			CK362122				XM_005162674	TTTTTCTGAGAATTTTCACCAAAACAAACAGCATTTAAATGGCCCCTTTTGTAGGGCTTC
A_15_P659981|100005952	0.017378	2.04612	down	Danio rerio hepatic and glial cell adhesion molecule a (hepacama), mRNA [NM_001020690]	ENSDART00000150182	100005952	NM_001020690	hepatic and glial cell adhesion molecule a	hepacama	GO:0008150|GO:0003674|GO:0016020|GO:0005911|GO:0016021	NM_001020690	ATGGCTCCTCCTCCTTCCTCACAATCTCCAGATGCTTATATGCATTCAGGAAGAAGATAC
A_15_P155816,A_15_P534717|568029	0.0098685	2.04505	down	Danio rerio exocyst complex component 8 (exoc8), mRNA [NM_001110475]	ENSDART00000092180	568029	NM_001110475	exocyst complex component 8	exoc8	GO:0000145|GO:0051601|GO:0001927	NM_001110475	GAAAAAGGCTTTTATTTTGCAGAACGCCTCGTTCCTGCATGAAACAGTGCTTCCTGTCGT///TAGTCGCATCTTCAAAGCGGAGAACAGCAAAATCAAGAAAGAGTGGCTGGAGATTCTGGA
A_15_P535037	0.00355073	2.04413	up	Rep: Chromosome undetermined SCAF14526, whole genome shotgun sequence - Tetraodon nigroviridis (Green puffer), complete [TC377250]			XM_005164773			GO:0005515|GO:0004776|GO:0005634|GO:0018108|GO:0005575|GO:0005739|GO:0003674|GO:0046777|GO:0016020|GO:0006104|GO:0016023|GO:0004713|GO:0016021|GO:0016192	XM_005164773	CTTTGTCACTGTAAAAATCCCTGAACTGGGATTTGCAAATGATTGAGCTGCCACAAAGTT
A_15_P110933	0.0180188	2.04313	down	RNA binding motif protein 25a [Source:ZFIN;Acc:ZDB-GENE-090312-142] [ENSDART00000134140]	ENSDART00000134140		CK126825				XM_005156958	CGTGTCTAAAACCCACACTTAGACCTGTTACTGCTGCGGCCTCAGTTTCTTCAGCCAGTG
A_15_P393360,A_15_P192196,A_15_P192201,A_15_P472735,A_15_P130996|559363	0.00391458	2.03318	down	spectrin repeat containing, nuclear envelope 2a [Source:ZFIN;Acc:ZDB-GENE-041001-109] [ENSDART00000152145]///spectrin repeat containing, nuclear envelope 2a [Source:ZFIN;Acc:ZDB-GENE-041001-109] [ENSDART00000145807]///Danio rerio Syne2a (syne2a) mRNA, partial cds. [DQ141219]	ENSDART00000152145///ENSDART00000145807	559363	XM_009294647///EH539345///CK691807///XM_009294649///DQ141219	spectrin repeat containing, nuclear envelope 2a	syne2a	GO:0040023|GO:0016020|GO:0016021|GO:0045494	XM_009294647///XM_009294650///XM_009294649	TGAGATAAAAGCAAGATTGAAGAGTCCGCTGCCCGAGAAAATAGAAGATCTGAAGAAACA///GACCATCATCCTGCACTGTCATGTATGTGTAACAAGGAAGTCACCATATAATATGTTTTT///AGGTTACAAGAGTACAAAAGTGAGCTTGATGTTGGTTTGCCAGCACCTCTGAACACACTA///TATTAAGTCAGAATCAGCTCCAGCTTTAACAGAGTATGACTTTAAGGAACCAACTACTGA///ACACCAACGGCCCTCCTCCAACATGAAGATCTGATATCACTAGTGACTGACTAGGATCTG
A_15_P193611,A_15_P671476|793802	0.0154334	2.0308	up	Danio rerio si:dkey-111e8.4 (si:dkey-111e8.4), mRNA [NM_001100959]	ENSDART00000139936	793802	NM_001100959	si:dkey-111e8.4	si:dkey-111e8.4	GO:0016020|GO:0016021	NM_001100959	GCAGACAGTGACAGCGATCAAGACTTCACAGATGCATTACAAAGCATTTAAATATTGTTT///TGCAGCAGATAATGACAGCGATCAAGACTTCACTGATGCATTACAAAGCATTTAAATATT
A_15_P391880|336217	0.0199342	2.02818	up	AGENCOURT_16621535 NIH_ZGC_7 Danio rerio cDNA clone IMAGE:7053047 5', mRNA sequence [CK028010]		336217	CK028010	wu:fj56g03	wu:fj56g03			AGCGCTCTGCATACATGATGTTCAGATTTTATGACCAAATCTCCTGTTATGTAAACTTTT
A_15_P142366,A_15_P729816|560566	0.00158469	2.02814	down	Danio rerio GTP binding protein overexpressed in skeletal muscle (gem), mRNA [NM_001045849]	ENSDART00000048036	560566	NM_001045849	GTP binding protein overexpressed in skeletal muscle	gem	GO:0007165|GO:0016020|GO:0000166|GO:0007264|GO:0005246|GO:0005525	NM_001045849	GTGTGTAAAAACAACATGTTTTGTCCAACTTTTGCTCAGTTTGAGCCTATGATATCCATA///GACAGGAGATGCCTTCATTATAGTTTATGCCATAACAGATCGTTCAAGCTTCCTTCGTGC
A_15_P282996,A_15_P514522|280653	0.0122802	2.02546	down	Danio rerio transient receptor potential cation channel, subfamily M, member 7 (trpm7), mRNA [NM_001030061]	ENSDART00000148490	280653	NM_001030061	transient receptor potential cation channel, subfamily M, member 7	trpm7	GO:0050678|GO:0051262|GO:0046928|GO:0030318|GO:0055085|GO:0005524|GO:0003014|GO:0007346|GO:0001501|GO:0016020|GO:0001503|GO:0002027|GO:0010961|GO:0004674|GO:0031017|GO:0006810|GO:0072507|GO:0006468|GO:0016021|GO:0006582|GO:0005216|GO:0006812|GO:0006811	NM_001030061	AAACTCAAACTTCCAGATCTGAAACGGAACGACTACACTCCTGATAAGCTGACCCTTCAG///GATTTCCGCAAGTTTAACAACAACAACGGAGATGAAATAGTGCCGACCAACCTTCTGGAG
A_15_P163431|797699	0.00550836	2.02166	up	Danio rerio ssu-2 homolog, tandem duplicate 2 (ssuh2.2), mRNA [NM_001040377]	ENSDART00000104728	797699	NM_001040377	ssu-2 homolog, tandem duplicate 2	ssuh2.2	GO:0031072|GO:0051082|GO:0005575	NM_001040377	CCATCCTTTAAACATGCAGGGAAAGAACCTCGATTGAATGTTTATTATAAAACATGCATG
A_15_P432460,A_15_P336640,A_15_P276571,A_15_P675136|570278	0.0187994	2.02156	down	SET domain containing 5 [Source:ZFIN;Acc:ZDB-GENE-080523-1] [ENSDART00000113497]///SET domain containing 5 [Source:ZFIN;Acc:ZDB-GENE-080523-1] [ENSDART00000151803]	ENSDART00000113497///ENSDART00000151803	570278	XM_005166241///CT587129///XM_005166240///CD596864	SET domain containing 5	setd5	GO:0007507|GO:0008345	XM_005166241///XM_005166240	TATTAGGTCTCCTGATGTTTGTGATGTGGTATAGCAGCGCCCCATGTAAGGAGTGCTTAA///AAGAAAAGGAAACTGAAGTGTTCATCAGAAACGGCAGCTCCACCCTCTGAACTCTTGTTG///AATCAGGATGGCTTCCTTATTAAGTGTGAAAACTGCAGGGGGTTGGAGAAGAAGAAAGGG///TCAAATCAGCAGTCAAGACAAAAGCTCTGATGTTGTTGAGATGGACCGTCTCTCGTCTCT
A_15_P111717,A_15_P294056|550516	0.00610485	2.01695	down	Danio rerio cAMP responsive element binding protein 1b (creb1b), mRNA [NM_001017818]///cAMP responsive element binding protein 1b [Source:ZFIN;Acc:ZDB-GENE-050417-355] [ENSDART00000157528]	ENSDART00000170094///ENSDART00000157528	550516	NM_001017818///XM_005167701	cAMP responsive element binding protein 1b	creb1b	GO:0043565|GO:0006355|GO:0003700|GO:0005634|GO:0003677	NM_001017818///XM_005167701	TGCCATCACTACAGTGACTGTGCCCACCCCAATATATCAGACCAGCAGCGGCCAGTACAG///ACATTTAAAAAGGACTTCTAGGTTTCTTTTTTCCTGTTTGCGTTTGTCTGAGCAGTTGGT
A_15_P121051|406378	0.0198219	2.01126	up	Danio rerio progesterone receptor membrane component 2 (pgrmc2), mRNA [NM_213104]	ENSDART00000023470	406378	NM_213104	progesterone receptor membrane component 2	pgrmc2	GO:0008150|GO:0016020|GO:0016021|GO:0020037|GO:0012505	NM_213104	GGAACTACAAGTTTGGACAAATATTTTGTCTTTGCTGGGGGAGGGGGTGAGGCGAAATTT
A_15_P170081|619260	0.0178851	2.00921	up	Danio rerio signal recognition particle 14 (srp14), mRNA [NM_001033741]	ENSDART00000159190	619260	NM_001033741	signal recognition particle 14	srp14	GO:0005786|GO:0030942|GO:0006614|GO:0008312|GO:0048500|GO:0045047	NM_001033741	CTGTTTTCGAGACGGTGGTGGAGGTTTTTATTTTAATATATGATTCTGGTTTGTTTTGCC
A_15_P185191|561612	0.016997	2.00898	down	dynein, cytoplasmic 1, intermediate chain 2b [Source:ZFIN;Acc:ZDB-GENE-090121-1] [ENSDART00000159673]	ENSDART00000159673	561612	CN323311	dynein, cytoplasmic 1, intermediate chain 2b	dync1i2b	GO:0005868|GO:0007018	XM_009302110	TGTACTCTTTCGAGGATAACTCAGATTACGTGTATGATGTGATGTGGTCTCCCACTCACC
A_15_P208301|566279	0.013331	1.99978	down	Danio rerio activating transcription factor 7a (atf7a), mRNA [NM_001030205]	ENSDART00000167494	566279	NM_001030205	activating transcription factor 7a	atf7a	GO:0043565|GO:0006355|GO:0003700|GO:0003676|GO:0046872	NM_001030205	TCTGGGAATGAAACTGGGACTATTGTACACATACCCACACACACACAAACACAAACAAAA
A_15_P269856|101886694	0.0173438	1.99769	up	slingshot protein phosphatase 3 [Source:HGNC Symbol;Acc:HGNC:30581] [ENSDART00000115307]	ENSDART00000115307	101886694	EH999484	slingshot protein phosphatase 3	ssh3		XM_003201713	TTATGCAGTCTATTCAGCTTGACGATGAGGATCGAGGGATGGATAAAGAGATGAGCGTCT
A_15_P253751	0.0149094	1.98803	down	Rep: LOC446938 protein - Xenopus laevis (African clawed frog), partial (5%) [TC419737]								TAAACTTTCTGGCAAATTCTGACAGTTTTTTCCCCCCTCAGAATTCAGTTTACATTGGAA
A_15_P625301|100002993	0.0166205	1.98039	up	Danio rerio UDP glucuronosyltransferase 5 family, polypeptide E1 (ugt5e1), mRNA [NM_001128285]	ENSDART00000080852	100002993	NM_001128285	UDP glucuronosyltransferase 5 family, polypeptide E1	ugt5e1	GO:0052696|GO:0016758|GO:0016020|GO:0016757|GO:0009813|GO:0008152|GO:0015020|GO:0016021|GO:0016740|GO:0043231	NM_001128285	CTTGATAAGCAGAGCTTTGTTGAGAGCGTGTGTCAGGAAAATAAAAGCTAAAAAAGAGTG
A_15_P118467|393961	0.0151227	1.97876	up	Danio rerio transcription elongation factor A (SII), 2 (tcea2), mRNA [NM_200986]	ENSDART00000014222	393961	NM_200986	transcription elongation factor A (SII), 2	tcea2	GO:0006355|GO:0006357|GO:0032784|GO:0008270|GO:0005634|GO:0003746|GO:0003676|GO:0006412|GO:0003677|GO:0006351|GO:0006414	NM_200986	GCGCTAGTTTGCTTCTTGTAGACAAATAGACAAGGAGAATATGTAGAATATGATTGAAGG
A_15_P223631,A_15_P584812|100151479	0.0103447	1.97775	down	PREDICTED: Danio rerio urea transporter 2-like (LOC100151479), mRNA [XM_001921024]	ENSDART00000157408	100151479	XM_001921024	urea transporter 1-like	LOC100151479		XM_001921024	GAGATGAACTTGCGCTCACATAAGGAATGGTCTGCAACCAATACAACTACAGCTGATGTA///TGGGATTTACCAGTGAGCGTCTTCCCATTTAACACAGTCATTATACTGTATCTGGCCTGC
A_15_P363230|100150119	0.00386258	1.9715	down	apolipoprotein L domain containing 1 [Source:HGNC Symbol;Acc:HGNC:25268] [ENSDART00000098148]	ENSDART00000098148	100150119	XM_005166634	apolipoprotein L6-like	LOC100150119		XM_005166634	CTGCGCAGAATCCAGAGCCAGCTTGAGAAAACCATGAGTGGAGTGCAGATCCAGGAGGAG
A_15_P119659|570478	0.00288948	1.9709	up	cytidine monophosphate (UMP-CMP) kinase 2, mitochondrial [Source:ZFIN;Acc:ZDB-GENE-040724-24] [ENSDART00000137659]	ENSDART00000137659	570478	DN892697	cytidine monophosphate (UMP-CMP) kinase 2, mitochondrial	cmpk2		XM_693963	GAGAATCCAGAATCCATCCTGTATCACTGTGGATGCGAGTGCCTCTCCACAAGAAGTGCT
A_15_P259396,A_15_P700701|100000775	0.0111577	1.96072	up	Danio rerio glutamate-ammonia ligase (glutamine synthase) a (glula), mRNA [NM_181559]	ENSDART00000170216	100000775	NM_181559	glutamate-ammonia ligase (glutamine synthase) a	glula	GO:0006807|GO:0004356|GO:0000166|GO:0016874|GO:0003824|GO:0005524|GO:0006542	NM_181559	TGATTCGCACATGTTTGTTAGATGAAGAGGGTGATGAAACTGTGGACTACTAGATCTCCC///ATCCCTGATTTATCAAGGATTTGATCCTGTTTTTGTCTAATACTATGATGTAACTGCACC
A_15_P509253,A_15_P622769|796731	0.0070959	1.95017	up	Danio rerio solute carrier family 25, member 43 (slc25a43), mRNA [NM_001004497]	ENSDART00000169380	796731	NM_001004497	solute carrier family 25, member 43	slc25a43	GO:0005739|GO:0003735|GO:0016020|GO:0006810|GO:0005743|GO:0016021|GO:0055085|GO:0006412	NM_001004497	AATATTGTGAACCTTCACATAGATGAACTGGGTGATATCTCACAATGGAGAGCCATAGTG///CCAGGAACCACTGACTTTGAATCAGATATTAGCATATTTGAATATTAAAAGGGTGTATCG
A_15_P112700|100004977	0.0119204	1.9495	up	Danio rerio methylenetetrahydrofolate dehydrogenase (NADP+ dependent) 2, methenyltetrahydrofolate cyclohydrolase (mthfd2), mRNA [NM_001002181]	ENSDART00000159594	100004977	NM_001002181	methylenetetrahydrofolate dehydrogenase (NADP+ dependent) 2, methenyltetrahydrofolate cyclohydrolase	mthfd2	GO:0005739|GO:0004488|GO:0004487|GO:0016787|GO:0004329|GO:0009396|GO:0004477|GO:0003824|GO:0006730|GO:0055114	NM_001002181	CCTGTGACATGCGACACGTCTTATTTGTTTTGCATACTAACATGTAATGCCTTTAAAACA
A_15_P677986,A_15_P737281,A_15_P626316,A_15_P215211,A_15_P655476|558065	0.00313805	1.94828	down	Danio rerio plexin A1b (plxna1b), mRNA [NM_001110010]		558065	NM_001110010	plexin A1b	plxna1b	GO:0007165|GO:0017154|GO:0016020|GO:0071526|GO:0016021	NM_001110010	TGATCGCATTGGTTCCCAAGTAAAACTCCGCCTACAACATCTCCAACTCCTCAACGTTCA///TTGTAGACAATGAGAAATGCTATCCACCTCCGAGTGTACAGTCATGCCCCCATGATCTTT///TATTACTCTGATATATCGCGGATGTCTGCGATCAGTGATCAGGATATGAGCGCGTATCTG///ATAAACAGTGTGTGTTAACCGTCTCAGAGACTCAGCTGCTGTGTGAATCTCCAAACCTCA///GGGACTCCAGTGATGGTGGATATAAACGCAGCCGAGCTCAGAAACCCGGAGGTGAAGTTC
A_15_P557417|100150225	0.0102369	1.94723	up	si:dkey-23k10.3 [Source:ZFIN;Acc:ZDB-GENE-131126-11] [ENSDART00000155942]	ENSDART00000155942	100150225	XM_009291842	si:dkey-23k10.3	si:dkey-23k10.3		XM_009291842	GGATTTTGGGGTGCAGCTCCTTTCTATTGCATTTTACTAAACATTCTTGAGGCAACAGAA
A_15_P130186|571648	0.00429978	1.94396	up	mitochondrial ribosomal protein L2 [Source:ZFIN;Acc:ZDB-GENE-050809-12] [ENSDART00000090644]	ENSDART00000090644	571648	XM_005173045	mitochondrial ribosomal protein L2	mrpl2	GO:0005622|GO:0032543|GO:0003735|GO:0002181|GO:0003723|GO:0015934|GO:0005840|GO:0006412|GO:0016740|GO:0005762	XM_005173045	ATCATAACAAGCGCATCATAGGTAAAGCGGGCACCAACCGCTGGCTGGGCATCAGACCGA
A_15_P105097|323361	0.0183313	1.93654	up	Danio rerio translocase of outer mitochondrial membrane 34 (tomm34), mRNA [NM_199638]	ENSDART00000001803	323361	NM_199638	translocase of outer mitochondrial membrane 34	tomm34		NM_199638	CCTATTTCTACTGTTTCTCTTTAGACTTGAAGTTCAAATAGGCAAATAGTTTTAGGGCTG
A_15_P416620|336498	0.0167562	1.93201	down	Danio rerio eukaryotic translation initiation factor 3, subunit D (eif3d), mRNA [NM_200016]	ENSDART00000150898	336498	NM_200016	eukaryotic translation initiation factor 3, subunit D	eif3d	GO:0005737|GO:0033290|GO:0016282|GO:0005852|GO:0001731|GO:0006446|GO:0003743|GO:0006412|GO:0006413	NM_200016	AAATTCCAGAAGCAATTTGGCGTGCGAACAAAAGTGGAATCAAAAGTCACAGGCTCAGCT
A_15_P173815|436814	0.0160545	1.9217	down	Danio rerio regulator of G-protein signaling 7a (rgs7a), mRNA [NM_001002541]	ENSDART00000044993	436814	NM_001002541	regulator of G-protein signaling 7a	rgs7a	GO:0035556|GO:0005737|GO:0007186|GO:0005886|GO:0005834|GO:0004871|GO:0005096	NM_001002541	ACTCTTACAACCGGTTTATTCGATCCAGTGCCTATCAGGAGCTTTTGCAGGCCAAGAAAA
A_15_P115759,A_15_P724976|447823	0.0183228	1.91875	down	Danio rerio ferritin, heavy polypeptide 1b (fth1b), mRNA [NM_001004562]	ENSDART00000029580	447823	NM_001004562	ferritin, heavy polypeptide 1b	fth1b	GO:0006879|GO:0006826|GO:0005575|GO:0046872|GO:0008199	NM_001004562	CCTCAAAACAACATGGCTGAATATCTGTTCGACAGACACACTCTGGGCAAAGAAAGCTCT///TCTAGAATGTGCTCTGGCTCTGGAAAAGAGTGTCAATCTGTCTTTACTGGAGCTTCACAA
A_15_P205761|550251	0.014753	1.91557	down	Danio rerio zinc finger CCHC-type and RNA binding motif 1 (zcrb1), mRNA [NM_001017589]	ENSDART00000067174	550251	NM_001017589	zinc finger CCHC-type and RNA binding motif 1	zcrb1	GO:0008380|GO:0006397|GO:0000166|GO:0000398|GO:0003723|GO:0008270|GO:0005681|GO:0005634|GO:0003676|GO:0046872|GO:0005689	NM_001017589	TATGCCTGTCCCAAAAATTTACTAGGAGAGAGAGAACCTCCACCTAAAAAAGAAAAGAAA
A_15_P178696|100529857	0.00419488	1.91216	up	Danio rerio cDNA clone IMAGE:8128107, partial cds. [BC142901]		100529857	BC142901	nucleoporin 214	nup214			CTGTTTTAATCTGCACGATTGCAAATAAACTCCAGAGCTGTTGAGCGACGCATCAAAAAA
A_15_P706366	0.0197804	1.90948	up	Rep: Zgc:55423 - Danio rerio (Zebrafish) (Brachydanio rerio), complete [TC371560]						GO:0005515|GO:0006397|GO:0008380|GO:0009055|GO:0005634|GO:0005575|GO:0005739|GO:0006470|GO:0004721|GO:0008138|GO:0006979|GO:0017017|GO:0020037|GO:0004726		GTACTTGTGAGATGTTATTGTCTCATGGCAATATCATTCAAGAGGGTTACGCTTTTTTAA
A_15_P146426,A_15_P669621|569227	0.00821552	1.90667	down	Danio rerio solute carrier family 25 (mitochondrial carrier; phosphate carrier), member 25b (slc25a25b), mRNA [NM_001160020]	ENSDART00000098163	569227	NM_001160020	solute carrier family 25 (mitochondrial carrier; phosphate carrier), member 25b	slc25a25b	GO:0016020|GO:0005509|GO:0006810|GO:0005743|GO:0016021|GO:0055085	NM_001160020	AGGTCATCCCTGCTGTTAGCATCAGCTATGTGGTCTATGAGAACTTAAAGATCACCCTTG///ATAAAAATGGTACGATGACGATTGACTGGAACGAGTGGAGAGACTATCACCTCCTTCACC
A_15_P352540,A_15_P188866|566546	0.0179172	1.90412	down	plexin B3 [Source:ZFIN;Acc:ZDB-GENE-081104-53] [ENSDART00000147940]///plexin B3 [Source:ZFIN;Acc:ZDB-GENE-081104-53] [ENSDART00000026965]	ENSDART00000147940///ENSDART00000026965	566546	XM_009303770///FJ209044	plexin B3	plxnb3	GO:0002116|GO:0007165|GO:0030336|GO:0007162|GO:0017154|GO:0016020|GO:0005887|GO:0008360|GO:0071526|GO:0050772|GO:0016021|GO:0043087	XM_009303770	CAGTTCTACAGTTGCCAGTCTTGTCAAAGGATGAGTCTCTATCCTGTGCTTTTGGGAGTT///TACTACGATCAGATTATCATGTCTCTGGAAGAAGATGCGGCAGGTCAGAAGATGCAGTTA
A_15_P119160|798757	0.0185118	1.89639	down	Danio rerio zinc finger protein 438 (znf438), mRNA [NM_001077161]	ENSDART00000087329	798757	NM_001077161	zinc finger protein 438	znf438	GO:0008150|GO:0003676|GO:0046872	NM_001077161	TCTAGTAATGGAAGCAACTATTCCACAACTTGTACCCCTTCCATCAATGTCCGCATCAGA
A_15_P700666,A_15_P119204|436807	0.0173576	1.8957	up	Danio rerio NOP16 nucleolar protein homolog (yeast) (nop16), mRNA [NM_001002534]	ENSDART00000065208	436807	NM_001002534	NOP16 nucleolar protein homolog (yeast)	nop16	GO:0003674|GO:0005730|GO:0042273|GO:0005634	NM_001002534	ATACAGACGCTGGCATCCTGAGCAATATGCTGCATTCATTGCTTCTCTGCAATCTCAGAA///AGCATGTATCAAGTTTGCAACAAATGCTGTCTTAGGCCTTCAAGATGGGTGTGTACATTT
A_15_P732136,A_15_P333559,A_15_P497732,A_15_P200321,A_15_P587887|558048	0.00170524	1.89459	down	Danio rerio NEDD4 binding protein 2 (n4bp2), mRNA [NM_001079967]	ENSDART00000087658	558048	NM_001079967	NEDD4 binding protein 2	n4bp2	GO:0005575	NM_001079967	TTTGCAAACTCTTTTGGATGATGGGCCAGTCAAAAATGTAGTGGCTCCTGAACCTTCACC///TATTAAGTGTAAAAGAAAGTGACCGGGATCTAGAGCCAATGGTTTTGCCTGAACTCCCTG///TTAGAATTTCATCAGGGTGTTTGTCCACCTCAGCTGTCAGTCATCACTGGTAGAGGCAAT///GATCCTCACTTTGCTTTGCATTTTACTTTGTGAGCATCAGAAATATTCATTTTATGCTGC///AAATTCCTTTCATGGATCATTGGAATGCATCCTGTGCTCCTGTCTCACTGAGGGACATCA
A_15_P158491|100333230	0.0132091	1.89344	up	smoothelin a [Source:ZFIN;Acc:ZDB-GENE-091204-245] [ENSDART00000111065]	ENSDART00000111065	100333230	BC096911	smoothelin a	smtna			CACAAAATTGGTCTATTCTACACACTTACTAAGACAACCTAGGAAGTAAGTCAGAATGTT
A_15_P148516|494107	0.0143741	1.89339	down	Danio rerio zinc finger, DHHC-type containing 13 (zdhhc13), mRNA [NM_001008650]	ENSDART00000158242	494107	NM_001008650	zinc finger, DHHC-type containing 13	zdhhc13	GO:0016746|GO:0016020|GO:0016409|GO:0015095|GO:0008270|GO:0016021|GO:0046872|GO:0019706|GO:0016740	NM_001008650	ACAAAACCCATTCAATCATGGAGTGGTGAAGAACCTGGTGAACTTCTTCCAGTGGCGTTT
A_15_P168056|565257	0.0150632	1.8882	down	leucine-rich repeats and IQ motif containing 1 [Source:ZFIN;Acc:ZDB-GENE-050419-235] [ENSDART00000133042]	ENSDART00000133042	565257	XM_009293591	leucine-rich repeats and IQ motif containing 1	lrriq1	GO:0016020|GO:0016021	XM_009293591	AAGATACCTGCATTGAGAGACCTGAGATAAAACGGGCTGCTGTTGTTATTCAGGCTGCAT
A_15_P645941,A_15_P202128,A_15_P206721|767808	0.0175578	1.8859	down	Danio rerio trafficking protein particle complex 2 (trappc2), mRNA [NM_001076775]	ENSDART00000150082///ENSDART00000168430///ENSDART00000162158	767808	NM_001076775	trafficking protein particle complex 2	trappc2	GO:0006888|GO:0005622|GO:0048471|GO:0005737|GO:0005794|GO:0016020|GO:0005783|GO:0006810|GO:0016192	NM_001076775	CAAGACTGTCGACAAGTTTAATGAGTGGTTTGTTTCTGCTTTTGTCACTGCAGGTCATAT///ATGTCTATGACCTGTACGTCAAGTTTGCGATGAATCCCTTCTATGAGGTCAATGCACCGA///GTAGTGTGTGACAACATCAAAAACACATTTCTGCAGTGATTACACAATAAAAGCTGTTCT
A_15_P162916|570640	0.0169226	1.8832	down	Danio rerio N-acetyltransferase 15 (GCN5-related, putative) (nat15), mRNA [NM_001082872]	ENSDART00000086994	570640	NM_001082872	N-acetyltransferase 15 (GCN5-related, putative)	nat15	GO:0005794|GO:0008080|GO:0016746|GO:0008283|GO:0004596|GO:0006334|GO:0007059|GO:0017196|GO:0000139|GO:0016020|GO:0010485|GO:0016740|GO:0016568	NM_001082872	TTTGATTATATCCATCATATAGGTTCGGCACTGGCTAGTCTGAGCCCCTGCTCTATTCCT
A_15_P118184|321602	0.0194178	1.88226	up	Danio rerio cyclin-dependent kinase 9 (CDC2-related kinase) (cdk9), mRNA [NM_212591]	ENSDART00000166287	321602	NM_212591	cyclin-dependent kinase 9 (CDC2-related kinase)	cdk9	GO:0016310|GO:0004672|GO:0000166|GO:0016301|GO:0006468|GO:0005524|GO:0016740	NM_212591	TTAGCTGCTTATTTTTAAAGATGTTTTTATTTGTAAGATCACGTGTTCGGGGTCATGGTG
A_15_P581292|563920	0.0170376	1.88085	down	Danio rerio delta-like 4 (Drosophila) (dll4), mRNA [NM_001079835]	ENSDART00000103320	563920	NM_001079835	delta-like 4 (Drosophila)	dll4	GO:0021514|GO:0001569|GO:0030947|GO:0005509|GO:0060855|GO:0045765|GO:0002043|GO:0060841|GO:0035907|GO:0002040|GO:0007275|GO:0060840|GO:0001525|GO:0060854|GO:0001946|GO:0043534|GO:0007154|GO:0007219|GO:0016020|GO:0016021|GO:0043537	NM_001079835	TACCAGTCTGTGTTTGTAATAGCAGAGGAGAGGAGTGAATGTGTCATAGCAACTGAGGTA
A_15_P173501|335153	0.00524745	1.87882	up	Danio rerio SET domain, bifurcated 2 (setdb2), mRNA [NM_207058]		335153	NM_207058	SET domain, bifurcated 2	setdb2	GO:0007368|GO:0005694|GO:0008168|GO:0034968|GO:0005634|GO:0007275|GO:0070986|GO:0032259|GO:0003677|GO:0046872|GO:0018024|GO:0001947|GO:0007049|GO:0007067|GO:0007059|GO:0046974|GO:0008270|GO:0045892|GO:0016740|GO:0051567|GO:0051301|GO:0016568	NM_207058	TTTGTGACACACACACTCACTGATTTTCTCAGTCGCTGCACAATAAAATATCTTTGACAA
A_15_P102657,A_15_P107967,A_15_P284721|768196	0.00303495	1.87806	up	Danio rerio malic enzyme 1, NADP(+)-dependent, cytosolic (me1), mRNA [NM_001310037]	ENSDART00000075218///ENSDART00000101969	768196	NM_001310037	malic enzyme 1, NADP(+)-dependent, cytosolic	me1	GO:0051287|GO:0004470|GO:0016491|GO:0006108|GO:0004471|GO:0005575|GO:0046872|GO:0055114	NM_001310037	CCATGACCGTCCAAACATGTAAACTATGACCATCCAAAATACACAGACCACAGTGAGATT///ACAGGCCTACGATGAGCTTCTGGATGATTTATGAAGCCATCACAACAGGTATGGGATGAA///CCTCACCCATGAGAAAGAGAGGTTTGCACATGAGCATGCACAAATGAAAAAGCTTGAGGA
A_15_P621531,A_15_P175841,A_15_P350030|565195	0.0130823	1.8766	down	Danio rerio anoctamin 10b (ano10b), mRNA [NM_001077382]	ENSDART00000166772///ENSDART00000103831	565195	NM_001077382	anoctamin 10b	ano10b	GO:0016020|GO:0016021	NM_001077382	TAAAAAACAGAGGATCAAGAGTACTCGTGTGGATGGCAAACTCCAGAAGGCCAAAATGGG///CCTTGAAGATAGATATACACACATACACACACACACACACGCATACATGTCATAAAATAA///ACTACTTCAGCTTCTTGGACTTCTACACACTATCTCTGTTCCCTCCAGCTATTTTGGGTA
A_15_P117870,A_15_P106992,A_15_P753216,A_15_P207706|559897	0.0067707	1.87055	down	Danio rerio isochorismatase domain containing 1 (isoc1), mRNA [NM_001079981]	ENSDART00000084278	559897	NM_001079981	isochorismatase domain containing 1	isoc1	GO:0008152|GO:0005575|GO:0003824	NM_001079981	AGGTCTAATCACAGTCAAAACAAAAACACTTTCGAAAATGTCCCCCCACAATAAAATGAT///AGATTCAGACCTGCAATCAAATACTTTGGTGACATCATCAGTGTTGGCCAGAGGCTGCTT///CAGTGTGGGGTCATATATAACTTTATTAGCCCCCCTGAATTATTCACCCCCTGTTTATTT///GATTTGTTCTGTAGACTATCGGGAAAAAATTGCTTGTAGGGGCTAATAATTTTGACCTTA
A_15_P517842	0.00867476	1.87013	up	si:ch211-199g17.2 [Source:ZFIN;Acc:ZDB-GENE-060503-396] [ENSDART00000138404]	ENSDART00000138404		XM_009294440				XM_009294440	TTCATTCACCTGGTTTGAAGTTAGCAGCAGCACTTGGAAGTGCATTTTCTTTCTTTCAAA
A_15_P739866,A_15_P106719,A_15_P623991|325402	0.019792	1.86069	down	Danio rerio ATPase, H+ transporting, lysosomal, V0 subunit cb (atp6v0cb), mRNA [NM_205554]	ENSDART00000053139	325402	NM_205554	ATPase, H+ transporting, lysosomal, V0 subunit cb	atp6v0cb	GO:0048786|GO:0033177|GO:0005245|GO:0015078|GO:0008021|GO:0000220|GO:0016020|GO:0046961|GO:0006810|GO:0015991|GO:0007042|GO:0016021|GO:0033179|GO:0006811	NM_205554	GGAGTGTTTCAGCTTGATGTGTGTATTTCTGGTTGTTTCCTGTGTAAATCTGATGTTTGG///TCGTCCCAGTTTGATAGTTTTGATTTCTTGTAAATGCGGTATATAGTGATTTTGTCCTGT///TGTATTAAAGGTGTGCGTGTGCCCCTCGGTGGGTCTCACAAGTGTCATTTCCATAAAAAA
A_15_P106403|260437	0.0132313	1.85995	down	Danio rerio mutS homolog 6 (E. coli) (msh6), mRNA [NM_182860]	ENSDART00000171080	260437	NM_182860	mutS homolog 6 (E. coli)	msh6	GO:0000400|GO:0030983|GO:0008630|GO:0045190|GO:0016446|GO:0003677|GO:0005524|GO:0043570|GO:0003684|GO:0003690|GO:0032301|GO:0032138|GO:0032137|GO:0006298|GO:0009411|GO:0045910	NM_182860	CCTCCCTCCCTCTCCCCTGGTTGAAAATAAAGCCTCTCACTACTGACATGATCTAATAAA
A_15_P192941|569665	0.010676	1.8586	up	Danio rerio PDLIM1 interacting kinase 1 like (pdik1l), mRNA [NM_001037700]	ENSDART00000079014	569665	NM_001037700	PDLIM1 interacting kinase 1 like	pdik1l	GO:0016310|GO:0004672|GO:0000166|GO:0016301|GO:0004674|GO:0006468|GO:0005634|GO:0005524|GO:0016740	NM_001037700	ACTGGTCCTTGGTCTTTTCTTGATATTCTTACAGTTTAGTACAAGTGATGATAAACAGCC
A_15_P443920,A_15_P101424|336198	0.0187275	1.84944	down	Danio rerio protein phosphatase 4, regulatory subunit 3B (ppp4r3b), mRNA [NM_200001]	ENSDART00000168769	336198	NM_200001	protein phosphatase 4, regulatory subunit 3B	ppp4r3b		NM_200001	CTGTCCAGGCTCTCCTCCTTCATCTTCTTTAACAAAGTGGAGATCGTCAGCATGCTGCAG///AGCAGCGGCAGCTTCAAGTTCACCTTCTCCCACTCAGCAGCGTCTGCTAACAGCGCTAAA
A_15_P626481|324366	0.00551385	1.83882	up	Danio rerio glutathione S-transferase mu, tandem duplicate 1 (gstm.1), mRNA [NM_212676]	ENSDART00000049793	324366	NM_212676	glutathione S-transferase mu, tandem duplicate 1	gstm.1	GO:0008152|GO:0004364|GO:0016740	NM_212676	AAGTCAAACAGGTTCATGGAAACGCCTGTGAACAACAAGATGGCCAAATGGGGAAACAAG
A_15_P109100,A_15_P109696|378966	0.00983957	1.83241	up	Danio rerio neutrophil cytosolic factor 1 (ncf1), mRNA [NM_001030071]	ENSDART00000050898	378966	NM_001030071	neutrophil cytosolic factor 1	ncf1	GO:0045730|GO:0005737|GO:0016175|GO:0050832|GO:0035091	NM_001030071	ATTCGGGACTTCTTCAAAATGAGGCCTGAAGATGAAACTCCACCAGCACCACATCCATAA///CTTTTGGGCAATAGAAAGGTTCTGTGAAGGCTAAAAGTTCTTATTGGGACCATCAGTGAT
A_15_P118738,A_15_P753641,A_15_P734956|564072	0.0108098	1.83229	up	tumor protein p53 inducible nuclear protein 2 [Source:ZFIN;Acc:ZDB-GENE-120420-1] [ENSDART00000156052]///tumor protein p53 inducible nuclear protein 2 [Source:ZFIN;Acc:ZDB-GENE-120420-1] [ENSDART00000154109]	ENSDART00000156052///ENSDART00000154109	564072	EH542688///XM_687428	tumor protein p53 inducible nuclear protein 2	tp53inp2	GO:0005776|GO:0005634|GO:0045893|GO:0000045|GO:0010508	XM_687428	CTCACGAATCTGCTGTTCGGAAGCGTGAATGAAACAACTCAGGAACCAACTGTACCAAAA///ACTGTTTCTTTTACATACTAGTGTGCTAGACTGTCATGCAGCAATAAAATGAAGCAAAGG///TGCAGTTCAAGTTAATAGGAAGCCTGTCAAACACTGAGATTTGTGCTGCCAGCTTGGTCA
A_15_P369250,A_15_P515812|560341	0.00381832	1.82566	up	Danio rerio myelocytomatosis oncogene homolog (mych), mRNA [NM_001126109]	ENSDART00000155051	560341	NM_001126109	myelocytomatosis oncogene homolog	mych	GO:0006355|GO:0003700|GO:0014032|GO:0046983|GO:0005634	NM_001126109	CCAGGAAATAGCCTGGCTATTTTATTGCCTTCATAATGGCAAAGTGTATATAGTTTCCTA///TATCTGAACTTTTAATGGAGGACACAGACTTTCTCCAACTGGACTGGAACTTTACCGGGC
A_15_P137436,A_15_P722006|553993	0.00166552	1.82538	down	Danio rerio zgc:112977 (zgc:112977), mRNA [NM_001020813]		553993	NM_001020813	zgc:112977	zgc:112977	GO:0003676|GO:0046872	NM_001020813	CGGAAATCACATGAGAGGACTCACACTAGAGAGAAACCGTACATGTACTCAGTGTGGTAA///CAACAGCTCATGTGTTTTGCTGTTTCGTGACTGTTTAAGATTGTAAATGGCTATTAGTTC
A_15_P159396,A_15_P140511,A_15_P651231,A_15_P152766|553365	0.00327067	1.82517	down	Danio rerio N-acetylglucosamine-1-phosphate transferase, alpha and beta subunits (gnptab), mRNA [NM_001044768]///Danio rerio si:ch211-234f20.3, mRNA (cDNA clone IMAGE:8156194), complete cds. [BC133107]	ENSDART00000132309///ENSDART00000101154///ENSDART00000121714	553365	NM_001044768///BC133107	N-acetylglucosamine-1-phosphate transferase, alpha and beta subunits	gnptab	GO:0016256|GO:0005794|GO:0051216|GO:0005509|GO:0005634|GO:0048703|GO:0048701|GO:0046872|GO:0000139|GO:0002063|GO:0003976|GO:0016020|GO:0046835|GO:0016021|GO:0007040|GO:0016740|GO:0008134|GO:0016772	NM_001044768	TTAAGCCTTCAGGATTTGACCAGCCTAGAACAGATGCTTATAAACTGCTCAAAGTCTCTT///GACCAAAGCAATGCTGTTGGAGCCCTATAAAGAGAAAGCTCAGTTTACATTAAAACTTGA///GGCTTTAATTTGACCAAAGCAATGCTGTTGGAGCCCTATAAAGAGAAAGATCAGTTTACA///AAGTTCTGGACCCACTGTGTGCTGGTGACATTAGTCGTCTTCACTGTCATGTCTTTCTTT
A_15_P114447|560140	0.00397547	1.82292	down	Danio rerio adiponectin receptor 2 (adipor2), mRNA [NM_001025506]	ENSDART00000168768	560140	NM_001025506	adiponectin receptor 2	adipor2	GO:0016020|GO:0005886|GO:0033211|GO:0042562|GO:0016021	NM_001025506	TCTCCTCAGCCCTGCTTCATATACCTGATAGTGGTGTGTATCCTGGGCATCGCCGCCATC
A_15_P131791,A_15_P660426,A_15_P484695|407635	0.0157025	1.82282	down	protein tyrosine phosphatase, non-receptor type 3 [Source:ZFIN;Acc:ZDB-GENE-030131-2934] [ENSDART00000141393]///Danio rerio partial mRNA for protein-tyrosine phosphatase H1 (ptpn3 gene). [FN428731]	ENSDART00000141393	407635	AF097477///FN428731///XM_682838	protein tyrosine phosphatase, non-receptor type 3	ptpn3	GO:0016791|GO:0006470|GO:0016787|GO:0016311|GO:0004721|GO:0005856|GO:0004725	XM_682838	AACACTCACTAACACTCAGTCAGGACAGCAGCGCTCAATCACTCATTTACAGTATGTTGC///AATAACTCATTTACAGTATGTTGCCTGGCCTGATCACGGGGTACCAGAAGATTCCTCAGA///AAGAACTTCTAACACTGCAGAAATATTGGGAACAGCTCGAGCAGGTGTGCATGTGTGGTA
A_15_P169706,A_15_P733966|323099	0.014746	1.82136	up	Danio rerio nuclear factor of kappa light polypeptide gene enhancer in B-cells inhibitor, alpha b (nfkbiab), mRNA [NM_199629]	ENSDART00000016597///ENSDART00000146744	323099	NM_199629	nuclear factor of kappa light polypeptide gene enhancer in B-cells inhibitor, alpha b	nfkbiab		NM_199629	TGTGTCGAATGGAGATGAAAAGAGATGAACGTTCTCATCAGAGGACGCAGGAATCGAATC///ACTGCACTGCATTTGGCCATCATCACAGATCAGCCTCTCATAGTGGAGCAGTTACTAAAA
A_15_P197046,A_15_P754511|541357	0.0078822	1.82089	up	Danio rerio nucleophosmin/nucleoplasmin, 3 (npm3), mRNA [NM_001013484]	ENSDART00000164214	541357	NM_001013484	nucleophosmin/nucleoplasmin, 3	npm3		NM_001013484	GGTGTGTTTGAGGTTGAGATCAGTCAAGGACTTGCCATTTTTGTATTTTTACAGATTTAT///GACTGAATGTGGTGTAGACATTAAAGCAATTTTGTACTGTCAGATGTTGAAAAGAGAATG
A_15_P146226|100332553	0.00592922	1.81989	down	major facilitator superfamily domain containing 3 [Source:HGNC Symbol;Acc:HGNC:25157] [ENSDART00000165147]	ENSDART00000165147	100332553	EB862400	si:dkey-229d2.4	si:dkey-229d2.4	GO:0015295|GO:0008521|GO:0016020|GO:0016021|GO:0055085	XM_002661995	AATGATGAAAGTTATGGCGGTGCTGAGTCTGAGTTTGCAGCATTTCATTGCGGGTCTGAT
A_15_P308791	0.0013717	1.8156	up				XM_005161545			GO:0008150|GO:0003674|GO:0006355|GO:0003700|GO:0005634|GO:0005575	XM_005161545	AAATCACACACTGCTGAGGTTTCATTAGAGCAGGACATCGAAGCAGATGATCACTGCTGA
A_15_P118392,A_15_P200091,A_15_P110055|386772	0.0133519	1.81451	up	Danio rerio recombination signal binding protein for immunoglobulin kappa J region a (rbpja), mRNA [NM_198878]	ENSDART00000005067	386772	NM_198878	recombination signal binding protein for immunoglobulin kappa J region a	rbpja	GO:0006355|GO:0007368|GO:0003700|GO:0030325|GO:0001757|GO:0007367|GO:0001756|GO:0039022|GO:0000982|GO:0039021|GO:0002040|GO:0005634|GO:0060840|GO:0000978|GO:0003677|GO:0072149|GO:0007507|GO:0003140|GO:0007219|GO:0022008	NM_198878	GGACAGAATTTTACACCCAACCTCAGAGTTTGGTTTGGAGATGTGGAGGCAGATACTATG///ACCTTAAAGATACAGAGAGGATGTACCTCTGCCTGTCACAGGAGAGGATAATTCAGTTCC///GTGGATCAAGATACCACAGGATCAATGCATTAGCCTTACACGAGTGAAAAAAGTCAATCA
A_15_P599072	0.0157645	1.81069	down	AGENCOURT_109121825 NIH_ZGC_30 Danio rerio cDNA clone IMAGE:9042768 5', mRNA sequence [EV761103]			EV761103					TGTTACAAAATACTGTGGTGTGAGTGATCCTCATGCTCCTGTTTACCTCTTACAGCGTGA
A_15_P410285,A_15_P630186|790944	0.00576291	1.80923	up	Danio rerio nuclear factor of kappa light polypeptide gene enhancer in B-cells inhibitor, epsilon (nfkbie), mRNA [NM_001080089]	ENSDART00000098833	790944	NM_001080089	nuclear factor of kappa light polypeptide gene enhancer in B-cells inhibitor, epsilon	nfkbie	GO:0008150|GO:0003674|GO:0005575	NM_001080089	ATGTCAATACACTGAAGAGGAAGTGAATTTCTTAACCACTGTCACTGAAGATGGAGACAC///TAGCAATGCTGTGAGGTTGTTATCTGTTTGAGCAAATGCGACACTGCTTTGCAAACCTTT
A_15_P203191,A_15_P474430|100002065	0.0175982	1.80898	down	im:7136021 [Source:ZFIN;Acc:ZDB-GENE-041008-74] [ENSDART00000154166]	ENSDART00000154166	100002065	XM_001341904///XM_005158815	im:7136021	im:7136021		XM_001341904///XM_005158815	CATGACATCTCTCACATAATCGCAGAAATGCCACAGATGTTCCCAAAGCTGCAGATCCTA///TGAAAATGGGACCAAAGTATGGGATCCTGCCTGTTGATTACTTTTGTCCTGCTGGAGCAT
A_15_P746911,A_15_P725036,A_15_P631536|567886	0.0107682	1.80734	up	Danio rerio component of oligomeric golgi complex 5 (cog5), mRNA [NM_001045144]	ENSDART00000150344///ENSDART000000219530	567886	NM_001045144	component of oligomeric golgi complex 5	cog5	GO:0017119|GO:0006891	NM_001045144	ATCGAGTCTCTAGAAGGTGTATTACAAATGATGCAGACCAGAATCTCAGCTCTCCAGAGC///CGCTATTCTCAGTGGTTGGATGACCATTCATCAGAGAAGGACCGTCTCACTCTTATTAGA///GCTGGGTGCATCAGAGTGATTTGGTAAGCACATGATGTCAATGTGTAAATTCTGATTAAA
A_15_P726206|449536	0.0134523	1.80708	up	Danio rerio novel immune-type receptor 6b (nitr6b), mRNA [NM_001005579]	ENSDART00000171023	449536	NM_001005579	novel immune-type receptor 6b	nitr6b	GO:0016020|GO:0016021	NM_001005579	CCTCTGTTTCACCGGCAAGAAGATCAAAGGACAGACAAATGGCTGAATACAGTGAAGTGA
A_15_P171296|100009640	0.0133934	1.80364	up	Danio rerio mitochondrial tRNA translation optimization 1 (mto1), mRNA [NM_001083009]	ENSDART00000078052	100009640	NM_001083009	mitochondrial tRNA translation optimization 1	mto1	GO:0002098|GO:0050660|GO:0016491|GO:0005575|GO:0008033|GO:0055114	NM_001083009	CAACTACGTGCACAGAAACAAACACAGAAATCATATGTAAAGTTGTTGGAAAGTTGTTAC
A_15_P500627|566242	0.00755926	1.80224	down	solute carrier family 41 (magnesium transporter), member 2b [Source:ZFIN;Acc:ZDB-GENE-100427-2] [ENSDART00000155385]	ENSDART00000155385	566242	XM_689511	solute carrier family 41 (magnesium transporter), member 2b	slc41a2b	GO:0016020|GO:0008324|GO:0016021|GO:0006812	XM_005168525	TGTTCTTGTTACTTTGCATAGCGGATTGGATGGTTCACTCCATGTGGAAAAGCGGGAAAG
A_15_P109008|323500	0.00913722	1.80202	up	Danio rerio farnesyltransferase, CAAX box, beta (fntb), mRNA [NM_001002128]	ENSDART00000038149	323500	NM_001002128	farnesyltransferase, CAAX box, beta	fntb	GO:0018343|GO:0004660|GO:0042127|GO:0005965|GO:0003824|GO:0016740	NM_001002128	AGCTTATTTTGGGCAAAATGTTCCCAGAGTGTACGTGGCAGTGGGTTCTGGACAGAAATA
A_15_P113486,A_15_P446500|393358	0.0142492	1.80175	up	Danio rerio transmembrane protein 231 (tmem231), mRNA [NM_200387]	ENSDART00000061996///ENSDART00000145416	393358	NM_200387	transmembrane protein 231	tmem231	GO:0042384|GO:0005929|GO:0060170|GO:0016020|GO:0005886|GO:0035869|GO:0030030|GO:0036038|GO:0042995|GO:0016021|GO:0007224	NM_200387	TGTGACATTAGTGGGAAAGTGTAGAAATGTATACAACTGGCATAGGCCTAACCTTATTTT///TCTGTGGGTTTTCCAGCACATTCAGACGTTCATCTTTCAAAACCAGGTTTTACCCACCAT
A_15_P261226|555631	0.00680159	1.79792	up	si:ch73-196l6.5 [Source:ZFIN;Acc:ZDB-GENE-140106-79] [ENSDART00000090464]	ENSDART00000090464	555631	XM_678198	si:ch73-196l6.5	si:ch73-196l6.5		XM_678198	TTGGTCAACGTTTTTGACTTTTTCACTTCAGGCGACCCATGTAGCACTAACTGCTTATGA
A_15_P101021,A_15_P416285|334868	0.0142556	1.78929	up	Danio rerio cyclin Pas1/PHO80 domain containing 1 (cnppd1), mRNA [NM_199928]	ENSDART00000037036///ENSDART00000144559	334868	NM_199928	cyclin Pas1/PHO80 domain containing 1	cnppd1	GO:0019901|GO:0005575|GO:0000079	NM_199928	TCACCTGTACTGATTTTGTACATTTTGTATAGAGATTACAAAAGAGCATATAGCTGCAGC///AGTAAATATTTGTATGATGAAGGAGAAGAGGAGGAGGTTTTCAACGATGAATGGGGTACT
A_15_P614407,A_15_P665086,A_15_P450860|564177	0.00905019	1.78508	down	nuclear receptor binding protein 2a [Source:ZFIN;Acc:ZDB-GENE-070713-4] [ENSDART00000135293]///nuclear receptor binding protein 2a [Source:ZFIN;Acc:ZDB-GENE-070713-4] [ENSDART00000147381]	ENSDART00000135293///ENSDART00000147381	564177	XM_001920637///BC122415	nuclear receptor binding protein 2a	nrbp2a	GO:0004672|GO:0006468|GO:0005524	XM_001920637	CATTATATAATGAAGGTCATGATAAGATGGCTTTAAAGTGAGCAGCGGGCCTGGAAAAAA///ATGTTGCAGTGGGCCTCGAAATCACTAGGATTTGTGTCCTATTTGAACATCAGGAAAAAA///CAAGAGACCGAAACCAGAAAGGTTGTCCAGATCCACTGTAATTTGGAAGCAACTGAGGAA
A_15_P121131|405877	0.0120278	1.78358	up	Danio rerio v-maf avian musculoaponeurotic fibrosarcoma oncogene homolog Gb (mafgb), mRNA [NM_212941]	ENSDART00000172238	405877	NM_212941	v-maf avian musculoaponeurotic fibrosarcoma oncogene homolog Gb	mafgb	GO:0043565|GO:0005667|GO:0006355|GO:0003700|GO:0046982|GO:0006357|GO:0005634|GO:0045893|GO:0001228|GO:0003677|GO:0006351	NM_212941	TGCTGTGACATTGCGTAACGTATTCTAAGAATCTTTGTCTATATGGTGGAGTCTTGAATT
A_15_P193506|767651	0.0198591	1.77053	up	Danio rerio mediator complex subunit 19a (med19a), mRNA [NM_001076591]	ENSDART00000054410	767651	NM_001076591	mediator complex subunit 19a	med19a	GO:0006355|GO:0001104|GO:0006357|GO:0016592|GO:0005634|GO:0006351	NM_001076591	GGGCCAATTGTTGATGATTTTTGACTTCTTTTTCTGGTTATGATGAAAAGCTCAAGGAAT
A_15_P654661,A_15_P130486,A_15_P105351,A_15_P149176|403065	0.0135222	1.76727	down	B-Raf proto-oncogene, serine/threonine kinase [Source:ZFIN;Acc:ZDB-GENE-040805-1] [ENSDART00000132650]///Danio rerio B-Raf proto-oncogene, serine/threonine kinase (braf), mRNA [NM_205744]	ENSDART00000132650///ENSDART000000238940	403065	AB118027///NM_205744	B-Raf proto-oncogene, serine/threonine kinase	braf	GO:0005524|GO:0046872|GO:0035556|GO:0007165|GO:0016310|GO:0004672|GO:0000166|GO:0016020|GO:0004674|GO:0016301|GO:0006468|GO:0005057|GO:0016021|GO:0016740	NM_205744	CTAAACACCGACCACAGATCTGCACTGTTGCACCAAAACACAATAAATTGATGATGATGA///CACTGACGACCCATAATTTTGTGCGAAAGACCTTCTTCACGCTGGCCTTCTGTGATTTTT///CCGAAGAGCTACGGCCTCAACGGAATTGCTTTAAAATAAAAACATCTCTGCAGGGTGTCA///TAAAGAAAAAGCGAGAAGAAAGACCTCTTTTCCCTCAGATCTTGGCCTCCATCGAGTTAT
A_15_P209106,A_15_P666496|327138	0.00191861	1.76667	down	Danio rerio solute carrier family 26 (anion exchanger), member 11 (slc26a11), mRNA [NM_199767]	ENSDART00000063157	327138	NM_199767	solute carrier family 26 (anion exchanger), member 11	slc26a11	GO:0019531|GO:0055085|GO:0005254|GO:0015116|GO:0016020|GO:0005887|GO:0015301|GO:0015106|GO:0042391|GO:0006810|GO:0008272|GO:0008271|GO:0051453|GO:0016021	NM_199767	ACTGACGCAGACGGAAAGTGATGAAAATGATTTCTGCACAAACAAAAATCATCTCTTTTG///ACTGACGCAGATGGAAAGTGATGAAAATGATTTCTGCACAAGCAAAAAACATCTCTTTTG
A_15_P108044|114424	0.0111029	1.75653	up	Danio rerio cadherin 1, type 1, E-cadherin (epithelial) (cdh1), mRNA [NM_131820]	ENSDART00000172179	114424	NM_131820	cadherin 1, type 1, E-cadherin (epithelial)	cdh1	GO:0030057|GO:0008354|GO:0005886|GO:0034334|GO:0005509|GO:0016342|GO:0007398|GO:0003370|GO:0001702|GO:0001841|GO:0001965|GO:0005902|GO:0042074|GO:0016337|GO:0005913|GO:0016020|GO:0070586|GO:0016021|GO:0055113|GO:0001764|GO:0007155|GO:0005938|GO:0007156	NM_131820	GATATTTGTAGGTTTCTATTTCTGTCCATTATTCCCTCAGCTGCAACAATGTTAATGATG
A_15_P521062,A_15_P115683,A_15_P106703,A_15_P727641|792002	0.012164	1.75213	down	rhomboid, veinlet-like 2 (Drosophila) [Source:ZFIN;Acc:ZDB-GENE-040426-732] [ENSDART00000101953]///Danio rerio rhomboid, veinlet-like 2 (Drosophila) (rhbdl2), mRNA [NM_201204]	ENSDART00000101953///ENSDART00000058471	792002	XM_009292464///NM_201204	rhomboid, veinlet-like 2 (Drosophila)	rhbdl2	GO:0016787|GO:0016020|GO:0004252|GO:0016485|GO:0006508|GO:0005743|GO:0008233|GO:0016021	XM_009292464///NM_201204	TATTTTCAGAAATGGGTTTGGGTTGGGAATGTTTTGGCCATATGAAGGCCATATAGTCTT///CGATCTTCATCATCCTCATCAGTTTAGCAGGAGCTGGCTGTGTTTATCTACTACGCTGTA///ATCAAATCATTTATTTTCAGAAATGGGTTTGGGTTTGGAATGTTTTGGCCATATAGAGGC///ACCTATAGACCAGAACAACGCAAGGAGGCTTGGCGCTTTGTTTCCTACATGTTTGTACAT
A_15_P210196|553368	0.00232273	1.7486	up	Danio rerio O-6-methylguanine-DNA methyltransferase (mgmt), transcript variant 1, mRNA [NM_001256243]	ENSDART00000063523	553368	NM_001256243	O-6-methylguanine-DNA methyltransferase	mgmt	GO:0003684|GO:0006307|GO:0006281|GO:0003908|GO:0005634|GO:0003824	NM_001256243	GTGTTTGCAATTGTGATTTTGTTGTGGTTAGATTAGTTCAAGTTGTGATTGTCAGTGTTC
A_15_P401095|406627	0.00795671	1.74452	up	Danio rerio phosphatidylethanolamine binding protein 1 (pebp1), mRNA [NM_213323]	ENSDART00000061653	406627	NM_213323	phosphatidylethanolamine binding protein 1	pebp1	GO:0008150|GO:0003674|GO:0005575	NM_213323	GTCTACACTTTCATTCATTGTCACTTTGCTTTGATGCACTTAGACTGTCTTCAGTTAAAA
A_15_P220126,A_15_P279186|378838	0.017301	1.74223	down	Danio rerio SH3-domain GRB2-like 1b (sh3gl1b), mRNA [NM_201497]	ENSDART00000169043	378838	NM_201497	SH3-domain GRB2-like 1b	sh3gl1b	GO:0005737	NM_201497	AGAGTACATTCCCAAACCCAAGCCTGTTATCGACTTTGGAGAAACCAACGAACAGTCAAA///GAGTACCTGCAGCCCAATCCTGCATCTCGTGCAAAGCTTTCTATGTTTAAACACTATGTC
A_15_P623906,A_15_P201991,A_15_P100459|368405	0.00806939	1.73785	down	Danio rerio zinc finger protein 385B (znf385b), mRNA [NM_212793]///Danio rerio zinc finger protein 385B, mRNA (cDNA clone MGC:73248 IMAGE:4199231), complete cds. [BC059587]	ENSDART00000140526///ENSDART00000138436	368405	NM_212793///BC059587	zinc finger protein 385B	znf385b	GO:0002039|GO:0072332|GO:0003723|GO:0006915|GO:0008270|GO:0005634|GO:0003676|GO:0046872	NM_212793	AACTTTATCCTCAACTGTCCTCACCATCACGAAAACCCAGGAAGGATATCGTCTTCGTGA///CCTCCCAAGAAAAAGCAAGTTATTTCTTGCAACATCTGTCAGCTCCGCTTTAATTCAGAT///TCCTCACCATCACGAAAACCCAGGAAGGATATCGTCTTCGTGAGGACTTTTGCATTCAAA
A_15_P364090,A_15_P674816|796454	0.000994448	1.73405	down	RAB35, member RAS oncogene family [Source:HGNC Symbol;Acc:HGNC:9774] [ENSDART00000160815]///RAB35, member RAS oncogene family [Source:HGNC Symbol;Acc:HGNC:9774] [ENSDART00000159661]	ENSDART00000160815///ENSDART00000159661	796454	XM_001334043///EB976272	ras-related protein Rab-35-like	LOC796454		XM_001334043	CGAGTCTTTTGTAAACGTCAAGCGCTGGCTGCATGAAATCAATCAAAACTGTGACGACGT///CACTTCCTGTCAACCTATTGTCCTGTCAAATAAGGGCAAAAATGCCAAAAATAATCTTTA
A_15_P110087,A_15_P622177|557230	0.00389086	1.73198	up	Danio rerio si:ch211-244b2.3 (si:ch211-244b2.3), mRNA [NM_001082810]	ENSDART00000100611	557230	NM_001082810	si:ch211-244b2.3	si:ch211-244b2.3		NM_001082810	GATTGGCAGTGATTTTATAGAGCAGCACTTTAACAGCAACCCAAGCGGCTCAGTTCAGTT///CAGGATGCCGGTTTATGCTATGTTTGCTGGCCATGACTAATATATGTTGATATGATGTTT
A_15_P368965,A_15_P163281,A_15_P145086|266983	0.00261647	1.73165	down	Danio rerio neogenin 1, mRNA (cDNA clone IMAGE:7288479), complete cds. [BC092691]///Danio rerio neogenin 1a (neo1a), mRNA [NM_173218]	ENSDART00000163261	266983	BC092691///NM_173218	neogenin 1a	neo1a	GO:0016020|GO:0001756|GO:0016021|GO:0007399|GO:0001841	NM_173218	CATTTGCTCTCCAGAGATGATTCAGCATAGTGTAGTATTAACAATAGTGAACTGACAAAA///TACGCAACTCCCAGAACTCATCGTTCATTTCCCATTATATTTCTTGTATGTTTCATATGA///TGATAACCACATCCTGGTTATTGTCATCATTGTGTCCGTGGGTGCTTTTACCATCATCGT
A_15_P121305|415201	0.0151875	1.72969	down	Danio rerio male-enhanced antigen 1 (mea1), mRNA [NM_001002111]		415201	NM_001002111	male-enhanced antigen 1	mea1	GO:0007283	NM_001002111	ATTTCACACGGCTCGAGCGAAGCAAACCTCCCATCACGTCTTTGTGTTTCTCTCTTTATT
A_15_P164101|100037316	0.00387059	1.72955	up	Danio rerio unc-51 like kinase 3 (ulk3), mRNA [NM_001089472]	ENSDART00000167884	100037316	NM_001089472	unc-51 like kinase 3	ulk3	GO:0004672|GO:0016020|GO:0000166|GO:0006468|GO:0016021|GO:0005524	NM_001089472	CACACACTTGAGTCTGTACTTGAACACTCGCTGTTATAAAGGGAGATTTCAGCATCCAAA
A_15_P165651|492366	0.0191734	1.7218	up	nuclear fragile X mental retardation protein interacting protein 2 [Source:ZFIN;Acc:ZDB-GENE-041111-7] [ENSDART00000100214]	ENSDART00000100214	492366	CT606128	nuclear fragile X mental retardation protein interacting protein 2	nufip2	GO:0008150|GO:0003674|GO:0005575	XM_002664642	AGGAGGTCTAGTTGGGGGTCGTTTGATCTAAAAGCTGCTGTAATTTATCACACTAAAGGT
A_15_P113410|393102	0.0151878	1.72111	up	Danio rerio cap methyltransferase 1 (cmtr1), mRNA [NM_200133]	ENSDART00000171357	393102	NM_200133	cap methyltransferase 1	cmtr1	GO:0006397|GO:0004483|GO:0008168|GO:0006370|GO:0080009|GO:0005634|GO:0003676|GO:0032259|GO:0016740|GO:0097309	NM_200133	GACTGACTGTTCTGAGGGGAAAACATGTCGATTTTAAGACTATTCGTGATCATGGTTGTA
A_15_P108336|325922	0.0159488	1.71681	up	Danio rerio retinol saturase (all-trans-retinol 13,14-reductase) (retsat), mRNA [NM_001015061]	ENSDART00000013167	325922	NM_001015061	retinol saturase (all-trans-retinol 13,14-reductase)	retsat	GO:0016020|GO:0016491|GO:0055114|GO:0051786	NM_001015061	TTTTCAGACTTGTACACTAAATGTGCTAATTCAATGGATGCTTGTGCATACCGAATAAAC
A_15_P224036,A_15_P693146,A_15_P225586|100192212	0.0177995	1.71507	down	Danio rerio N(alpha)-acetyltransferase 30, NatC catalytic subunit (naa30), mRNA [NM_001136249]	ENSDART00000130311	100192212	NM_001136249	N(alpha)-acetyltransferase 30, NatC catalytic subunit	naa30	GO:0031417|GO:0008080|GO:0004596|GO:0006474	NM_001136249	TAAAAGATGTAGTGATCTAATATCCCAGAGTCAACCGCCGCCGAACAACGGACTAAACTG///TTAGGCAATTTTCAAAATAAAATCCGAGAGCCCTTGAGTGGGTTTCTTCCCAATGGACCA///GCATTGACTTTAAATTGACCATTGTATGGACAACATTTTTTCTTTGTGCGCTAGTTATGC
A_15_P502927,A_15_P141106|492710	0.0194785	1.71498	up	Danio rerio aldehyde dehydrogenase 16 family, member A1 (aldh16a1), mRNA [NM_001079954]	ENSDART00000124943	492710	NM_001079954	aldehyde dehydrogenase 16 family, member A1	aldh16a1	GO:0047105|GO:0016620|GO:0008152|GO:0019145|GO:0016491|GO:0005575|GO:0055114	NM_001079954	TTTAAAACCTGGAGTCAACTGAGCTGTTACCAAAGAGCCAAAGTCCTACTCAAGCTGCCA///CTTCCTCGTGCTAATTAGACTATGTAGAATGACTAGAAATAGTAGGAGAGACTTTAAAGT
A_15_P673836,A_15_P100226|751728	0.00817671	1.71456	up	Danio rerio transmembrane protein 14Ca (tmem14ca), mRNA [NM_001045438]	ENSDART00000113493	751728	NM_001045438	transmembrane protein 14Ca	tmem14ca	GO:0003674|GO:0016020|GO:0016021|GO:0006783	NM_001045438	GGAGCTGGAATGTTACAGAAACCTCAGAAATCATTGATACTGAAAACAAAATCATGTCTG///CAGAAACCTCAGAAATCATGATACTGAAACAAAAATCATGTCTGCTATTGTTCAAAGTGA
A_15_P116677|447811	0.00341598	1.70737	up	Danio rerio Ras association (RalGDS/AF-6) domain family 1 (rassf1), mRNA [NM_001004550]	ENSDART00000038465	447811	NM_001004550	Ras association (RalGDS/AF-6) domain family 1	rassf1	GO:0035556|GO:0007165|GO:0046872	NM_001004550	TGTATCAAAATGCCACCTGTTAGTGACACAGTAACTTGTCATATTTTGAAGCTCCCATGT
A_15_P120718|327572	0.00196841	1.70645	up	Danio rerio RasGEF domain family, member 1Ba (rasgef1ba), mRNA [NM_199829]	ENSDART00000137801	327572	NM_199829	RasGEF domain family, member 1Ba	rasgef1ba	GO:0043547|GO:0005085|GO:0007264|GO:0005088	NM_199829	AACCAATTCCAAACTATCCTGTCATTCTTCTGTATTGAGGAAGCCGCTGGTTGGCAAACT
A_15_P156671|568426	0.00220869	1.70625	down	spermatogenesis associated 13 [Source:ZFIN;Acc:ZDB-GENE-091116-25] [ENSDART00000091252]	ENSDART00000091252	568426	XM_005162741	spermatogenesis associated 13	spata13	GO:0035023|GO:0005089	XM_005162741	ATCTAAACACGGCAAAATGAAAAATATGAATTATTCTGGCCATCCTGCGCCTCCCCACCA
A_15_P728921,A_15_P441520|560810	0.00453048	1.69858	down	trafficking protein, kinesin binding 2 [Source:ZFIN;Acc:ZDB-GENE-030131-7496] [ENSDART00000162497]	ENSDART00000162497	560810	XM_684210///CA469997	trafficking protein, kinesin binding 2	trak2		XM_684210	GGCTGAAAGACATTTGAGGTTGTTTTTAAAGCACAAAAATGAAGGAAAAGTGTCTTCGTA///AAGTGCCCTCTACTGGTATGAATCCTGGGAAATATCAGAGCTCCACTTTTTCCACCTACA
A_15_P584917	0.0173467	1.69583	up	CT606923 ZF_mu Danio rerio cDNA clone ZF_mu_176a17 3', mRNA sequence [CT606923]			CT606923				XR_661440	GAACATGTGTAGTGAAAACTTGCTTACTCCTCATCTTTAGATGTGTGAAAAGTCACTTGG
A_15_P177866,A_15_P739031,A_15_P667656,A_15_P676836|100006857	0.00439797	1.69544	down	Danio rerio engulfment and cell motility 2 (elmo2), mRNA [NM_001200058]	ENSDART00000162982///ENSDART00000092903	100006857	NM_001200058	engulfment and cell motility 2	elmo2		NM_001200058	TTGATCATATGAGCTGTGCTGCACATCCTCAATAAATGCAGTTATCAACAAACCAAAAAA///TCTTCATCTGTTTGATCATATGAGCTGTGCTGCACATCCTCAATAAATGCAGTTATCAAC///ATGAGTATGGAGATGAAGCTCCGCCTCCTGGACCTGGAGAACATCACCATCCCTGAGGCT///AAACAGATTGCAGGTTACGTGAACCAGCCGATGGTAGACGTGTCGATCCTGCAGCGCTCG
A_15_P374355|325891	0.0060918	1.69516	up	Danio rerio cDNA clone IMAGE:7138509, partial cds. [BC077122]		325891	BC077122	wu:fd43b10	wu:fd43b10		XM_005165320	GCTGTGGAGCATTTTTCATTACTGATCTAAACAACAAAGACTTGTTTGTTGACTTGTGTA
A_15_P193501,A_15_P222036|566409	0.0178019	1.69277	up	Danio rerio minichromosome maintenance complex component 6 (mcm6), mRNA [NM_001082849]	ENSDART00000013781///ENSDART00000167021	566409	NM_001082849	minichromosome maintenance complex component 6	mcm6	GO:0006260|GO:0042555|GO:0016787|GO:0000166|GO:0006270|GO:0004386|GO:0005634|GO:0005524|GO:0003677|GO:0003678	NM_001082849	TCAGATTATAAGGATGGGTCTGTCTATCCATTGTTTTTAAGATTGGTGACCTTGCAAAAA///TATTATTCGGGTTGAGACGCCTGATGTTAATCTGGATCAAGAGGAAGAGGAGGCTATGGA
A_15_P215591|100333587	0.000667469	1.68333	up	si:dkey-238f9.1 [Source:ZFIN;Acc:ZDB-GENE-091204-297] [ENSDART00000111190]	ENSDART00000111190	100333587	XM_002662529	si:dkey-238f9.1	si:dkey-238f9.1		XM_002662529	GCCTTGGTGGCCAATATTGAGTCAAAGTGTCAGTATTATCTCAAATAAAACTCTATCTCT
A_15_P114098,A_15_P494117|334121	0.00763536	1.68325	up	Danio rerio 3-hydroxyacyl-CoA dehydratase 2 (hacd2), mRNA [NM_199861]	ENSDART00000133998///ENSDART00000134574	334121	NM_199861	3-hydroxyacyl-CoA dehydratase 2	hacd2	GO:0016020|GO:0016021	NM_199861	GCCAACATTGTCAAGCTTTTGATATTAAAGATCTGCATGGGACCAGCAAACTTTGTATGA///GCAGAAAGCAGGGCTTTACTCCATCACCTTGCCTAACAAGTACAACTTCTCATTCGACTA
A_15_P664816,A_15_P105520|573209	0.00169164	1.67851	up	Danio rerio cryptochrome circadian clock 1ba (cry1ba), transcript variant 1, mRNA [NM_001313822]///Danio rerio zcry2a mRNA for cryptochrome 2a, complete cds. [AB042250]	ENSDART00000100222	573209	NM_001313822///AB042250	cryptochrome circadian clock 1ba	cry1ba	GO:0009266|GO:0009416|GO:0045892	NM_001313822	CAGTTTATGCCTCTAGTGGGAATCAGTCAAGTATGAGGAGTTAAAAATGGACATACCAAA///AGAAGAATCCCTCTCCACTTCGCACAAGTTACAACGGCAAATCGCAGAGGTCACTTCAGT
A_15_P103431|100003313	0.00372781	1.67435	up	Danio rerio LLP homolog, long-term synaptic facilitation (Aplysia) (llph), mRNA [NM_001037107]	ENSDART00000077707	100003313	NM_001037107	LLP homolog, long-term synaptic facilitation (Aplysia)	llph	GO:0008150|GO:0003674|GO:0005575	NM_001037107	AGGACTGACCTGCTTATGTATGGACATTATTCCTGTTACTGCGGTACAGGAGCCTGTTAT
A_15_P106105|541402	0.0132951	1.67318	down	Danio rerio asparaginase like 1 (asrgl1), mRNA [NM_001013529]	ENSDART00000159281	541402	NM_001013529	asparaginase like 1	asrgl1	GO:0008798|GO:0033345|GO:0005737|GO:0016787|GO:0006508|GO:0004067|GO:0008233	NM_001013529	CCGTGGACATGGATGGAAACATTGCTTGTGCCACCTCCACTGGAGGAATGATAAATAAAA
A_15_P263451,A_15_P433180,A_15_P753916,A_15_P100678|562166	0.0173179	1.671	up	Danio rerio adaptor-related protein complex 1, beta 1 subunit (ap1b1), mRNA [NM_001128530]	ENSDART00000137128	562166	NM_001128530	adaptor-related protein complex 1, beta 1 subunit	ap1b1	GO:0035315|GO:0030131|GO:0048839|GO:2000649|GO:0015031|GO:0006886|GO:0030117|GO:0006897|GO:0016020|GO:0008565|GO:0006810|GO:0050974|GO:0016192|GO:0048884|GO:0090003	NM_001128530	GTCCAGCAAAGAATTTTGCTTTACGTTTTATTGAGTTCTGTCATGAATGCATCATCTGTT///TGAAAGACCTTATCTCTGATTCCAACCCTATGGTGGTAGCATATGCAGTAGCAGCTCTGT///AAATATAATGACCCAATCTATGTCAAGCTGGAGAAGCTGGATATAATGATCCGCCTGGCC///CATGCCTGCTGCTCTGAGCAATGCTCCGGCTGTTGGAGGTGGATTGGGAGACCTTTTTGA
A_15_P671701	0.00065728	1.6707	up	nucleoporin 214 [Source:ZFIN;Acc:ZDB-GENE-110203-3] [ENSDART00000115182]	ENSDART00000115182		XM_009302058				XM_009302058	GTTCAGTGTGTTTGTTCTGTTTTAATCTGCACGATTGCAAATAAACTCCAGAGACGTTGA
A_15_P119956|563343	0.00812313	1.67057	down	Danio rerio prune exopolyphosphatase (prune), mRNA [NM_001160294]	ENSDART00000111081	563343	NM_001160294	prune exopolyphosphatase	prune	GO:0016462|GO:0005737|GO:0004309|GO:0006798	NM_001160294	CAAAACTGCCTCCGCGGGGCGCTCTGTTTCAGTCTCTGCAGAATGCCAAGTTTGACGTGT
A_15_P113082,A_15_P104131|100001229	0.0182885	1.66329	down	AGENCOURT_30802550 NIH_ZGC_19 Danio rerio cDNA clone IMAGE:7426884 5', mRNA sequence [CO959276]///Danio rerio cDNA clone IMAGE:7426884. [BC124699]		100001229	CO959276///BC124699	translocase of outer mitochondrial membrane 6 homolog (yeast)	tomm6	GO:0016020|GO:0005742|GO:0016021		CTCCCCAAATTTTCCATTGTTGAGTGTTCTTTTTCCTGGCGATTTCTACTTTGGGTTTTG///TCAACAGCGAAGGGAATAAATCCCAACAATTGGATGATTACAAATTGTAAATTTCTGCTG
A_15_P343580,A_15_P767316|406589	0.00688581	1.66169	down	Danio rerio transmembrane and ubiquitin-like domain containing 1 (tmub1), mRNA [NM_213298]	ENSDART00000056642	406589	NM_213298	transmembrane and ubiquitin-like domain containing 1	tmub1	GO:0005737|GO:0016020|GO:0005634|GO:0016021	NM_213298	ATCATGGACCATCATACGATGTGAAATGTCAACGGTGCCTAGTCTGAAGTTGCCTTAGTC///AATCCTCAAGACACCATTGGTTATATTAGACGGACTTACTTTGCTGGACGGAGCACCAGT
A_15_P758276,A_15_P341629,A_15_P106513|565444	0.0186453	1.65624	up	si:ch211-208h7.4 [Source:ZFIN;Acc:ZDB-GENE-030131-6110] [ENSDART00000145373]///si:ch211-208h7.4 [Source:ZFIN;Acc:ZDB-GENE-030131-6110] [ENSDART00000133208]	ENSDART00000145373///ENSDART00000133208	565444	XM_005170953///XM_688724	si:ch211-208h7.4	si:ch211-208h7.4		XM_005170953///XM_688724	AGTCACTTTTCCCATTTAAGAGCTTTCACATATGTAGTCTAGTTTTAATCGGGGGCATAT///TCAGTTCGGCCTACACATTTTAGCAAACAGAACAGTGAATTTATATCCACTGCTGCAAAG///GTTGTTGTGGTAAGGTTCAGCATTTTGTTGTATATTTTTCTAGATGTTTTGCAAGTTTGA
A_15_P110447|322648	0.0148561	1.65531	up	Danio rerio serine hydrolase-like (serhl), mRNA [NM_199615]	ENSDART00000042158	322648	NM_199615	serine hydrolase-like	serhl	GO:0005739|GO:0043765|GO:0042578|GO:0004518|GO:0016787	NM_199615	AAGGTCATTTTTTATGGATTACTCGAGCTGTATGCAATACATTCAAGAGGAAATTTGTGG
A_15_P703976,A_15_P333994|503775	0.00432152	1.65506	up	AGENCOURT_109125288 NIH_ZGC_30 Danio rerio cDNA clone IMAGE:9043819 5', mRNA sequence [EV760477]///ring finger protein 213a [Source:ZFIN;Acc:ZDB-GENE-050302-100] [ENSDART00000168133]	ENSDART00000168133	503775	EV760477///XM_003198052	ring finger protein 213a	rnf213a	GO:0004842|GO:0008270|GO:0002040|GO:0016887|GO:0046872	XM_003198052	ATTTAAGATGTGGAGGTAAGTTCAGCAGAGTTGTTGCAGCCTCTGACACAGTTTGACTCG///TTGCTCCCCTGTAATATGAAGGTACAATCTGTTAAAATTATCGCTTCAAGTCTGAAAACA
A_15_P726111,A_15_P518802|561637	0.00864172	1.65483	up	Danio rerio si:dkeyp-110g5.4 (si:dkeyp-110g5.4), mRNA [NM_001123261]	ENSDART00000142098	561637	NM_001123261	si:dkeyp-110g5.4	si:dkeyp-110g5.4		NM_001123261	TTTGCACGGGTATCATAAGAATCTTGATTTGCTTAAGCTGCTTTAATTCTCCGTTCAAAT///ATAAACAACACAGATAGCTGTCAGGCTCAAGCATTGAGAGAGACTTCAGACACACCACAG
A_15_P114650|321585	0.000718497	1.65344	down	Danio rerio proteasome 26S subunit, ATPase 6 (psmc6), mRNA [NM_001003832]	ENSDART00000152444	321585	NM_001003832	proteasome 26S subunit, ATPase 6	psmc6	GO:0031597|GO:0000502|GO:0031595|GO:0045899|GO:0030433|GO:0005524|GO:0030163|GO:0005737|GO:0000166|GO:0016787|GO:0006508|GO:0008540|GO:0017025|GO:0008233	NM_001003832	CAGTCAGTTGGACTGCAATTTCCTGAAGGTTGTGTCCAGCTCCATTGTTGACAAGTACAT
A_15_P110119|641567	0.0118449	1.64832	up	Danio rerio interferon-induced protein with tetratricopeptide repeats 8 (ifit8), mRNA [NM_001037565]	ENSDART00000079778	641567	NM_001037565	interferon-induced protein with tetratricopeptide repeats 8	ifit8	GO:0051607|GO:0003723	NM_001037565	TGCTGAAGAAAGCACCAGATTCTTCTCGTTTGCATCATGAGGTTGCTAATAATTACCGCT
A_15_P731286,A_15_P117515,A_15_P722411|402972	0.0173545	1.64549	up	Danio rerio serine/arginine-rich splicing factor 7a (srsf7a), mRNA [NM_205673]	ENSDART00000151984///ENSDART00000158394///ENSDART00000147803	402972	NM_205673	serine/arginine-rich splicing factor 7a	srsf7a	GO:0000166|GO:0008270|GO:0005575|GO:0003676|GO:0046872	NM_205673	GAAATACATTTTATCTTCCCCATGAGTTCAATACTGGTTCTATTGTAGCTGCAAAGCTTT///GTGATTTAGTCAGTGTATTATATGAACTGAGTACGCTGTGATTTGTTTGTTTGTAGAAGG///TACGACTGCTATCGTTTCAGCAAGAGGCGAAGCAGACGCAGCAGGTCAGGATCTCGTTCC
A_15_P413440,A_15_P108191|405846	0.0020464	1.64218	up	Danio rerio syntaxin 11a (stx11a), mRNA [NM_212910]	ENSDART00000064657	405846	NM_212910	syntaxin 11a	stx11a	GO:0005794|GO:0005886|GO:0031201|GO:0006886|GO:0008021|GO:0012505|GO:0005484|GO:0016020|GO:0000149|GO:0031629|GO:0016021|GO:0016192|GO:0048278	NM_212910	ATCATCAAAGAAGAAGAAGACCAAGCAGACAGTGGAGATGACGTGGACAATGATGAATTT///CAGAAACATGTTTTAATGGGGAGTCCACTGCTTTGTTTTAAGGGGCATTTGGGTTTGTGT
A_15_P144116,A_15_P597832,A_15_P632296|550283	0.00764304	1.64064	up	Danio rerio transmembrane protein 256 (tmem256), mRNA [NM_001017620]///FDR107-P00060-DEPE-R_B19 FDR107 Danio rerio cDNA clone FDR107-P00060-BR_B19 3', mRNA sequence [EH531383]	ENSDART00000056790	550283	NM_001017620///EH531383	transmembrane protein 256	tmem256	GO:0003674|GO:0016020|GO:0016021	NM_001017620	AGAGAGTTGTTTGATACAGCAAACAAGTACCACTTCTACCACAGCCTGGCGTTGTTAGGA///TACTTGTTTGCTGTATCAACAACTCCTCTTGGTATCACTCGCTTCACTGCGTCAAAACGC///TTGCTGTCTTGGAAGTGTATGTACATACGTTTCCTTTGTTTGAAAAAATAAAGCTGTCTG
A_15_P170561|378997	0.0129832	1.63477	up	Danio rerio glucocorticoid induced 1 (glcci1), mRNA [NM_001079950]	ENSDART00000036854	378997	NM_001079950	glucocorticoid induced 1	glcci1	GO:0003674|GO:0005737|GO:0072015|GO:0003094	NM_001079950	AACATTAAATTATGTGTCGTGTTCTCTTTCAACATCCACAGTATGAATAAGCTCTCTCTC
A_15_P503802,A_15_P120003|563632	0.0153557	1.63197	down	Danio rerio WAS protein family, member 3b (wasf3b), mRNA [NM_001080590]	ENSDART00000091529	563632	NM_001080590	WAS protein family, member 3b	wasf3b	GO:0030036|GO:0003779|GO:0005856	NM_001080590	GCTGAAGTTTTACACCGACCCATCCTACTTCTTTGACTTATGGAAGGAGAAGATGCTGCA///TCACTCAGTAACTTACATGCCAACGTTAACATTGCATTTCCCATACACACCATCATTTTG
A_15_P172176,A_15_P729421|791130	0.0181682	1.62691	down	Danio rerio galactose-1-phosphate uridylyltransferase (galt), mRNA [NM_001080612]	ENSDART00000101298	791130	NM_001080612	galactose-1-phosphate uridylyltransferase	galt	GO:0005975|GO:0008108|GO:0016779|GO:0008270|GO:0005575|GO:0006012|GO:0003824|GO:0046872|GO:0016740	NM_001080612	TGCAGTACAACCATCAAGTAAAACACATTTCATCATTTTTGGAATACATGTCAGTCCACA///TTCAGATCTTTGAGAATAAAGGAGCCATGATGGGCTGTTCAAACCCTCATCCTCACTGTC
A_15_P114776,A_15_P659391|352913	0.0138487	1.61527	down	Danio rerio selenoprotein M (selm), mRNA [NM_178286]	ENSDART00000136656	352913	NM_178286	selenoprotein M	selm		NM_178286	TGCTGTATATAAGTGTGTTTTTCTGCCCAGCGGGACGTTAATGATGTCCCCAGCTGTAAA///TATAAAAAGGATCATCCTGAAGACCAAGTGCCCGAGGAGTTTCGCTTCTCTCCAGCAAAA
A_15_P657996|561194	0.00560147	1.61284	down	eukaryotic translation initiation factor 5B [Source:ZFIN;Acc:ZDB-GENE-050208-20] [ENSDART00000144245]	ENSDART00000144245	561194	BC154000	eukaryotic translation initiation factor 5B	eif5b	GO:0005622|GO:0000166|GO:0003924|GO:0005525|GO:0006412	XM_009293741	AGGAAAGGTTAAAGAAGCAGAAAAGAAATCAGATCCAGTAGAAGACGCCGAACCTCAGCC
A_15_P666871,A_15_P415700,A_15_P209436|335206	0.0177528	1.61007	up	Danio rerio arrestin domain containing 2 (arrdc2), mRNA [NM_199939]	ENSDART00000011362///ENSDART00000139889	335206	NM_199939	arrestin domain containing 2	arrdc2	GO:0008150|GO:0003674|GO:0005575	NM_199939	CCTGATTTTGAAAGTGTGTAACTTCAGGTTTAAACACAATGATTGTTTATGGCACTCACT///TAAGCTGCATCGCCCATGGGCCACAGTCAAGAAAATCAAGAAAGAATTTACCGTTATCGA///CCAGATTTTGAAAGTGTGTAACTTCAGGTTTAAACACAATGATTGTTTATGGCACTCACT
A_15_P112393|436791	0.0138386	1.60932	up	Danio rerio mitochondrial ribosomal protein L46 (mrpl46), mRNA [NM_001002518]	ENSDART00000027331	436791	NM_001002518	mitochondrial ribosomal protein L46	mrpl46	GO:0003735|GO:0016787|GO:0030529|GO:0005840|GO:0005762	NM_001002518	AACAATTCGGTGTGTTTATTAATAATGCTCTTATCTGTTTTTGCCCGACACTTAAGTTGC
A_15_P729491,A_15_P174086,A_15_P725361,A_15_P657156|553447	0.00962641	1.60931	up	Danio rerio MORC family CW-type zinc finger 3a (morc3a), mRNA [NM_001089366]	ENSDART00000163272	553447	NM_001089366	MORC family CW-type zinc finger 3a	morc3a	GO:0008270	NM_001089366	TCCGTCAGAGGACTATAAGACGCTTTATTTACAGGCCAATCAGAGCATCCAAAAGCTTAC///CATTGTGTACAGGCAGTTGTGTATAAAGTTGTACATATTACCGTTTTTGAAAAGAGGGTT///GATTCTGCAGACGAAGCCTCAACATGCCTGAAAACATACAAAGAGTATGAGAGAAATCTC///CGAAGCCTCAACATGCCTGAAAACATACAAAGAGTATGAGAGAAATCTCAAAAGACAAAA
A_15_P121395,A_15_P572027,A_15_P667871|30691	0.0180083	1.60884	down	Danio rerio eph receptor B4b (ephb4b), mRNA [NM_131417]	ENSDART00000136056///ENSDART00000097644	30691	NM_131417	eph receptor B4b	ephb4b	GO:0048013|GO:0005524|GO:0016310|GO:0004672|GO:0005003|GO:0000166|GO:0016020|GO:0005887|GO:0016301|GO:0006468|GO:0004713|GO:0016021|GO:0004714|GO:0007169|GO:0016740	NM_131417	AGAAGAAGATTCTGTCCAGCGTCCAAACACTGCGCATCCACGGCGGATCCCTGCGATACT///CGTCGTCTACATGTGCTTGTAAACCAGGATACGAACCTGTCGACTCTGACCGCTGCAGGG///ACTTTAGCGGGACACCAGAAGAAGATTCTGTCCAGCGTCCAAACACTGCGCATCCACGGC
A_15_P150356,A_15_P441325,A_15_P120975|394043	0.0130673	1.60422	up	Danio rerio epoxide hydrolase 1, microsomal (xenobiotic) (ephx1), mRNA [NM_201068]	ENSDART00000062898	394043	NM_201068	epoxide hydrolase 1, microsomal (xenobiotic)	ephx1	GO:0033961|GO:0003824	NM_201068	CAGTTACTGGCTGAAGATGTGCAGAACTTTGTCAAGATTGTAGAGAACAGGAAGCGGAAA///AACTACGGCTTCAACTCCAAATACCTTGAGAAGGTTGTGTCTTACTGGAGGAAGGACTTT///AATTGACAGACGCTTGCTTGTGAAATATTTCAGAGTGATTTGATGCTGATGTGTTTAAAC
A_15_P202406,A_15_P171841|571830	0.0131921	1.60101	up	Danio rerio iron/zinc purple acid phosphatase-like protein (papl), mRNA [NM_001099250]	ENSDART00000171509	571830	NM_001099250	iron/zinc purple acid phosphatase-like protein	papl	GO:0016787|GO:0003993|GO:0005576|GO:0046872	NM_001099250	TATGATTACAAGGTGTTTAACGGGAGCTCTGAAGAGCCGTATGTGAACCCTAAAGCACCA///CGTTTCTCATGAGATCAGGCTGATACATATATCCACACGTTGCTGTTTTACTTTTTTAAA
A_15_P187416|334101	0.0064874	1.59812	up	Danio rerio enoyl-CoA delta isomerase 1 (eci1), mRNA [NM_001305584]	ENSDART00000017962	334101	NM_001305584	enoyl-CoA delta isomerase 1	eci1	GO:0008152|GO:0003824	NM_001305584	GAGCGTCAATGGATAACACATTATCCTTTTTGTTTGTTGCTGGAGGATTACTTTATTTGT
A_15_P176061|541362	0.00692684	1.59761	up	Danio rerio zgc:113336 (zgc:113336), mRNA [NM_001013489]	ENSDART00000160649	541362	NM_001013489	zgc:113336	zgc:113336	GO:0003676|GO:0046872	NM_001013489	GACAGAATTGGTGTAAGAACTGAGAAGAGTTTGGTCAACAAAAAGATTTGTGTTGTCAAA
A_15_P109905|449548	0.00399116	1.59757	up	Danio rerio protein phosphatase 2, regulatory subunit A, beta (ppp2r1b), mRNA [NM_001005590]	ENSDART00000016860	449548	NM_001005590	protein phosphatase 2, regulatory subunit A, beta	ppp2r1b	GO:0006461|GO:0008601|GO:0005575	NM_001005590	GTGAGGGCTTGCGTTTTTCTTTTTCGACTCATGAGAAATTGGTGTACTTTGGGGACTGAA
A_15_P741801,A_15_P622331,A_15_P100107|406768	0.00294316	1.59384	up	Danio rerio zgc:55262 (zgc:55262), mRNA [NM_213459]	ENSDART00000077071///ENSDART00000113658	406768	NM_213459	zgc:55262	zgc:55262	GO:0005622|GO:0004198|GO:0016787|GO:0005509|GO:0006508|GO:0008233|GO:0008234	NM_213459	GTGGTGGAGAGGATTTTAACGTCTTTATTTGTGCCAAGCATCAGATTTTACATGATGTAT///ATGTTCAAGACGTTCAAGAGTCTGGACACAGACGCTGATGGAGTCATTTCACTCACATTC///TAGGTGGTGGAGAGGATTTTAACGTCTTTATTTGTGCCAAGCAGCAGATTTTACATGATG
A_15_P628066,A_15_P462345,A_15_P120523|30523	0.0178898	1.59305	down	Danio rerio transcription factor 7-like 1a (T-cell specific, HMG-box) (tcf7l1a), mRNA [NM_131269]	ENSDART00000140341///ENSDART00000099262	30523	NM_131269	transcription factor 7-like 1a (T-cell specific, HMG-box)	tcf7l1a	GO:0005515|GO:0021513|GO:0008284|GO:0003700|GO:0008013|GO:0044212|GO:0030178|GO:0048699|GO:0005634|GO:0048596|GO:0007507|GO:0016055|GO:0021903|GO:0060070|GO:0005667|GO:0006355|GO:0010456|GO:0006357|GO:0007275|GO:0060847|GO:0003677|GO:0006351|GO:0043565|GO:0060323|GO:0030901|GO:0030900	NM_131269	AAGAGAGACTGTAAATCTGACTCCCCATCAGAGAGTAACTTCTCTCCTCAACCCAAGAAG///AAGGGACCCCCTTATGCTGGTTATCCGTTTCTTATGATCCCAGATATCACCAATCCATAC///CCTTCATTCTTTTGGTACCACCTCACCCTGTTCCTAACCCTGTGTGTGTGACTCTCCTAA
A_15_P142191|30364	0.0116407	1.59216	down	Danio rerio frizzled class receptor 5 (fzd5), mRNA [NM_131134]	ENSDART00000031761	30364	NM_131134	frizzled class receptor 5	fzd5	GO:0042813|GO:0048794|GO:0017147|GO:0004930|GO:0007275|GO:0001889|GO:0016020|GO:0016021|GO:0016055|GO:0090090|GO:0060070|GO:0007166|GO:0004888|GO:0035567	NM_131134	TGTGTCTTGTTGTAGGCATTACCTCAGGTGTTTGGATCTGGTCAGGGAAGACTTTAGAGT
A_15_P112099,A_15_P111343|323452	0.0173783	1.59132	up	methionyl aminopeptidase 2b [Source:ZFIN;Acc:ZDB-GENE-030131-2172] [ENSDART00000163647]///Danio rerio methionyl aminopeptidase 2b (metap2b), mRNA [NM_199640]	ENSDART00000163647	323452	BC068393///NM_199640	methionyl aminopeptidase 2b	metap2b	GO:0005737|GO:0016787|GO:0004177|GO:0008235|GO:0006508|GO:0060216|GO:0008233|GO:0060218|GO:0016055|GO:0046872	NM_199640	TTCACATTCGCAAGCGCATGTTTGTTTTCTTTGTACACCAAGCTTTATTAACCTTGCCCT///TGAGCTGTGCCTTCTCATTTTTAACATGCTAGTATTTGTATTAAAGCTGGATAGAGGTTT
A_15_P297161|563140	0.00318641	1.58866	down	si:ch211-11n16.2 [Source:ZFIN;Acc:ZDB-GENE-041008-77] [ENSDART00000160145]	ENSDART00000160145	563140	XM_686504	zinc finger FYVE domain-containing protein 1-like	LOC563140		XM_686504	CATATGCTCCTTCTTTCCTGATGAATATTTCACTTGCCCATCAGTCTGTCTCAGCTGCAA
A_15_P403515|570260	8.91146e-05	1.5886	up	si:dkey-19e4.5 [Source:ZFIN;Acc:ZDB-GENE-030131-1852] [ENSDART00000151658]	ENSDART00000151658	570260	XM_002662398	si:dkey-19e4.5	si:dkey-19e4.5	GO:0004045	XM_002662398	GTGCCTGTAGAACCCAAATGTTTTGATGATTGTGAAATCAAATAGCCATTGTCAAAGTAA
A_15_P637411,A_15_P132151,A_15_P158486,A_15_P630671|337514	0.00305514	1.58558	up	Danio rerio myeloid-specific peroxidase (mpx), mRNA [NM_212779]	ENSDART00000043961	337514	NM_212779	myeloid-specific peroxidase	mpx	GO:0009617|GO:0005737|GO:0006954|GO:0004601|GO:0016491|GO:0010310|GO:0006952|GO:0006979|GO:0055114|GO:0020037|GO:0002149	NM_212779	CGAAGTGCTAATGGTATAGGCTTTTCAAGCTATTTCTCTGGCCACATTCTTTTTCCCGTT///TCCTGCCAGTTTTGTTAACTGTGGAAATATCCCAGCTTTTGATCTCGAGCCTTGGAAAGA///AAGACAGTTCCAGAAAATCCGAGATGGCGATAGGTTGTGGTTTGAGAGCAATGGAGTGTT///GTTCCTTACCAAAGAGCTGTTTAACAGAGTTTTTTAAACAGAGCAAGCAGATTATTTTGC
A_15_P338865|324365	0.0150145	1.58446	down	Danio rerio eukaryotic translation initiation factor 2, subunit 2 beta (eif2s2), mRNA [NM_212675]		324365	NM_212675	eukaryotic translation initiation factor 2, subunit 2 beta	eif2s2	GO:0003743|GO:0006412|GO:0006413	NM_212675	CACTATGACCAAGAAGAAGAAAAAGAAGAAGAAGCCCTTCATGCTGGAAGAAGATGGTGG
A_15_P305901|406579	0.0163235	1.58409	up	Danio rerio DnaJ (Hsp40) homolog, subfamily C, member 7 (dnajc7), mRNA [NM_213290]	ENSDART00000121473	406579	NM_213290	DnaJ (Hsp40) homolog, subfamily C, member 7	dnajc7		NM_213290	ATATGTTCACGTTGCTCATCTTGAAAGATCTTCAGTGTATTCAAAAGATAATGTCCATGC
A_15_P149196,A_15_P209186|334658	0.00489958	1.58227	down	Danio rerio membrane-bound transcription factor peptidase, site 2 (mbtps2), mRNA [NM_001025461]	ENSDART00000105820	334658	NM_001025461	membrane-bound transcription factor peptidase, site 2	mbtps2	GO:0006629|GO:0051091|GO:0005737|GO:0016787|GO:0016020|GO:0051216|GO:0031293|GO:0006508|GO:0008233|GO:0016021|GO:0004222|GO:0008203	NM_001025461	TATTCAGTGAGTCTAACCAATTTTGTTCCTCGGCTGGGCTTTCTTCATCCAGACTTGCCT///CTTAATTTCTGTTCAAAGGGAGAAGAAGCTCAGATACGATTGGAACAAGCAAAGTAAAAA
A_15_P626331,A_15_P297231|559425	0.0100459	1.57849	up	Danio rerio BH3 interacting domain death agonist (bida), mRNA [NM_001079826]	ENSDART00000151963	559425	NM_001079826	BH3 interacting domain death agonist	bida	GO:0043280|GO:0005737|GO:0043065	NM_001079826	TTTGTGAACGCACACCTGATTTTCTGTTTGGCCTTTATGGGACAGTGGTGCAGTTTTTCG///ATCCAACTGATCCCCGATGAAATCTGATGAGCAGTTAGAGAAGTGAAGGATTTGAAGAAA
A_15_P475865,A_15_P107912|260439	0.0186097	1.57694	up	Danio rerio coatomer protein complex, subunit alpha (copa), mRNA [NM_001001941]	ENSDART00000111382///ENSDART00000122127	260439	NM_001001941	coatomer protein complex, subunit alpha	copa	GO:0030126|GO:0005794|GO:0006890|GO:0006891|GO:0015031|GO:0006886|GO:0030117|GO:0006888|GO:0061053|GO:0005737|GO:0016020|GO:0005198|GO:0006810|GO:0030903|GO:0016192	NM_001001941	ACATTGGATCTGCCCATCTATGTGACAAGAGTGAGGGGTAACAGTGTTTATTGCCTGGAT///TCTGTGACTATCCTTTCTGTTACTACAGTATATCTGAGAGCTCTACTGTCTGTATGCTTG
A_15_P111714,A_15_P762563,A_15_P420520|445105	0.000271363	1.57646	down	Danio rerio lipase, member Ia (lipia), mRNA [NM_001003499]	ENSDART00000023838///ENSDART00000135222	445105	NM_001003499	lipase, member Ia	lipia	GO:0006629|GO:0052689|GO:0018733|GO:0018734|GO:0018731|GO:0018732|GO:0035460|GO:0047376|GO:0052768|GO:0052767|GO:0005576|GO:0004620|GO:0050253|GO:0043907|GO:0043906|GO:0016298|GO:0043905|GO:0016042|GO:0043908|GO:0016787|GO:0016020|GO:0080030|GO:0080031|GO:0080032|GO:0034892|GO:0010296	NM_001003499	TTGATTCAAAAGTTCAAACAAGGACATTCCATAACAAAACCACTGCCTCCTTTAATCAGT///AGAGAGACATTCAGCCTGTTAAAAAGATTACACTGAAGTTCTGCCCCAGAAAAGGACTGC///ATCCAAAAAATGAAGGACAATGGGGCCAATCTCAGCTCTATACACATGATAGGTGTCAGT
A_15_P349475,A_15_P198251,A_15_P709006|553330	0.015074	1.57523	up	Danio rerio Niemann-Pick disease, type C1 (npc1), mRNA [NM_001243875]	ENSDART00000103596	553330	NM_001243875	Niemann-Pick disease, type C1	npc1	GO:0001666|GO:0035855|GO:0016020|GO:0006869|GO:0008158|GO:0030301|GO:0016021|GO:0055113|GO:0043009	NM_001243875	AGACAACAACACAGATGTGGGCGCCACATACTTCATGAGTTACCACACCATCCTGAAAAA///CATGGACATTATAGCAGTCTAAAGTTTCTGCTTTGTGCATAAACGTTCTTGATTTGAAGA///ACATGTTTAGTATCAGCAACGGACAGGTTCCCTTTGGCATCGAACCGATTTTCACAGATG
A_15_P571137|100331226	5.56761e-05	1.57126	up	membrane protein, palmitoylated 4 (MAGUK p55 subfamily member 4) [Source:HGNC Symbol;Acc:HGNC:13680] [ENSDART00000045070]	ENSDART00000045070	100331226	XM_009302180	membrane protein, palmitoylated 4 (MAGUK p55 subfamily member 4)	mpp4		XM_009302180	AAGATGGAGCAGCATTACTGTCAGTTCTTCGATCATGTGATTGTAAACGATGGGCTCCAG
A_15_P115494,A_15_P579842|327288	0.011617	1.57013	up	Danio rerio CNDP dipeptidase 2 (metallopeptidase M20 family) (cndp2), mRNA [NM_214704]///Danio rerio CNDP dipeptidase 2 (metallopeptidase M20 family), mRNA (cDNA clone MGC:92569 IMAGE:2352117), complete cds. [BC076079]	ENSDART00000143457	327288	NM_214704///BC076079	CNDP dipeptidase 2 (metallopeptidase M20 family)	cndp2	GO:0016787|GO:0034701|GO:0008152|GO:0006508|GO:0005575|GO:0016805|GO:0008237	NM_214704	ATCGGTTTTCTAGTGTATTCTGTTTACACATGACATATGCACAACCATAAATGCAGATCA///GAGTCTGGATCAGAGGGACTGGATGATCTGGTTTTCTCTCGCAAAGAACACTTTCTTTTA
A_15_P592227,A_15_P722461,A_15_P656906,A_15_P217071|553267	0.00928465	1.56953	down	Danio rerio ELMO/CED-12 domain containing 2 (elmod2), mRNA [NM_001204132]///ELMO/CED-12 domain containing 2 [Source:ZFIN;Acc:ZDB-GENE-060824-2] [ENSDART00000160033]///Danio rerio ELMO/CED-12 domain containing 2, mRNA (cDNA clone IMAGE:2644022), partial cds. [BC118679]	ENSDART00000159692///ENSDART00000160033	553267	NM_001204132///BC083488///BC118679	ELMO/CED-12 domain containing 2	elmod2	GO:0043547|GO:0016020|GO:0016021|GO:0005096	NM_001204132	TAAGACCTTTAGGAAGATGTTGTTTTCTTGAATATGCAGATGATGATTTGACCTCTTTGC///TTGTATGTGATTCTTTTGACTCAAAGTGCTGAAAACTACGGAAGCCCATTCCTGCCACTG///ATTCTTTTGACTCAAAGTGCTGAAAACTACGGAAGCCCATTCCTGCCACTGAATAAAAAA///CACAAAATACAGCCTTTGTCGAGTCAATGTTTAAGTTAACGTTTTGACAATTTTCATGCG
A_15_P410080|100331141	0.0147348	1.56893	up	ATP5S-like [Source:HGNC Symbol;Acc:HGNC:25496] [ENSDART00000170011]	ENSDART00000170011	100331141	XM_002666540	si:ch1073-228b5.2	si:ch1073-228b5.2		XM_002666540	AGACATTGATGATGCTTCCACACAGAGTGGGCTGAGACGTTCATAATGGAGGCTTATGTA
A_15_P200571,A_15_P416495,A_15_P542687|560319	0.0152054	1.56886	up	Danio rerio Ras association (RalGDS/AF-6) and pleckstrin homology domains 1b (raph1b), mRNA [NM_001128244]	ENSDART00000088290///ENSDART00000136066	560319	NM_001128244	Ras association (RalGDS/AF-6) and pleckstrin homology domains 1b	raph1b	GO:0007165	NM_001128244	TTTTTGGAGGACCTTAACAAGACACTGAAACGCAAGTCTTCAAGAGTCTCTGGAGACAAA///ACATCTACACGCACAACAGCCACATGTGCATTCAATTCTACAATCACGTGGAAGTGTCAC///CATGAATATCACAGTGAGCACCAATGTGTAATGGCTCTACATGAGCAACTTTGCATATGT
A_15_P760881,A_15_P764296,A_15_P696691|100006216	0.012945	1.56048	down	zinc finger protein 1012 [Source:ZFIN;Acc:ZDB-GENE-131120-41] [ENSDART00000137870]	ENSDART00000137870	100006216	XM_001921849///CT637795	gastrula zinc finger protein XlCGF57.1-like	LOC100006216		XM_001921849///XM_009291373///XM_009291370	ACAAAACACATGAGGATTCACACAGGAGAAAAGCCTTCACTTGCCAACAGTGTGGAATAA///AAAGAAAGTAAAAGACAGGAAGTCGAGACACTCCCCTATCAACCTGACGACAAGACATGG///AATCCACACAGTCAATGAGATCTTGGATTTGTGATGCAGGGTCTCCCATCTGGAATACCT
A_15_P722586,A_15_P574792,A_15_P203531|100003206	0.0084764	1.55999	up	Danio rerio ADP-ribosylation factor 6b (arf6b), mRNA [NM_001161375]	ENSDART00000137807///ENSDART00000074873	100003206	NM_001161375	ADP-ribosylation factor 6b	arf6b	GO:0005622|GO:0000166|GO:0007264|GO:0055113|GO:0005525	NM_001161375	TTGTTTTCAAACGGGCCTTTTTGAAGCGACGTAATGGGGTTGGCTTGCTTTCAGTTTCCT///GCTGTCAAAGATATTCGGTAACAAAGAGATGAGAATATTGATGCTGGGTCTGGATGCGGC///CCCTCTCTCTTTGCTTTAATCATTTTGAGAAACATCCATGTACAGAAACAGCTATGTAAT
A_15_P146446|402993	0.00150831	1.55598	up	Danio rerio tescalcin b (tescb), mRNA [NM_205693]	ENSDART00000041504	402993	NM_205693	tescalcin b	tescb	GO:0005509	NM_205693	GAAATTGAGACGAGGATGCACATTCGCTTCTTAAACATGGACACAACTGTTCTATGCAAA
A_15_P117772|393542	0.00927212	1.55477	up	Danio rerio selenium binding protein 1 (selenbp1), mRNA [NM_200570]	ENSDART00000131694	393542	NM_200570	selenium binding protein 1	selenbp1	GO:0008430|GO:0005737|GO:0016020|GO:0006810|GO:0005634|GO:0015031|GO:0005829	NM_200570	CAAACCATGTCGTTCCAAGTTGAAGAGTTATTATTCCTCAGATACATCGTCATTATTATG
A_15_P113555|100333736	0.0187945	1.55446	up	Danio rerio single-pass membrane protein with coiled-coil domains 4 (smco4), mRNA [NM_001291899]	ENSDART00000155359	100333736	NM_001291899	single-pass membrane protein with coiled-coil domains 4	smco4	GO:0016020|GO:0016021	NM_001291899	CCCAACGGCAAACATGCTCTTGTTTTAAAATGTGTTCCAGCAGGACTTGGATCTAAAAAT
A_15_P741381,A_15_P109105|550286	0.0168671	1.55417	down	Danio rerio v-Ha-ras Harvey rat sarcoma viral oncogene homolog a (hrasa), mRNA [NM_001017623]	ENSDART00000171589	550286	NM_001017623	v-Ha-ras Harvey rat sarcoma viral oncogene homolog a	hrasa	GO:0007165|GO:0016020|GO:0000166|GO:0007264|GO:0005525	NM_001017623	CAGATCAAACGGGTAAAAGACTCTGATGATGTGCCCATGGTGCTTGTGGGTAACAAATGT///CAAAACCAGACAAGGTGTGGAAGATGCATTTTACACGCTCGTACGAGAGATTCGTCAACA
A_15_P143401	0.0179956	1.55414	up	finTRIM family, member 2 [Source:ZFIN;Acc:ZDB-GENE-070424-5] [ENSDART00000114162]	ENSDART00000114162		BC115273				XM_003197921	GGACTGTATGTAAGAGCTGGAGATGTTTAAAGACCTATAATCACAGTTACTGAACTAATA
A_15_P103688|796572	0.00178027	1.54973	down	Danio rerio protein SCO1 homolog, mitochondrial (LOC796572), mRNA [NM_001309798]	ENSDART00000097312	796572	NM_001309798	protein SCO1 homolog, mitochondrial	LOC796572		NM_001309798	AATTGTTTGAGAAAGAAAGAACAAAGTCGATAGGGAAGCCAGCTCTCGGAGGCCCGTTTT
A_15_P221881,A_15_P102593|393305	0.0034297	1.54886	up	Danio rerio hydroxypyruvate isomerase (hyi), mRNA [NM_200334]		393305	NM_200334	hydroxypyruvate isomerase	hyi	GO:0008903|GO:0016853	NM_200334	AACTCACAATATACGGAGATACTTACCAATGACAGGCCACATCCAGATAGCTCAGGTTCC///ACAAATCCGCCTCTATATACACAATGTACAGATTACTAACTACTGTTGAAAAACATCCAG
A_15_P190671,A_15_P714613,A_15_P627976|566632	0.0166215	1.54884	up	Danio rerio mediator complex subunit 12 (med12), mRNA [NM_001039461]	ENSDART00000157741///ENSDART00000159573///ENSDART00000163682	566632	NM_001039461	mediator complex subunit 12	med12	GO:0021986|GO:0003700|GO:0008013|GO:0071733|GO:0021982|GO:0021654|GO:0005634|GO:0002761|GO:0048703|GO:0048702|GO:0014032|GO:0030182|GO:0006355|GO:0001105|GO:0001104|GO:0006357|GO:0001822|GO:0021954|GO:0007275|GO:0006351|GO:0007492|GO:0016592|GO:0050935|GO:0030901|GO:0030900|GO:0045893|GO:0035118	NM_001039461	AGACAAGTGACACCTAATCCACAGTATTCATCAATGCAGCCAGCACAGAATATACCCCAG///TTCATCTTTGACCTCATGGAGTACTCTCTTAATATAAGTGGCCTCATTGACTTTGCTATA///GGCGTTGTTCTGTGAAACACTGAGGTGAACAATGGAAGAGTTTATGTAAAAAGAAGTACA
A_15_P194031,A_15_P349720|563454	0.00131289	1.54646	down	Danio rerio zgc:163107 (zgc:163107), mRNA [NM_001098181]	ENSDART00000052537	563454	NM_001098181	zgc:163107	zgc:163107	GO:0008565|GO:0006810|GO:0042147|GO:0015031|GO:0005769|GO:0030904|GO:0005768	NM_001098181	TTTCTCTTTGTTTGGCTGTCTATTGGCTCATGGGGATCTGCGGAACAACAAACTCAACCA///TAATTCAGTTTTACCCCAGCAAGTTTGTGCTTATCACGGACATACTTGACACATTCGGTG
A_15_P207136|553020	0.00487102	1.54025	up	Danio rerio PAF1 homolog, Paf1/RNA polymerase II complex component (paf1), mRNA [NM_001024453]	ENSDART00000168722	553020	NM_001024453	PAF1 homolog, Paf1/RNA polymerase II complex component	paf1	GO:0007507|GO:0006368|GO:0006355|GO:0032968|GO:0000993|GO:0016593|GO:0016570|GO:0005634|GO:0000122|GO:0006351	NM_001024453	GTGAGCGTCTTCCTGTAGTTGTTTCTCTCATTACAGTGTAAACATTGTAAATAAACTGAT
A_15_P604852	0.0171629	1.53576	up	Danio rerio similar to Poly [ADP-ribose] polymerase 14 (PARP-14) (Collaborator of STAT6) (CoaSt6), mRNA (cDNA clone IMAGE:7064563), partial cds. [BC160668]	ENSDART00000167947		BC160668				XM_009305032	GACTCAGATGCTGCTGTGTTTAGATAACGTTTGATAAACCGACTCATTAAAACTGATTAT
A_15_P117094|393543	0.00615918	1.53549	up	Danio rerio integrin-linked kinase (ilk), mRNA [NM_200571]	ENSDART00000079528	393543	NM_200571	integrin-linked kinase	ilk	GO:0060047|GO:0030018|GO:0001568|GO:0008016|GO:0005524|GO:0035989|GO:0042383|GO:0007507|GO:0016310|GO:0005737|GO:0004672|GO:0007160|GO:0007229|GO:0016301|GO:0006468|GO:0016203|GO:0016740	NM_200571	TTTTCTAACTTATGCTCCGTTTTCTGACCCTGTGAGGTTTTTAATGAACGTTCATGTGGC
A_15_P543102|327364	0.0120898	1.53322	up	desmoplakin [Source:HGNC Symbol;Acc:HGNC:3052] [ENSDART00000111078]	ENSDART00000111078	327364		wu:fi04e12	wu:fi04e12			CCTGTGTGCAGTTAATATCTAACAGTCTGACTTTGTTTCTTACAGTTTTACTGCTTGAAT
A_15_P342870,A_15_P101506|334932	0.00870001	1.53205	up	Danio rerio MDM4, p53 regulator (mdm4), mRNA [NM_212732]	ENSDART00000157103///ENSDART00000080201	334932	NM_212732	MDM4, p53 regulator	mdm4	GO:0071157|GO:0043066|GO:0008270|GO:0005634|GO:0046872	NM_212732	TTTCTGTTAAAAACCCCAGCCCTGTGTATGAGATGTTGAAGAGGAATTTGGTAATTTTAA///TTTTGTTCACTTGTTTGTTTTATCAAGACCTGATGTTTGCAGAGATTTAATCGGAGCTCA
A_15_P732866,A_15_P727031,A_15_P143966,A_15_P101330,A_15_P106315|557528	0.0169815	1.53052	up	Danio rerio RNA binding motif protein 4.2 (rbm4.2), mRNA [NM_199677]	ENSDART00000112169///ENSDART00000077395	557528	NM_199677	RNA binding motif protein 4.2	rbm4.2	GO:0000166|GO:0008270|GO:0003676|GO:0046872	NM_199677	TCTGGTTATTTTTCTTTTGGCAATAATAATGCCAGCATTGTGTATATGCGGGGGGTGTGG///TGCAGCTGCAACAGACTTAATGGGAAAATAAACTCAAATTCGACATTCCACTTTCTTCTT///TTGTGAAGGACTATGCATTTGTTCACATGGAGAGAATGGATGATGCCATGGAGGCCATCA///TTTTCTTTTGGCAATAATAATGCCAGCATTGTGTATATGCGGGGGGTGTGGCAATCTGTA///TTTACATCTTGCTCGTTGAAATGTCTTGTATCTAATGCGTTAAACTGGACATACAACTTG
A_15_P162821|567190	0.0136281	1.53033	up	Danio rerio G protein-coupled receptor kinase interacting ArfGAP 2b (git2b), mRNA [NM_001080188]	ENSDART00000062795	567190	NM_001080188	G protein-coupled receptor kinase interacting ArfGAP 2b	git2b	GO:0005575|GO:0005096	NM_001080188	GCGCTGAAAGTTCTAAACTTCGTAATATTATGGAAACTGCCATACATTTGACTTTTAGGA
A_15_P101411|445229	0.0187288	1.5266	up	Danio rerio N(alpha)-acetyltransferase 50, NatE catalytic subunit (naa50), mRNA [NM_001003623]	ENSDART00000155977	445229	NM_001003623	N(alpha)-acetyltransferase 50, NatE catalytic subunit	naa50	GO:0043764|GO:0018030|GO:0018031|GO:0001756|GO:0046941|GO:0071962|GO:0032216|GO:0034848|GO:0016413|GO:0016412|GO:0008374|GO:0016411|GO:0016410|GO:0008080|GO:0008951|GO:0018713|GO:0007275|GO:0016454|GO:0016409|GO:0019707|GO:0034919|GO:0016407|GO:0016408|GO:0016406|GO:0034915|GO:0034737|GO:0034738|GO:0019705|GO:0043741|GO:0016746|GO:0016749|GO:0016748|GO:0031248|GO:0004596|GO:0052858|GO:0016420|GO:…	NM_001003623	TGCATGCCAGGGGAGACATGCCCTCTCCATTGTAGTAAAAGCATGTTTTTGTTCCTTCTT
A_15_P111061|568423	0.00436238	1.5238	up	Danio rerio COX14 cytochrome c oxidase assembly factor (cox14), mRNA [NM_001302766]	ENSDART00000143052	568423	NM_001302766	COX14 cytochrome c oxidase assembly factor	cox14	GO:0016020|GO:0016021	NM_001302766	CATCACTATAATGGACACTGATCATGACAATGTGGAGACGTGTAACAACAGAAACCTGGC
A_15_P629591,A_15_P190821|393485	0.0112009	1.52184	up	Danio rerio prefoldin subunit 6 (pfdn6), mRNA [NM_200513]	ENSDART00000053936	393485	NM_200513	prefoldin subunit 6	pfdn6	GO:0005737|GO:0006457|GO:0016272|GO:0051087|GO:0051082|GO:0051131	NM_200513	TAATTGCACCTGCTAAAAACACATGCTTCTTCACATGTCTATTACAGTTCTGTAGGCTTT///TGGTGAAATTCAGCGCTATGAGACTTTATTGAAGGAGATGGAGAGGAAGTCTGAGCAGCA
A_15_P721576,A_15_P172871|445300	0.00876469	1.51417	up	Danio rerio MYST/Esa1-associated factor 6 (meaf6), mRNA [NM_001003756]	ENSDART00000159215///ENSDART00000172204	445300	NM_001003756	MYST/Esa1-associated factor 6	meaf6	GO:0070776|GO:0006355|GO:0016573|GO:0005730|GO:0005634|GO:0006351|GO:0043981|GO:0003674|GO:0043983|GO:0043982|GO:0043984|GO:0043968|GO:0000123|GO:0035267|GO:0044154|GO:0016568	NM_001003756	TTTGTGCTCTCGGAGGAATTCCTGATCATATGAATGAAAAACGTGAGCCTGGCAGTGGAA///TTCCCGTATGCCTTTCAGTTTCGTTTTGTGTAGCTAATGTAAAAATTTCACACATCGTAC
A_15_P571412|550383	0.0118807	1.50912	down	Danio rerio aminopeptidase-like 1 (npepl1), mRNA [NM_001017688]	ENSDART00000024578	550383	NM_001017688	aminopeptidase-like 1	npepl1	GO:0005622|GO:0005737|GO:0030145|GO:0016787|GO:0004177|GO:0008235|GO:0006508|GO:0008233|GO:0019538	NM_001017688	TCTTCTCTGAACCCCAACCCTACGGACAGTTGCCCGCTGTATCTAAGTCATGCAGCGGTG
A_15_P113698,A_15_P756221,A_15_P105229|450024	0.00142382	1.50722	down	Danio rerio Cbp/p300-interacting transactivator, with Glu/Asp-rich carboxy-terminal domain, 2 (cited2), mRNA [NM_001006045]	ENSDART00000046716	450024	NM_001006045	Cbp/p300-interacting transactivator, with Glu/Asp-rich carboxy-terminal domain, 2	cited2	GO:0032502|GO:0006355|GO:0001105|GO:0006357|GO:0005634	NM_001006045	TATAGATAGACCACTGTGCTTATTATAGTATGCGGTACATGGCAATACTACTGTGTTGAG///AATAATATAAACGGAGGAATCCCCAATGGAAACTTGCCTGCCCGCTTTAACTCACAGTTT///ATTTTATTGACGAGGAGGTCTTGATGTCACTGGTGATAGAAATGGGCTTGGACCGAATAA
A_15_P703801,A_15_P625811|192331	0.0168425	1.50627	up	Danio rerio small nuclear ribonucleoprotein D1 polypeptide (snrpd1), mRNA [NM_173252]	ENSDART00000013217	192331	NM_173252	small nuclear ribonucleoprotein D1 polypeptide	snrpd1	GO:0000245|GO:0006396|GO:0003723|GO:0071010|GO:0071013|GO:0000387|GO:0071011|GO:0007507|GO:0019013|GO:0030529|GO:0034715|GO:0005682|GO:0000243|GO:0005687|GO:0019012|GO:0034719|GO:0005685|GO:0005689|GO:0005686	NM_173252	CAGCGCGTTGTACAGTATTTTTTGTTCTTCGTATAGGAGATATTTTGCGTTTTGTACATT///GATTCTGCAAGGGTGTCTGGTTATTTTTCTACATTCTTACCAATAAAAACTGCTTGATTG
A_15_P210256|393344	0.0198473	1.50438	up	Danio rerio sorcin (sri), mRNA [NM_200373]	ENSDART00000081477	393344	NM_200373	sorcin	sri	GO:0004198|GO:0005509|GO:0006508	NM_200373	CCATCATAGTGCTTTGTAACATCTTTGTGTTTCACGATCTTTAAACAGACCATGATATGA
A_15_P658446	0.0042891	1.50381	up	N-terminal asparagine amidase [Source:ZFIN;Acc:ZDB-GENE-040426-1896] [ENSDART00000160670]	ENSDART00000160670		BC161657				XM_009302087	CTCACCGAGCATGAACTAATGTTAGCTTGATGTACAGTTTTAATGATGCATTCAATTGTT
A_15_P115985,A_15_P562477|567297	0.00366586	1.50198	up	Danio rerio upstream transcription factor 2, c-fos interacting (usf2), mRNA [NM_001122785]	ENSDART00000151801///ENSDART00000148353	567297	NM_001122785	upstream transcription factor 2, c-fos interacting	usf2	GO:0046983	NM_001122785	CATTCAGAACCCTTTCAGTAATGGAGGCAGTCCAGCAGGGGAGACAGTGGGTGGAGAAAC///CCACTGGTTTGATATCTATAAGCTATACAACACAGTTGCTTTGTTTATACCTAATGACTG
A_15_P630126,A_15_P657436,A_15_P443510|793767	0.00764925	1.49811	down	Danio rerio zinc finger protein 609a (znf609a), mRNA [NM_001098393]	ENSDART00000169011	793767	NM_001098393	zinc finger protein 609a	znf609a	GO:0046872	NM_001098393	AAATAAAGAAGAACCACGAACTTCATCATCCGCAGAGGAGCACAGAGTCAGTAAAGACCC///AAGGCCTCTCGTAATGTTCAGAGTGGAAAAAAGGACAAGGAGGCTTCTGGGAAAAGTAAA///AGACAACATAAAGTTTATTAACCCGGTGCCGCCTCCGCCAATTAAGGACAGCAAATCCAA
A_15_P171226,A_15_P104001,A_15_P624296|338230	0.0103361	1.4901	down	Danio rerio unc-119 homolog 1 (unc119.1), mRNA [NM_212787]	ENSDART00000019907	338230	NM_212787	unc-119 homolog 1	unc119.1	GO:0005929|GO:0060271|GO:0030030|GO:0006810|GO:0042995|GO:0015031|GO:0070121|GO:0008289|GO:0007399	NM_212787	GTTTCCTCAGCTCCCAGAAGACCTCATTCGACTAATGATTGAACACCCATATGAAACCAG///TAAAGGTTGGGGTCAGTAAAATGTCTAATGTAGACTCTACTGTTCATCAAGGCTACATTT///TGCTTTTAGGGTGACTACTATAGAGGAGTTTGGTTTTGTAACTTGCGTTGTCTTCTTGCA
A_15_P115337|406750	0.00422101	1.49002	up	Danio rerio MAF1 homolog, negative regulator of RNA polymerase III (maf1), mRNA [NM_213441]	ENSDART00000006703	406750	NM_213441	MAF1 homolog, negative regulator of RNA polymerase III	maf1	GO:0006355|GO:0005737|GO:0070217|GO:0016480|GO:0005634|GO:0000994|GO:0006351	NM_213441	AACGTAAACATTTTCTTCTTGGCAGCTTAACATGTTTTTATGACTTTGCTTTCGATGAGC
A_15_P184286,A_15_P184291|558071	0.0168905	1.4899	down	Danio rerio activating transcription factor 6 (atf6), mRNA [NM_001110519]	ENSDART00000153018///ENSDART00000007700	558071	NM_001110519	activating transcription factor 6	atf6	GO:0043565|GO:0001666|GO:0006355|GO:0003700|GO:0030968	NM_001110519	AGAAGCCATCTAAGAGGACCAATCAGACAAAAGCCAAACCTCTCCAACCAGCAAAAAGAC///ATTATGAGGTGATGATGCAGATCGACTGTGAGGTCATGGACACCAAAATCCTCCACATCA
A_15_P159546	0.00712592	1.48781	up									ATGAACACTGGAATGAAGCAAAGCGCATCGGTCAACAATGACCTCAAAGACCTTTTCGGA
A_15_P115914,A_15_P658986|777728	0.000452969	1.48338	up	Danio rerio ribosomal protein S6 kinase a, polypeptide 1 (rps6ka1), mRNA [NM_001077775]	ENSDART00000044378	777728	NM_001077775	ribosomal protein S6 kinase a, polypeptide 1	rps6ka1	GO:0035556|GO:0016310|GO:0005737|GO:0004672|GO:0000287|GO:0000166|GO:0016301|GO:0004674|GO:0006468|GO:0005524|GO:0016740	NM_001077775	TTGTGCGTCCAATTTCAAAGAAGCAGGTAAAGGATTCTGTTAAAAAGTAGATGATATTCC///AAACATCCATGGATCGTTCAGAGAGACAAACTTCCCAACAGCCAGCTACAACATCAGGAT
A_15_P106286|30298	0.0173714	1.48145	up	Danio rerio Janus kinase 2b (jak2b), mRNA [NM_131087]	ENSDART00000122405	30298	NM_131087	Janus kinase 2b	jak2b	GO:0007260|GO:0019221|GO:0005102|GO:0042981|GO:0005524|GO:0031234|GO:0035556|GO:0016310|GO:0004672|GO:0016477|GO:0000166|GO:0016020|GO:0016301|GO:0045087|GO:0042127|GO:0030218|GO:0006468|GO:0004713|GO:0005856|GO:0038083|GO:0004715|GO:0007169|GO:0016740	NM_131087	GTCGCGACGCAAGTGGTGTCTGATTGATAAAGATCTTGCTGTTGTAAGTCGGTTTTCTTT
A_15_P670381,A_15_P114377,A_15_P336785|336610	0.00481865	1.47736	up	Danio rerio tyrosine 3-monooxygenase/tryptophan 5-monooxygenase activation protein, zeta polypeptide (ywhaz), mRNA [NM_212757]	ENSDART00000041960	336610	NM_212757	tyrosine 3-monooxygenase/tryptophan 5-monooxygenase activation protein, zeta polypeptide	ywhaz	GO:0004497|GO:0019904|GO:0016491|GO:0005575|GO:0055114	NM_212757	TTTTCATATAGAAACACTCAGCATTATTGTTATTTGTTATGAAGGGTGGGCGGAGGGATC///ACAGAAACACTCAGCATTATTGTTATTTGTTATGAAGGGTGGGCGGAGGGATCTGGATTT///AGAAGTCGCTACAGGAGACGAGAAAACCAATATCATCCAGAAGTCTCAGGAAGGTTACCA
A_15_P184231,A_15_P108272|447906	0.00677828	1.47615	up	Danio rerio kinesin-associated protein 3a (kifap3a), mRNA [NM_001004644]	ENSDART00000005609	447906	NM_001004644	kinesin-associated protein 3a	kifap3a	GO:0008150|GO:0005871|GO:0019894	NM_001004644	ACAGCTTATGGCTTTCGACCTGATGAGCAGTTTTATTATGGTCATACCGCATCACGGTAG///CTCAAGTGTTCTTTCGATGTGCATTTTAGTATTTATGATACTGAGTTTCATTAGTGCCTG
A_15_P728576,A_15_P102246|393340	0.0149329	1.47612	down	Danio rerio transmembrane protein 134 (tmem134), mRNA [NM_200369]	ENSDART00000135791///ENSDART00000035739	393340	NM_200369	transmembrane protein 134	tmem134	GO:0008150|GO:0003674|GO:0016020|GO:0016021	NM_200369	CTTCTTCAAAATCAGTGATCCTGCTACTTTGTCCTACTGCAGCTCTCAGTGGTCATTCAG///GATGCAGCAACCAAAGTGACATGCTTTTGGACTGAACGTTTTTCTTAACTATTACCACTA
A_15_P113046|561348	0.0179005	1.47356	up	YLP motif containing 1 [Source:ZFIN;Acc:ZDB-GENE-030131-2196] [ENSDART00000133012]	ENSDART00000133012	561348	XM_005170154	YLP motif containing 1	ylpm1	GO:0005634	XM_005170154	TCATTGATCTAGTTTGACCTTGACATGTTATTCTTGTAGTTTACACACATGTATGCACTC
A_15_P265791|553350	0.019442	1.47242	down	cingulin-like 1 [Source:ZFIN;Acc:ZDB-GENE-071009-2] [ENSDART00000129769]	ENSDART00000129769	553350	BC091962	cingulin-like 1	cgnl1	GO:0003774|GO:0016459	XM_003198999	TCAGAAAGAGCAGTTCAAAAACACCAAGAACGAGATTGAAGATGAGAGGAGGCTACTGGA
A_15_P201676|571373	0.016926	1.46632	up	SUMO1/sentrin specific peptidase 7 [Source:HGNC Symbol;Acc:HGNC:30402] [ENSDART00000089539]	ENSDART00000089539	571373	BC154487	si:dkey-100n23.3	si:dkey-100n23.3	GO:0006508|GO:0008234	XM_005167771	GGCTCTCTGGGAAATGATGCTGCAGATGATAGGACAGATTATGGCAATGTCATTAAGTGA
A_15_P106190,A_15_P756211,A_15_P223936|321550	0.0119537	1.46612	up	Danio rerio transmembrane p24 trafficking protein 2 (tmed2), mRNA [NM_199548]	ENSDART00000037183///ENSDART00000133452///ENSDART00000135745	321550	NM_199548	transmembrane p24 trafficking protein 2	tmed2	GO:0016020|GO:0006810|GO:0016021	NM_199548	TGTCTGAACCAACTCTTACATGAATGATGAATACTAAAGTTATTTGGCTAAGACTACTGG///ATTAATTCACCGCACCAAACATGTTTACGTTCTCGGAACTCATCGTTCTCCTTTGCGCGT///AAGTTCTGCTTCAGCAATGAGATGTCCACCATGACCCCCAAGATTGTGATGTTCACCATT
A_15_P406040,A_15_P665566|795846	0.00346566	1.46296	up	Danio rerio mitochondrial ribosomal protein S34 (mrps34), mRNA [NM_001007376]	ENSDART00000080672	795846	NM_001007376	mitochondrial ribosomal protein S34	mrps34	GO:0005739|GO:0008150|GO:0003735|GO:0030529|GO:0005840	NM_001007376	GAGCACTGCTGGCTGTAAAGACTGACTTGTGTTTGATGCTGTTTTATTCTCACTAAAATA///GCACAGTTGGATCAAGGTGACCAAACTCAAAAGCATAAGACTCTTTTTGTTTTTTGTCAC
A_15_P101798,A_15_P652421|192316	0.00858208	1.46025	up	Danio rerio telomeric repeat binding factor a (terfa), mRNA [NM_173243]	ENSDART00000122459///ENSDART00000057423	192316	NM_173243	telomeric repeat binding factor a	terfa	GO:0003691|GO:0000723|GO:0042162|GO:0005634|GO:0003677|GO:0042803|GO:0031848|GO:0000784|GO:0000783	NM_173243	TTCAGCACAATCATGAAGTTTTAGACTGATGTTTTATAACAGTTCTGTTCATATTAAATG///ATGAGGACTCTCTGTTCCACACTTCTACAGCTCCAGCTAAAAAGTACACCAGGAAGATGT
A_15_P763286|100334619	0.0172918	1.45957	up	PREDICTED: Danio rerio uncharacterized LOC100334619 (LOC100334619), transcript variant X1, mRNA [XM_009301748]	ENSDART00000123982	100334619	XM_009301748	uncharacterized LOC100334619	LOC100334619		XM_009301748	AAACTGAAGATTGTTGGTGAAAGGAAGACCCTACTGACACGATTCAGTGTTGCGGTCTCT
A_15_P166750	0.0081752	1.45847	down	ring finger protein 40 [Source:ZFIN;Acc:ZDB-GENE-030131-6607] [ENSDART00000076342]	ENSDART00000076342							TAAAGTTACGAGTTCTGAGACTAAAGTGTCTGAGATGGAAACTGCGGTGGAGGATCTGCA
A_15_P111689,A_15_P506002|334058	0.000308135	1.45147	up	Danio rerio Wilms tumor 1 associated protein (wtap), mRNA [NM_199853]	ENSDART00000159511///ENSDART00000147359	334058	NM_199853	Wilms tumor 1 associated protein	wtap	GO:0008380|GO:0006397|GO:0048024|GO:0007049|GO:0016607|GO:0000381|GO:0080009|GO:0042981|GO:0005634	NM_199853	TTTGTTCCTCTACATGACGAGAGAAAACGTTTTTGTTTGACTTGTGTGTAGTTTTTCAAG///GACTAAAGACAAACTGGAGCAAGCCCAAAATGAACTGAGTGCCTGGAAATTTACACCTGA

## Sheet: POLY(I-C)-SVCV vs. PBS-SVCV
Gene_ID	p	FC (abs)	Regulation	Description	EnsemblID	EntrezGeneID	GenbankAccession	GeneName	GeneSymbol	Go	RefSeqAccession	Sequence
A_15_P559477|100334678	0.00190826	10.07	up	si:ch73-47f2.1 [Source:ZFIN;Acc:ZDB-GENE-141212-278] [ENSDART00000166285]	ENSDART00000166285	100334678	EH546659	si:ch73-47f2.1	si:ch73-47f2.1		XM_009301244	GCGTTTTACCCAAGGCTAGTTCATGCTAATTGTCAGCTGGACTTATTTATTTAATGAAAA
A_15_P193081,A_15_P543772|572562	0.0177977	3.35044	up	Danio rerio GINS complex subunit 4 (Sld5 homolog) (gins4), mRNA [NM_001003546]	ENSDART00000021604	572562	NM_001003546	GINS complex subunit 4 (Sld5 homolog)	gins4	GO:0006260|GO:0006270|GO:0000727|GO:0043138|GO:0005634|GO:0031298|GO:0000811	NM_001003546	CTGATGCGTTATCGCACAATAGCGCCTCTAGTGGCCAGCGGAGCAGTGCAGCTCATTTAA///AATGAGAAGTTTTCTCCAGAACTGTTGGAGAACAAGTCTGAGCTGGTGGAGTGTGTGATG
A_15_P762056,A_15_P169846,A_15_P696886|550285	0.005795	3.01756	up	cyclin-dependent kinase 10 [Source:ZFIN;Acc:ZDB-GENE-050417-94] [ENSDART00000045177]///Danio rerio cyclin-dependent kinase 10 (cdk10), mRNA [NM_001017622]	ENSDART00000045177	550285	DT056508///NM_001017622	cyclin-dependent kinase 10	cdk10	GO:0005515|GO:0016572|GO:0005575|GO:0005524|GO:0016310|GO:0043524|GO:0004672|GO:0000166|GO:0004674|GO:0016301|GO:0006468|GO:0016740|GO:0022008	XM_005170720///NM_001017622	CATGATGCTGTACAGATTAGTCAATATGAGGCTTGGAAAGAAAAATGATATTCACCCAAA///TGAAGGTTTCAAATCTACTGATGACTGACAAGGGCTGTGTTAAAATAGCCGACTTTGGCC///AACACCAGACCAAGAGGAGCAAAGTATGACACATGATGCTGTACAGATTAGTCAATATGA
A_15_P418565	0.0113685	3.01042	up	PREDICTED: Danio rerio si:dkey-250d21.1 (si:dkey-250d21.1), mRNA [XM_002663575]			XM_002663575				XM_002663575	GATGATCGTTTGGAAACTAATCTTTCAGTAGTGCAAAATCAAGAAGAGTCTAGTCAGACA
A_15_P499602	0.0189631	2.96387	up	MYC-associated zinc finger protein a (purine-binding transcription factor) [Source:ZFIN;Acc:ZDB-GENE-110603-4] [ENSDART00000156566]	ENSDART00000156566		XM_009299352				XM_009299352	GGTATCGCTGTGCTCTTATCCTAATTAATCTCTGTATAATGAGTATGCACCTAATTATAC
A_15_P105157,A_15_P540217,A_15_P103389|321294	0.0122292	2.70285	up	Danio rerio coproporphyrinogen oxidase (cpox), mRNA [NM_001040094]	ENSDART00000127364///ENSDART00000089172	321294	NM_001040094	coproporphyrinogen oxidase	cpox	GO:0042541|GO:0016020|GO:0006779|GO:0016021|GO:0004109|GO:0055114	NM_001040094	GACTCTGAAGGAAGCCTGTGACAAGCATCATCCTAAATATTACCCAGACTTCAAGAAGTG///TTCTCTTCCGAGAGGAAAATGCTCATTCATAAAAACGGGAACCAGACAGATGTGCCAGTC///ACGTATGCCTAAATGGTCATGTTTAATGAGTGCTGAGTCGAGCACAGTGCTGTTGTTATT
A_15_P141151,A_15_P410776,A_15_P710786|562658	0.0187725	2.51481	up	Danio rerio zgc:152863 (zgc:152863), mRNA [NM_001080000]	ENSDART00000162482	562658	NM_001080000	zgc:152863	zgc:152863	GO:0008150|GO:0003674|GO:0005575	NM_001080000	CCTGTTGACTGATGGATTGTAGTATATGATTTTATTCTGTGTCTTTCTGCCTGAAATGAT///AACATCACTGATTCGCTCTGATACAAATCGTTGCAACGACACCGCCAATCAGAACACAGA///TTTGACCGACATCTTCTAAATGAAGGCACACTAAAGAAGCGACCGGGCTACGACTATTTA
A_15_P195436,A_15_P270146|664765	0.0145987	2.35743	up	Danio rerio lipoyl(octanoyl) transferase 2 (putative) (lipt2), mRNA [NM_001039993]///lipoyl(octanoyl) transferase 2 (putative) [Source:ZFIN;Acc:ZDB-GENE-060312-18] [ENSDART00000172684]	ENSDART00000101992///ENSDART00000172684	664765	NM_001039993///CK868626	lipoyl(octanoyl) transferase 2 (putative)	lipt2	GO:0016415|GO:0005739|GO:0005737|GO:0016746|GO:0009249|GO:0016874|GO:0009107|GO:0033819|GO:0016740|GO:0006464	NM_001039993	ACTGCACTTTGACTTATAATGGTAGCTTGAGTTGAAACACATTCAAGACTGTTTCACTGT///TAATAATTTCAAACTCGAGCTTATGTAACACGTCAGAAGTCTGAGCACTGACCCCCGTCC
A_15_P163431|797699	0.0191009	2.28479	up	Danio rerio ssu-2 homolog, tandem duplicate 2 (ssuh2.2), mRNA [NM_001040377]	ENSDART00000104728	797699	NM_001040377	ssu-2 homolog, tandem duplicate 2	ssuh2.2	GO:0031072|GO:0051082|GO:0005575	NM_001040377	CCATCCTTTAAACATGCAGGGAAAGAACCTCGATTGAATGTTTATTATAAAACATGCATG
A_15_P547372|323588	0.00736018	2.27392	up	phosphoinositide-3-kinase, regulatory subunit 5 [Source:ZFIN;Acc:ZDB-GENE-030131-2308] [ENSDART00000166192]	ENSDART00000166192	323588	XM_009302367	phosphoinositide-3-kinase, regulatory subunit 5	pik3r5	GO:0046935|GO:0005944	XM_009302367	TGTCAGTGTGTTATAAGCCGGACAGTTCAACTGACTGGACGAGAGGAAGAGTGTTTTCAT
A_15_P156216,A_15_P631406|570661	0.0115424	2.21063	up	Danio rerio zgc:194989 (zgc:194989), mRNA [NM_001128759]	ENSDART00000073457	570661	NM_001128759	zgc:194989	zgc:194989		NM_001128759	TGCTATCTACGTCTACAAAGTCTTGAAGCAGGTTCATCCCGACACTGGAATCTCTTCCAA///CTCCAAGTAAAATATTGAAACCTAATCCAACCAAAGGCTCTTTTAAGAGCCACCCATCTT
A_15_P105097|323361	0.00556738	2.14256	up	Danio rerio translocase of outer mitochondrial membrane 34 (tomm34), mRNA [NM_199638]	ENSDART00000001803	323361	NM_199638	translocase of outer mitochondrial membrane 34	tomm34		NM_199638	CCTATTTCTACTGTTTCTCTTTAGACTTGAAGTTCAAATAGGCAAATAGTTTTAGGGCTG
A_15_P150406|541358	0.016757	2.14182	up	Danio rerio zgc:110782 (zgc:110782), mRNA [NM_001013485]	ENSDART00000065401	541358	NM_001013485	zgc:110782	zgc:110782	GO:0016491|GO:0055114	NM_001013485	GACAAATTTGTGTATATCCCTGTCCAAAATAGATGACTTGCAGTAATTTTGGCATCCAAA
A_15_P304016|415176	0.0146155	2.13373	up	Danio rerio nudix (nucleoside diphosphate linked moiety X)-type motif 5 (nudt5), mRNA [NM_001002086]	ENSDART00000167943	415176	NM_001002086	nudix (nucleoside diphosphate linked moiety X)-type motif 5	nudt5	GO:0016787	NM_001002086	AATTTCAGCAAAAAATTGATGAGCTGCTTCAGAAAGAGAAAATAGTGGTGGACTGCAAGG
A_15_P567257|555278	0.0193207	2.08687	up	PREDICTED: Danio rerio interferon-induced very large GTPase 1-like (LOC555278), transcript variant X1, mRNA [XM_005171621]	ENSDART00000126148	555278	XM_005171621	interferon-induced very large GTPase 1-like	LOC555278		XM_005171621	AAGGAATGGAGAACCTACACAAAGGAGCAAGCGCTGGAGAGTCTAGAGAAATACATGTAA
A_15_P431440,A_15_P100897,A_15_P102524|393141	0.00463637	2.03488	up	Danio rerio v-myc avian myelocytomatosis viral oncogene homolog b (mycb), mRNA [NM_200172]	ENSDART00000135040///ENSDART00000005143	393141	NM_200172	v-myc avian myelocytomatosis viral oncogene homolog b	mycb	GO:0006355|GO:0003700|GO:0046983|GO:0005634|GO:0003677|GO:0006351	NM_200172	TACTCCCAGTCGTTTCTGAAATCGATTATCATTCAGGACTGTATGTGGAGCGGTTTCTCC///AGTGCATAGCGAGCATACAGGAGGATGAACAAAGACTGATCTCACTTAAGGAGCAGTTGA///AGGGTGTGGCAAAGTAGTGAGCAATCTTGCATTGATTTATACAATTCACACTGCCTCAAT
A_15_P118392,A_15_P200091,A_15_P110055|386772	0.0122917	1.96285	up	Danio rerio recombination signal binding protein for immunoglobulin kappa J region a (rbpja), mRNA [NM_198878]	ENSDART00000005067	386772	NM_198878	recombination signal binding protein for immunoglobulin kappa J region a	rbpja	GO:0006355|GO:0007368|GO:0003700|GO:0030325|GO:0001757|GO:0007367|GO:0001756|GO:0039022|GO:0000982|GO:0039021|GO:0002040|GO:0005634|GO:0060840|GO:0000978|GO:0003677|GO:0072149|GO:0007507|GO:0003140|GO:0007219|GO:0022008	NM_198878	GGACAGAATTTTACACCCAACCTCAGAGTTTGGTTTGGAGATGTGGAGGCAGATACTATG///ACCTTAAAGATACAGAGAGGATGTACCTCTGCCTGTCACAGGAGAGGATAATTCAGTTCC///GTGGATCAAGATACCACAGGATCAATGCATTAGCCTTACACGAGTGAAAAAAGTCAATCA
A_15_P629811|100136856	0.0174901	1.9557	up	Danio rerio vezatin, adherens junctions transmembrane protein (vetz), mRNA [NM_001114575]	ENSDART00000109508	100136856	NM_001114575	vezatin, adherens junctions transmembrane protein	vetz	GO:0016337|GO:0017022	NM_001114575	ACTGCCCTCAGGTACAGACTGATACATGCTAGTATAAAAAATACAAAGCAACAACTAAAC
A_15_P720861,A_15_P112185|550338	0.0133247	1.94971	up	Danio rerio aminolevulinate dehydratase (alad), mRNA [NM_001017645]	ENSDART00000160492	550338	NM_001017645	aminolevulinate dehydratase	alad	GO:0006779|GO:0008270|GO:0004655|GO:0033014|GO:0003824|GO:0046872|GO:0016829|GO:0006783|GO:0005829	NM_001017645	ATCTTGGCAACAAGGTGTCAGTGCTGAGCTACAGTGCTAAATTTGCATCCTGCTACTATG///CGGGATGTGAAAGAAGGTGCTGACATGCTGATGGTGAAACCTGGATTACCATATCTTGAT
A_15_P675493,A_15_P749901,A_15_P760321|335618	0.0165739	1.92345	up	wu:fj29h11 [Source:ZFIN;Acc:ZDB-GENE-030131-7558] [ENSDART00000152286]	ENSDART00000152286	335618	XM_009306366///EB926785	wu:fj29h11	wu:fj29h11		XM_009306366	CTGATTCACAGCCAGTTTGTTCACTGTTCTATTGATTTTATAGAGCTCAAGTCAGTAAAT///GCCAGTTTGTTCACTGTTCTATTGATTTTATAGAGCTCAAGTCAGTAAATAAATGCAGTG///TCTGGATGCGCCTCAGGATCTGGTGGCAAAAGAAAAACCCCAGAAAAAAGCAGAGAAAAA
A_15_P628616,A_15_P201851|556684	0.00319474	1.91958	up	Danio rerio solute carrier family 15 (oligopeptide transporter), member 2 (slc15a2), mRNA [NM_001039828]	ENSDART00000100622	556684	NM_001039828	solute carrier family 15 (oligopeptide transporter), member 2	slc15a2	GO:0005215|GO:0016020|GO:0006857|GO:0006810|GO:0016021|GO:0042936|GO:0001878	NM_001039828	GTCAGGGACGGAGTGATTCATGACACTCTTTGAAATAAACTTGTATATATTTGTAACACA///GAAAGTAGTAAGAAAGATGAGCTTTCTTTGGGTGATATGCCGAAGCAAACCAAGATGTAG
A_15_P210196|553368	0.0105541	1.91688	up	Danio rerio O-6-methylguanine-DNA methyltransferase (mgmt), transcript variant 1, mRNA [NM_001256243]	ENSDART00000063523	553368	NM_001256243	O-6-methylguanine-DNA methyltransferase	mgmt	GO:0003684|GO:0006307|GO:0006281|GO:0003908|GO:0005634|GO:0003824	NM_001256243	GTGTTTGCAATTGTGATTTTGTTGTGGTTAGATTAGTTCAAGTTGTGATTGTCAGTGTTC
A_15_P197046,A_15_P754511|541357	0.0198898	1.86244	up	Danio rerio nucleophosmin/nucleoplasmin, 3 (npm3), mRNA [NM_001013484]	ENSDART00000164214	541357	NM_001013484	nucleophosmin/nucleoplasmin, 3	npm3		NM_001013484	GGTGTGTTTGAGGTTGAGATCAGTCAAGGACTTGCCATTTTTGTATTTTTACAGATTTAT///GACTGAATGTGGTGTAGACATTAAAGCAATTTTGTACTGTCAGATGTTGAAAAGAGAATG
A_15_P306756,A_15_P105994|798151	0.0149923	1.86178	up	Danio rerio pbx/knotted 1 homeobox 1.1 (pknox1.1), mRNA [NM_131891]	ENSDART00000129934	798151	NM_131891	pbx/knotted 1 homeobox 1.1	pknox1.1	GO:0043565|GO:0031061|GO:0031060|GO:0006355|GO:0005737|GO:0014033|GO:0005634|GO:0035066|GO:0030902|GO:0003677	NM_131891	CATTGAGAACTTTGTACGCAGTCAAGAGAAAGACGGCAAAGCCTTCTTTAGTGAAGACCC///CTCTGTTTTTGCTCTGTAGGCTGATGTAGTTTGATCTCACATGTGCAAAGCTTATCAATC
A_15_P201494,A_15_P731086|791754	0.00455279	1.83858	up	Danio rerio si:ch211-219a4.3 (si:ch211-219a4.3), mRNA [NM_001114447]	ENSDART00000145120	791754	NM_001114447	si:ch211-219a4.3	si:ch211-219a4.3	GO:0000166|GO:0016757|GO:0003676|GO:0016740|GO:0003950	NM_001114447	TGAGAAAAGACTCTTTCATGGAACCAGTGAGCAGACTATCAGTCACATTGAAAAAAGTGG///AATGGTCATCAAAACAATGAGAAAAGACTCTTTCATGGAACCAGTGAGCAGACTATCAGT
A_15_P115237|436615	0.000939371	1.83496	up	Danio rerio guanylate binding protein 1 (gbp1), mRNA [NM_001002343]	ENSDART00000056460	436615	NM_001002343	guanylate binding protein 1	gbp1	GO:0016020|GO:0000166|GO:0003924|GO:0005525	NM_001002343	GATTATTTCATAGCCCTTAATTGCACCTTGATTGCACATTCTGCCATATTATATGTATGG
A_15_P116112|30719	0.0170538	1.82503	up	Danio rerio glycogen synthase kinase binding protein (gbp), mRNA [NM_131442]	ENSDART00000058587	30719	NM_131442	glycogen synthase kinase binding protein	gbp	GO:0016310|GO:0016301|GO:0016740	NM_131442	ACTCTGCATATGCTTCGCAACGAAGTGTTTTTAATAACTCTGGTTGTTCAGAGAGTTTGG
A_15_P115235|30130	0.00702201	1.81953	up	Danio rerio multiple endocrine neoplasia I (men1), mRNA [NM_130953]	ENSDART00000149047	30130	NM_130953	multiple endocrine neoplasia I	men1	GO:0005515|GO:0008285|GO:0006357|GO:0044212|GO:0000403|GO:0034968|GO:0005634|GO:0045786|GO:0018024|GO:0035097|GO:0003690|GO:0003682|GO:0045892|GO:0000785	NM_130953	TTGCACTTGTTTTATTGTTCTTCACACAAACTGCTGAAATCCATAGCTGACCTCGAGTTT
A_15_P119093,A_15_P102171|394048	0.00955095	1.80759	up	Danio rerio H2A histone family, member X (h2afx), mRNA [NM_201073]///H2A histone family, member X [Source:ZFIN;Acc:ZDB-GENE-040426-987] [ENSDART00000040328]	ENSDART00000040328	394048	NM_201073///CN503170	H2A histone family, member X	h2afx	GO:0051321|GO:0007049|GO:0006342|GO:0000790|GO:0006281|GO:0046982|GO:0005694|GO:0006310|GO:0005634|GO:0000786|GO:0003677|GO:0006974	NM_201073	CAACTCTTCTGAAAAGAGCAATTTCCATGTGTCTGAATGTGATATACGTTAGCTTGTATT///AAGGGCCACCCAACTCTTCTGAAAAGAGCAATTTCCATGTGTCTGAATGTGATATAGCTT
A_15_P626481|324366	0.0112493	1.8049	up	Danio rerio glutathione S-transferase mu, tandem duplicate 1 (gstm.1), mRNA [NM_212676]	ENSDART00000049793	324366	NM_212676	glutathione S-transferase mu, tandem duplicate 1	gstm.1	GO:0008152|GO:0004364|GO:0016740	NM_212676	AAGTCAAACAGGTTCATGGAAACGCCTGTGAACAACAAGATGGCCAAATGGGGAAACAAG
A_15_P142126|572060	0.0125693	1.77039	up	Danio rerio RAB33B, member RAS oncogene family (rab33b), mRNA [NM_001162507]	ENSDART00000074116	572060	NM_001162507	RAB33B, member RAS oncogene family	rab33b		NM_001162507	CACTGCTGCTAGCAGGCTTTAGAAGAATTTAAATGTAAAATAAAGCCTTTGTTGGAAGAT
A_15_P257251,A_15_P631571|566726	0.0174118	1.76652	up	phosphatidylcholine transfer protein [Source:ZFIN;Acc:ZDB-GENE-081022-182] [ENSDART00000111833]///Danio rerio phosphatidylcholine transfer protein (pctp), mRNA [NM_001130786]	ENSDART00000111833	566726	CD758675///NM_001130786	phosphatidylcholine transfer protein	pctp	GO:0008150|GO:0005575|GO:0008289	XM_009299170///NM_001130786	GGAGTCCTTCCTTACTGTCTTTTTTAATTTCATCTGTAACAGTAAAGGGATAGCTCACCC///ATGAAGAAAGCCTGCAGCAACTACAGCGACTACTGCAAAAACAGCAAGTGATCTGAGCTT
A_15_P673836,A_15_P100226|751728	0.0116095	1.7459	up	Danio rerio transmembrane protein 14Ca (tmem14ca), mRNA [NM_001045438]	ENSDART00000113493	751728	NM_001045438	transmembrane protein 14Ca	tmem14ca	GO:0003674|GO:0016020|GO:0016021|GO:0006783	NM_001045438	GGAGCTGGAATGTTACAGAAACCTCAGAAATCATTGATACTGAAAACAAAATCATGTCTG///CAGAAACCTCAGAAATCATGATACTGAAACAAAAATCATGTCTGCTATTGTTCAAAGTGA
A_15_P235706|556959	0.0146703	1.71357	up	Danio rerio TRAF2 and NCK interacting kinase b (tnikb), mRNA [NM_001037676]	ENSDART00000097792	556959	NM_001037676	TRAF2 and NCK interacting kinase b	tnikb	GO:0008349|GO:0042981|GO:0005524|GO:0007346|GO:0016310|GO:0005737|GO:0004672|GO:0000166|GO:0004674|GO:0016301|GO:0048812|GO:0006468|GO:0016740|GO:0031098	NM_001037676	GGAGGCAGCAGCCAAGTTTTCTTCATGACCTTGAACAGAAACTCCATGATGAATTGGTAA
A_15_P664646,A_15_P115093,A_15_P566002|541317	0.00175748	1.70596	up	Danio rerio zgc:103736, mRNA (cDNA clone MGC:103736 IMAGE:5603495), complete cds. [BC090912]///Danio rerio glutamyl-tRNA(Gln) amidotransferase, subunit B (gatb), mRNA [NM_001013446]	ENSDART00000102522	541317	BC090912///NM_001013446	glutamyl-tRNA(Gln) amidotransferase, subunit B	gatb	GO:0005739|GO:0043775|GO:0032543|GO:0016884|GO:0000166|GO:0016874|GO:0050567|GO:0070681|GO:0030956|GO:0006412|GO:0005524	NM_001013446	TGCAGAGCTATGCAGCCTGTTCAGATAGCATACTAATAAACAAATGTTTCATGCAAAAAA///AGCACAGCTTCACACTTGTGAATGAGGATGGCCTTGTGGATTACTTTGAGAGCGTTGTTA///TGCTGCAGATGGGTAACCATTGACTTCCATGGTATTATTATAGTACTACTATCAAGTTAA
A_15_P623896,A_15_P101525,A_15_P113879|327368	0.0166935	1.6934	up	Danio rerio regulator of G-protein signaling 14a (rgs14a), mRNA [NM_201304]	ENSDART00000031992///ENSDART00000165211	327368	NM_201304	regulator of G-protein signaling 14a	rgs14a	GO:0008017|GO:0008354|GO:0005886|GO:0035556|GO:0001965|GO:0007165|GO:0005737|GO:0005057|GO:0005092|GO:0007051|GO:0005096|GO:0030695|GO:0051301	NM_201304	TTCCAGCACATGTTTGATTTGGAAACACATTTGAGTGACTTTATATGGGATGTTTTGCTC///TTTGAGTGACTTTATATGGGATGTTTTGCTCAGATGACTGATTAAAGAGGCTGATGTGGG///TTAATAAAGCTCAGGCACAGATCTTCAAGCTGATGAAGATGGACAGCTACACCAGGTTTG
A_15_P625576,A_15_P726166,A_15_P376140|404731	0.0101919	1.68785	up	Danio rerio uroporphyrinogen III synthase (uros), mRNA [NM_212828]	ENSDART00000105309///ENSDART00000130190	404731	NM_212828	uroporphyrinogen III synthase	uros	GO:0033014|GO:0004852	NM_212828	CCGTCCTGTAGCTTGTGTTTTATGCACTATTTTGATGATATTTGATGTTGATTGTAAGTG///GCTGGGTCTGTGGTTCTTGGTGCTTTATATAATGGCAGTGAATGGTGACCGGTTTATTAG///TATCAAACATCTGAACATCCTGATCTGCAGAAGAACATCTCTGACTACTTCACTCAGCAG
A_15_P369250,A_15_P515812|560341	0.00720928	1.67487	up	Danio rerio myelocytomatosis oncogene homolog (mych), mRNA [NM_001126109]	ENSDART00000155051	560341	NM_001126109	myelocytomatosis oncogene homolog	mych	GO:0006355|GO:0003700|GO:0014032|GO:0046983|GO:0005634	NM_001126109	CCAGGAAATAGCCTGGCTATTTTATTGCCTTCATAATGGCAAAGTGTATATAGTTTCCTA///TATCTGAACTTTTAATGGAGGACACAGACTTTCTCCAACTGGACTGGAACTTTACCGGGC
A_15_P110060,A_15_P726221,A_15_P725886|406735	0.0098673	1.65566	up	Danio rerio heterogeneous nuclear ribonucleoprotein R (hnrnpr), mRNA [NM_213426]	ENSDART00000160560///ENSDART00000027864	406735	NM_213426	heterogeneous nuclear ribonucleoprotein R	hnrnpr	GO:0019013|GO:0030529|GO:0048846|GO:0003729|GO:0019012	NM_213426	AGAGCTGCGGCCGCTGGTCTGATGTTTGTATTTATAACTTTATTTTTATTTTGTTCAGTT///GCTTACCTTAAGAGCTGCGGCCGCTGGTCTGAAGTTTGTATTTATAACTTTATTTTTATT///ACCAAGATCAAGGCTCTGCTGGATAGGACCGGATACACACTGGATGTCACCACCGGTCAG
A_15_P540847,A_15_P141891|768291	0.0195141	1.63769	up	Danio rerio protein phosphatase, Mg2+/Mn2+ dependent, 1H (ppm1h), mRNA [NM_001077455]	ENSDART00000093277	768291	NM_001077455	protein phosphatase, Mg2+/Mn2+ dependent, 1H	ppm1h	GO:0005737|GO:0006470|GO:0016787|GO:0016020|GO:0005634|GO:0004721|GO:0016021|GO:0004722|GO:0003824	NM_001077455	AGAGTCTGGTGGTGGGAGCCATAGAGAACGCATTCAAAGAGATGGACGCTCATATTGCTC///AGGCGGAACCAACAGTGTTTTGTTTGTCCTTTCAGGATATTAATTTATCCTCTGAATGTT
A_15_P115914,A_15_P658986|777728	0.00415647	1.59466	up	Danio rerio ribosomal protein S6 kinase a, polypeptide 1 (rps6ka1), mRNA [NM_001077775]	ENSDART00000044378	777728	NM_001077775	ribosomal protein S6 kinase a, polypeptide 1	rps6ka1	GO:0035556|GO:0016310|GO:0005737|GO:0004672|GO:0000287|GO:0000166|GO:0016301|GO:0004674|GO:0006468|GO:0005524|GO:0016740	NM_001077775	TTGTGCGTCCAATTTCAAAGAAGCAGGTAAAGGATTCTGTTAAAAAGTAGATGATATTCC///AAACATCCATGGATCGTTCAGAGAGACAAACTTCCCAACAGCCAGCTACAACATCAGGAT
A_15_P110447|322648	0.0134873	1.58441	up	Danio rerio serine hydrolase-like (serhl), mRNA [NM_199615]	ENSDART00000042158	322648	NM_199615	serine hydrolase-like	serhl	GO:0005739|GO:0043765|GO:0042578|GO:0004518|GO:0016787	NM_199615	AAGGTCATTTTTTATGGATTACTCGAGCTGTATGCAATACATTCAAGAGGAAATTTGTGG
A_15_P164101|100037316	0.0169707	1.57793	up	Danio rerio unc-51 like kinase 3 (ulk3), mRNA [NM_001089472]	ENSDART00000167884	100037316	NM_001089472	unc-51 like kinase 3	ulk3	GO:0004672|GO:0016020|GO:0000166|GO:0006468|GO:0016021|GO:0005524	NM_001089472	CACACACTTGAGTCTGTACTTGAACACTCGCTGTTATAAAGGGAGATTTCAGCATCCAAA
A_15_P732866,A_15_P727031,A_15_P143966,A_15_P101330,A_15_P106315|557528	0.0195555	1.53096	up	Danio rerio RNA binding motif protein 4.2 (rbm4.2), mRNA [NM_199677]	ENSDART00000112169///ENSDART00000077395	557528	NM_199677	RNA binding motif protein 4.2	rbm4.2	GO:0000166|GO:0008270|GO:0003676|GO:0046872	NM_199677	TCTGGTTATTTTTCTTTTGGCAATAATAATGCCAGCATTGTGTATATGCGGGGGGTGTGG///TGCAGCTGCAACAGACTTAATGGGAAAATAAACTCAAATTCGACATTCCACTTTCTTCTT///TTGTGAAGGACTATGCATTTGTTCACATGGAGAGAATGGATGATGCCATGGAGGCCATCA///TTTTCTTTTGGCAATAATAATGCCAGCATTGTGTATATGCGGGGGGTGTGGCAATCTGTA///TTTACATCTTGCTCGTTGAAATGTCTTGTATCTAATGCGTTAAACTGGACATACAACTTG
A_15_P176151|641420	0.00872163	1.51591	up	Danio rerio integrin beta 1 binding protein 1 (itgb1bp1), mRNA [NM_001037409]		641420	NM_001037409	integrin beta 1 binding protein 1	itgb1bp1	GO:0003674|GO:0007229	NM_001037409	CTGGTCCAGGTGGGATGGGATCAGCCAATATGGTACAATAAATCAATGCAGATGTGATTT
A_15_P111335,A_15_P283441|406813	0.00889352	1.50363	up	Danio rerio transcription factor Dp-1, a (tfdp1a), mRNA [NM_213492]	ENSDART00000077800///ENSDART00000121828	406813	NM_213492	transcription factor Dp-1, a	tfdp1a	GO:0005667|GO:0007049|GO:0006355|GO:0003700|GO:0000981|GO:0003713|GO:0005634|GO:0000278|GO:0003677|GO:0006351|GO:0008134	NM_213492	GTTTCTAGTGTCCTCTCTCGGCGTCAGTTATACCTTGAAGCGTGTAAGGTTAATGTTGTG///TAAGAAGGGGGAGAAGAATGGGAAAGGCCTCAGACATTTTTCCATGAAGGTTTGCGAGAA
A_15_P174711,A_15_P736056,A_15_P743046,A_15_P278436,A_15_P691776|790935	0.0160099	1.49284	up	Danio rerio periphilin 1 (pphln1), mRNA [NM_001080080]	ENSDART00000067175///ENSDART00000133596///ENSDART00000141742	790935	NM_001080080	periphilin 1	pphln1	GO:0008150|GO:0003674|GO:0005575	NM_001080080	GAACCTACTACAGTACATGTTTTCCTTTTGATTTAATGAGCCCTTTTTGTGGTTTCATGT///AAAGGATGTCATTTATGTGAAAGCCATTGTACACTGTACATTGTGTCCACACTTCCTGGG///TTTGAATATGATAATTCCCGCTTTTACCCAAACGGTGCTCCTCGCAACTACCATGGAGAG///GTTCAGCTAATTGCTGCTATTTGTAGTAATGTTAAGTTGTGCAACTGACAGTAGAACACA
A_15_P629656|436746	0.0137614	1.49268	up	Danio rerio ADP-ribosylation factor-like 1 (arl1), mRNA [NM_001002473]	ENSDART00000169439	436746	NM_001002473	ADP-ribosylation factor-like 1	arl1	GO:0005802|GO:0031584|GO:0005794|GO:0007264|GO:0003924|GO:0005525|GO:0005622|GO:0005737|GO:0000166|GO:0034067|GO:0007030|GO:0042147|GO:0009404|GO:0008047	NM_001002473	TTACCTGCGCTTAAAGACAGAAAGTGGCAGATCTTCAAGACGTCTGCTACTAAAGGCACT
A_15_P413440,A_15_P108191|405846	0.0013874	1.48376	up	Danio rerio syntaxin 11a (stx11a), mRNA [NM_212910]	ENSDART00000064657	405846	NM_212910	syntaxin 11a	stx11a	GO:0005794|GO:0005886|GO:0031201|GO:0006886|GO:0008021|GO:0012505|GO:0005484|GO:0016020|GO:0000149|GO:0031629|GO:0016021|GO:0016192|GO:0048278	NM_212910	ATCATCAAAGAAGAAGAAGACCAAGCAGACAGTGGAGATGACGTGGACAATGATGAATTT///CAGAAACATGTTTTAATGGGGAGTCCACTGCTTTGTTTTAAGGGGCATTTGGGTTTGTGT
A_15_P263451,A_15_P433180,A_15_P753916,A_15_P100678|562166	0.00560181	1.46047	up	Danio rerio adaptor-related protein complex 1, beta 1 subunit (ap1b1), mRNA [NM_001128530]	ENSDART00000137128	562166	NM_001128530	adaptor-related protein complex 1, beta 1 subunit	ap1b1	GO:0035315|GO:0030131|GO:0048839|GO:2000649|GO:0015031|GO:0006886|GO:0030117|GO:0006897|GO:0016020|GO:0008565|GO:0006810|GO:0050974|GO:0016192|GO:0048884|GO:0090003	NM_001128530	GTCCAGCAAAGAATTTTGCTTTACGTTTTATTGAGTTCTGTCATGAATGCATCATCTGTT///TGAAAGACCTTATCTCTGATTCCAACCCTATGGTGGTAGCATATGCAGTAGCAGCTCTGT///AAATATAATGACCCAATCTATGTCAAGCTGGAGAAGCTGGATATAATGATCCGCCTGGCC///CATGCCTGCTGCTCTGAGCAATGCTCCGGCTGTTGGAGGTGGATTGGGAGACCTTTTTGA
A_15_P120861|406827	0.0192983	1.4589	up	Danio rerio neural precursor cell expressed, developmentally down-regulated 1 (nedd1), mRNA [NM_213506]	ENSDART00000027740	406827	NM_213506	neural precursor cell expressed, developmentally down-regulated 1	nedd1	GO:0003674|GO:0005813|GO:0005737|GO:0000922|GO:0005814|GO:0071539|GO:0000242|GO:0036064	NM_213506	TATTGTCCTGTACACTGTGCTATTAATCCACATTTGTAAGACGTCTTCCTATGGACTGGC
A_15_P118804|557738	0.0138593	15.3081	down	cyclin Y [Source:ZFIN;Acc:ZDB-GENE-091117-45] [ENSDART00000138943]	ENSDART00000138943	557738	CT700061	cyclin Y	ccny		XM_009297265	TGTGGAAGACATGAACGAGTTGGAGCGGCAGTTTCTGGAGTTGCTGCAGTTCAATATTAA
A_15_P160076|572199	0.00980857	13.029	down	Danio rerio notochord granular surface (ngs), mRNA [NM_001128765]	ENSDART00000076494	572199	NM_001128765	notochord granular surface	ngs	GO:0005882|GO:0060035|GO:0005198|GO:0005200|GO:0048570	NM_001128765	TCATGGGATACAAGAAGGAGATGCAGAACAAACAGAGGGAACTGGATGCCCTTAAAAACA
A_15_P488460|795709	0.0168397	12.6134	down	Danio rerio membrane bound O-acyltransferase domain containing 4 (mboat4), mRNA [NM_001122944]	ENSDART00000073895	795709	NM_001122944	membrane bound O-acyltransferase domain containing 4	mboat4	GO:0043764|GO:0018030|GO:0018031|GO:0046941|GO:0032216|GO:0016413|GO:0034848|GO:0016412|GO:0008374|GO:0016411|GO:0008080|GO:0016410|GO:0008951|GO:0018713|GO:0016454|GO:0016409|GO:0019707|GO:0034919|GO:0016407|GO:0016408|GO:0016406|GO:0034915|GO:0034737|GO:0019705|GO:0034738|GO:0043741|GO:0016746|GO:0016749|GO:0005783|GO:0016748|GO:0052858|GO:0030176|GO:0016420|GO:0034851|GO:0016415|GO:0016414|GO:…	NM_001122944	TGGTCTTCGTGTATTGCTGTGTTTCCACTGCTGAGTGCTCTGATCTTAATAATCCTCTGA
A_15_P363450	0.0170551	12.2364	down	PREDICTED: Danio rerio heat shock protein beta-1-like (LOC100331249), mRNA [XM_002661974]	ENSDART00000081225		XM_002661974				XM_002661974	ATTGAAGTTGAAAACCTCCAGACAAGTCTGTCCGCTGATGGGATTCTTACAGTGGAAGCA
A_15_P136486|569012	0.0121695	10.0178	down	Danio rerio zgc:194665 (zgc:194665), mRNA [NM_001128746]	ENSDART00000026401	569012	NM_001128746	zgc:194665	zgc:194665	GO:0008150|GO:0003674|GO:0016020|GO:0016021	NM_001128746	AATCAACTTCGAATTGTCTCGCTACCCACGTTATCTCTTCAGCCTCCCAGATGATATAAG
A_15_P148186|114441	0.0151653	9.85579	down	Danio rerio neural cell adhesion molecule 2 (ncam2), mRNA [NM_131830]	ENSDART00000100681	114441	NM_131830	neural cell adhesion molecule 2	ncam2	GO:0001666|GO:0016020|GO:0016021|GO:0007155	NM_131830	TTTCTGAACCCACCGTTGTGAAGTTCTCCATGCCTCAGAAACCTGATATCACAGCAGATT
A_15_P185351|558396	0.00930081	9.39956	down	Danio rerio cytochrome P450, family 27, subfamily C, polypeptide 1 (cyp27c1), mRNA [NM_001113337]	ENSDART00000144335	558396	NM_001113337	cytochrome P450, family 27, subfamily C, polypeptide 1	cyp27c1	GO:0004497|GO:0005506|GO:0016491|GO:0016705|GO:0005575|GO:0046872|GO:0055114|GO:0020037	NM_001113337	GGTTATCTTATTCCTAAAGGGACTCAGCTGGCTCTGTGTCATTACTCCACCTCTATGGAT
A_15_P544702|101882768	0.0195131	7.48148	down	family with sequence similarity 189, member B [Source:HGNC Symbol;Acc:HGNC:1233] [ENSDART00000114336]	ENSDART00000114336	101882768	XM_005158145	family with sequence similarity 189, member B	fam189b		XM_005158145	TTCCTGCAGAGATCTAAACGTAACTTAGCCCCTGCTTCTGACCATACTGCAAACTGTACT
A_15_P156796|571681	0.0179796	6.72508	down	DnaJ (Hsp40) homolog, subfamily C, member 5 beta [Source:ZFIN;Acc:ZDB-GENE-050413-1] [ENSDART00000080963]	ENSDART00000080963	571681	XM_695291	DnaJ (Hsp40) homolog, subfamily C, member 5 beta	dnajc5b		XM_695291	ACTAAGAGGAACATTTATGACAAGTACGGCTCTCTGGGTCTGTATGTGTCGCAGCAGTTT
A_15_P700456	0.00462432	5.77272	down	AGENCOURT_86749393 NIH_ZGC_23 Danio rerio cDNA clone IMAGE:8732756 5', mRNA sequence [EE326251]			EE326251					TACGTGATGACTGTATTTTAGAAGCTGTTTGATAACATGTGTGAACTTCTTTTGGTGGCT
A_15_P111096,A_15_P203116|30642	0.019237	5.27161	down	growth differentiation factor 7 [Source:ZFIN;Acc:ZDB-GENE-990714-1] [ENSDART00000139707]	ENSDART00000139707	30642	AF113022///XM_689471	growth differentiation factor 7	gdf7	GO:0005576|GO:0040007|GO:0008083	XM_689471	AAGATGTCTTAAGCTTACTCTCTTATGGTGGGAACCTGTATCGTCTGCTCCTTCACACCT///GGATTATTGCACCGCTGGATTATGAAGCATATCACTGTGAGGGTTTGTGTGACTTCCCTT
A_15_P120067,A_15_P104292|373870	0.0158893	5.08564	down	Danio rerio ventral anterior homeobox 1 (vax1), mRNA [NM_194410]	ENSDART00000167094	373870	NM_194410	ventral anterior homeobox 1	vax1	GO:0043565|GO:0021554|GO:0006355|GO:0060041|GO:0060042|GO:0007275|GO:0005634|GO:0003677|GO:0090259|GO:0006351|GO:0061386	NM_194410	GGGCGGGGTTTACGATTGAGCATCCAATCAAAGCTCTGGTGGTGTTGTTGTTAAATATCT///CCTTTGAGCCCTACTCGCGGACCAATGGCAAAGAAGCACTTGACAAAAAAGTTTTGGAAT
A_15_P116431|450033	0.0185076	4.94591	down	Danio rerio leucine rich repeat containing 23 (lrrc23), mRNA [NM_001006054]	ENSDART00000169339	450033	NM_001006054	leucine rich repeat containing 23	lrrc23	GO:0008150	NM_001006054	ATCTTAAAAATAAGGGTCTGACAGACCTAGCCTTGCTCAGCTCCTACATCCATCTGCGTT
A_15_P182021|565996	0.0160081	4.92135	down	family with sequence similarity 131, member Ba [Source:ZFIN;Acc:ZDB-GENE-060503-616] [ENSDART00000104607]	ENSDART00000104607	565996	XM_689261	family with sequence similarity 131, member Ba	fam131ba		XM_009294077	TCAACCAGGAGAGCATCACCAGCAGAGACCAGCCGTTGCATCACTCCTCTGCAGAAGTGT
A_15_P394185|402937	0.00905767	4.83681	down	Danio rerio matrix Gla protein (mgp), mRNA [NM_205640]	ENSDART00000158759	402937	NM_205640	matrix Gla protein	mgp	GO:0031012|GO:0005509|GO:0005576|GO:0005201	NM_205640	TTGTAGAGGATTTGCTGAACATGAGGAGCTCTCAATAAACCCTGGACACGCTTCATGATG
A_15_P240206|567750	0.0114467	4.71971	down	F-box protein 33 [Source:HGNC Symbol;Acc:HGNC:19833] [ENSDART00000115208]	ENSDART00000115208	567750	XM_691051	F-box protein 33	fbxo33		XM_691051	GTGCTTGGTGATCTTTCACTAAATGGGCCCTTCTCATTTTATTTCCTCCCCCTTTCATTA
A_15_P100409|450053	0.00988468	4.70833	down	Danio rerio angiopoietin-like 7 (angptl7), mRNA [NM_001006073]	ENSDART00000159740	450053	NM_001006073	angiopoietin-like 7	angptl7	GO:0005575	NM_001006073	AATTGTGATGTTCAGTGTTGCTAGAGTGCGACTTATTACAGGTCAGAGAAATTCACTGGT
A_15_P377160	0.0153913	4.58588	down	leucine rich repeat containing 66 [Source:ZFIN;Acc:ZDB-GENE-070705-240] [ENSDART00000142346]	ENSDART00000142346		XM_009294674				XM_009294674	TTGAACATATCCAACAATGCTCTGAGTTCTCTGGCTCCTCTCAGCTTTGGTCATGTGAAG
A_15_P760236	0.00451172	4.5568	down							GO:0005515|GO:0008601|GO:0008360|GO:0004012|GO:0005634|GO:0016021|GO:0007399		AGAGTCAAAATCACCCTCCATTCCAGCAGACCAAACCACTGATGATCAAGAGGAGATCAT
A_15_P118350,A_15_P205121|445315	0.0199149	4.51655	down	Danio rerio cholinergic receptor, nicotinic, epsilon (chrne), mRNA [NM_001003772]	ENSDART00000112487	445315	NM_001003772	cholinergic receptor, nicotinic, epsilon	chrne	GO:0005230|GO:0030054|GO:0005886|GO:0045202|GO:0007274|GO:0005892|GO:0007271|GO:0016020|GO:0045211|GO:0015464|GO:0042166|GO:0006810|GO:0016021|GO:0005216|GO:0004889|GO:0035094|GO:0006811	NM_001003772	GAACATGTTTAAAACGTGCATTAGGCAATGTGCTGTTCTGCCTTTTCTATATGTGCCAGA///CTTATTGGCAAGTATTTAATTTTCGTGATGTCTATGACCACACTCATTGTGACCAACTGC
A_15_P662971|791500	0.0126106	4.28336	down	Danio rerio zgc:153921 (zgc:153921), mRNA [NM_001076767]	ENSDART00000011111	791500	NM_001076767	zgc:153921	zgc:153921	GO:0008150|GO:0003674|GO:0005575	NM_001076767	GAGCACAAGTTTTCTCTTGGCTGATGAGTTTGTTCAACACAATGTTTTGACAAAAATACA
A_15_P118657,A_15_P657561|570638	0.00654166	4.22836	down	Danio rerio apolipoprotein C-I like (apoc1l), transcript variant 1, mRNA [NM_001291886]	ENSDART00000132742	570638	NM_001291886	apolipoprotein C-I like	apoc1l	GO:0042074|GO:0042157|GO:0005576	NM_001291886	TTTACCTTGCACCCCCAATTACCTTGTGTTTTGTGATATCACCTCAAAACTGTTGAGCCG///GAACTGGTTTAACGATCAATATGAGAAGCTGAAGCAAAAGATGACTGAAACCTTCAATTA
A_15_P309841	0.0186866	4.18997	down	Danio rerio cDNA clone IMAGE:6801601, partial cds. [BC056705]			BC056705					TGATGGAGACATGCTAATAGTGTCTGTCCTCTGCATTGAACATTAAAGCTGCTGTAAGAG
A_15_P119492|114378	0.0117375	4.02672	down	Danio rerio ephrin-B3b (efnb3b), mRNA [NM_131806]	ENSDART00000062003	114378	NM_131806	ephrin-B3b	efnb3b	GO:0048013|GO:0046875|GO:0016020|GO:0005886|GO:0007411|GO:0021654|GO:0016021	NM_131806	GTCTACATCGTACAGGAGATGCCTCCTCAGAGTCCCGCCAACATCTATTATAAAGTATGA
A_15_P413010	0.0181582	3.99945	down	Rep: Homolog of Oncorhynchus mykiss "Somatostatin receptor type 1 subtype B. - Takifugu rubripes, partial (42%) [TC399508]			XM_009297722				XM_009297722	GTTTGACTCTGACAGGCTTGTTGACAGAATGCCAAAGTGGTTTTTATTATGTCTATGCAT
A_15_P164511,A_15_P113865|448841	0.0072215	3.93403	down	Danio rerio glutamate receptor, ionotropic, delta 2 (grid2), mRNA [NM_001004123]	ENSDART00000077647	448841	NM_001004123	glutamate receptor, ionotropic, delta 2	grid2	GO:0030054|GO:0005886|GO:0005234|GO:0045202|GO:0035235|GO:0016020|GO:0005887|GO:0045211|GO:0004970|GO:0006810|GO:0004872|GO:0016021|GO:0005216|GO:0006811	NM_001004123	TTTCTCAGAGGATCTTGGAGCTTCAGCAGAATGGAGACATGGACATCCTGAAGCTAAAGT///ACGAGGATGGAATAAAATGGTCGTTATTGTCATTGTGGTTTGTCAGGAGATTTTCTCTGT
A_15_P629831|564308	0.0169581	3.93316	down	Danio rerio family with sequence similarity 20, member A (fam20a), mRNA [NM_001130780]	ENSDART00000164642	564308	NM_001130780	family with sequence similarity 20, member A	fam20a	GO:0008150|GO:0003674|GO:0005575	NM_001130780	TTTTCACAAAGTTTGGAGATGAAGGTTTCCTGCTCCACCTAGACAACGCCAGAGGATTTG
A_15_P206101,A_15_P601187,A_15_P466175|564531	0.0092034	3.92782	down	Danio rerio si:ch211-132b12.7 (si:ch211-132b12.7), mRNA [NM_001045055]	ENSDART00000139042///ENSDART00000113799	564531	NM_001045055	si:ch211-132b12.7	si:ch211-132b12.7	GO:0042754|GO:0045892	NM_001045055	ATAGAGGAATTTATAGTCTACCGGATGATCCCATTATGCCTCCAGACAGCTCCACACATG///TAAGAAAGCCACAGAAAAACCTACAACAAATCGGGGAAGTAACACAGAGGAGCACAGCCT///GAAAAAAGTACAAGCAAAGGTGATGTGTTTCTGTCACGCTGGGTGGTCTTCATCCTTGTC
A_15_P175971|494096	0.0159187	3.77262	down	Danio rerio zgc:101540 (zgc:101540), mRNA [NM_001008639]	ENSDART00000123999	494096	NM_001008639	zgc:101540	zgc:101540	GO:0008152|GO:0005575|GO:0003824	NM_001008639	AAGTACATTCCTCTTTCTCAGGACATTTACAACTCGATCATGTCGCAGGACATTAAACTG
A_15_P166586|568267	0.0140931	3.71301	down	potassium channel tetramerization domain containing 17 [Source:ZFIN;Acc:ZDB-GENE-130531-80] [ENSDART00000153086]	ENSDART00000153086	568267	XM_691587	BTB/POZ domain-containing protein KCTD5-like	LOC568267		XM_005156180	ATTAAATTAATCAAAGAGAGGATTCTTGAACGCGACTCAAAGGCCACGCAGCAGGTACCG
A_15_P141736|567832	0.00567834	3.62278	down	Danio rerio exocyst complex component 3-like 1 (exoc3l1), mRNA [NM_001099422]	ENSDART00000103957	567832	NM_001099422	exocyst complex component 3-like 1	exoc3l1	GO:0030133|GO:0000145|GO:0051601|GO:0000149|GO:0031410|GO:0006887	NM_001099422	TATATTCACAGAAATCCTGGTGCCCTCTTCTAGCATACCATTTTGTCTGCCTACTGCAAA
A_15_P100348|562002	0.00370598	3.5555	down	sparc/osteonectin, cwcv and kazal-like domains proteoglycan (testican) 3 [Source:ZFIN;Acc:ZDB-GENE-090311-24] [ENSDART00000166479]	ENSDART00000166479	562002	BC096871	sparc/osteonectin, cwcv and kazal-like domains proteoglycan (testican) 3	spock3	GO:0007165|GO:0016020|GO:0005509|GO:0005578|GO:0016021	XM_009307619	TGCCTTTGACACAGCACGGAGGAGAAAACAGGTCTAGTGGGATAAGAAGGATAGAGATTT
A_15_P138121	0.015714	3.5107	down									ACTGTTGGTAGATCATGATGATAGTATGGATCTTCAGCGTGCCTTGAGTGTGGAGGATGT
A_15_P133961|30685	0.0105763	3.50551	down	Danio rerio arylalkylamine N-acetyltransferase 2 (aanat2), mRNA [NM_131411]	ENSDART00000018205	30685	NM_131411	arylalkylamine N-acetyltransferase 2	aanat2	GO:0016746|GO:0008080|GO:0007623|GO:0016407|GO:0009648|GO:0009416|GO:0004059|GO:0045938|GO:0016740	NM_131411	GATGCTGATGTTGGTGGTTTACTGCGTTGAGATAGACTGCATGCTTTACTGGCCAAAAAA
A_15_P146486|386937	0.0142779	3.49378	down	Down syndrome cell adhesion molecule b [Source:ZFIN;Acc:ZDB-GENE-031118-67] [ENSDART00000098038]	ENSDART00000098038	386937	XM_009291474	Down syndrome cell adhesion molecule b	dscamb	GO:0016020|GO:0016021	XM_009291474	TGCTAAGTTCACGATCACAGAATGCTTCATATCGGATACATCCTCTGAACAGATGACGGC
A_15_P621966|100124597	0.0161443	3.44296	down	Danio rerio zgc:171965 (zgc:171965), mRNA [NM_001102624]	ENSDART00000112403	100124597	NM_001102624	zgc:171965	zgc:171965	GO:0016020|GO:0007186|GO:0070493|GO:0015057|GO:0007596|GO:0004930|GO:0016021	NM_001102624	ATTTATCAGGGGTCACCACAGCAGAATGGACTACTCTGGCATATGTTGTAAGCAGCAGAT
A_15_P332374,A_15_P102046|436916	0.00238804	3.42771	down	Danio rerio solute carrier family 2 (facilitated glucose transporter), member 3a (slc2a3a), mRNA [NM_001002643]	ENSDART00000134816	436916	NM_001002643	solute carrier family 2 (facilitated glucose transporter), member 3a	slc2a3a	GO:0005215|GO:0016020|GO:0022891|GO:0022857|GO:0006810|GO:0016021|GO:0055085	NM_001002643	AACAAATTTGGAAGACGCAAGTCCATGATCCTCGTCAATGTCTTGGCTCTGATTGGTGGT///TTTCATGGTGGCTTTTCCTGAATGTGTGTCCAAATCATGAGTGGTTCTGTGTACAGCTGT
A_15_P240186|561457	0.0170285	3.42178	down	si:ch211-236p5.2 [Source:ZFIN;Acc:ZDB-GENE-081028-33] [ENSDART00000145668]	ENSDART00000145668	561457	XM_009292835	si:ch211-236p5.2	si:ch211-236p5.2	GO:0000166|GO:0005524	XM_009292835	CAAGTCCATGCTGGATTTAGGATTGGCTGGGACTCATCAGTGTCTCTGTGTGATTTATAA
A_15_P288646,A_15_P141506|751667	0.0177542	3.37437	down	Danio rerio coiled-coil domain containing 85C, a (ccdc85ca), mRNA [NM_001045384]	ENSDART00000104999///ENSDART00000151896	751667	NM_001045384	coiled-coil domain containing 85C, a	ccdc85ca	GO:0003674|GO:0007275|GO:0005575	NM_001045384	GACTATGGCCAAAAACATTACAGACGTCTCGAGGGATGATTTAAGCAAGGTGTCGGATGA///AAAGTATTAGAAGTGCATGAGAACCTGGACAGGAAGATCCCAGAGGACTATGAGGAGGAT
A_15_P181793	0.0187812	3.33716	down	major histocompatibility complex class I UKA [Source:ZFIN;Acc:ZDB-GENE-060825-152] [ENSDART00000146579]	ENSDART00000146579		XM_005159469				XM_005159469	CTGCTACCATTGGCATCATCATTGGCATTGTACTTTCTGCTGTCCTACTGCTGTTTATTG
A_15_P134256,A_15_P247036,A_15_P689743,A_15_P632691|324309	0.0184218	3.27136	down	Danio rerio cDNA clone IMAGE:7144012. [BC090526]///follistatin-like 1b [Source:ZFIN;Acc:ZDB-GENE-030131-3029] [ENSDART00000121456]///Danio rerio follistatin-like 1b (fstl1b), mRNA [NM_001039621]	ENSDART00000145158///ENSDART00000121456	324309	BC090526///BC080223///NM_001039621	follistatin-like 1b	fstl1b	GO:0060034|GO:0005509|GO:0009953|GO:0030903|GO:0030510	XM_009304495///NM_001039621	GGAACACTGCTGAATTAGTGCTTAATGCAAGTTTTAATCTTGTTATGTCTCTCAGATTCT///TCATGTGGCCTATAATATTCATTCAAATACATGTCTTTTGGCCAATTGTGTTGTGTTGCC///CAAAAAATGATGTTTCGGTGTTTACCCGTGTTTTTCCTCCTGGCTGTAGTCTGCTGTCAT///CAAACATCAGGAAACTGTGGAGAAGATGAAGACCAGCACAAAGGAAGTCTAAACAGGACC
A_15_P173471|393348	0.0187651	3.22622	down	Danio rerio zgc:64106 (zgc:64106), mRNA [NM_200377]	ENSDART00000143537	393348	NM_200377	zgc:64106	zgc:64106	GO:0008152|GO:0016491|GO:0005575	NM_200377	GAAAATGAAGGAATAACAGGAAAATACTTCGACAGTGATTGTTCCCTGGTTCTGCCAGCA
A_15_P339405,A_15_P102434|100136859	0.0178963	3.18493	down	Danio rerio F-box and WD repeat domain containing 8 (fbxw8), mRNA [NM_001114578]	ENSDART00000114378	100136859	NM_001114578	F-box and WD repeat domain containing 8	fbxw8	GO:0008150|GO:0003674|GO:0005575	NM_001114578	GGTATTGTGTGATGTCAGTTCCTGTGCTGGTCTTGAAATTGCTGCCTATACATCTGGTGA///GGACTGGCTCATCGGTGCTCTCTTTATATGCTCATCACATGGGCATCACAGCAGTCCAGG
A_15_P625036|562120	0.0163917	3.158	down	Danio rerio transient receptor potential cation channel, subfamily C, member 2b (trpc2b), mRNA [NM_001030166]	ENSDART00000050172	562120	NM_001030166	transient receptor potential cation channel, subfamily C, member 2b	trpc2b	GO:0005262|GO:0051480|GO:0055085|GO:0007338|GO:0016020|GO:0005887|GO:0006810|GO:0070588|GO:0015279|GO:0006828|GO:0016021|GO:0005216|GO:0006811	NM_001030166	TCTAATAATGACAAACTTTATATAGACGAAAGAGCTAAAGGCCTGTTCACACCAAGCACA
A_15_P201871|561475	0.0164107	3.15627	down	phospholipase C, delta 4b [Source:ZFIN;Acc:ZDB-GENE-080512-3] [ENSDART00000141895]	ENSDART00000141895	561475	XM_684872	phospholipase C, delta 4b	plcd4b	GO:0006629|GO:0008081|GO:0005509|GO:0046488|GO:0005622|GO:0016042|GO:0035556|GO:0004629|GO:0007165|GO:0016787|GO:0004435|GO:0004871|GO:0007340	XM_684872	GATGGAACAAGTATCCGTCCATCCTCCATATTCGTTCACATCAAAATCACAGAGCTGAAT
A_15_P109331|30537	0.00578437	3.06152	down	Danio rerio empty spiracles homeobox 2 (emx2), mRNA [NM_131280]	ENSDART00000058036	30537	NM_131280	empty spiracles homeobox 2	emx2	GO:0043565|GO:0006355|GO:0007420|GO:0005634|GO:0003677	NM_131280	TCCTGAAAGCTTCCTATTGCACAATGCTCTAGCAAGAAAGCCCAAAAGGATTCGTACAGC
A_15_P100978,A_15_P722046,A_15_P728231|402807	0.0145441	3.06061	down	Danio rerio parvalbumin 7 (pvalb7), mRNA [NM_205574]	ENSDART00000040761///ENSDART00000132702	402807	NM_205574	parvalbumin 7	pvalb7	GO:0005509|GO:0005575|GO:0046872	NM_205574	GTGATAGAGCCACCGAACACGATGAATACATGAAGAGGATGAGATGAAACGAGAGATTCA///CATGAAAACCTGGAGATTTCCCCACAGCTTTGACCTTCATTTCTACTTTTCTTGTCATCT///TCCAACCCAGGAGCAGAACCGCCTCATGTTTATTTATTTACCTTTTTCCTTTTTTAACAT
A_15_P747901,A_15_P739666,A_15_P346290,A_15_P730671,A_15_P737206,A_15_P746986,A_15_P742716,A_15_P542322|30314	0.000576022	3.05989	down	Danio rerio apolipoprotein Eb (apoeb), mRNA [NM_131098]	ENSDART00000058965///ENSDART00000146077	30314	NM_131098	apolipoprotein Eb	apoeb	GO:1900221|GO:0006695|GO:0006707|GO:0031102|GO:0017127|GO:0010873|GO:0042627|GO:0072562|GO:0070326|GO:0060228|GO:0008289|GO:0046889|GO:0043524|GO:0030516|GO:0005543|GO:0001540|GO:0015485|GO:0034364|GO:0034363|GO:0034380|GO:0006810|GO:0019433|GO:0042632|GO:0033344|GO:0032374|GO:0043691|GO:0005576|GO:0033700|GO:0034372|GO:0051000|GO:0006869|GO:0042157|GO:0042159|GO:0050750	NM_131098	GCTCCACACTTACCTAGTGTTAACACCAAACAGAAAGAAAAAGGGAGGCTTTGTGTTACT///TGAGCTTTGTTAGTCAACAGTCCACATATAAATGCTTGTTTACTTTACATGTTTGTGCAC///ACCAAACAGAAAGAAGAAGGGAGGCTTTGTGTTACTGAAATGTGCTTTTTTCATTCTGTG///ATTACTGACACCATGGCTGAACTGAGCTCATACAGTGAAAATCTCCAAACCCAGATGACC///CTTAAGAGCTCCACACTTACCTAGTGTTAACACCAAACAGAAAGAAGAACGGAGGCTTTG///GTTTACTTTACATGTTTGTGCACTGATGTGTTTGAATTTGTTTGCAATCAATGTGCGTTC///AGTAAAGATCTTCAGCTCCTG…
A_15_P329011|368228	0.0153304	3.04945	down	Danio rerio proenkephalin a (penka), mRNA [NM_200083]	ENSDART00000142013	368228	NM_200083	proenkephalin a	penka	GO:0007218	NM_200083	CGCTTCGCTCATTGAACATTGTTGGTGAGGTTAAGTCTGCTGTCTGCACTTGATGTCTTA
A_15_P195746|368822	0.00813474	2.94811	down	Danio rerio ADP-ribosylation factor 3b (arf3b), mRNA [NM_001012248]	ENSDART00000053775	368822	NM_001012248	ADP-ribosylation factor 3b	arf3b	GO:0005622|GO:0000166|GO:0007264|GO:0005525	NM_001012248	TAAAATCAGGCCGCTCTGGAGACACTACTTTCAAAACACACAGGGTCTGATCTTTGTGGT
A_15_P173446|100006310	0.0117258	2.93902	down	Danio rerio shadow of prion protein 2 (sprn2), mRNA [NM_001007780]	ENSDART00000080391	100006310	NM_001007780	shadow of prion protein 2	sprn2	GO:0016020|GO:0009986|GO:0051260|GO:0016021	NM_001007780	ATGGGCAGCCTTCTCATCACACTGGGCACGGTCGCTCACGTTGTTATTATGTGGGCTTGA
A_15_P249531|563642	0.00974479	2.88238	down	serine dehydratase-like [Source:ZFIN;Acc:ZDB-GENE-131121-410] [ENSDART00000157345]	ENSDART00000157345	563642	XM_686998	serine dehydratase-like	sdsl	GO:0030170	XM_686998	CGCATTACTGGAATTTTCAACTACGATGCAAAATCTTGAAAAATATCGGTATCCGATACT
A_15_P640571,A_15_P119977,A_15_P761776|445065	0.0198629	2.87969	down	Danio rerio corticotropin releasing hormone binding protein (crhbp), mRNA [NM_001003459]	ENSDART00000030579	445065	NM_001003459	corticotropin releasing hormone binding protein	crhbp	GO:0008150|GO:0051424|GO:0005576	NM_001003459	GCTTCACAGTAACATTTCGCAAACTCATCAATCCCTTCCCCTGTAATGTTGTGTCTCAGA///AGAAATGAGGGGTACTGCACAAGTATTAAAATCCAGTATGTACGGAAAATGTATTTGTCT///TTTTCATCGGCGAACCTACTGACGTTATCAGCATCGAGTATGATTCGGTCAACATCGACT
A_15_P223631,A_15_P584812|100151479	0.0120471	2.82029	down	PREDICTED: Danio rerio urea transporter 2-like (LOC100151479), mRNA [XM_001921024]	ENSDART00000157408	100151479	XM_001921024	urea transporter 1-like	LOC100151479		XM_001921024	GAGATGAACTTGCGCTCACATAAGGAATGGTCTGCAACCAATACAACTACAGCTGATGTA///TGGGATTTACCAGTGAGCGTCTTCCCATTTAACACAGTCATTATACTGTATCTGGCCTGC
A_15_P498672|565849	0.0157019	2.78471	down	protein phosphatase 2, regulatory subunit B'', alpha [Source:ZFIN;Acc:ZDB-GENE-070912-646] [ENSDART00000110922]	ENSDART00000110922	565849	XM_689111	protein phosphatase 2, regulatory subunit B'', alpha	ppp2r3a	GO:0001754|GO:0061053|GO:0090263|GO:0005509|GO:0090249|GO:0007525	XM_009298556	GTCTCCTCAGACATTGGAAATAAAATGGATAAGCTGGTCATATCTGATTTATCGGCATAA
A_15_P473026,A_15_P673406,A_15_P739551,A_15_P111844|406548	0.0114735	2.74201	down	Danio rerio collagen, type IX, alpha 1b (col9a1b), mRNA [NM_213264]	ENSDART00000131508///ENSDART00000045434	406548	NM_213264	collagen, type IX, alpha 1b	col9a1b	GO:0005581	NM_213264	ATCCCGAGAAAACAGGGGCTTTTGTGTCTTCGGGGAAATCATGGCTCGCGCTGCAGGTGT///ATTCACCCCATTGCTAAAGAACATCAGTGTGATTTATTGTGGGTTTGAAGGCGCTGTATG///TATGGTCAAGATGGACGTGATGGAGAACGTGGTCCACCTGGATCTCCAGGTCAGCCAGGT///TAGGTGTTCGATGTCAAAGTTTGTACAGAGATCCAAGGGAAACTAGTTTGAATAAATATG
A_15_P581592|322506	0.00891449	2.68498	down	Danio rerio NAD(P)H dehydrogenase, quinone 1 (nqo1), transcript variant 1, mRNA [NM_001204272]	ENSDART00000147259	322506	NM_001204272	NAD(P)H dehydrogenase, quinone 1	nqo1	GO:0005575|GO:0071466	NM_001204272	TCCGTCTGAATATTTTGACCTTAGCTTTCAAGCAGGATTTTGTCTCCGGCCTGAAGTTAA
A_15_P115983,A_15_P722961|556915	0.011188	2.62171	down	Danio rerio vascular endothelial zinc finger 1b (vezf1b), mRNA [NM_001079963]	ENSDART00000086592	556915	NM_001079963	vascular endothelial zinc finger 1b	vezf1b	GO:0008150|GO:0003676|GO:0046872	NM_001079963	GGCTTCACCTCGACCTGTAACAAAGACTCTAACAACGTGTGCAACTCTGCCTCAGCCACA///CCGTCTGCGTTCACACATGATACGACATGAAGGCAAAGTCACCTGCAACATCTGTGGGAA
A_15_P440175,A_15_P110285|563517	0.00791241	2.61207	down	Danio rerio tubulin, gamma complex associated protein 3 (tubgcp3), mRNA [NM_001004513]	ENSDART00000042064	563517	NM_001004513	tubulin, gamma complex associated protein 3	tubgcp3	GO:0005813|GO:0005815|GO:0043015|GO:0005816|GO:0000226|GO:0031122|GO:0051415|GO:0051298|GO:0000922|GO:0007126|GO:0051011|GO:0005200|GO:0090307|GO:0090063|GO:0000923|GO:0008275	NM_001004513	TCTGCATCAGGAACTGAAAGAGTACTACAGATTGCTCTCTGTACTTCATGCACAGCTCCA///CTAATGACCTGCTCTGACGAGAGTCTCCAGTTCCTCAGTTTTCGTCTGGATTTCAATGAA
A_15_P664921,A_15_P164416|30604	0.0158284	2.55335	down	Danio rerio complement factor B (cfb), mRNA [NM_131338]	ENSDART00000077593///ENSDART00000108763	30604	NM_131338	complement factor B	cfb	GO:0009617|GO:0006956|GO:0004252|GO:0006508|GO:0005576	NM_131338	GAAAGTGTGTGAGAGCAGTTTGATAAAACACTGGCTAAATAGCTGGACTTTGTTAAAAAT///AAGGAGGATCACAGTCAAGCTTGGGAAATATCTGGATGCTTGTGTTGAAGATGCAAAAAA
A_15_P157431|100002543	0.0122019	2.49536	down	Danio rerio A kinase (PRKA) anchor protein 2 (akap2), mRNA [NM_001204200]	ENSDART00000101431	100002543	NM_001204200	A kinase (PRKA) anchor protein 2	akap2		NM_001204200	TCAGAGACCCAAGAACTTCATGCAGACTTTGATGGAGGACTTCGAGACACACAAAGTCAA
A_15_P602732,A_15_P114856|447854	0.00623965	2.4893	down	Danio rerio zgc:92140 (zgc:92140), mRNA [NM_001004593]	ENSDART00000162010	447854	NM_001004593	zgc:92140	zgc:92140	GO:0008150|GO:0003674|GO:0005575	NM_001004593	TTGCCTTGCTTGGAGAATCTAGATGGTTTTGGGTGAAGAAAGAACAGCTTGATTGATGTA///TATGTATGAACGAACTGGCTGAATATTTTGATATTTTGATAAAGAGCGACGTGGCAAGTT
A_15_P728496,A_15_P729786,A_15_P272421,A_15_P749786|100332249	0.016263	2.44754	down	extracellular matrix protein 1b [Source:ZFIN;Acc:ZDB-GENE-121204-2] [ENSDART00000164103]	ENSDART00000164103	100332249	XM_002664805///EH487265	extracellular matrix protein 1b	ecm1b	GO:0005576|GO:0005615	XM_002664805///XM_009292110	AACAAGGTCAAAGAAAGCGGCAGAAAGAAATGCCCACTAAAAATTTAATTGTACGACTGG///AGATATCTGTAGGTTTAGTAAAGCTCCAGTCCGGTACCCTAAGGACATGTTTCCTTCGAG///CTGTGGCATTAATGGGACACAGGAAGAACAAATCTGTTGTGCTGAACAAGCGTGGAAGAA///TGGCATTAATGGGACACAGGAAGAACAAATCTGTTGTGCTGAACAAGCGTGGAAGAAGAG
A_15_P114854	0.00756286	2.43274	down	si:ch211-196g2.4 [Source:ZFIN;Acc:ZDB-GENE-081104-160] [ENSDART00000144285]	ENSDART00000144285		XM_005172473				XM_005172473	AGATCATGCACTGACTGCCAGTACGGGATTAGAAGTTTCCAGACCTTTTCTCCAAGGTTT
A_15_P150246,A_15_P106266|724056	0.00565304	2.34822	down	Danio rerio arachidonate 5-lipoxygenase b, tandem duplicate 2 (alox5b.2), mRNA [NM_001045331]	ENSDART00000156586	724056	NM_001045331	arachidonate 5-lipoxygenase b, tandem duplicate 2	alox5b.2	GO:0005506|GO:0016491|GO:0051213|GO:0005575|GO:0016702|GO:0046872|GO:0055114	NM_001045331	GAAATCCAGGCTTTTGTTCAGGATGTTTGCTCCTATGGTATGAAGAATTGCCCCAATAAC///TGAGAATCTTGGACTTAATAAACTTGAGAGTTTGTTCCAGTCTTGGAAAGATTTTGCAGA
A_15_P451830|678641	0.0174893	2.33207	down	Danio rerio Dab, reelin signal transducer, homolog 1b (Drosophila) (dab1b), transcript variant 2, mRNA [NM_001135042]	ENSDART00000108481	678641	NM_001135042	Dab, reelin signal transducer, homolog 1b (Drosophila)	dab1b	GO:0003674|GO:0005575	NM_001135042	TAATAACTGCGGAGATTTGCATAAACAAACAGGACACTATTGAGCCCTCGGTGGACTCCT
A_15_P168126|561003	0.0102843	2.32826	down	Danio rerio potassium voltage-gated channel, subfamily G, member 4a (kcng4a), mRNA [NM_001110029]	ENSDART00000146472	561003	NM_001110029	potassium voltage-gated channel, subfamily G, member 4a	kcng4a	GO:0005251|GO:0005244|GO:0005267|GO:0055085|GO:0016020|GO:0005249|GO:0008076|GO:0006810|GO:0034765|GO:0051260|GO:0016021|GO:0005216|GO:0006813|GO:0071805|GO:0006811	NM_001110029	AAGACCTTTCTCTACTTGGGAATGGTGGAGAGACTTCTGGGAATAACAAGCACCCTTTAC
A_15_P463285,A_15_P180101|558102	0.0167527	2.31326	down	fb73a05.x1 Zebrafish WashU MPIMG EST Danio rerio cDNA clone IMAGE:3717488 3', mRNA sequence [AI544971]///Danio rerio heterochromatin protein 1, binding protein 3 (hp1bp3), mRNA [NM_001199725]	ENSDART00000077496	558102	AI544971///NM_001199725	heterochromatin protein 1, binding protein 3	hp1bp3	GO:0005694|GO:0006334|GO:0005634|GO:0000786|GO:0003677	NM_001199725	GTACACGAAGGAATCAACATCAACGAAACTCGTTTTTTGATTACAATAGTAGCTAAAGAC///AAAGCTCGTCAAAATAAAAGGGCCAAACCTGTCAGCAGAAAACCTGCTCCGAAGAAACCT
A_15_P481350|571446	0.0111848	2.23731	down	CT695893 ZF_mu Danio rerio cDNA clone ZF_mu_170a10 3', mRNA sequence [CT695893]	ENSDART00000159260	571446	CT695893	zinc transporter ZIP9-B-like	LOC571446		XM_695036	AATATCTCTGAATCAAATTCATCACTTCATGTGGTGGCAGAGAAAGGTCTGCGTCCTCAC
A_15_P654706,A_15_P141901|792274	0.0105319	2.23348	down	Danio rerio Rh family, C glycoprotein b (rhcgb), mRNA [NM_207082]	ENSDART00000170234	792274	NM_207082	Rh family, C glycoprotein b	rhcgb	GO:0006995|GO:0005886|GO:0015695|GO:0015696|GO:0008519|GO:0097272|GO:0016324|GO:0016020|GO:0005887|GO:0006810|GO:0019740|GO:0072488|GO:0016021	NM_207082	CAAAAACAGCACAACTAAACTACTAAACCATGGGCCAAAAACAACACAATCAGCTTCCAT///ACAGTCGTGAAACTGAAGATCAGCGGAGAGAGGTCAGAAACAACACAACTAACTACACCA
A_15_P357465|571146	0.00817081	2.19971	down	Danio rerio family with sequence similarity 46, member Ab (fam46ab), mRNA [NM_001103125]	ENSDART00000076876	571146	NM_001103125	family with sequence similarity 46, member Ab	fam46ab	GO:0008150|GO:0003674|GO:0005575	NM_001103125	CTTTTCTGCAGAGTTAGGCGAATTAAGCACTAATTAAAAATTTCACCAGAGCTTACTGAT
A_15_P106522,A_15_P735526|406458	0.0105258	2.11856	down	Danio rerio solute carrier family 20, member 1a (slc20a1a), mRNA [NM_213179]	ENSDART00000010993///ENSDART00000142528	406458	NM_213179	solute carrier family 20, member 1a	slc20a1a	GO:0016020|GO:0005887|GO:0006810|GO:0006817|GO:0005315|GO:0016021|GO:0015319|GO:0015293	NM_213179	CACATCACACTCTTACTCTGTGATTTTTGTACGTTTAAGGTGCTTAGTATTTTTAGCTGT///CACTATTTTATTACGTTATACTGCCGCTGACCTAATGCGTTACATTAAACAATTTACCCT
A_15_P733556,A_15_P173451,A_15_P714451|568823	0.00959038	2.11628	down	Danio rerio potassium inwardly-rectifying channel, subfamily J, member 1a, tandem duplicate 5 (kcnj1a.5), mRNA [NM_001045169]	ENSDART00000058989	568823	NM_001045169	potassium inwardly-rectifying channel, subfamily J, member 1a, tandem duplicate 5	kcnj1a.5	GO:0005242|GO:0015272|GO:0005244|GO:0016020|GO:0005887|GO:0006810|GO:0010107|GO:0034765|GO:0016021|GO:0006813|GO:0006811	NM_001045169	ATTGAACACTACGTCACAATCCCAGTTCTATCCCGTTTTACGCATTCGCAAGAAGGCGTA///CGGTGCTTTTGTGAATCACTCTGGGATGTTGTTTCTTATTACAATTGTACATTTCTTGTA///TATATTCTGGTGTGGTATAGTCATGACCAAACTCACCCTTCCGAAAAAGAGAGCCAAGAC
A_15_P623906,A_15_P201991,A_15_P100459|368405	0.0046893	2.09526	down	Danio rerio zinc finger protein 385B (znf385b), mRNA [NM_212793]///Danio rerio zinc finger protein 385B, mRNA (cDNA clone MGC:73248 IMAGE:4199231), complete cds. [BC059587]	ENSDART00000140526///ENSDART00000138436	368405	NM_212793///BC059587	zinc finger protein 385B	znf385b	GO:0002039|GO:0072332|GO:0003723|GO:0006915|GO:0008270|GO:0005634|GO:0003676|GO:0046872	NM_212793	AACTTTATCCTCAACTGTCCTCACCATCACGAAAACCCAGGAAGGATATCGTCTTCGTGA///CCTCCCAAGAAAAAGCAAGTTATTTCTTGCAACATCTGTCAGCTCCGCTTTAATTCAGAT///TCCTCACCATCACGAAAACCCAGGAAGGATATCGTCTTCGTGAGGACTTTTGCATTCAAA
A_15_P308381|560358	0.0140661	2.07618	down	solute carrier family 2 (facilitated glucose transporter), member 11a [Source:ZFIN;Acc:ZDB-GENE-080723-20] [ENSDART00000076069]	ENSDART00000076069	560358	XM_683764	solute carrier family 2 (facilitated glucose transporter), member 11a	slc2a11a	GO:0005215|GO:0016020|GO:0022891|GO:0022857|GO:0006810|GO:0016021|GO:0055085	XM_683764	GGCATTAATTGGTCTTCATCCCACTGTTTACATCTTTACTGTGTCTGCAAAGACTGTACA
A_15_P624957,A_15_P705748,A_15_P713932,A_15_P661577|100124620	0.0168014	2.05458	down	Danio rerio zgc:171310 (zgc:171310), mRNA [NM_001102646]	ENSDART00000170081///ENSDART00000161476///ENSDART00000163374///ENSDART00000100876	100124620	NM_001102646	zgc:171310	zgc:171310	GO:0008150|GO:0016020|GO:0000166|GO:0016021|GO:0003676	NM_001102646	AACAGCGAGTCTTCATGGGGAAGAAGGATCTCCAACAATGTGAAAAGTGCTGTGAAAGCT///CTTATTGAAAAGTTTGGTCCATTGGGGTCCATCTCGACTGTGCAAGTGTGCAGAAACAAC///AAGACAATTGAGGTCCTCTCAGATAATGACAGCAGCTCTCCAAGACAAACAGAGGAGAGA///CTGCTCCAGAAAGAACTTGATTTCCCCAGCAGGCCAAACACTTGCAATAAATGTGAATTG
A_15_P148461|393432	0.00216985	2.03957	down	Danio rerio procollagen C-endopeptidase enhancer 2b (pcolce2b), mRNA [NM_200460]	ENSDART00000077951	393432	NM_200460	procollagen C-endopeptidase enhancer 2b	pcolce2b	GO:0005576	NM_200460	GCTGGATGAGTTACTCCTTGTCTATAAAATATTTTGATAGAAAGGGATTCCTAGTTGTGA
A_15_P103817|570136	0.0121705	2.0205	down	phosphatase and actin regulator 2 [Source:ZFIN;Acc:ZDB-GENE-040724-11] [ENSDART00000133646]	ENSDART00000133646	570136	BC071409	phosphatase and actin regulator 2	phactr2	GO:0003779	XM_009307386	CAGCTGAACCTGTGAATGTAGAGACTGAAACACAGAAAGAGAAAGCGGATCAGACACAGA
A_15_P756441,A_15_P749526,A_15_P738206,A_15_P658881|83908	0.0170328	1.97749	down	Danio rerio uncoupling protein 1 (ucp1), mRNA [NM_199523]	ENSDART00000146235///ENSDART00000038807///ENSDART00000159220	83908	NM_199523	uncoupling protein 1	ucp1	GO:0031966|GO:0003735|GO:0016020|GO:0006810|GO:0071391|GO:0016021|GO:0006839|GO:0006412	NM_199523	TAAAGGTGCGTTTCCAGGCCCAAATGAACCTCCAGGGTGTGGGCAGACGATACAACGGCA///AAGGCATCCGCTACAAAGGTGTTTTCGGGACCATCAGCACCATGATGAGGACGGAGGGTC///ACTCTATGCGGTTATTAAAAATCCCATGGGACTTCTCGTAAAGAGCGGAGATGTAACCCC///AAAGAGGCTATCCTTAAACACAGACTCCTGTCAGACAATCTCCCGTGTCACTTTGTGTCT
A_15_P282996,A_15_P514522|280653	0.00927978	1.95374	down	Danio rerio transient receptor potential cation channel, subfamily M, member 7 (trpm7), mRNA [NM_001030061]	ENSDART00000148490	280653	NM_001030061	transient receptor potential cation channel, subfamily M, member 7	trpm7	GO:0050678|GO:0051262|GO:0046928|GO:0030318|GO:0055085|GO:0005524|GO:0003014|GO:0007346|GO:0001501|GO:0016020|GO:0001503|GO:0002027|GO:0010961|GO:0004674|GO:0031017|GO:0006810|GO:0072507|GO:0006468|GO:0016021|GO:0006582|GO:0005216|GO:0006812|GO:0006811	NM_001030061	AAACTCAAACTTCCAGATCTGAAACGGAACGACTACACTCCTGATAAGCTGACCCTTCAG///GATTTCCGCAAGTTTAACAACAACAACGGAGATGAAATAGTGCCGACCAACCTTCTGGAG
A_15_P631301,A_15_P159421,A_15_P663866|563298	0.016485	1.92871	down	Danio rerio peroxisome proliferator-activated receptor alpha a (pparaa), mRNA [NM_001161333]	ENSDART00000042467	563298	NM_001161333	peroxisome proliferator-activated receptor alpha a	pparaa	GO:0043565|GO:0006355|GO:0003700|GO:0043401|GO:0003707|GO:0008270|GO:0005634|GO:0004879|GO:0003677|GO:0046872|GO:0006351	NM_001161333	GATGGTTTTATTGTGTTTTTGGGAGGGGAAAATGTGTTGATTTAAGCATTTAGGGAAATG///AACTGCAAGATCCAGAAGAAGAACCGAAACAAATGTCAATACTGCCGATTCCGCAAGTGC///AAACCCTTCAGTGACATGATGGAGCCCAAGTTTCAGTTCGCCATGAAGTTCAACGCTTTA
A_15_P113819|793301	0.00805534	1.87621	down	Danio rerio solute carrier family 15 (oligopeptide transporter), member 1b (slc15a1b), mRNA [NM_198064]	ENSDART00000161371	793301	NM_198064	solute carrier family 15 (oligopeptide transporter), member 1b	slc15a1b	GO:0005215|GO:0016020|GO:0006857|GO:0015175|GO:0006810|GO:0016021	NM_198064	ACTATCAATAAATTGATGGATCGAAACAAGTGTTGCTCTGACAATTGACTCTTATCATGG
A_15_P358495|568726	0.0125561	1.86779	down	Danio rerio adenylate cyclase 7 (adcy7), mRNA [NM_001166272]	ENSDART00000084266	568726	NM_001166272	adenylate cyclase 7	adcy7	GO:0005886|GO:0016849|GO:0007193|GO:0016829|GO:0035556|GO:0004016|GO:0000166|GO:0016020|GO:0019933|GO:0006171|GO:0007189|GO:0016021|GO:0009190	NM_001166272	GATATGTTCGAGTTTGTTTTGGCAGCATTCGGAGACCTGAAACTCTCCTAACACACAGCA
A_15_P177966|100101648	0.0173723	1.82619	down	Danio rerio zgc:158506, mRNA (cDNA clone MGC:158506 IMAGE:7429480), complete cds. [BC129257]		100101648	BC129257	zgc:158506	zgc:158506	GO:0008150|GO:0003674|GO:0005575		TGCTGCCAAAGTATTTTTACATGTGTGTGATTGTGGTGGATGAAAACGCTTTTATTTCAC
A_15_P156436|402794	0.0197754	1.81265	down	Danio rerio enkurin, TRPC channel interacting protein (enkur), mRNA [NM_001305613]	ENSDART00000042478	402794	NM_001305613	enkurin, TRPC channel interacting protein	enkur		NM_001305613	CTGGAGAGAGATATTGACATGATTGAGCGTCACAAAACCATCTACATTTCGAATAACTAG
A_15_P103083,A_15_P171351|378446	0.016906	1.75251	down	Danio rerio 7-dehydrocholesterol reductase (dhcr7), mRNA [NM_201330]	ENSDART00000165272	378446	NM_201330	7-dehydrocholesterol reductase	dhcr7	GO:0006629|GO:0006695|GO:0006694|GO:0005783|GO:0030176|GO:0047598|GO:0016628|GO:0016020|GO:0016126|GO:0016491|GO:0016021|GO:0008202|GO:0055114|GO:0008203	NM_201330	TCCACCAATTCCCAGAATGCATTTCTGCACAGGACACCAACAGAAAACGACTTCTTTTTT///GTTTTTACGGCTTATCTCCACCAATTCCCAGAATGCATTTCTGCACAGGACACCAACAGA
A_15_P165511|569147	0.00832262	1.75003	down	transmembrane protein 97 [Source:ZFIN;Acc:ZDB-GENE-110627-1] [ENSDART00000122891]	ENSDART00000122891	569147	BC151870	transmembrane protein 97	tmem97	GO:0016020|GO:0016021	XM_692513	TGTTCTTCAGATCTTTATGAGCTTTGCCCAATGTTGAGATTACACATGGTAAATGTAAAC
A_15_P629406,A_15_P365795|563580	0.0171037	1.74189	down	Danio rerio solute carrier family 29 (equilibrative nucleoside transporter), member 1a (slc29a1a), mRNA [NM_001030177]	ENSDART00000161322	563580	NM_001030177	solute carrier family 29 (equilibrative nucleoside transporter), member 1a	slc29a1a	GO:0016020|GO:0005887|GO:0005337|GO:0006810|GO:0015858|GO:0016021	NM_001030177	TTTGCTTTGTGTTCATCATCACCATCGGCATTTTCCCAGCAGTCACTGTTGAAGTCCAGT///CAAGAGAGACTCCAGAATAACAATCATCATCTGCTAAAAACAAGCCAAAATTTATCTCCT
A_15_P592142	0.00991728	1.74039	down	A kinase (PRKA) anchor protein 9 [Source:ZFIN;Acc:ZDB-GENE-030131-7276] [ENSDART00000110495]	ENSDART00000110495		XM_009293929				XM_009293929	GGACCAAAAACAGGCTTTTCTCTTGCTTTCCTTCATTTTCAGTTGTGTATCCTCGTATAA
A_15_P624336,A_15_P243697,A_15_P621197|100002334	0.018231	1.73576	down	Danio rerio sc:d189 (sc:d189), mRNA [NM_001098260]	ENSDART00000113808///ENSDART00000077725///ENSDART00000165389	100002334	NM_001098260	sc:d189	sc:d189	GO:0008037|GO:0005913|GO:0016020|GO:0005887|GO:0005102|GO:0004872|GO:0016021|GO:0050839|GO:0007156|GO:0042803|GO:0007157	NM_001098260	ATGTGTCGCTCAATAAATCTAGGAATGGCCATGTCATTCTTATTTCAGCCAGCTGCGTGG///TGTGGAAGAAAACAGCTGAGCAAGGGGACACTGCCATTGTTGCCTCTTATGTCAAGTATA///TCCCACTAGAGGGAAGTACTGTACACTCATAGCTTTTAATGTTTACCCCACCTGCATCAT
A_15_P294366,A_15_P173276,A_15_P724881|564694	0.0185548	1.71013	down	Danio rerio creatine kinase, brain a (ckba), mRNA [NM_001077163]	ENSDART00000146069///ENSDART00000168950	564694	NM_001077163	creatine kinase, brain a	ckba	GO:0016310|GO:0000166|GO:0016301|GO:0005575|GO:0003824|GO:0005524|GO:0016740|GO:0016772	NM_001077163	ACATGGAGGGTACAAGCCAACAGACAAACACAAGACTGATCTAAACCCCAGTAACCTCAA///AAACAAGGGTCATGCATTTATGTGGAATGAGCATCTTGGTTACGTCCTCACCTGTCCATC///TGTTATTCAGGACCGACATGGAGGGTACAAGCCAACAGACAAACACAAGACTGATCTCAA
A_15_P141416,A_15_P725491|565372	0.00755106	1.7006	down	Danio rerio hexosaminidase (glycosyl hydrolase family 20, catalytic domain) containing (hexdc), mRNA [NM_001077167]	ENSDART00000087067	565372	NM_001077167	hexosaminidase (glycosyl hydrolase family 20, catalytic domain) containing	hexdc	GO:0005975|GO:0005575|GO:0004553	NM_001077167	CCTGCTGAGAGACATTGAAAGAGTTTTACAGGAAATGGGACTCTGTATATAATCAATATA///TGATGGAGCTATATAAGTCTGCTGGTATGTCACAACAATGGGCCGCCAGCTCTTTTAAAG
A_15_P394140|566369	0.0199383	1.69315	down	family with sequence similarity 198, member B [Source:ZFIN;Acc:ZDB-GENE-100105-1] [ENSDART00000112379]	ENSDART00000112379	566369	XM_689640	family with sequence similarity 198, member B	fam198b	GO:0016020|GO:0016021	XM_689640	TTCTTCAACAACAAGGGCTACTTTGACCGAGATGAGGACAATCTGGACTTCAGGCTACTT
A_15_P552242,A_15_P660891,A_15_P177126,A_15_P195061|100049158	0.00842956	1.69134	down	Danio rerio protein kinase, membrane associated tyrosine/threonine 1 (pkmyt1), mRNA [NM_001098196]	ENSDART00000141909///ENSDART00000108852	100049158	NM_001098196	protein kinase, membrane associated tyrosine/threonine 1	pkmyt1	GO:0016310|GO:0004672|GO:0000166|GO:0016301|GO:0004674|GO:0006468|GO:0005575|GO:0005524|GO:0016740	NM_001098196	ATTATATCATAGTTTACCACCTCGGCCTCCATCTAAAGGATGCTCCCCAGTAAGTCGAGT///GATCTAACATGACAAACTGCAAAAGCCTGTAAAAGAAATAAAAGCTTGGAACGTTGTCTT///CATTGAGAGCTTCCTGACCTTATTTCAGTGGAGTCAGTCCCTTTTTTATGGTAGTTGAAA
A_15_P727981,A_15_P335870|790931	0.0143256	1.68989	down	Danio rerio colony stimulating factor 1b (macrophage) (csf1b), mRNA [NM_001080076]	ENSDART00000098636	790931	NM_001080076	colony stimulating factor 1b (macrophage)	csf1b	GO:0008150|GO:0016020|GO:0016021|GO:0008083|GO:0005125	NM_001080076	TGTGTTATGTGAAGGCTGCTTTGCCAAGAGTGCTTGAACTGGTAAACGTCCACTTCAGAT///GTAACACCTACTAAAGAAAAGCAGTCAGTCATTGTTTGTTTAATAGCTGAGCTGTACATT
A_15_P659731,A_15_P121320|436929	0.0134714	1.6801	down	Danio rerio DiGeorge syndrome critical region gene 2 (dgcr2), mRNA [NM_001002656]	ENSDART00000063071	436929	NM_001002656	DiGeorge syndrome critical region gene 2	dgcr2	GO:0008150|GO:0016020|GO:0016021	NM_001002656	ATAACGTGGTGAACGAGGGCTATTATTTCACACCTAAAGGCGATGATCCATGTCTGAGCT///ACCTACTCAAACAAGCCCAAATTATGTTAACTTGGCTTTAATGGGTCACATATTCTAAAG
A_15_P110871|334817	0.00769483	1.58241	down	Danio rerio peripheral myelin protein 22a (pmp22a), mRNA [NM_201311]	ENSDART00000165083	334817	NM_201311	peripheral myelin protein 22a	pmp22a	GO:0016020|GO:0016021	NM_201311	TCGATACAGCAACGACACAGTGAGCATGATGAAAATTAGTGTCTTTGGCTGGTGAGCCTA
A_15_P154791	0.00403029	1.56372	down	retinoblastoma binding protein 6 [Source:HGNC Symbol;Acc:HGNC:9889] [ENSDART00000144604]	ENSDART00000160081		BC153610					AAGATTCAAATGTGCAAATGCCTGTGAAACAGACTGAGAATCTGGCTGAGGCAAAGGCGT
A_15_P205017,A_15_P101706|415159	0.0116611	1.54698	down	Danio rerio ribosomal protein L37 (rpl37), mRNA [NM_001002069]///AGENCOURT_15714575 NIH_ZGC_8 Danio rerio cDNA clone IMAGE:7014274 5', mRNA sequence [CF594792]	ENSDART00000144060	415159	NM_001002069///CF594792	ribosomal protein L37	rpl37	GO:0005622|GO:0003735|GO:0016020|GO:0030529|GO:0003723|GO:0005840|GO:0022625|GO:0019843|GO:0016021|GO:0006412|GO:0046872	NM_001002069	ACTTCAGAAACAACATGATACAGGGAAAACAAATGCTAATGGACTCTTCCTGATATGTTT///ATCGTGCGTAGAGTGATCAAGATGTATCCGTAGATGAGCGCTCGCAAGATAACTCAAGAA
A_15_P623506,A_15_P132201|280646	0.00714776	1.54656	down	Danio rerio LIM domain only 1 (lmo1), mRNA [NM_173219]///Danio rerio LIM-only 1 (LMO1) mRNA, complete cds. [AF398514]	ENSDART00000044208	280646	NM_173219///AF398514	LIM domain only 1	lmo1	GO:0008270|GO:0005634|GO:0046872	NM_173219	TTTCCTTAAAAACAACATGATTCTGTGTCAGATGGACTATGAGGAGGGGCAGCTCAACGG///GTTCTTCTAATGCTTCTCTGAGGGTATGTACAGTCTGTTTTCTGTATATATAAACTGGAA
A_15_P120603,A_15_P668506|556657	0.00195737	1.5414	down	Danio rerio translin-associated factor X (tsnax), mRNA [NM_001030104]	ENSDART00000056926	556657	NM_001030104	translin-associated factor X	tsnax	GO:0043565|GO:0008150	NM_001030104	TTTACACCAGGCATTCAGGAGTATGTGGAGGCTGTTTCCTTCCATCACTTCATCAGACAT///TTTAATTGGCAACACGGGGCCCTATGAAGTGTCCAAGAAGCTGCACACGCTCCGCCAGAG
A_15_P119288,A_15_P628141|368461	0.00793747	1.50715	down	Danio rerio lysophosphatidic acid receptor 1 (lpar1), mRNA [NM_001004502]	ENSDART00000172625///ENSDART00000158919	368461	NM_001004502	lysophosphatidic acid receptor 1	lpar1	GO:0004930|GO:0001525|GO:0060215|GO:0060217|GO:0001946|GO:0007165|GO:0016310|GO:0007186|GO:0016020|GO:0016301|GO:0070915|GO:0004871|GO:0016021|GO:0016740	NM_001004502	TGATGTCAAAATACGGATGTTTATTAGACATCCACACACTGCCCTTTTGACTACCAAAAT///CAACGGCGTAACAGGGATACTATGATGAGCTTGCTGAAAACTGTCGTGATTGTATTGGGT
A_15_P722081,A_15_P136961,A_15_P628181,A_15_P616027,A_15_P612767,A_15_P724021,A_15_P614894|445289	0.00537533	1.4857	down	Danio rerio v-Ki-ras2 Kirsten rat sarcoma viral oncogene homolog (kras), mRNA [NM_001003744]	ENSDART00000009126	445289	NM_001003744	v-Ki-ras2 Kirsten rat sarcoma viral oncogene homolog	kras	GO:0030097|GO:0007507|GO:0007165|GO:0016020|GO:0000166|GO:0007264|GO:0005525|GO:0048701	NM_001003744	ACGACGCGTTTTATACTTTAGTCCGAGAAATCCGGAAACACAAGGAGAAGATGAGCAAGG///TTTTATACTTTAGTCCGAGAAATCCGGAAACACAAGGAGAAGATGAGCAAGGAGGGCAAA///GCAACCCAGTCTTGTTTTCCCCATTAATCTCACCAGTCTTATTTAATGTGTAATTAAAAG///CAAGTGGTTGCTGTCATGTGATTTTGCCTTTGAATGGTTGAGGCAGGAAAGATGACTGTT///AAATAGCCACTGTTGTGTCGTTGGTCCAGACAGGCGGTATTGTTTAAACATGGCTTTTTT///ATACTGTGGTAAAACGGGGCAAGAACTAGCTTTCAGTTCTGGAGGGCAATTTTCAGCCAT///TTTCTAACGGCAGAGTAGTAC…
A_15_P116312|767727	0.0105196	1.48333	down	Danio rerio zgc:154045 (zgc:154045), mRNA [NM_001076665]	ENSDART00000164550	767727	NM_001076665	zgc:154045	zgc:154045	GO:0030100|GO:0007264|GO:0015031|GO:0005525|GO:0005769	NM_001076665	AAGCAGAGGGATATGCAGAGTCAGTTGGAGCGAAACACTATCACACATCCGCCAAATTAA
A_15_P404120,A_15_P167481|557254	0.0126816	1.47502	down	Danio rerio wu:fc27e05, mRNA (cDNA clone IMAGE:6795459), partial cds. [BC056558]///NIN1/RPN12 binding protein 1 homolog (S. cerevisiae) [Source:ZFIN;Acc:ZDB-GENE-030131-3112] [ENSDART00000027115]	ENSDART00000027115	557254	BC056558	NIN1/RPN12 binding protein 1 homolog (S. cerevisiae)	nob1	GO:0030490|GO:0000469|GO:0042274|GO:0004521|GO:0030688	XM_009293382	TTTTATGACCGCAGATTGACTCCACACCATTTTCCTTCCCCAAATAAAGTCTTCATTAAA///AATGTCTAGAAAGGCTCGTCAGAAGACTAATGTGTTTGATCCAGATTACCTGGCCAGCAG
A_15_P101880|393902	0.0142137	1.47049	down	Danio rerio RAB7, member RAS oncogene family (rab7), mRNA [NM_200928]	ENSDART00000027014	393902	NM_200928	RAB7, member RAS oncogene family	rab7	GO:0045335|GO:0005774|GO:0007264|GO:0005770|GO:0008333|GO:0015031|GO:0005525|GO:0005764|GO:0090385	NM_200928	AGTCCTACTCAAACTTTTCACATCACTTGAATGGCTCTTGAGACTTTTTATATGTATGTC
A_15_P397370|798813	0.0156843	1.463	down	apolipoprotein L, 4 [Source:HGNC Symbol;Acc:HGNC:14867] [ENSDART00000151679]	ENSDART00000151679	798813	XM_001339206	si:ch73-233k15.2	si:ch73-233k15.2	GO:0006869|GO:0042157|GO:0005576|GO:0008289	XM_001339206	ATTGGAATATGGAGATTTAGGAAGAGCCAGGAAGTGTTAGAGCAACTGTTTTTGCCATAA

## Sheet: LPS-SVCV vs. PBS-SVCV
Gene_ID	p	FC (abs)	Regulation	Description	EnsemblID	EntrezGeneID	GenbankAccession	GeneName	GeneSymbol	Go	RefSeqAccession	Sequence
A_15_P179751|100007710	0.00908407	58.3951	up	Danio rerio zona pellucida glycoprotein 3.1 (zp3.1), mRNA [NM_001109741]		100007710	NM_001109741	zona pellucida glycoprotein 3.1	zp3.1		NM_001109741	ACCCCTGCTTGCACTATCTTGGATGACTGTCAGATTCTTAATTGCTTGAATAAACAAACA
A_15_P559477|100334678	0.0114417	11.0392	up	si:ch73-47f2.1 [Source:ZFIN;Acc:ZDB-GENE-141212-278] [ENSDART00000166285]	ENSDART00000166285	100334678	EH546659	si:ch73-47f2.1	si:ch73-47f2.1		XM_009301244	GCGTTTTACCCAAGGCTAGTTCATGCTAATTGTCAGCTGGACTTATTTATTTAATGAAAA
A_15_P623292|100003913	0.0070866	6.6799	up	Danio rerio si:ch73-380l3.2 (si:ch73-380l3.2), mRNA [NM_001098263]		100003913	NM_001098263	si:ch73-380l3.2	si:ch73-380l3.2	GO:0016020|GO:0016021	NM_001098263	GCTCCAACGGAAGGATGCTGTCCATATTAAATCGTTCATCATAAACTGAACTAAAATATT
A_15_P207841|570401	0.00123129	4.42324	up	Danio rerio potassium intermediate/small conductance calcium-activated channel, subfamily N, member 1b (kcnn1b), mRNA [NM_001045199]	ENSDART00000142596	570401	NM_001045199	potassium intermediate/small conductance calcium-activated channel, subfamily N, member 1b	kcnn1b	GO:0005516|GO:0016020|GO:0005886|GO:0043025|GO:0016021|GO:0015269|GO:0006813|GO:0016286	NM_001045199	CCCACACACCTCTGTCATCAACTAACACTGCTAAATATACTTTTAGTACTAAAACGTTAA
A_15_P182741	0.00615499	4.37283	up	Rep: Si:ch211-173p18.1 protein - Danio rerio (Zebrafish) (Brachydanio rerio), partial (9%) [TC407360]								CACCTCAAAGTCCACTGAGAAGCATTAAAGATGATGAGGTTATTCAAATATACAGACATT
A_15_P159276|100034640	0.00385013	3.8227	up	Danio rerio si:ch211-127b11.1 (si:ch211-127b11.1), mRNA [NM_001114488]	ENSDART00000114977	100034640	NM_001114488	si:ch211-127b11.1	si:ch211-127b11.1	GO:0030334|GO:0002116|GO:0007162|GO:0017154|GO:0016020|GO:0005887|GO:0008360|GO:0071526|GO:0050772|GO:0016021|GO:0043087	NM_001114488	AAATTTCCAAGCATGTATCGCAGTAGACCAGACTCCTCCAAATGGGATGAGCACACCTTT
A_15_P179101|100005482	0.000725502	3.58874	up	si:dkey-182g1.2 [Source:ZFIN;Acc:ZDB-GENE-060503-619] [ENSDART00000140720]	ENSDART00000140720	100005482	BC151856	si:dkey-182g1.2	si:dkey-182g1.2	GO:0016020|GO:0009986|GO:0005102|GO:0016021	XM_003200996	GGCAAAATCATGATGTGTGAGGACATCTTGATGCCTTTTTGTATTGTAAGAAATGTATGA
A_15_P623416|100005727	0.00864186	3.33979	up	zgc:162936 [Source:ZFIN;Acc:ZDB-GENE-030131-5253] [ENSDART00000102239]	ENSDART00000102239	100005727	BC134154	zgc:162936	zgc:162936	GO:0003676|GO:0046872		GGTTTTTATCCATGCATTGCATGCACACAGTCTATAATTAAACAATACAGTCAAACAACC
A_15_P624511,A_15_P568587|503752	0.0136553	2.89211	up	Danio rerio peptidyl-tRNA hydrolase 1 homolog (ptrh1), mRNA [NM_001013330]	ENSDART00000169209///ENSDART00000162409	503752	NM_001013330	peptidyl-tRNA hydrolase 1 homolog	ptrh1	GO:0016787|GO:0004045	NM_001013330	CTTCACGAGTTTCTTTGAACACAAAAGGAGATACTTTGAAGAAAGTTGGAACTTCCATAG///CAGATATTTAATTCAGCCCGAACATATTCTCTTGATTCACGATGAGCTTGACAAACCGCT
A_15_P239576,A_15_P467395,A_15_P730731|567938	0.0118285	2.88301	up	phosphatidylinositol-4-phosphate 3-kinase, catalytic subunit type 2 beta [Source:ZFIN;Acc:ZDB-GENE-050309-145] [ENSDART00000124810]///FDR202-P00006-DEPE-F_D10 FDR202 Danio rerio cDNA clone FDR202-P00006-BR_D10 5', mRNA sequence [EH537948]	ENSDART00000124810	567938	XM_003199487///EH537948	phosphatidylinositol-4-phosphate 3-kinase, catalytic subunit type 2 beta	pik3c2b	GO:0005886|GO:0048015|GO:0014065|GO:0016310|GO:0046854|GO:0016477|GO:0016301|GO:0016303|GO:0016773|GO:0035005|GO:0005942|GO:0035091|GO:0016740	XM_003199487	ATGAGATGTTGGTGTATGATAAAATACCACGTGGCGATTTACAGCAGAGAACCGTTCACC///CATCTGACATGGCGTATGTCATCAATGGAGGTGACAAGCCATCCAGTCGTTTTCATGATT///TGAAGGATCTTCAAGTCCAAAGTACAACCCTGTTTGTCGAGGTGCTCTAACAATCCAGTA
A_15_P762056,A_15_P169846,A_15_P696886|550285	0.00668805	2.49838	up	cyclin-dependent kinase 10 [Source:ZFIN;Acc:ZDB-GENE-050417-94] [ENSDART00000045177]///Danio rerio cyclin-dependent kinase 10 (cdk10), mRNA [NM_001017622]	ENSDART00000045177	550285	DT056508///NM_001017622	cyclin-dependent kinase 10	cdk10	GO:0005515|GO:0016572|GO:0005575|GO:0005524|GO:0016310|GO:0043524|GO:0004672|GO:0000166|GO:0004674|GO:0016301|GO:0006468|GO:0016740|GO:0022008	XM_005170720///NM_001017622	CATGATGCTGTACAGATTAGTCAATATGAGGCTTGGAAAGAAAAATGATATTCACCCAAA///TGAAGGTTTCAAATCTACTGATGACTGACAAGGGCTGTGTTAAAATAGCCGACTTTGGCC///AACACCAGACCAAGAGGAGCAAAGTATGACACATGATGCTGTACAGATTAGTCAATATGA
A_15_P181166	0.0130112	2.49528	up	ADP-ribosylation factor-like 10 [Source:ZFIN;Acc:ZDB-GENE-091204-51] [ENSDART00000086001]	ENSDART00000086001		XM_684052				XM_684052	CAGTCGGGATCTGACGGATTAAGCAGAACCTGCAGCCTCCAAAAGATCCAGGACCTGCTT
A_15_P119417,A_15_P194871|368438	0.0149607	2.18927	up	Danio rerio ciliary neurotrophic factor receptor (cntfr), mRNA [NM_001098242]	ENSDART00000145103	368438	NM_001098242	ciliary neurotrophic factor receptor	cntfr	GO:0004896|GO:0016020|GO:0048680	NM_001098242	TCACTATGCAGTGTGGCTCACTAGACAATGATGCTTCCGTAACGTGGAAAGTAAACGGAA///CTGTTTCTGCAGCCTTTTTCTAGTCAATATCACAGTTTAATACTACCTTCTTGGAGAAAT
A_15_P763286|100334619	0.0149959	2.17479	up	PREDICTED: Danio rerio uncharacterized LOC100334619 (LOC100334619), transcript variant X1, mRNA [XM_009301748]	ENSDART00000123982	100334619	XM_009301748	uncharacterized LOC100334619	LOC100334619		XM_009301748	AAACTGAAGATTGTTGGTGAAAGGAAGACCCTACTGACACGATTCAGTGTTGCGGTCTCT
A_15_P557417|100150225	0.0169415	2.08111	up	si:dkey-23k10.3 [Source:ZFIN;Acc:ZDB-GENE-131126-11] [ENSDART00000155942]	ENSDART00000155942	100150225	XM_009291842	si:dkey-23k10.3	si:dkey-23k10.3		XM_009291842	GGATTTTGGGGTGCAGCTCCTTTCTATTGCATTTTACTAAACATTCTTGAGGCAACAGAA
A_15_P626611|100192222	0.014868	2.00879	up	Danio rerio zgc:194878 (zgc:194878), mRNA [NM_001136256]		100192222	NM_001136256	zgc:194878	zgc:194878	GO:0046872	NM_001136256	AATGAAAATCCCAGCGGGATACAGCAAGAAGGTATCGGATCTAATAAGGTTGAGCGAGGA
A_15_P629921,A_15_P613477|555328	0.00379688	1.92488	up	Danio rerio serpin peptidase inhibitor, clade H (heat shock protein 47), member 1a (serpinh1a), mRNA [NM_001110374]	ENSDART00000109752	555328	NM_001110374	serpin peptidase inhibitor, clade H (heat shock protein 47), member 1a	serpinh1a	GO:0005783|GO:0004867|GO:0030199|GO:0005518|GO:0005615	NM_001110374	GCTGTCAAACAGTTAATCACACCCAAAATACACGTTTGTATTTAGATTATGGTTGTGTAC///ACGCAGACACAGATAGTTTGATAGCGATGAGGAAACAATGTTTATTGAAAGGCCAGTATA
A_15_P101338,A_15_P622071|415102	0.00685311	1.90942	up	Danio rerio cellular retinoic acid binding protein 1b (crabp1b), mRNA [NM_001001842]	ENSDART00000052122	415102	NM_001001842	cellular retinoic acid binding protein 1b	crabp1b	GO:0005215|GO:0005737|GO:0034653|GO:0001972|GO:0006810|GO:0008289	NM_001001842	AGACCAGTTACAACTGTAACCGTATCTCCTGTTACATGCATGTAATAATAAAGACATTTG///TTAATGATATATGTACAGAGTTGGACAGGCCTGTGTGGAGCTGTAAGATGTTAGGTGGCC
A_15_P139826,A_15_P399605,A_15_P697186|641486	0.0132424	1.85817	up	Danio rerio major facilitator superfamily domain containing 1 (mfsd1), mRNA [NM_001037426]		641486	NM_001037426	major facilitator superfamily domain containing 1	mfsd1	GO:0016020|GO:0006810|GO:0016021|GO:0055085	NM_001037426	GGTAGTCCGGAGAGAGCAAAAACATGCATCGTTTTAACTGTAATGAATTTAATCTACTAT///GGCTTCGGTAGTTATTTTTGTTATGATAACCCAGCTGCTCTTCAGTCTCAGGTCATACAG///TTTTTGGTTGATAAAACAGGCAGGAACGTCATGTGGGTTATGCTGGCTGTCATCACCACA
A_15_P369250,A_15_P515812|560341	0.0146479	1.7809	up	Danio rerio myelocytomatosis oncogene homolog (mych), mRNA [NM_001126109]	ENSDART00000155051	560341	NM_001126109	myelocytomatosis oncogene homolog	mych	GO:0006355|GO:0003700|GO:0014032|GO:0046983|GO:0005634	NM_001126109	CCAGGAAATAGCCTGGCTATTTTATTGCCTTCATAATGGCAAAGTGTATATAGTTTCCTA///TATCTGAACTTTTAATGGAGGACACAGACTTTCTCCAACTGGACTGGAACTTTACCGGGC
A_15_P628631|553633	0.00374953	1.76589	up	Danio rerio poly (ADP-ribose) polymerase family, member 12b (parp12b), mRNA [NM_001115086]	ENSDART00000131357	553633	NM_001115086	poly (ADP-ribose) polymerase family, member 12b	parp12b	GO:0008150|GO:0005575|GO:0046872	NM_001115086	ATGTCAGTTTCCAAGATATGTATCAGAGGAACCCCAAACACAACACAAAGAGAAGGGTGC
A_15_P113486,A_15_P446500|393358	0.016747	1.73374	up	Danio rerio transmembrane protein 231 (tmem231), mRNA [NM_200387]	ENSDART00000061996///ENSDART00000145416	393358	NM_200387	transmembrane protein 231	tmem231	GO:0042384|GO:0005929|GO:0060170|GO:0016020|GO:0005886|GO:0035869|GO:0030030|GO:0036038|GO:0042995|GO:0016021|GO:0007224	NM_200387	TGTGACATTAGTGGGAAAGTGTAGAAATGTATACAACTGGCATAGGCCTAACCTTATTTT///TCTGTGGGTTTTCCAGCACATTCAGACGTTCATCTTTCAAAACCAGGTTTTACCCACCAT
A_15_P102657,A_15_P107967,A_15_P284721|768196	0.0106512	1.64065	up	Danio rerio malic enzyme 1, NADP(+)-dependent, cytosolic (me1), mRNA [NM_001310037]	ENSDART00000075218///ENSDART00000101969	768196	NM_001310037	malic enzyme 1, NADP(+)-dependent, cytosolic	me1	GO:0051287|GO:0004470|GO:0016491|GO:0006108|GO:0004471|GO:0005575|GO:0046872|GO:0055114	NM_001310037	CCATGACCGTCCAAACATGTAAACTATGACCATCCAAAATACACAGACCACAGTGAGATT///ACAGGCCTACGATGAGCTTCTGGATGATTTATGAAGCCATCACAACAGGTATGGGATGAA///CCTCACCCATGAGAAAGAGAGGTTTGCACATGAGCATGCACAAATGAAAAAGCTTGAGGA
A_15_P147811|415223	0.00116204	11.22	down	Danio rerio tripartite motif containing 63a (trim63a), mRNA [NM_001002133]	ENSDART00000038133	415223	NM_001002133	tripartite motif containing 63a	trim63a	GO:0005622|GO:0008270|GO:0046872	NM_001002133	GTACTAACAAAAATGGACTTTGGAGTTGGTGGTATTGATAATGATGATGATGAGGAGGAG
A_15_P174116|386968	0.0102985	6.36461	down	Danio rerio transcription elongation factor B (SIII), polypeptide 3 (tceb3), mRNA [NM_200121]	ENSDART00000157738	386968	NM_200121	transcription elongation factor B (SIII), polypeptide 3	tceb3	GO:0005575|GO:0003746|GO:0006412|GO:0006414	NM_200121	GACTTGACAAAGCTGTAAGGGCATTTAAGTGCTTAGTTTCCCATTTTTCTAATAAACATG
A_15_P104598	0.00382327	5.29963	down	melanocortin 2 receptor accessory protein [Source:ZFIN;Acc:ZDB-GENE-060503-387] [ENSDART00000148193]	ENSDART00000148193		BC122349					GTAAACTCATGCGCTAGTGTTCACCAAGCTTAATTTCATGCGACAACAGAAAATGATTAA
A_15_P581697,A_15_P216996|792623	0.0111523	5.14768	down	dual specificity phosphatase 27 (putative) [Source:HGNC Symbol;Acc:HGNC:25034] [ENSDART00000167359]	ENSDART00000167359	792623	BC129409///BC155573	dual specificity phosphatase 27 (putative)	dusp27		XM_003197607	ACTATATGGGTATCGAGGTGGACGACTTCCCGGACGCAGATATCTCCGCTCACTTCCGCT///GCATGGAGGAAGCAGGAAGAGTCAAAGTCACATGATCACAAATAATGCCAAATGATTTAT
A_15_P631791,A_15_P720219|572757	0.0166199	4.88095	down	Danio rerio zgc:77651 (zgc:77651), mRNA [NM_213247]	ENSDART00000162280///ENSDART00000100737	572757	NM_213247	zgc:77651	zgc:77651	GO:0006637|GO:0016020|GO:0016021|GO:0016790	NM_213247	ACATGCATACGCTCAAGAGGACTCATGGAAGAAGATTTTAGCATTTTTTCGAGAGCACCT///ATGCCATTCCTGTTGATAAATGTCTCTTTGAAGTCTTTGAGGACATAAAAAAGCTTAACG
A_15_P240666,A_15_P343150|100190900	0.0171052	4.70809	down	Danio rerio solute carrier organic anion transporter family, member 1F3 (slco1f3), mRNA [NM_001135684]	ENSDART00000168628	100190900	NM_001135684	solute carrier organic anion transporter family, member 1F3	slco1f3	GO:0005215|GO:0016020|GO:0015347|GO:0005887|GO:0006810|GO:0043252|GO:0008206|GO:0016021|GO:0015125|GO:0006811	NM_001135684	GACACAGAACTCCAAAAGTGTCCATCCAACGATCCAGAACACGAGGAGACTATAAAATAA///ATCTTTATGTGGATATTGACTCAGTGTATCAAGCAAGCGTGACCATCACACCGCATGACT
A_15_P622236|569067	0.00871608	4.25729	down	Danio rerio fatty acid amide hydrolase (faah), mRNA [NM_001109825]	ENSDART00000109576	569067	NM_001109825	fatty acid amide hydrolase	faah		NM_001109825	AAATGTGTCTGCGCTTCATGAGGGAAGTTGAACAGCTCACAGCCAAAAACAAACTCACCA
A_15_P161096|260440	0.0171645	4.22973	down	Danio rerio ATPase, Ca++ transporting, cardiac muscle, fast twitch 1 (atp2a1), mRNA [NM_001007029]	ENSDART00000043932	260440	NM_001007029	ATPase, Ca++ transporting, cardiac muscle, fast twitch 1	atp2a1	GO:0048471|GO:0006942|GO:0046872|GO:0006937|GO:0000166|GO:0045988|GO:0006810|GO:0006816|GO:0006811|GO:0005793|GO:0005509|GO:0006874|GO:0033017|GO:0005524|GO:0009612|GO:0005388|GO:0016529|GO:0045932|GO:0016020|GO:0016787|GO:0005887|GO:0031448|GO:0005789|GO:0016021|GO:0031673|GO:0031674	NM_001007029	TTGTACTGAAGCTTTCCTTCCCAGTCATCCTCATTGACGAAGCTCTGAAATTTGTTGCCC
A_15_P578417,A_15_P727626|30148	0.0149568	3.80088	down	Danio rerio desmin a (desma), mRNA [NM_130963]	ENSDART00000081553	30148	NM_130963	desmin a	desma	GO:0005882|GO:0060047|GO:0030018|GO:0006936|GO:0007519|GO:0005198|GO:0030239|GO:0045214|GO:0060538|GO:0007626	NM_130963	TGGGTCATATCTGAGACACTGTTCCACAGCAACAAAAACAATAAAATTCACTGTATTTTC
A_15_P620231,A_15_P743791,A_15_P135306|405853	0.0095835	3.78828	down	Danio rerio solute carrier organic anion transporter family, member 1F1 (slco1f1), mRNA [NM_212917]	ENSDART00000167048	405853	NM_212917	solute carrier organic anion transporter family, member 1F1	slco1f1	GO:0005215|GO:0016020|GO:0015347|GO:0005887|GO:0006810|GO:0043252|GO:0008206|GO:0016021|GO:0015125|GO:0006811	NM_212917	GGTGCACTGTATGTTTATGGGCTTTGCTTTATTATATGTTTCTGCATCATTATCAGTGTT///GCTCTGGATAGCCACTATAGAGATAAAGAGAAAAAGTGCAGAACAATAAACAAACATCCA///CAAAGACATAGAACTTCAAAAGCCTATGCTATAAGATCCCGAACACCAGGAGACAAAAAA
A_15_P137704	0.0186924	3.74786	down		ENSDART00000167641							GAAGACACTGAGTTTAAGCAGCTGTTCTCTTACAGATGAAAGTTATTCTGCTCTGACTTC
A_15_P163621,A_15_P720456|445111	0.0156697	3.09948	down	Danio rerio SH3 and cysteine rich domain 3 (stac3), mRNA [NM_001003505]	ENSDART00000163474	445111	NM_001003505	SH3 and cysteine rich domain 3	stac3	GO:0035556|GO:0005515|GO:0003009|GO:0007519|GO:0046872	NM_001003505	TGTACTGGAACGCAGCCCCAGTCTCATTTCAACACACAATACACTCTTCCAAATAAATGT///TAACCTCATTAATGCTGTACATCCAAGGGAACGAGATGAAGGGAAGTTAGTGAGTCAAGA
A_15_P133961|30685	0.0181086	3.09946	down	Danio rerio arylalkylamine N-acetyltransferase 2 (aanat2), mRNA [NM_131411]	ENSDART00000018205	30685	NM_131411	arylalkylamine N-acetyltransferase 2	aanat2	GO:0016746|GO:0008080|GO:0007623|GO:0016407|GO:0009648|GO:0009416|GO:0004059|GO:0045938|GO:0016740	NM_131411	GATGCTGATGTTGGTGGTTTACTGCGTTGAGATAGACTGCATGCTTTACTGGCCAAAAAA
A_15_P680081	0.01057	3.08281	down									TAAACAGAAAGACAATGGTCTCTCTGAAATCGTTTCAGAGGCTCCTGGGGCTTATGGCAT
A_15_P697911,A_15_P692371,A_15_P630196|100038787	0.0185134	2.92177	down	Danio rerio zgc:162318, mRNA (cDNA clone MGC:162318 IMAGE:8787026), complete cds. [BC134960]///WD repeat domain 90 [Source:ZFIN;Acc:ZDB-GENE-070424-67] [ENSDART00000109221]	ENSDART00000109221	100038787	BC134960	WD repeat domain 90	wdr90	GO:0008150|GO:0003674|GO:0005575	XM_003201346	TGCCCCATGTTATGTATATTACGAAGTCAGGAATGCATCTTTTTCATCTTGGACTTATCT///TCTCAGTGCGATTGGTACAATGGTCTCATTCTCTCAGAAACAGACATAATCAAAACAATA///ATCGTCAGCATGACTGTTTCTTCTGGGCAACAGAGATTCTTCATTGGACACACAGATAAG
A_15_P307666	0.00577433	2.89169	down	FP125794 ZF_invB Danio rerio cDNA clone ZF_invB45f22 5', mRNA sequence [FP125794]			FP125794				XM_009295712	AAGCTCAAACCGCCCGAATATAAAGTCGCCTTGCAGAGCTGCAGACTGAGACGCAGCCTG
A_15_P319101|402862	0.00605842	2.73559	down	Danio rerio cyclin-dependent kinase inhibitor 1Ba (cdkn1ba), mRNA [NM_001013268]	ENSDART00000147220	402862	NM_001013268	cyclin-dependent kinase inhibitor 1Ba	cdkn1ba	GO:0005737|GO:0042127|GO:0004861|GO:0007050|GO:0005634	NM_001013268	CACTTTAAGAAATGCTGCACGGTTTTTCAAACGCATCTCCCGAACGAACCGTTTTAAAGT
A_15_P285781|792721	0.00178588	2.47198	down	Pim proto-oncogene, serine/threonine kinase, related 68 [Source:ZFIN;Acc:ZDB-GENE-070912-431] [ENSDART00000056864]	ENSDART00000056864	792721	XM_009298535	Pim proto-oncogene, serine/threonine kinase, related 68	pimr68	GO:0007346|GO:0043066|GO:0005737|GO:0046777|GO:0004672|GO:0004674|GO:0006468|GO:0005524	XM_009298535	TGAATGCTGCAGTTTTATTCGGGGTTGCCTTAAAAGCAATCCTGAGAAGAGGCTGCCTTT
A_15_P581592|322506	0.0152868	2.39467	down	Danio rerio NAD(P)H dehydrogenase, quinone 1 (nqo1), transcript variant 1, mRNA [NM_001204272]	ENSDART00000147259	322506	NM_001204272	NAD(P)H dehydrogenase, quinone 1	nqo1	GO:0005575|GO:0071466	NM_001204272	TCCGTCTGAATATTTTGACCTTAGCTTTCAAGCAGGATTTTGTCTCCGGCCTGAAGTTAA
A_15_P177966|100101648	0.0101174	2.18774	down	Danio rerio zgc:158506, mRNA (cDNA clone MGC:158506 IMAGE:7429480), complete cds. [BC129257]		100101648	BC129257	zgc:158506	zgc:158506	GO:0008150|GO:0003674|GO:0005575		TGCTGCCAAAGTATTTTTACATGTGTGTGATTGTGGTGGATGAAAACGCTTTTATTTCAC
A_15_P139741|641577	0.014247	2.16427	down	Danio rerio receptor accessory protein 3a (reep3a), mRNA [NM_001037575]	ENSDART00000011432	641577	NM_001037575	receptor accessory protein 3a	reep3a	GO:0008150|GO:0016020|GO:0016021	NM_001037575	TGTATAGACATCTCTTTTTACTACGAGCGTGTGGGCACATCCTGTAGCACAGTTATCCCA
A_15_P223631,A_15_P584812|100151479	0.0047622	2.16257	down	PREDICTED: Danio rerio urea transporter 2-like (LOC100151479), mRNA [XM_001921024]	ENSDART00000157408	100151479	XM_001921024	urea transporter 1-like	LOC100151479		XM_001921024	GAGATGAACTTGCGCTCACATAAGGAATGGTCTGCAACCAATACAACTACAGCTGATGTA///TGGGATTTACCAGTGAGCGTCTTCCCATTTAACACAGTCATTATACTGTATCTGGCCTGC
A_15_P159621|558496	0.0107771	1.96062	down	Danio rerio ceramide kinase (cerk), mRNA [NM_001105586]	ENSDART00000100453	558496	NM_001105586	ceramide kinase	cerk	GO:0016301	NM_001105586	ACCAATAAGAAGGACCAGTTCGATCACTCATTTGTGGAGGTGTACCGAGTCAAGCAATTC
A_15_P696191|100004372	0.00316845	1.84744	down	pentraxin 4, long [Source:ZFIN;Acc:ZDB-GENE-120215-70] [ENSDART00000055500]	ENSDART00000055500	100004372	XM_009299469	pentraxin 4, long	ptx4	GO:0016020|GO:0016021	XM_009299469	GTGTAAATGCACAACATAATCTGTCAGAAAGCACCTTTGAATTACGCATTGTTTTTGTAG
A_15_P136261|100004136	0.0145879	1.82457	down	phosphatidylserine synthase 2 [Source:ZFIN;Acc:ZDB-GENE-130424-2] [ENSDART00000161593]	ENSDART00000161593	100004136	XM_001337076	phosphatidylserine synthase 2	ptdss2		XM_001337076	TGTTACTGAGTTTCTGATCGTGGTCAAATATGACCCCAACACCATCATGTTGCCAATCCC
A_15_P345380,A_15_P384925|100151488	0.00851688	1.57401	down	dedicator of cytokinesis 9b [Source:ZFIN;Acc:ZDB-GENE-090916-2] [ENSDART00000090174]///dedicator of cytokinesis 9b [Source:ZFIN;Acc:ZDB-GENE-090916-2] [ENSDART00000156415]	ENSDART00000090174///ENSDART00000156415	100151488	CR927349///EH541479	dedicator of cytokinesis 9b	dock9b	GO:0005085|GO:0007264	XM_009302255///XM_009302249	TCCAGGAGTGCATCAAGACATACAACTCAGACTGGCATGTGGTGAATTACAAATATGAGG///GGGCAGTAAGTGATAGTGAAAAGAACATAACTGCGCTTTAGTGTTGCAAGAAGTTTGAGC
A_15_P623906,A_15_P201991,A_15_P100459|368405	0.00460292	1.54741	down	Danio rerio zinc finger protein 385B (znf385b), mRNA [NM_212793]///Danio rerio zinc finger protein 385B, mRNA (cDNA clone MGC:73248 IMAGE:4199231), complete cds. [BC059587]	ENSDART00000140526///ENSDART00000138436	368405	NM_212793///BC059587	zinc finger protein 385B	znf385b	GO:0002039|GO:0072332|GO:0003723|GO:0006915|GO:0008270|GO:0005634|GO:0003676|GO:0046872	NM_212793	AACTTTATCCTCAACTGTCCTCACCATCACGAAAACCCAGGAAGGATATCGTCTTCGTGA///CCTCCCAAGAAAAAGCAAGTTATTTCTTGCAACATCTGTCAGCTCCGCTTTAATTCAGAT///TCCTCACCATCACGAAAACCCAGGAAGGATATCGTCTTCGTGAGGACTTTTGCATTCAAA
A_15_P173676,A_15_P110509|560060	0.0108083	1.51122	down	Danio rerio dishevelled associated activator of morphogenesis 1b (daam1b), mRNA [NM_001030136]	ENSDART00000109084///ENSDART00000152202	560060	NM_001030136	dishevelled associated activator of morphogenesis 1b	daam1b	GO:0060026|GO:0030036|GO:0017048|GO:0003779|GO:0016043	NM_001030136	ATCTTGTTTCGGCTTTACGTTCTGGAGAGGTTTTCGACAAAGACCTGTCGAAGATGAAGC///TTTGACTATGGATGAACAGGAAGATCTGCCCAAGGACATGTTGGAGCAGATGCTGAAGTT
A_15_P119107,A_15_P175251|494494	0.0150588	1.49379	down	Danio rerio Ras association (RalGDS/AF-6) domain family member 4 (rassf4), mRNA [NM_001009985]	ENSDART00000139073///ENSDART00000126835	494494	NM_001009985	Ras association (RalGDS/AF-6) domain family member 4	rassf4	GO:0007165|GO:0003674|GO:0005575	NM_001009985	ATAAAATAGATGAGTTTGGTCTCTACCTAGTGCATGAATCAGGAGAGAGAACAAAACTCA///ATGCTAATGCAAGCATGTGCTAGAAACATTCATTGGTTTCTTTCTGTACACTTCACTTTA
A_15_P209106,A_15_P666496|327138	0.00436966	1.48155	down	Danio rerio solute carrier family 26 (anion exchanger), member 11 (slc26a11), mRNA [NM_199767]	ENSDART00000063157	327138	NM_199767	solute carrier family 26 (anion exchanger), member 11	slc26a11	GO:0019531|GO:0055085|GO:0005254|GO:0015116|GO:0016020|GO:0005887|GO:0015301|GO:0015106|GO:0042391|GO:0006810|GO:0008272|GO:0008271|GO:0051453|GO:0016021	NM_199767	ACTGACGCAGACGGAAAGTGATGAAAATGATTTCTGCACAAACAAAAATCATCTCTTTTG///ACTGACGCAGATGGAAAGTGATGAAAATGATTTCTGCACAAGCAAAAAACATCTCTTTTG
