# Supplementary material for: Analysis of the Long-Lived Responses Induced by Immunostimulants and Their Effects on a Viral Infection in Zebrafish (Danio rerio)
Source: Front Immunol. 2018 Jul 9;9:1575. doi: 10.3389/fimmu.2018.01575 (PMC6047052; doi:10.3389/fimmu.2018.01575)
Supplement: Supplementary file 5 [file data_sheet_5.xlsx]

## Sheet: GLUCANS-SVCV vs GLUCANS
Gene_ID	p	FC (abs)	Regulation	Description	EnsemblID	EntrezGeneID	GenbankAccession	GeneName	GeneSymbol	Go	RefSeqAccession	Sequence
A_15_P625491|100170820	1.96527e-05	17.803	up	Danio rerio chemokine (C-C motif) ligand 34a, duplicate 4 (ccl34a.4), mRNA [NM_001130655]		100170820	NM_001130655	chemokine (C-C motif) ligand 34a, duplicate 4	ccl34a.4	GO:0008009|GO:0070098|GO:0048020|GO:0030593|GO:0005576|GO:0005615|GO:0002548|GO:0043547|GO:0006955|GO:0006954|GO:0071346|GO:0007186|GO:0071356|GO:0071347|GO:0048247|GO:0070374	NM_001130655	AACTGATCAAAATGGGTTCTGCTGAAATAAGTCAGCTTGTTTTAAAAATGCGGTGAATGC
A_15_P119415|335409	0.00870051	8.32192	up	Danio rerio suppressor of cytokine signaling 3a (socs3a), mRNA [NM_199950]	ENSDART00000164137	335409	NM_199950	suppressor of cytokine signaling 3a	socs3a	GO:0043066|GO:0016567|GO:0031099|GO:0046627|GO:0060042|GO:0019221|GO:0007259|GO:0046426|GO:0035556|GO:0005737|GO:0048681|GO:0035677|GO:0004860|GO:0006469	NM_199950	GAAGATGCATTTAGACCTTTTGTAAAGACATCTCAACCATGTTTGACGATGGATGTGACT
A_15_P740981,A_15_P396295|100000332	5.07697e-05	5.40476	up	Danio rerio cDNA clone IMAGE:6791124. [BC128878]	ENSDART00000127699	100000332	BC128878	E3 ubiquitin-protein ligase RNF182-like	LOC100000332		XM_001922608	AGAGGACGTTTCCCCGCCACCACGAACCCGAAAGGGACACCTGGTGAAGTGCTTAAAAAA///CTTTTTGCTGTTACAAAATCCTGGACAACATTCCCAATGACTTTTCTGTCTTGAAATGTA
A_15_P244571|794408	0.00926115	5.06792	up	si:dkeyp-80c12.4 [Source:ZFIN;Acc:ZDB-GENE-090313-403] [ENSDART00000052998]	ENSDART00000052998	794408	XM_001334343	inositol 1,4,5-trisphosphate receptor-interacting protein	LOC794408		XM_001334343	CCAGTGCTGATACAGGAATATGGATCAGTGAGAAATGCGCTTCAACAGAACCACTTATAA
A_15_P365290,A_15_P695676|368924	0.0032978	4.9697	up	Danio rerio FK506 binding protein 5 (fkbp5), mRNA [NM_213149]	ENSDART00000028373///ENSDART00000143741	368924	NM_213149	FK506 binding protein 5	fkbp5	GO:0000413|GO:0061077|GO:0006457|GO:0031072|GO:0005789|GO:0003755|GO:0005528	NM_213149	ATCGCATAACAGACTTGAATACAGCTGTGTACCCTTATCATGTACTGTACAGTATTCAGT///AAAGAAGTTTGACTCCAGTCTAGACCGCAAGGAGCCTTTTGTTTTCATGTGGGGAAAGGT
A_15_P107601|393939	0.00510229	4.96841	up	Danio rerio activating transcription factor 3 (atf3), mRNA [NM_200964]	ENSDART00000022060	393939	NM_200964	activating transcription factor 3	atf3	GO:0043565|GO:0006355|GO:0003700|GO:0006357|GO:0000982|GO:0005634|GO:0009615|GO:0000978|GO:0003677	NM_200964	GTGCAATTGCTTCCAAAAGTCATGATTGAGAAGATGATAGCCTGTCAAATTCAATTAACT
A_15_P228446,A_15_P735876,A_15_P156006|402815	0.003827	4.46702	up	Danio rerio nuclear receptor subfamily 1, group D, member 2a (nr1d2a), mRNA [NM_001130592]	ENSDART00000099040	402815	NM_001130592	nuclear receptor subfamily 1, group D, member 2a	nr1d2a	GO:0043565|GO:0006355|GO:0003700|GO:0043401|GO:0003707|GO:0008270|GO:0005634|GO:0004887|GO:0003677|GO:0046872|GO:0032922|GO:0006351	NM_001130592	TGCGCTAAATCTGCGGGAACTACTTTATCTGTGCATTTAAATAGCAGTTGATTTTAGAAT///TATAAGAAATGCCTGAAGACTGAAAGCTGCACTATAGTGAGGATAAACCCCAACCGCTGG///TAATCCGAGCCCTGAGGAACCTAATCATGAAAAACCACTCAAACGAATCCTCCGTGTTCA
A_15_P632626,A_15_P287086|795785	0.00457799	4.37977	up	Danio rerio chemokine (C-X-C motif) ligand 18b (cxcl18b), mRNA [NM_001115060]///chemokine (C-X-C motif) ligand 18b [Source:ZFIN;Acc:ZDB-GENE-090313-165] [ENSDART00000111598]	ENSDART00000111598	795785	NM_001115060///EH488833	chemokine (C-X-C motif) ligand 18b	cxcl18b	GO:0008009|GO:0070098|GO:0005153|GO:0030593|GO:0005576|GO:0045236|GO:0005615|GO:0002690|GO:0006955|GO:0006954|GO:0007186|GO:0042127|GO:0032496|GO:0042119	NM_001115060	TGAAGATGTCTGTCTGTTGGCAATGAAAAGAGAGCACAGGAGGTCAAGAGTGGGAATTCT///TGGATTAGGATTCGCTCGCTGTACACTGACAAACAAAATGATTCATTAAATTTACTCAGT
A_15_P270246	0.000365729	4.3631	up	Rep: VHSV-inducible protein - Salmo salar (Atlantic salmon), partial (7%) [TC378013]			XM_001333067				XM_001333067	CATGTTCTTACTGGGTTTTGTAAGCTTACTGTATTGTGTTTCATGCAGAAAACATGCTAA
A_15_P700341,A_15_P160661,A_15_P707561,A_15_P402655|140817	0.000467961	4.3525	up	Danio rerio CCAAT/enhancer binding protein (C/EBP), delta (cebpd), mRNA [NM_131887]///Danio rerio CCAAT/enhancer binding protein (C/EBP), delta, mRNA (cDNA clone MGC:55245 IMAGE:2602319), complete cds. [BC045282]	ENSDART00000122734	140817	NM_131887///BC045282	CCAAT/enhancer binding protein (C/EBP), delta	cebpd	GO:0043565|GO:0006355|GO:0003700|GO:0006351	NM_131887	CACCTGTTCAACAATACTGTAAAGCAAGAAAAGCCTGACTTTTACATGTCCAACGCGTTT///TACTGTAAAGCAAGAAAAGCCTGACTTTTACATGTCCAACACGTTTGCGCACAAGAGCGC///ATAAACTGCGAAAAACAAAACCCTGCCAAAAACATACCTCAGTGAACTTGTTCTTCTTGT///CTGTGCAGACAAGCCAGAATAAACATGTTTAATCAGTTTTTGCATAAATATATCCGTTGC
A_15_P110013|405790	0.015585	4.18682	up	Danio rerio interferon, gamma 1-2 (ifng1-2), mRNA [NM_212864]	ENSDART00000134720	405790	NM_212864	interferon, gamma 1-2	ifng1-2	GO:0030097|GO:0006955|GO:0005133|GO:0005576|GO:0009615|GO:0042742	NM_212864	TAAAGAACGCAAGAGACGGCAGGCTAAAGCATCAAGAAGCAAAAGTCTAAATAGAGGTTG
A_15_P118451|563020	0.0152116	4.1842	up	Danio rerio heparanase (hpse), mRNA [NM_001045005]	ENSDART00000093155	563020	NM_001045005	heparanase	hpse	GO:0016020|GO:0005975|GO:0016798	NM_001045005	AAGCAGACGTTACTGTCAATTCAGGACTAAAGAAACCAATACGGGTTTACCTTCACTGCA
A_15_P145996|558956	0.00162667	4.15311	up	Danio rerio ISG15 ubiquitin-like modifier (isg15), mRNA [NM_001204169]	ENSDART00000130554	558956	NM_001204169	ISG15 ubiquitin-like modifier	isg15		NM_001204169	ATGAAGTTGCAGGACTATGACATCACCTCATTGAGCACCATTCACATGACTCTCCGTCTA
A_15_P310906	0.00422959	4.13696	up	Rep: Coagulation factor VIII - Fugu rubripes (Japanese pufferfish) (Takifugu rubripes), partial (7%) [TC386156]								CAGAGCCCACATAAGCACTACACAGATGTATTAAACCGTTATTTTATGTGAAATGTTACG
A_15_P100983,A_15_P170406,A_15_P627911|494109	0.0033135	4.12535	up	Danio rerio cholesterol 25-hydroxylase (ch25h), mRNA [NM_001008652]	ENSDART00000066439	494109	NM_001008652	cholesterol 25-hydroxylase	ch25h	GO:0006629|GO:0009974|GO:0006694|GO:0005783|GO:0042389|GO:0052609|GO:0046872|GO:0004497|GO:0052608|GO:0006633|GO:0008202|GO:0005506|GO:0034804|GO:0072373|GO:0072374|GO:0018689|GO:0018688|GO:0052611|GO:0052610|GO:0016020|GO:0016491|GO:0016126|GO:0005789|GO:0016021|GO:0052613|GO:0052612|GO:0055114	NM_001008652	GTGGACCATGAAGAAATTCAACAAGCTAATTGCAATAAATCTATGAAGTAGATAATATAA///ATCACAAAGTGCCTTGGCTTTACCGGACTTTCCATAAGGTGCACCACAAATACACATCCA///GTATTAACGTGGACCATGAAGGAATTCAACAAGCTAATTGCAATAAATCTGTGAAGTAGA
A_15_P590032	0.00388223	3.76391	up							GO:0005515|GO:0019722|GO:0003700|GO:0042623|GO:0005886|GO:0006366|GO:0016563|GO:0046332|GO:0005634|GO:0007269|GO:0005829|GO:0005737|GO:0000146|GO:0003690|GO:0045944|GO:0051924|GO:0016202|GO:0007179|GO:0017015|GO:0016192|GO:0030048|GO:0050678|GO:0006355|GO:0001707|GO:0005246|GO:0019904|GO:0005509|GO:0006874|GO:0051098|GO:0005575|GO:0000122|GO:0031137|GO:0008022|GO:0007417|GO:0003677|GO:0008021|GO:…		CTTGGTCTGTAACAGTTGCACTGACAACATTGTGATTAAAATCAATAAACTATCTATGGG
A_15_P133821|335737	0.00407796	3.50001	up	Danio rerio nuclear factor, interleukin 3 regulated, member 5 (nfil3-5), mRNA [NM_001197058]	ENSDART00000146106	335737	NM_001197058	nuclear factor, interleukin 3 regulated, member 5	nfil3-5	GO:0043565|GO:0001078|GO:0006355|GO:0003700|GO:0007623|GO:0005634|GO:0032922	NM_001197058	CATCTATTTCACCTCTGTACCCTGGTGTATTGTGTGGTATTTACTGAAGTTTTAAGTAAA
A_15_P300146,A_15_P109841|641321	0.0135744	3.41901	up	synaptosomal-associated protein 23.2 [Source:ZFIN;Acc:ZDB-GENE-051030-75] [ENSDART00000148041]///Danio rerio synaptosomal-associated protein 23.2 (snap23.2), mRNA [NM_001037117]	ENSDART00000148041///ENSDART00000077581	641321	EH450384///NM_001037117	synaptosomal-associated protein 23.2	snap23.2	GO:0019905|GO:0043005|GO:0005484|GO:0030054|GO:0016082|GO:0005886|GO:0045202|GO:0031201|GO:0031629	NM_001037117	ACAACATGGGTCTTAAATGACTCGTATTCATTTCATATGTTATTTTCTTCTTCCCTGGGC///ATGAACGGGAAAATGAGATGGAAGACAATCTGACCAAGCTGGGCCACTGCATTAAGATTA
A_15_P182516	0.0141179	3.40238	up				XR_661663				XR_661663	GAGAAAACAAATCAACAAGCGACTGACATCCGAGAGCGTCTACAGGCATATAGAAGATAA
A_15_P114154|406397	0.00424859	3.34302	up	Danio rerio matrix metallopeptidase 9 (mmp9), mRNA [NM_213123]	ENSDART00000062845	406397	NM_213123	matrix metallopeptidase 9	mmp9	GO:0060429|GO:0031101|GO:0050900|GO:0046872|GO:0031012|GO:0009617|GO:0001503|GO:0016787|GO:0030199|GO:0042060|GO:0030574|GO:0006508|GO:0008233|GO:0008270|GO:0004222|GO:0008237|GO:0033334|GO:0002633	NM_213123	AGCCTTAGAGCTAATGATGGGGATTGCAGATTTTGCCATATTGTGAAATCATTTGCCTGG
A_15_P646661,A_15_P116852|406207	0.0152321	3.32102	up	Danio rerio microsomal triglyceride transfer protein (mtp), mRNA [NM_212970]	ENSDART00000015251///ENSDART00000164817	406207	NM_212970	microsomal triglyceride transfer protein	mtp	GO:0006629|GO:0001579|GO:0007586|GO:0006869|GO:0002040|GO:0015909|GO:0005319|GO:0042158	NM_212970	ACATCCTGTACTCTGGCTCAGGAGTATTGAGGAGAAGCAACATGAACATTTACGGTCAGA///TGTGTTTATGGTGGCTGTAGGTGCGAAAACCTCAGACAAGGTTGTGCATACGCTGTAAAA
A_15_P139876,A_15_P624331|554810	0.00826171	3.27519	up	Danio rerio cd22 molecule (cd22), mRNA [NM_001083823]	ENSDART00000074960	554810	NM_001083823	cd22 molecule	cd22	GO:0003674|GO:0016020|GO:0016021	NM_001083823	GCATGCGTCTGTATTTACAACCACATTTCACATCATCACTTGACTAAAGAAAATCATACA///CTGCAACAGTCAAGAGTGCGACTCGGTCATCTACAGCCTTATAATAACAACGACTGAATA
A_15_P185551|567241	0.0159079	3.24891	up	Danio rerio leptin receptor (lepr), mRNA [NM_001309403]	ENSDART00000079173	567241	NM_001309403	leptin receptor	lepr	GO:0048839|GO:0016020|GO:0043010|GO:0016021|GO:0007399	NM_001309403	TTTTCGGAAACATCAGAACCTGATTATGAAGCTTCGGAAAACACAGGTTTAGCTAAAGAC
A_15_P589247|100000381	0.0138332	3.23728	up	Danio rerio zgc:172271 (zgc:172271), mRNA [NM_001114466]	ENSDART00000021969	100000381	NM_001114466	zgc:172271	zgc:172271	GO:0006810|GO:0005576|GO:0055072|GO:0005615|GO:0046872|GO:0006811	NM_001114466	ATGTTACAAAGTGTCTAGTTCACACCAGTCACATGGACTACCGGACCATACTGGGAAATG
A_15_P117701,A_15_P162186|767718	0.000261454	3.23377	up	Danio rerio sulfotransferase family 5A, member 1 (sult5a1), mRNA [NM_001076656]	ENSDART00000162934///ENSDART00000020851	767718	NM_001076656	sulfotransferase family 5A, member 1	sult5a1	GO:0016232|GO:0050698|GO:0018727|GO:0018726|GO:0004394|GO:0001537|GO:0018725|GO:0050694|GO:0005575|GO:0018724|GO:0034930|GO:0018721|GO:0018722|GO:0018723|GO:0019111|GO:0008146|GO:0001517|GO:0017095|GO:0080131|GO:0051922|GO:0016740	NM_001076656	GAAATGTTTCAGGATCTTCGTGGGTCTCTTCAGAAAGTGAGTCATTTCCTGCAGTGCACA///GAAGCATAAGGGTCTATTTACCTTGCTCTTTGCTGTTCATTATGGCTTGGAAAATAATGT
A_15_P444130|100333727	0.00812924	3.22302	up	fucosyltransferase 7 (alpha (1,3) fucosyltransferase) [Source:HGNC Symbol;Acc:HGNC:4018] [ENSDART00000100999]	ENSDART00000100999	100333727	XM_002667724	fucosyltransferase 7 (alpha (1,3) fucosyltransferase)	fut7		XM_002667724	TGCTTGCATCATGAGCAGCTTTCTGAGCATAAAAAAGTGTACAATGACCTGTACAGTTGG
A_15_P102157|568867	0.0171206	3.21627	up	tumor protein p63 regulated 1-like [Source:ZFIN;Acc:ZDB-GENE-070531-2] [ENSDART00000098363]	ENSDART00000098363	568867	BC095797	tumor protein p63 regulated 1-like	tprg1l		XM_001922766	AACTGGAATCCGTGTTCAATGGGATAAAAGACCGAGAGCTTCATTCATGAACCGCTGGAA
A_15_P140961|558211	0.0121483	3.20334	up	Danio rerio DENN/MADD domain containing 4A (dennd4a), mRNA [NM_001080989]	ENSDART00000090922	558211	NM_001080989	DENN/MADD domain containing 4A	dennd4a		NM_001080989	CATAAATATCGATGCATTCGACCGTGAATACAAAACAGCGTACGACCGTTTGACACCCAG
A_15_P182866|100001286	0.0182168	3.06794	up	si:dkey-267n13.1 [Source:ZFIN;Acc:ZDB-GENE-141211-35] [ENSDART00000162304]	ENSDART00000162304	100001286	XM_001337464	si:dkey-267n13.1	si:dkey-267n13.1		XM_002665584	TACTAACAGAAAAGGTTTGTCATTCACCGTTGGTATCAATGACCGCGCCGATTGGTCAAG
A_15_P116605,A_15_P484040,A_15_P720151,A_15_P131021|406596	0.00348084	2.97315	up	Danio rerio suppressor of cytokine signaling 3b (socs3b), mRNA [NM_213304]	ENSDART00000037904///ENSDART00000153127	406596	NM_213304	suppressor of cytokine signaling 3b	socs3b	GO:0035556|GO:0043066|GO:0005737|GO:0016567|GO:0046627|GO:0019221|GO:0004860|GO:0007259|GO:0046426	NM_213304	TCTCATCTTAAGGTCTGGTCTGATGACCGCAGTGCAAGCTTGAAGATCAGAAAACAAAGG///GTTTTAAGAAAACTCCCAAGATTGAGTCGGATAACGCTTTGAAGCTGCCTTCCATACCCA///AATGACGTACACATTTCCACTGCTTCTTGCCAAGTGTAATTGCCTCATAAGTGGGTGTGG///TCTGCAGCATCTATGTCGAAAGACTTTAAACGGTCATATAGACGTGTCCACCAAACGGGA
A_15_P658116|100005807	0.00428526	2.93465	up	Danio rerio Ras-related protein Rab-39A-like (LOC100005807), mRNA [NM_001200061]	ENSDART00000170056	100005807	NM_001200061	Ras-related protein Rab-39A-like	LOC100005807		NM_001200061	CCCTCACAAGGTTTGGCTAATTATTATGGACCATTTCAAACCTGTTTGATCTGAATATTA
A_15_P157421,A_15_P266971|795887	0.0160098	2.9213	up	Danio rerio hypothetical protein LOC795887, mRNA (cDNA clone IMAGE:7923097), partial cds. [BC142879]///AGENCOURT_22438785 NIH_ZGC_7 Danio rerio cDNA clone IMAGE:7267700 5', mRNA sequence [CN502140]	ENSDART00000016102	795887	BC142879///CN502140	interferon-induced protein 44	LOC795887		XM_001336139	GTTGTGAACACAGCATAAGAGCTACTTTTTCAGCAAAAATTAAACATGAAAAGGTTGTGC///GATATTGCTATGCGAATGAGAGAGCGAGAGAGAGAGAGCTTTCCCAGATAGCAAAATACA
A_15_P545617|558363	0.0187758	2.89468	up	Danio rerio si:dkey-188i13.9 (si:dkey-188i13.9), mRNA [NM_001256645]	ENSDART00000111786	558363	NM_001256645	si:dkey-188i13.9	si:dkey-188i13.9	GO:0016020|GO:0016021	NM_001256645	GTTAAAGAAAACTGATGATGGTGGATGTTTGAGAACACTTTGCATTTGTGCACATGTTAA
A_15_P375115|559250	0.00497044	2.89455	up	im:7152348 [Source:ZFIN;Acc:ZDB-GENE-041111-308] [ENSDART00000155116]	ENSDART00000155116	559250	BC091690	im:7152348	im:7152348	GO:0008150|GO:0008270|GO:0005575|GO:0046872	XM_700207	GGAGGATTTCATCAGAAGGGATTTTCTGAAAAGCGGGACAGCCACCAATAACAATGGATT
A_15_P175721|403118	0.00914235	2.89376	up	Danio rerio zgc:123068 (zgc:123068), mRNA [NM_001007132]	ENSDART00000140230	403118	NM_001007132	zgc:123068	zgc:123068	GO:0008150|GO:0003674|GO:0016020|GO:0016021	NM_001007132	GTTGATTCTCCAAATGCATGTTGTTCTTCCGATTGTATCTAGTATGGCTATTAAACCTTT
A_15_P552552,A_15_P106092,A_15_P725731,A_15_P201936|368481	0.00263562	2.89313	up	Danio rerio signal transducer and activator of transcription 1b (stat1b), mRNA [NM_200091]///Danio rerio signal transducer and activator of transcription 1b, mRNA (cDNA clone MGC:55503 IMAGE:2640987), complete cds. [BC044185]///Danio rerio signal transducer and activator of transcription 1b (stat1b) mRNA, complete cds. [FJ986224]	ENSDART00000145674///ENSDART00000145312	368481	NM_200091///BC044185///FJ986224	signal transducer and activator of transcription 1b	stat1b	GO:0030097|GO:0007165|GO:0006355|GO:0005737|GO:0003700|GO:0005634|GO:0004871|GO:0003677|GO:0006351	NM_200091	CACCTGTGCCAGATTGGCTGATTATATCATAATGCTCCTACCAAACCATGTTAAAAAATA///TTGGTTGTTTGGTTCACTTGGTTAGGTTTTACATCTTGAGGTTTTACACAACATCTCACC///GTTAAATGGGATCAGCTTTCAAAGGTCATAAGCTGGCAGTTTTCTTCAGTCAGCAAACGA///ATAGATGGAATTCTGGACCTTATTAAAAGACACCTGCTCAACATCTGGAATGATGGGTAA
A_15_P121181	0.00267015	2.83071	up	ZF101-P00002-DEPE-R_A03 GISZF101 Danio rerio cDNA clone IMAGE:6911596 3', mRNA sequence [CK702966]			CK702966					AAACCCTATATTATACCCCTGAAAACCTGGATGGTATAAGACAAGATTCAGATGGCACGA
A_15_P228221|337577	0.000196397	2.81272	up	AGENCOURT_16620330 NIH_ZGC_7 Danio rerio cDNA clone IMAGE:7055456 5', mRNA sequence [CK026154]		337577	CK026154	wu:fj84e08	wu:fj84e08			GCGACACAATTGAGGACTGTGAAAACGAACTTTCTCTTAATTGACTGTTAAAACCTTTGA
A_15_P772276	0.0171096	2.78995	up									ATCAGTATTATCAGTGAAGAAAGCTTCAGCGTTACTGGTGAGTATAAGTCAGTTCCTTGA
A_15_P754231	0.00983149	2.78472	up	Danio rerio cDNA clone IMAGE:6791124. [BC128878]			BC128878					CAGGTGAATTTTTGGGTTAACTTGTCAATTTAGTACATGAATTGAGTGCAGCAAGAACTA
A_15_P115904|334166	0.0113421	2.75647	up	Danio rerio family with sequence similarity 43, member A (fam43a), mRNA [NM_214705]	ENSDART00000063150	334166	NM_214705	family with sequence similarity 43, member A	fam43a	GO:0008150|GO:0003674|GO:0005575	NM_214705	GTGCAACATGGTTTTCCTATACATGTTCTTACAAACATAAACGTTTTATCTTTGCTGTGC
A_15_P119303,A_15_P659711|792160	0.00429991	2.73487	up	Danio rerio interferon regulatory factor 1b (irf1b), mRNA [NM_205747]	ENSDART00000158742	792160	NM_205747	interferon regulatory factor 1b	irf1b	GO:0000975|GO:0006355|GO:0008285|GO:0003700|GO:0050776|GO:0006915|GO:0005634|GO:0003677|GO:0006351	NM_205747	ATGAACGCACACACACCTCAAGCTGAGCTGTTGTGTATGGGGATGGGTTCTATGTAAATA///TTTCCGCTGTGCAATGAACTCTCTTCCGGATATCGAGGAGGTGAAGGATAAAAGCATCAA
A_15_P104554|336038	0.016501	2.72925	up	Danio rerio jun B proto-oncogene b (junbb), mRNA [NM_212750]		336038	NM_212750	jun B proto-oncogene b	junbb	GO:0000790|GO:0003700|GO:0031101|GO:0000981|GO:0045597|GO:0051591|GO:0032870|GO:0042127|GO:0045944|GO:0051726|GO:0032496|GO:0034097|GO:0010941|GO:0009314|GO:0005667|GO:0006355|GO:0006357|GO:0042493|GO:0003713|GO:0000122|GO:0000978|GO:0003677|GO:0006351|GO:0009612|GO:0043565|GO:0008134	NM_212750	TCAGTCGGGTTGATCCTGACGCCATGTTAACAATGTCACATGTTTACAATGTCGTTTTTT
A_15_P114929,A_15_P632221|30299	0.00725594	2.68697	up	Danio rerio Indian hedgehog homolog b (ihhb), mRNA [NM_131088]	ENSDART00000081760	30299	NM_131088	Indian hedgehog homolog b	ihhb	GO:0005886|GO:0070445|GO:0048709|GO:0007267|GO:0005576|GO:0007275|GO:0005615|GO:0046872|GO:0007154|GO:0016020|GO:0016787|GO:0055002|GO:0006508|GO:0008233|GO:0016539	NM_131088	ACAGTGTTGCCAACTTAGTGACTTTGTCGCTATATTTAGCGATAATTTTAGACCCCCTAG///ACACTGGTACTCTCAGGTCCTGATAGGTTTGGGAAAACTACTGCTAGACTCAGAACTCTT
A_15_P624441,A_15_P104893|405833	0.00963048	2.67682	up	Danio rerio chloride intracellular channel 5b (clic5b), transcript variant 2, mRNA [NM_212897]	ENSDART000000373790///ENSDART00000100571	405833	NM_212897	chloride intracellular channel 5b	clic5b	GO:0006821|GO:0005737|GO:0005244|GO:0007605|GO:0034707|GO:0006810|GO:0006749|GO:0034765|GO:0005634|GO:0004364|GO:0005254|GO:0006811	NM_212897	GCAAAATATCACCCAACACATATTTATCTGTTGCTCATATAAAAGCGATTGTTGTGTCTC///TGCCAAAACTCCACATTGTGAAGGTCGTTGCCAAGAAATACCGGAACTTTGACATTCCCA
A_15_P726416,A_15_P720746,A_15_P656931,A_15_P169431,A_15_P346285|431765	0.0185493	2.64455	up	Danio rerio nuclear factor, interleukin 3 regulated, member 6 (nfil3-6), mRNA [NM_001002218]	ENSDART00000127604	431765	NM_001002218	nuclear factor, interleukin 3 regulated, member 6	nfil3-6	GO:0043565|GO:0001078|GO:0006355|GO:0003700|GO:0005634|GO:0032922	NM_001002218	ACCAGAAGCCTCATACATTCAATTTACAAATGGCTGTACTTGCTCTTAATCTCATAACTA///AAACGAATCGCAATATCAGGCAGAAAACAGCATGCTGAAATCTCAGCTCAGCTCTCTCAG///GCACCAATCTATAGCGCATGGACTTTGTGAAGTATAACTCTAAAAGTTTGAATGTTTTTC///GCCATTGTCCAGACAAGAAGAATATCTAATTGAACTAAACTGTTACTCGCATTTTAATGG///TCGAACTCATGAACATCCATGAATGGAAAGAAAGCAGCATGTGCGTCACTACCTCTACCA
A_15_P632601|794891	0.00679584	2.63008	up	Danio rerio chemokine (C-C motif) ligand 19a, tandem duplicate 1 (ccl19a.1), mRNA [NM_001082906]	ENSDART00000099611	794891	NM_001082906	chemokine (C-C motif) ligand 19a, tandem duplicate 1	ccl19a.1	GO:0008009|GO:0070098|GO:0048020|GO:0030593|GO:0005576|GO:0009953|GO:0005125|GO:0005615|GO:0002548|GO:0043547|GO:0006955|GO:0006954|GO:0071346|GO:0006935|GO:0007186|GO:0071356|GO:0071347|GO:0048247|GO:0070374	NM_001082906	AACAAGGTTCATCGAGAGACGCTGTCATGCTCTGAAATTTATGAAGTTCTGAGTGAACAC
A_15_P110441,A_15_P658816|436939	0.000461869	2.61811	up	Danio rerio solute carrier family 1 (neuronal/epithelial high affinity glutamate transporter, system Xag), member 1 (slc1a1), mRNA [NM_001002666]	ENSDART00000148465	436939	NM_001002666	solute carrier family 1 (neuronal/epithelial high affinity glutamate transporter, system Xag), member 1	slc1a1	GO:0016020|GO:0006810|GO:0006835|GO:0017153|GO:0016021|GO:0015293	NM_001002666	GTTCGGGAATAGATTTAACACCGTAAAGCACACCATTGTACAACTGTATTTACACAGTAC///TAATGCTGGAATGGTTACCATGGTGATAGTTCTTACAGCAGTGGGTCTTCCTGCTGATGA
A_15_P108996,A_15_P541497|140815	0.00453279	2.60634	up	Danio rerio CCAAT/enhancer binding protein (C/EBP), alpha (cebpa), mRNA [NM_131885]	ENSDART00000052366	140815	NM_131885	CCAAT/enhancer binding protein (C/EBP), alpha	cebpa	GO:0043565|GO:0030097|GO:0006355|GO:0003700|GO:0035701|GO:0060216|GO:0060215|GO:0003677|GO:0006351	NM_131885	TGACATGTTTTTACATTATCAGCTGTGGAATGATTGAATCAATAAATCAACCCCCTTTCC///AACGGCTACATGGATTCTTCCAAACTAGAACCCATCTACGACAGCCAAGCAAGAATGAGA
A_15_P591177|337392	0.00239093	2.56249	up	AGENCOURT_27271866 NIH_ZGC_4 Danio rerio cDNA clone IMAGE:7288374 5', mRNA sequence [CO402997]		337392	CO402997	wu:fj66a01	wu:fj66a01		XM_005162674	AGTCCAGCTTATTATTCCCTTGTAAAGATGTATCTCATCGCAATGAAATGGAAATGATTG
A_15_P689456	0.0127265	2.56154	up									AGTCCACAAATCAACGCTGAGCTCGTGTGTATAAAAAGTGGATTTAAGTACCAAAAATGT
A_15_P106790|393311	0.0175184	2.54047	up	Danio rerio pleckstrin homology domain containing, family F (with FYVE domain) member 1 (plekhf1), mRNA [NM_200340]	ENSDART00000170253	393311	NM_200340	pleckstrin homology domain containing, family F (with FYVE domain) member 1	plekhf1	GO:0046872	NM_200340	GTTGTGTGTCCAAATATGTTGTATTATAGCTGATGTATAAAACAATGTGCCTTACTGTGC
A_15_P724006,A_15_P771761,A_15_P725211,A_15_P580852|563180	0.0146171	2.53992	up	Danio rerio cDNA clone IMAGE:7244142. [BC117617]///glucose-6-phosphatase a, catalytic subunit, tandem duplicate 2 [Source:ZFIN;Acc:ZDB-GENE-050309-17] [ENSDART00000134267]///Danio rerio glucose-6-phosphatase a, catalytic subunit, tandem duplicate 2 (g6pca.2), mRNA [NM_001163806]	ENSDART00000134267///ENSDART00000143746///ENSDART00000130087	563180	BC117617///NM_001163806	glucose-6-phosphatase a, catalytic subunit, tandem duplicate 2	g6pca.2	GO:0016020|GO:0004346|GO:0006094|GO:0030176|GO:0016021|GO:0051156	NM_001163806	ACTGAGAACTTACTGAGGTTTTAAACTAACTCATTACCTTCAACACTGAGTTCAAAAGTC///CAATCCCTATCATACAATAAAGTCATTTGACATCACCTGGAGCTTTGGTTTCAAATTAGA///GCCGAGGCTTTCAACAGGCAGAAATGGATCTACAGTGCGAGTCTAAAGAATTACTTCAAC///CATCCCGCACTGCAAATAATGCTGCAAAAATGTCTTGTTTCTAGTCCAAATATCTAAAAA
A_15_P107039|447807	0.00020772	2.53924	up	Danio rerio solute carrier family 51, alpha subunit (slc51a), mRNA [NM_001004546]	ENSDART00000066631	447807	NM_001004546	solute carrier family 51, alpha subunit	slc51a	GO:0043234|GO:0005215|GO:0046982|GO:0016020|GO:0005886|GO:0005783|GO:0015721|GO:0006810|GO:0005789|GO:0016021|GO:0042803	NM_001004546	GAGCTGGATAAAGGTCAGCATTCTTTCATGTTGCTAAATTGTACGTTCGTATAATATCCT
A_15_P247201	0.00799791	2.52984	up	si:ch211-117l17.4 [Source:ZFIN;Acc:ZDB-GENE-110913-102] [ENSDART00000164083]	ENSDART00000164083		BC093411				XR_662245	TCAGAGAAAGTTTGATGCTTTCATGGAACTGTTCTCGCCCATTTACGTTCTCAATGGAAA
A_15_P153021|678609	0.0161109	2.50601	up	Danio rerio solute carrier family 52 (riboflavin transporter), member 3 (slc52a3), mRNA [NM_001040357]	ENSDART00000062716	678609	NM_001040357	solute carrier family 52 (riboflavin transporter), member 3	slc52a3	GO:0016020|GO:0005886|GO:0006810|GO:0016021	NM_001040357	GTGAGATAACAATGGTGACGATGATAAAACAAACACATATACCATTTTAGCATCTGTAGC
A_15_P720565|30489	0.0195755	2.49168	up	Danio rerio complement component bfb (bfb), mRNA [NM_131241]	ENSDART00000124221	30489	NM_131241	complement component bfb	bfb		NM_131241	TCAACAAGAGTCTGAAGACGATCACCATGGGAAGAAAATTTATTTGAATAAGGGTGGAAA
A_15_P657856	0.00510558	2.44764	up	finTRIM family, member 90 [Source:ZFIN;Acc:ZDB-GENE-131122-80] [ENSDART00000154230]	ENSDART00000154230		BC152614				XM_002664698	GGTTGCCCTAATTAATGCAGCCTAACAATCCTTTGGAGGATTTAGATTTCAAAAGTATTT
A_15_P170626|436935	0.00435558	2.42272	up	Danio rerio regulator of G-protein signaling 2 (rgs2), mRNA [NM_001002662]	ENSDART00000165433	436935	NM_001002662	regulator of G-protein signaling 2	rgs2	GO:0005737|GO:0005886|GO:0005096	NM_001002662	CAACACCGTGTACTTTCAAAGTGGCACAACACCGAGTTTTATACCTGATGGAGCACAACT
A_15_P395710|571368	0.00389732	2.42006	up	Danio rerio cytokine receptor family member B17 (crfb17), mRNA [NM_001135979]	ENSDART00000114506	571368	NM_001135979	cytokine receptor family member B17	crfb17	GO:0030097|GO:0004896|GO:0016020|GO:0005886|GO:0019221|GO:0016021	NM_001135979	CTTTCCTGAGATCCAAGACCGTTACTGCGTTTATCTGGATGGAGATATTGGACAGATAAG
A_15_P169706,A_15_P733966|323099	0.00166806	2.41464	up	Danio rerio nuclear factor of kappa light polypeptide gene enhancer in B-cells inhibitor, alpha b (nfkbiab), mRNA [NM_199629]	ENSDART00000016597///ENSDART00000146744	323099	NM_199629	nuclear factor of kappa light polypeptide gene enhancer in B-cells inhibitor, alpha b	nfkbiab		NM_199629	TGTGTCGAATGGAGATGAAAAGAGATGAACGTTCTCATCAGAGGACGCAGGAATCGAATC///ACTGCACTGCATTTGGCCATCATCACAGATCAGCCTCTCATAGTGGAGCAGTTACTAAAA
A_15_P718856	0.00933916	2.41107	up							GO:0008150|GO:0005886|GO:0005575|GO:0042246|GO:0006275|GO:0005096		CCAGTAGGCCTATTAGAAATTTTGAAGCATCCTTATGGATGGTTTAGAAATTGCTGTTTA
A_15_P105704|568021	0.00199895	2.40171	up	Danio rerio tumor protein p53 inducible nuclear protein 1 (tp53inp1), mRNA [NM_001080036]	ENSDART00000038294	568021	NM_001080036	tumor protein p53 inducible nuclear protein 1	tp53inp1	GO:0003674|GO:0006355|GO:0008285|GO:0005776|GO:0010506|GO:0005634|GO:0045893|GO:0000045	NM_001080036	TCACGCCTCTGCACGGGACAGCAACATGTTCCAGAGGTTCACCAGCGTCTTGTTTGGAGA
A_15_P198661,A_15_P266256|560270	0.0150233	2.39414	up	cysteine-serine-rich nuclear protein 1a [Source:ZFIN;Acc:ZDB-GENE-070912-475] [ENSDART00000041877]	ENSDART00000041877	560270	XM_683666	cysteine-serine-rich nuclear protein 1a	csrnp1a	GO:0060215	XM_683666	TGACACCCAACAGCAATCCACAGAGAGAAACAAATCCATCCCAAATCCTGTAGAAAGCAG///CCAGTAAGCCTTAGTGATTTTCATTCAAATGAGTGACATGTAAAACAGAAATTCAGGCTT
A_15_P561882,A_15_P631116,A_15_P100372|553718	0.0119595	2.38782	up	Danio rerio neurofilament, medium polypeptide a (nefma), transcript variant 1, mRNA [NM_001111214]///Danio rerio neurofilament, medium polypeptide a (nefma), transcript variant 2, mRNA [NM_001020689]	ENSDART00000080256	553718	NM_001111214///NM_001020689	neurofilament, medium polypeptide a	nefma	GO:0005882|GO:0008150|GO:0005198|GO:0005883	NM_001111214///NM_001020689	TTAAAGTACAACACAAGTTCGTAGAGGAGATCATTGAAGAGACGAGGGTGGAGGATGAGA///CAATGCGCACATACATTCTTGTATGCATAGGATTGACTTGAATTCAACTACTTACCGTTA///TCCCATGTCTTTGTTCATCTGAATGAATTTCTCAGCAGCATTTGCTCAATAAACATCATA
A_15_P307926|561497	0.0177276	2.38691	up	transmembrane channel-like 5 [Source:HGNC Symbol;Acc:HGNC:22999] [ENSDART00000114552]	ENSDART00000114552	561497	XM_684899	si:dkey-202l16.5	si:dkey-202l16.5	GO:0005737|GO:0016020|GO:0003341|GO:0016021	XM_005163920	CCTAAGAAGTGAACTCTTCTACTATCTGATTAGCCTCATCGTACTAGTTATCACTTTTTT
A_15_P721076,A_15_P120937|393819	0.00128543	2.36239	up	Danio rerio ADP-ribosylation factor-like 5C (arl5c), mRNA [NM_200846]	ENSDART00000016616	393819	NM_200846	ADP-ribosylation factor-like 5C	arl5c	GO:0005622|GO:0000166|GO:0007264|GO:0005525	NM_200846	CAAATAAACAGGACATGGAGGACAGTATGACTGCAGCAGAAATCTCTCAGAGTCTAACCC///TATTTAAAGTGAACTGATGATTTGTGTGTTGCGCATGCTGTATGGAGCCTAGTGTTCAAG
A_15_P206556,A_15_P627701|554167	0.000723459	2.32002	up	Danio rerio tumor necrosis factor b (TNF superfamily, member 2) (tnfb), mRNA [NM_001024447]	ENSDART00000017569	554167	NM_001024447	tumor necrosis factor b (TNF superfamily, member 2)	tnfb	GO:0001889|GO:0005164|GO:0006955|GO:0016020|GO:0016021|GO:0005615|GO:0005125	NM_001024447	CTGTTATTTGCCGAATGAATGTAATGAAATGTGTTTCCGACACTCCTCTGTGATTTTAAA///GATGGAAAAACGTCCTACAGCACCATTTACCTTGGAGCCGTCTTTGATCTTTTTGGGGAT
A_15_P188391|558721	0.00174012	2.31859	up	Rep: Interferon-inducible protein Gig1 - Carassius auratus (Goldfish), partial (85%) [TC388405]	ENSDART00000134180	558721	XM_003197730	uncharacterized LOC558721	LOC558721		XM_003197730	TAAACTGAGCAGGGTTTATGTGACTGAACACAGCGACGCCAAACTTTTTGACAGCAGCAA
A_15_P116197,A_15_P171836|393548	0.0107035	2.31785	up	Danio rerio growth arrest and DNA-damage-inducible, alpha, a (gadd45aa), mRNA [NM_200576]	ENSDART00000063996	393548	NM_200576	growth arrest and DNA-damage-inducible, alpha, a	gadd45aa	GO:0048339|GO:0051726|GO:0006950|GO:0005634	NM_200576	TTAAAGGGACTTGCTTCATAACCATTGAGATCAAAACTATGCATTCATGATATCCTGTAC///AGTGTCATAAAGCACTTCAGATAATGACAGGATAGCAGATTTCTCAGTGGACTGCTTTCC
A_15_P175971|494096	0.00183286	2.31777	up	Danio rerio zgc:101540 (zgc:101540), mRNA [NM_001008639]	ENSDART00000123999	494096	NM_001008639	zgc:101540	zgc:101540	GO:0008152|GO:0005575|GO:0003824	NM_001008639	AAGTACATTCCTCTTTCTCAGGACATTTACAACTCGATCATGTCGCAGGACATTAAACTG
A_15_P701096	0.00648823	2.30136	up	zinc finger, NFX1-type containing 1 [Source:ZFIN;Acc:ZDB-GENE-110804-2] [ENSDART00000163930]	ENSDART00000163930							CTGCTTCAAATAATGGTATGTAACCAGTGTCATAAATAAACAGATCCTGCATGCTGATTG
A_15_P706366	0.00910825	2.29938	up	Rep: Zgc:55423 - Danio rerio (Zebrafish) (Brachydanio rerio), complete [TC371560]						GO:0005515|GO:0006397|GO:0008380|GO:0009055|GO:0005634|GO:0005575|GO:0005739|GO:0006470|GO:0004721|GO:0008138|GO:0006979|GO:0017017|GO:0020037|GO:0004726		GTACTTGTGAGATGTTATTGTCTCATGGCAATATCATTCAAGAGGGTTACGCTTTTTTAA
A_15_P264646|561193	0.00647027	2.29489	up	TBC1 (tre-2/USP6, BUB2, cdc16) domain family, member 1 [Source:ZFIN;Acc:ZDB-GENE-060710-1] [ENSDART00000133194]	ENSDART00000133194	561193	XM_684525	TBC1 (tre-2/USP6, BUB2, cdc16) domain family, member 1	tbc1d1		XM_684525	GACAGGGACACTGGTAGAAAAGTGCTCTATTTTAATTGTTTTTTCTTGAGAGTTTTGTTC
A_15_P719501,A_15_P102420|492363	0.0156327	2.29359	up	Danio rerio solute carrier family 7 (cationic amino acid transporter, y+ system), member 3 (slc7a3), mRNA [NM_001007329]	ENSDART00000043727	492363	NM_001007329	solute carrier family 7 (cationic amino acid transporter, y+ system), member 3a	slc7a3a	GO:0015297|GO:0016020|GO:0015171|GO:0015181|GO:0006865|GO:0016021|GO:0000064|GO:0003333|GO:0015189	NM_001007329	AATGGCCTTTCTTTCATATCTGAAGGTGTAGATACTTGAGAAATAAGTGTCTCTATTGCT///AATAAATACCAAGTCCTGTTATATGCCTTTGAGATACACTTGTAGTGTTACATGTGTCTG
A_15_P725541,A_15_P549327,A_15_P274366|336346	0.0112086	2.28486	up	Danio rerio SRY (sex determining region Y)-box 4a (sox4a), mRNA [NM_213122]	ENSDART00000026992	336346	NM_213122	SRY (sex determining region Y)-box 4a	sox4a	GO:0045879|GO:0061386	NM_213122	TTTTGTGCGCAATTAAAAGTTGAGACTGTTGTAGTGCATGGGCACAGACCTGGCTATGGT///GGTTTATGTAGAGCAGTTGTGTTTAAGGCAGAGGATCAACATGAAGATTTCTATGTACAA///GCAGCACGTGTAGGATTTTTGTGCGCAATTAAAAGTTGAGACTGTTGTAGTGCATGGGCA
A_15_P501642|100332172	0.0194855	2.2738	up	tetratricopeptide repeat domain 37 [Source:HGNC Symbol;Acc:HGNC:23639] [ENSDART00000100800]	ENSDART00000100800	100332172	XM_002662098	tetratricopeptide repeat domain 37	ttc37		XM_002662098	CAGGGCTCAGCTGACTGTAAACAACTGTAACTATTATATCTATTGTATAACTCTTAGAAG
A_15_P103831	0.0173876	2.27289	up	spermine oxidase [Source:ZFIN;Acc:ZDB-GENE-031201-3] [ENSDART00000053685]	ENSDART00000053685		BC066413					ACAAGGCTGCCATGTGCCGCTATCTCTGGTCCTTATTTGTTCTGATTATTTTTAATCCTT
A_15_P114726|559527	0.00637206	2.26286	up	Danio rerio ankyrin repeat domain 10b (ankrd10b), mRNA [NM_001077377]	ENSDART00000138056	559527	NM_001077377	ankyrin repeat domain 10b	ankrd10b	GO:0003674|GO:0005575|GO:0060828	NM_001077377	GCCGAAAGAGGTCTCTTGATTGCATGGAGTCTAATCACATTAAAAAGGCCAGAACAGATG
A_15_P207376|553656	0.00239033	2.25623	up	Danio rerio -Ha-ras Harvey rat sarcoma viral oncogene homolog b (hrasb), mRNA [NM_001020629]	ENSDART00000015040	553656	NM_001020629	#NAME?	hrasb	GO:0007165|GO:0016020|GO:0000166|GO:0007264|GO:0005525	NM_001020629	GTGGTGTTCAGAAAACACTGAATTTCATTTTGACTACAGTAACGATTATTGTGTGAGAAG
A_15_P696976	0.0147243	2.25241	up							GO:0043627|GO:0008284|GO:0005886|GO:0031994|GO:0031995|GO:0005615|GO:0007193|GO:0007204|GO:0032870|GO:0008289|GO:0016324|GO:0006954|GO:0001619|GO:0008553|GO:0006818|GO:0001584|GO:0032526|GO:0007155|GO:0032355|GO:0007565|GO:0004930|GO:0007584|GO:0042493|GO:0007568|GO:0006950|GO:0051384|GO:0031410|GO:0048545|GO:0005524|GO:0009612|GO:0007165|GO:0005178|GO:0010226|GO:0007186|GO:0016020|GO:0005887|GO:…		CTCAAGGGCAGTGAGAATTATGCTGTGAATTTGATTCCACTTTATATACAAGGCAAATTA
A_15_P622316|641488	0.00804065	2.24192	up	Danio rerio UDP glucuronosyltransferase 1 family polypeptide a1 (ugt1a1), mRNA [NM_001037428]	ENSDART00000102448	641488	NM_001037428	UDP glucuronosyltransferase 1 family polypeptide a1	ugt1a1		NM_001037428	CCCCAGACCCTCTTCAAGTGAAAAACAAAAAGTTGTTGTTTTTTCAGCACTTTTCTTAAT
A_15_P607467,A_15_P275566|406304	0.00291051	2.23393	up	Danio rerio growth arrest and DNA-damage-inducible, beta a (gadd45ba), mRNA [NM_213031]	ENSDART00000136382///ENSDART00000170326	406304	NM_213031	growth arrest and DNA-damage-inducible, beta a	gadd45ba	GO:0051597|GO:0001756|GO:0051726|GO:0006950|GO:0005634|GO:0046686	NM_213031	TTTATGAGTCTGCAAAACTAATGAATGTAGATCCAGACTGCGTTGTGCTGTGCATTCTGG///ATGCTGTTTCTGCAACGAAAGGATGAAAGAGTCATTCTCTGCGAATGAAAGCAAACGGGC
A_15_P169146|474325	0.0159629	2.2305	up	Danio rerio deoxycytidine kinase (dck), mRNA [NM_001007056]	ENSDART00000098499	474325	NM_001007056	deoxycytidine kinase	dck	GO:0016310|GO:0006139|GO:0016301|GO:0005575|GO:0019206|GO:0005524|GO:0016740	NM_001007056	GGATGTCAATGATGATTTTAAAGACAACAACATGATGTGCGCTGATATGATTGAGAAGGT
A_15_P115794,A_15_P106153,A_15_P682631|560000	0.0129319	2.22511	up	carnitine palmitoyltransferase 1Ab (liver) [Source:ZFIN;Acc:ZDB-GENE-030131-3250] [ENSDART00000151938]	ENSDART00000151938	560000	XM_005170707///EB885720	carnitine palmitoyltransferase 1Ab (liver)	cpt1ab	GO:0016746|GO:0016020|GO:0016021|GO:0016740	XM_005170707	CAGCTTGACATCAAACCTAAACAAAGTGATCCAACTCGTTTCTCATTTCTGAAAAGGGAA///GGTTATGGTGTATCATATATTATTCTTGGAGAAGACCTTATCAATTTCCACATATCCAGC///GGTAAGGGAACTGTGGCATAGTTACTGTACTTCACATTTGACTTTATTTTCACTCAATAA
A_15_P738871,A_15_P163066|406463	0.0120814	2.22453	up	Danio rerio nuclear factor of kappa light polypeptide gene enhancer in B-cells inhibitor, alpha a (nfkbiaa), mRNA [NM_213184]	ENSDART00000146625///ENSDART00000013798	406463	NM_213184	nuclear factor of kappa light polypeptide gene enhancer in B-cells inhibitor, alpha a	nfkbiaa	GO:0009615	NM_213184	TGCCTTCATATAGCAGCGATTAATAATTACCTGTCCATGGTGGAGAGTCTGGTCCAGCTT///TTAAGACTACATTGCCCACAATGTAAAGCAGCTGTAGGTGCTCAATGCCTGTGTTGAGTC
A_15_P729196	0.00291026	2.21563	up	AGENCOURT_17176995 NIH_ZGC_4 Danio rerio cDNA clone IMAGE:7086300 5', mRNA sequence [CK362122]			CK362122				XM_005162674	TTTTTCTGAGAATTTTCACCAAAACAAACAGCATTTAAATGGCCCCTTTTGTAGGGCTTC
A_15_P107747,A_15_P107648|378480	0.00741307	2.21055	up	Danio rerio platelet-derived growth factor alpha polypeptide a (pdgfaa), mRNA [NM_194426]	ENSDART00000166075	378480	NM_194426	platelet-derived growth factor alpha polypeptide a	pdgfaa	GO:0008284|GO:0030335|GO:0007275|GO:0014068|GO:0005161|GO:0005615|GO:0016020|GO:0043406|GO:0051781|GO:0048008|GO:0070374|GO:0008083|GO:0031954	NM_194426	CTCTTGTATTTATGCCGTAGAATGGACGAATGCAGCCAAAACACAATCTACAGTAACTCT///AGGATGTTAAACAAGGCCACCATAAGGAGCATCTGTACGACAGCAGAAACCTCAAGAACT
A_15_P657306,A_15_P174096|572469	0.00631124	2.19403	up	Danio rerio Pim-1 proto-oncogene, serine/threonine kinase (pim1), mRNA [NM_001077391]	ENSDART00000159312///ENSDART00000160766	572469	NM_001077391	Pim-1 proto-oncogene, serine/threonine kinase	pim1	GO:0007346|GO:0043066|GO:0005737|GO:0046777|GO:0004672|GO:0007634|GO:0000166|GO:0004674|GO:0006468|GO:0048593|GO:0005524	NM_001077391	ACAGCTTCATAATCGTCATGGAAAGACCGGAGGTCGTCAAGGACCTGTTTGATTTCATCA///CTTCAGTAGGCATGATTGCAACTCTGATTTTGTTTTTGGGTTTAGCCATGTAAATTATGT
A_15_P141151,A_15_P410776,A_15_P710786|562658	0.00132286	2.1727	up	Danio rerio zgc:152863 (zgc:152863), mRNA [NM_001080000]	ENSDART00000162482	562658	NM_001080000	zgc:152863	zgc:152863	GO:0008150|GO:0003674|GO:0005575	NM_001080000	CCTGTTGACTGATGGATTGTAGTATATGATTTTATTCTGTGTCTTTCTGCCTGAAATGAT///AACATCACTGATTCGCTCTGATACAAATCGTTGCAACGACACCGCCAATCAGAACACAGA///TTTGACCGACATCTTCTAAATGAAGGCACACTAAAGAAGCGACCGGGCTACGACTATTTA
A_15_P140291,A_15_P471390|556024	0.00160131	2.1687	up	Danio rerio Moloney leukemia virus 10b, tandem duplicate 1 (mov10b.1), mRNA [NM_001044342]	ENSDART00000086946	556024	NM_001044342	Moloney leukemia virus 10b, tandem duplicate 1	mov10b.1	GO:0005737|GO:0016787|GO:0000166|GO:0000932|GO:0003723|GO:0004386|GO:0031047|GO:0035279|GO:0005524	NM_001044342	AGATGTGATTGCTGAGCGTTTGCTCAGTCTTAACATCAGACAGGAGATCACTGTGGAAAC///AAACTTCCTGAAATTTGTGGTGCCACTGGACAACTACAATTGTCCTTCTTACACCTCTGC
A_15_P663011,A_15_P105508|373081	0.0100018	2.15033	up	Danio rerio major vault protein (mvp), mRNA [NM_201325]	ENSDART00000141142	373081	NM_201325	major vault protein	mvp	GO:0005737|GO:0031102|GO:0007420|GO:0030529|GO:0001654|GO:0005634	NM_201325	AAAGCATTCAGTCGAACCCAAAGAGCTTTGTGTTTTATGCTGCTTTTTATAGCAATAAAC///GTCGAACCCAAAGAGCTTTGTGTTTTATGCTGCTTTTTATAGCAATAAACCAATATTACG
A_15_P677824|100536817	0.0170961	2.14961	up	Danio rerio grass carp reovirus (GCRV)-induced gene 2g (gig2g), mRNA [NM_001245999]	ENSDART00000171231	100536817	NM_001245999	grass carp reovirus (GCRV)-induced gene 2g	gig2g	GO:0003950	NM_001245999	TCGATATGATTCTTTCAAAGGAGTTGGATCAGACTTGTGTCATCCTCTAAGCTGTTAAAT
A_15_P627566,A_15_P116638|447895	0.00165054	2.13903	up	Danio rerio glutathione peroxidase 1b (gpx1b), mRNA [NM_001004634]///AGENCOURT_20193212 NIH_ZGC_14 Danio rerio cDNA clone IMAGE:7227677 5', mRNA sequence [CN015567]	ENSDART00000015277	447895	NM_001004634///CN015567	glutathione peroxidase 1b	gpx1b	GO:0004602|GO:0004601|GO:0016491|GO:0005575|GO:0006979|GO:0055114	NM_001004634	ATGCCGTTCATGAGCGACCCCAAATTTATTATCTGGAGTCCCGTATGCAGAAATGACATC///CCCTGCAAAAGTCTAGGCTGAACAGCTTCATTTTATTTATGTGTGGCACACCATGCACTT
A_15_P121131|405877	0.0099084	2.12794	up	Danio rerio v-maf avian musculoaponeurotic fibrosarcoma oncogene homolog Gb (mafgb), mRNA [NM_212941]	ENSDART00000172238	405877	NM_212941	v-maf avian musculoaponeurotic fibrosarcoma oncogene homolog Gb	mafgb	GO:0043565|GO:0005667|GO:0006355|GO:0003700|GO:0046982|GO:0006357|GO:0005634|GO:0045893|GO:0001228|GO:0003677|GO:0006351	NM_212941	TGCTGTGACATTGCGTAACGTATTCTAAGAATCTTTGTCTATATGGTGGAGTCTTGAATT
A_15_P625296|563440	0.00491273	2.11464	up	Danio rerio zinc finger protein 1059 (znf1059), mRNA [NM_001128249]	ENSDART00000110358	563440	NM_001128249	zinc finger protein 1059	znf1059	GO:0003676|GO:0046872	NM_001128249	CTAAGCTGTTGTAATTAAGAATGTCACCGTGGCTATCCATCATATCCAATAAAGAAAACA
A_15_P761706	0.00737312	2.11223	up	Danio rerio Gig2-like protein DreB mRNA, complete cds. [HQ269370]			HQ269370					AAAGACTGTGTTAGGGATCCAAGTCGAATCATTGTCATTGATGTAATTCGTCCAGTATGA
A_15_P566822|557652	0.00715054	2.10485	up	magnesium-dependent phosphatase 1 [Source:HGNC Symbol;Acc:HGNC:28781] [ENSDART00000127420]	ENSDART00000127420	557652	BC155614	si:dkeyp-27c8.2	si:dkeyp-27c8.2	GO:0016791	XM_680749	TCTGACGTGTTCACGGGTCATTTCTGTTTAAACATTTCAGTGCAATTGCTGCAAATATTT
A_15_P503957,A_15_P142761|368671	0.00156735	2.08019	up	Danio rerio homeobox and leucine zipper encoding a (homeza), mRNA [NM_001007120]	ENSDART00000042100	368671	NM_001007120	homeobox and leucine zipper encoding a	homeza	GO:0003700|GO:0003714|GO:0005634|GO:0000122|GO:0003677	NM_001007120	AGATAAAGTCAAAGTGTGGTTCATGGTGCAACGCATCAAGTATGGAATCAGCTGGGCTTC///GCCTTATTGTCTGCAAATTTCAGGCAGTCGAAACAATGCATTGGAATAAAATGACTAATT
A_15_P772006	0.0146603	2.07351	up	si:dkey-60d5.3 [Source:ZFIN;Acc:ZDB-GENE-131127-467] [ENSDART00000154208]	ENSDART00000154208							CACAAACTGCGCTACAAAGTTGATAACGCACGCTTTGCGTCCGCGTACTTTTCATCATAA
A_15_P708787,A_15_P105193,A_15_P185871|436662	0.00535154	2.07094	up	Danio rerio inositol hexakisphosphate kinase 2b (ip6k2b), mRNA [NM_001002389]	ENSDART00000017402	436662	NM_001002389	inositol hexakisphosphate kinase 2b	ip6k2b	GO:0008440|GO:0005575	NM_001002389	GAATGAAGGAGAACTCCAAACACAGAAACCAGCACAAATTCATTCTGCTGGAGAACCTGA///ATGTGACATTCCATCCCTTAGTTCTACCGTATGATGTAAGTGTTATAGGTAGAATTTTTG///TCAGATTCGCAAATGCCAACAAAGCACTTCATCTTCTATTGGAGTACGCCTCTGTGGCAT
A_15_P114704|323994	0.0131955	2.0523	up	Danio rerio phosphatidylinositol glycan anchor biosynthesis, class C (pigc), mRNA [NM_213261]	ENSDART00000010550	323994	NM_213261	phosphatidylinositol glycan anchor biosynthesis, class C	pigc	GO:0017176|GO:0016020|GO:0005789|GO:0016021|GO:0003824|GO:0006506|GO:0000506	NM_213261	GTTTTTCTAAGATGTTTTTAAAAAATGCTGTTATTCTAACAAGCTCAATGTATTGGAAAT
A_15_P207811|553634	0.0109002	2.04773	up	Danio rerio caspase 7, apoptosis-related cysteine peptidase (casp7), mRNA [NM_001020607]	ENSDART00000153406	553634	NM_001020607	caspase 7, apoptosis-related cysteine peptidase	casp7	GO:0004197|GO:0005737|GO:0016787|GO:0006508|GO:0006915|GO:0008233|GO:0008234|GO:0097200	NM_001020607	CAAGTGCCTTGACATTTTTTGTTTACAATGTGTCACTATTACATTGTATAAAGTGGGGCT
A_15_P500217	0.013565	2.02194	up	PREDICTED: Danio rerio zinc finger protein 729-like (LOC101884750), misc_RNA [XR_660534]			XR_660534				XR_660534	CCAATAGGCTGGCCATTCAGTAAAGATTATTTTACTGTGTACTCGGTTATAATGTATAGT
A_15_P683916	0.00784906	1.99255	up	chromosome 16 open reading frame 72 [Source:HGNC Symbol;Acc:HGNC:30103] [ENSDART00000077734]	ENSDART00000077734							CGGAGCATCATAATGAAACCACAGTTGCCATTTTTGAAAAAACTTGTATAAGTTATAGGC
A_15_P110447|322648	0.0119567	1.98844	up	Danio rerio serine hydrolase-like (serhl), mRNA [NM_199615]	ENSDART00000042158	322648	NM_199615	serine hydrolase-like	serhl	GO:0005739|GO:0043765|GO:0042578|GO:0004518|GO:0016787	NM_199615	AAGGTCATTTTTTATGGATTACTCGAGCTGTATGCAATACATTCAAGAGGAAATTTGTGG
A_15_P116888,A_15_P108530|406340	0.00630474	1.98184	up	Danio rerio dual specificity phosphatase 1 (dusp1), mRNA [NM_213067]	ENSDART00000160712	406340	NM_213067	dual specificity phosphatase 1	dusp1	GO:0016791|GO:0006470|GO:0016787|GO:0016311|GO:0004721|GO:0008138|GO:0017017|GO:0004725	NM_213067	CTGTTGTCAGTCCGGTAAGAGTCCTCTTCCCTTAAGCACTACTAACAGGAATGACTCTTA///CCTGAATGTTCCTGTTGCTAACTGTTTTCCACGATTGCTCAATTTGACGATGGCTAATGT
A_15_P106062,A_15_P654581|100302471	0.0176862	1.97327	up	Danio rerio si:dkey-188i13.7 (si:dkey-188i13.7), mRNA [NM_001291933]	ENSDART00000108855	100302471	NM_001291933	si:dkey-188i13.7	si:dkey-188i13.7	GO:0016021	NM_001291933	TTTACACACCTGCACCTAGATGTGCATGTATTTTGATTGATGAGACTTCATTTTGTAAGC///CTGCACCTAGATGTGCATGTATTTTGATTGATGACACTTCCATTTTGTAAGCTTATTAAG
A_15_P103431|100003313	0.00717105	1.96936	up	Danio rerio LLP homolog, long-term synaptic facilitation (Aplysia) (llph), mRNA [NM_001037107]	ENSDART00000077707	100003313	NM_001037107	LLP homolog, long-term synaptic facilitation (Aplysia)	llph	GO:0008150|GO:0003674|GO:0005575	NM_001037107	AGGACTGACCTGCTTATGTATGGACATTATTCCTGTTACTGCGGTACAGGAGCCTGTTAT
A_15_P109094|336567	0.00374024	1.94245	up	Danio rerio finTRIM family, member 67 (ftr67), mRNA [NM_001039719]	ENSDART00000167987	336567	NM_001039719	finTRIM family, member 67	ftr67	GO:0005622|GO:0008270|GO:0046872	NM_001039719	CACAGAAGTGTTGATTTTAGCTTCATGCGTGTGGAATGTATTTGTGTGTATTAAACTATG
A_15_P162131|553612	0.00200815	1.93945	up	Danio rerio macrophage expressed 1, tandem duplicate 2 (mpeg1.2), mRNA [NM_001020586]	ENSDART00000063272	553612	NM_001020586	macrophage expressed 1, tandem duplicate 2	mpeg1.2	GO:0003674|GO:0016020|GO:0016021|GO:0042742	NM_001020586	CTGAGGGCTTTGTCTGAGATTTGGTAATTGCTGTAAAACATTGATTAGATTGCAATCAGA
A_15_P571326,A_15_P744351,A_15_P175611|569462	0.00923342	1.92869	up	Danio rerio polynucleotide kinase 3'-phosphatase (pnkp), mRNA [NM_001077578]	ENSDART00000171197///ENSDART00000162707	569462	NM_001077578	polynucleotide kinase 3'-phosphatase	pnkp	GO:0046404|GO:0003690|GO:0046403|GO:0019201	NM_001077578	TAGAATTTCAGACAAGAAGTGCTCAAGGCATCAGGTCAAGCTTGTGGCCGATTATGCCAA///AATGTATTCATGGCTGCTAAAACTGACCGGCTGTAAAGGCAATAGAATTAAAATTGTCTT///AATGCATTCATGGCTGCTAAAACTGACGGGCTGTAAAGACAATAGAATTAAAATTGTCTT
A_15_P369250,A_15_P515812|560341	0.00122716	1.92633	up	Danio rerio myelocytomatosis oncogene homolog (mych), mRNA [NM_001126109]	ENSDART00000155051	560341	NM_001126109	myelocytomatosis oncogene homolog	mych	GO:0006355|GO:0003700|GO:0014032|GO:0046983|GO:0005634	NM_001126109	CCAGGAAATAGCCTGGCTATTTTATTGCCTTCATAATGGCAAAGTGTATATAGTTTCCTA///TATCTGAACTTTTAATGGAGGACACAGACTTTCTCCAACTGGACTGGAACTTTACCGGGC
A_15_P179306,A_15_P109930|393126	0.0148111	1.9192	up	abhydrolase domain containing 17C [Source:ZFIN;Acc:ZDB-GENE-040426-714] [ENSDART00000167273]///Danio rerio abhydrolase domain containing 17C (abhd17c), mRNA [NM_200157]	ENSDART00000167273///ENSDART00000081323	393126	BC152232///NM_200157	abhydrolase domain containing 17C	abhd17c	GO:0016787|GO:0052771|GO:0052770|GO:0005575|GO:0003923	NM_200157	ATGGTGCAAGGAATTAAAGAAAAGATTTGTCTTGGCTTTTTAGTGCTGCTTGGTTTTTGC///TTGCTTTGTCGCAACACAGTGGATATTGTACTGCTTATAAAGGAATAAAGGATGCATGGA
A_15_P110817|405819	0.0106982	1.91462	up	Danio rerio alkylglycerol monooxygenase (agmo), mRNA [NM_212883]	ENSDART00000147582	405819	NM_212883	alkylglycerol monooxygenase	agmo	GO:0016020|GO:0005506|GO:0050479|GO:0005783|GO:0016491|GO:0005789|GO:0046485|GO:0006633|GO:0016021|GO:0055114|GO:0006643	NM_212883	CCTAAACTCTTGGTCGACATGAATGCCCAACATGCATTTGGGTGAATGTGATTTTAGTTT
A_15_P215591|100333587	0.0161108	1.91226	up	si:dkey-238f9.1 [Source:ZFIN;Acc:ZDB-GENE-091204-297] [ENSDART00000111190]	ENSDART00000111190	100333587	XM_002662529	si:dkey-238f9.1	si:dkey-238f9.1		XM_002662529	GCCTTGGTGGCCAATATTGAGTCAAAGTGTCAGTATTATCTCAAATAAAACTCTATCTCT
A_15_P154161,A_15_P159681|567779	0.016655	1.90561	up	Danio rerio neuron navigator 3 (nav3), mRNA [NM_001045143]///neuron navigator 3 [Source:ZFIN;Acc:ZDB-GENE-021205-1] [ENSDART00000036886]	ENSDART00000110767///ENSDART00000036886	567779	NM_001045143	neuron navigator 3	nav3	GO:0005640|GO:0005794|GO:0031016|GO:0016020|GO:0072576|GO:0005634|GO:0003779|GO:0030175|GO:0005524|GO:0030027	NM_001045143	TTATGATGGTTACAGCTCCTCTAAAGATGGAGCTGCCTCCAAACAAGTTTCTCAGAGCGA///CACAGGTTAGTGTTAAAATCGTCAAAATGCCCAGAGAAGATTAGCTTATGGAATAACAAA
A_15_P191216,A_15_P194091|100009630	0.00427747	1.90137	up	Danio rerio zinc finger and BTB domain containing 49 (zbtb49), mRNA [NM_001082999]	ENSDART00000164411	100009630	NM_001082999	zinc finger and BTB domain containing 49	zbtb49	GO:0003676|GO:0046872	NM_001082999	AAATCCTTCAACATGCAGAGGAAACTGCTCAAACACAAGAGCAGACACAGCGGAGACAAA///GAAGACTCAATCAGTGCTGCAAACTGTTCACGAATAAATGAGTGTGTATCCGTCAAAAAA
A_15_P101228|447827	0.0188932	1.89831	up	Danio rerio mannosidase, endo-alpha (manea), mRNA [NM_001004566]	ENSDART00000132571	447827	NM_001004566	mannosidase, endo-alpha	manea	GO:0008150|GO:0003674|GO:0005575	NM_001004566	AATGATGATATATTCTGGCTGGATGCTGTAAATATAACAAATCCTGCTTTATGCTAGGTG
A_15_P193706,A_15_P223108|405809	0.0152722	1.89024	up	Danio rerio lectin, galactoside-binding, soluble, 3 binding protein b (lgals3bpb), mRNA [NM_212873]	ENSDART00000101829	405809	NM_212873	lectin, galactoside-binding, soluble, 3 binding protein b	lgals3bpb	GO:0016020|GO:0005578|GO:0005576|GO:0007155|GO:0005044	NM_212873	GCGATTTGACCTTTGAGTTTCAGTTGAATCAATTCTGCTAAATTAAATCGAGTCTCTTTG///TTCATGCAATTCGGTGCCTCTTGTAAGATTCCTCGCAACTAGCAGTCAGTACAGTTACTC
A_15_P228506,A_15_P115852|555250	0.0134394	1.87549	up	DEAH (Asp-Glu-Ala-Asp/His) box polypeptide 57 [Source:ZFIN;Acc:ZDB-GENE-030131-4078] [ENSDART00000080351]	ENSDART00000080351	555250	EB913754///XM_001921028	DEAH (Asp-Glu-Ala-Asp/His) box polypeptide 57	dhx57	GO:0005739|GO:0004004|GO:0006396|GO:0016787|GO:0000166|GO:0004386|GO:0003676|GO:0005524|GO:0046872	XM_001921028	TCATGGATGCTCTAAAAGGTAGCTGAAGTCATGAGTGGAAGGAGAAGGAGCAAACCCAAT///CAGTATGGATCTGATCAGCTGTCCTAGAGGATCTCGCATCATACACACAATTGTGTCACT
A_15_P176938,A_15_P666891|793362	0.00718041	1.87518	up	Danio rerio UDP-GlcNAc:betaGal beta-1,3-N-acetylglucosaminyltransferase 2b (b3gnt2b), mRNA [NM_205752]	ENSDART00000140767	793362	NM_205752	UDP-GlcNAc:betaGal beta-1,3-N-acetylglucosaminyltransferase 2b	b3gnt2b	GO:0005794|GO:0016020|GO:0016757|GO:0006486|GO:0016021|GO:0008378|GO:0016740	NM_205752	CTTATGTACTTCATTTCATGTCAAAGGTCAGAGCCCTAAGCTTGTTGGATGTATATATTT///ATGGCACAAGCAATTCACCACTCACATGAACACTCTGTTGGACATATGTAGAACTTTTTT
A_15_P186241,A_15_P153671|619246	0.0143578	1.87441	up	Danio rerio protein kinase C and casein kinase substrate in neurons 1b (pacsin1b), mRNA [NM_001033728]	ENSDART00000128456	619246	NM_001033728	protein kinase C and casein kinase substrate in neurons 1b	pacsin1b	GO:0043005|GO:0030054|GO:0005886|GO:0097320|GO:0060088|GO:0045202|GO:0032587|GO:0042995|GO:0031410|GO:0005829|GO:0006897|GO:0008289|GO:0005737|GO:0016020|GO:0048666|GO:0030100|GO:0048812|GO:0007015|GO:0030659|GO:0005768	NM_001033728	AGTTATGAGAAGAACCAGCAATATTCTGCAGAATGGTCTGATGATGAACAGCCGCCCACT///TGCTCTTGTCAGTGTAGTAACTGTTCCATTCAAGTTCACAATAAAAACTCATAAAGCTGA
A_15_P749436	0.00821902	1.87342	up	si:ch211-270g19.5 [Source:ZFIN;Acc:ZDB-GENE-131121-121] [ENSDART00000156574]	ENSDART00000156574		BC127401					GTTTTGTCCATTCCATACAGCAAAAATGCCATGTAGGGAGAAGTAATATTTCATTGATGA
A_15_P283866,A_15_P112874|337070	0.00417464	1.87293	up	Danio rerio arginyl-tRNA synthetase (rars), mRNA [NM_200048]	ENSDART00000130626	337070	NM_200048	arginyl-tRNA synthetase	rars	GO:0005737|GO:0000166|GO:0016874|GO:0006420|GO:0004814|GO:0006412|GO:0005524|GO:0004812|GO:0006418	NM_200048	TCTTTCCCACAACCGCATCAATGATTACGTCTTTTCGTTTGACAAGATGCTGGACGACAG///TTCACAAAACCCATCAATGTTCCTGCGGATTCTTAAGGTATACCAAATAAAAGTCATACG
A_15_P297236|561438	0.00450319	1.87023	up	tetratricopeptide repeat, ankyrin repeat and coiled-coil containing 1a [Source:ZFIN;Acc:ZDB-GENE-130530-819] [ENSDART00000109344]	ENSDART00000109344	561438	XM_005165845	tetratricopeptide repeat, ankyrin repeat and coiled-coil containing 1a	tanc1a		XM_005165845	CATGCATGTTATGGTGAACCATATTCAGGTGTCTATAAGGACATGGATGTTATTTCATTA
A_15_P658446	0.00825256	1.86498	up	N-terminal asparagine amidase [Source:ZFIN;Acc:ZDB-GENE-040426-1896] [ENSDART00000160670]	ENSDART00000160670		BC161657				XM_009302087	CTCACCGAGCATGAACTAATGTTAGCTTGATGTACAGTTTTAATGATGCATTCAATTGTT
A_15_P741636,A_15_P120517|373102	0.0186074	1.8612	up	Danio rerio myeloid cell leukemia 1b (mcl1b), mRNA [NM_194394]	ENSDART00000148926	373102	NM_194394	myeloid cell leukemia 1b	mcl1b	GO:0045839|GO:0043066|GO:0007088|GO:0046982|GO:0008630|GO:0042981|GO:0005741|GO:2001243|GO:0043154|GO:0043009|GO:0042803|GO:0097192	NM_194394	AAGATGTGAGTTTCATCAAGCAAGTGGCAACAGAGCTCTTTAGCGATGGCACCACAAACT///GAGAAACACACTTCTAACAATTGGTAGTGTGGCTACATTAAGTGCAGCACTTGCCTATTG
A_15_P736301,A_15_P111317,A_15_P703926|559784	0.0137944	1.85811	up	Danio rerio angiomotin like 2b (amotl2b), mRNA [NM_001077606]	ENSDART00000145944	559784	NM_001077606	angiomotin like 2b	amotl2b	GO:0008150|GO:0003674|GO:0005575	NM_001077606	ATATTTGGCATTTACAGCAGTCCCGCACTGGAAGGCGGGAACAAAAATGTCCTCATTGTT///AACACCTGCACACACTGCCCAGGGCAAAGAAAGGAGCCATTTCAATGACCAGGCAGCTGG///GGGTTGACCTCTTTTATTTAATCCAAGAAAGATGTGAATGTTCTGAAGCATTTCATTGGC
A_15_P151821,A_15_P111261|393650	0.00569709	1.85468	up	Danio rerio interferon regulatory factor 7 (irf7), transcript variant 1, mRNA [NM_200677]	ENSDART00000067139	393650	NM_200677	interferon regulatory factor 7	irf7	GO:0000975|GO:0006355|GO:0003700|GO:0045580	NM_200677	TTTAAAGAAAACAGAGGAGGGTCTCCAGATTACACCATCTACCTGTGCTTTGGGGAGAAG///TTGCCCAAAGAGCTTTGTTTTATTTTGTCTGTTGCCTGATTTATAAATATTGTGGAGTGG
A_15_P263841	0.00989807	1.8432	up	PREDICTED: Danio rerio uncharacterized LOC566646 (LOC566646), transcript variant X1, mRNA [XM_689924]			XM_689924				XM_689924	GCTTGTCTTCTGGTTAATTACCAAAATGGCCCATTAGTAGAAGGCTGGGCTGAAGATTAA
A_15_P321356,A_15_P634101,A_15_P168101|554836	0.0146396	1.83304	up	Danio rerio cryptochrome circadian clock 1ab (cry1ab), mRNA [NM_131790]	ENSDART00000128609	554836	NM_131790	cryptochrome circadian clock 1ab	cry1ab	GO:0005634|GO:0045892	NM_131790	GATAACCCTTCATTGCGGGACTCTATAAAGGGAGCCGATAATCTGAGATGCGTTTACATA///CACACAGGAGAGAACTCACATTACAGTGCACACCTTACCAGCAAGTTCTCAATCAGAGTT///GCTTTTAAGCGACATGGTGAAGACCGAACAACAGATTTTCCATCAAAGATTCAGAGAAAT
A_15_P193506|767651	0.000315393	1.83257	up	Danio rerio mediator complex subunit 19a (med19a), mRNA [NM_001076591]	ENSDART00000054410	767651	NM_001076591	mediator complex subunit 19a	med19a	GO:0006355|GO:0001104|GO:0006357|GO:0016592|GO:0005634|GO:0006351	NM_001076591	GGGCCAATTGTTGATGATTTTTGACTTCTTTTTCTGGTTATGATGAAAAGCTCAAGGAAT
A_15_P102827|494030	0.00991767	1.82934	up	Danio rerio lon peptidase 2, peroxisomal (lonp2), mRNA [NM_001008573]	ENSDART00000157834	494030	NM_001008573	lon peptidase 2, peroxisomal	lonp2	GO:0004252|GO:0005782|GO:0006625|GO:0005524|GO:0030163|GO:0016787|GO:0000166|GO:0016485|GO:0004176|GO:0006508|GO:0008236|GO:0006515|GO:0008233|GO:0016558|GO:0005777	NM_001008573	TGGAGGTTAGCAGATGACAGTGATGTTGATAGCATATGATGACAATCTAACTGTCTTTCT
A_15_P114098,A_15_P494117|334121	0.00828976	1.82873	up	Danio rerio 3-hydroxyacyl-CoA dehydratase 2 (hacd2), mRNA [NM_199861]	ENSDART00000133998///ENSDART00000134574	334121	NM_199861	3-hydroxyacyl-CoA dehydratase 2	hacd2	GO:0016020|GO:0016021	NM_199861	GCCAACATTGTCAAGCTTTTGATATTAAAGATCTGCATGGGACCAGCAAACTTTGTATGA///GCAGAAAGCAGGGCTTTACTCCATCACCTTGCCTAACAAGTACAACTTCTCATTCGACTA
A_15_P207821,A_15_P724116,A_15_P319741|558619	0.00671142	1.82754	up	Danio rerio si:dkey-42i9.6 (si:dkey-42i9.6), mRNA [NM_001044870]	ENSDART00000140736	558619	NM_001044870	si:dkey-42i9.6	si:dkey-42i9.6	GO:0016020|GO:0016021	NM_001044870	TTTGTATTCAAGCATCTCCATGTTTGCAACTCATGGCAAATAAATAGAAATTGTGCTGGA///GCTGTGAGGAAAAACATCTGTTATTCTAAGCCAAATGTGAAACTTGCTTTTGACAACTAA///CTGCATCTACAAAATCTGCAGAAAACCCAGACCTGTAATGGGAGCAACAACTACCACAGT
A_15_P103524,A_15_P406710|558758	0.00670211	1.82557	up	Danio rerio acid phosphatase 6, lysophosphatidic (acp6), mRNA [NM_001110380]	ENSDART00000101097	558758	NM_001110380	acid phosphatase 6, lysophosphatidic	acp6	GO:0003993|GO:0005575	NM_001110380	CGATAAGGCTGAGAAAGAAGTCCTCTATCCCAACTATCATGGATGCAAGCTGCTCAAGAT///GGTAATATGCAAGTTAAACTGGTGAACACTTTCTTACATGTTCACTACCACTATGCATAT
A_15_P722481,A_15_P169656|100037359	0.010339	1.81465	up	Danio rerio regulator of G-protein signaling 13 (rgs13), mRNA [NM_001089512]	ENSDART00000132623	100037359	NM_001089512	regulator of G-protein signaling 13	rgs13	GO:0005737|GO:0005886|GO:0005096	NM_001089512	CTATTGTTAATATGCACTGTATTACACTGCTCCATTGTTCTGCGCGGCTGTGGAATACAC///CAGATAATGTGAGGAAAAGGCATTTCATAAACCTGTTAGTCTGACTTTTTAAGAAGAGCT
A_15_P604852	0.0146667	1.8091	up	Danio rerio similar to Poly [ADP-ribose] polymerase 14 (PARP-14) (Collaborator of STAT6) (CoaSt6), mRNA (cDNA clone IMAGE:7064563), partial cds. [BC160668]	ENSDART00000167947		BC160668				XM_009305032	GACTCAGATGCTGCTGTGTTTAGATAACGTTTGATAAACCGACTCATTAAAACTGATTAT
A_15_P365960,A_15_P663231,A_15_P185946,A_15_P222226|368923	0.00148106	1.80072	up	Danio rerio solute carrier family 6 (neurotransmitter transporter), member 13 (slc6a13), mRNA [NM_001004533]	ENSDART00000132484///ENSDART00000001861///ENSDART00000151055	368923	NM_001004533	solute carrier family 6 (neurotransmitter transporter), member 13	slc6a13	GO:0043005|GO:0016020|GO:0005887|GO:0005328|GO:0015812|GO:0006836|GO:0006810|GO:0007268|GO:0016021|GO:0005332|GO:0015293	NM_001004533	GTAATTTAAAAGGATATCTGTAGGTCACTTACGTGGAAGTACATGACTTAGAACGGTTTT///GGTGTAATTTAAAAGGATATCTGTAGGTCACTTACGTTTATGTACATGACTTAGAACGGT///ATTTTGGCCTGGGCATTCTTCTATCTGTTCTCTTCTTTTAGTGGGGAACTACCATGGGCA///AAATTCACTCCTCTGAAGTTCAACAACACATATGAATACCCCTGGTGGGGTTACGCTGCT
A_15_P100873,A_15_P631601|445073	0.0139993	1.79684	up	Danio rerio suppressor of cytokine signaling 1a (socs1a), mRNA [NM_001003467]	ENSDART00000055537	445073	NM_001003467	suppressor of cytokine signaling 1a	socs1a	GO:0060334|GO:0035556|GO:0060336|GO:0005737|GO:0046627|GO:0060042|GO:0019221|GO:0004860|GO:0035162|GO:0046426	NM_001003467	ACTATATGGAAATGCTGTTTTCCTGTTATCGTTACATTTCTGCTATGCAGAGCGAAATAT///ATTATGGAAAGATGCGACGGAAAAGACATCGACTGCATCCCTGTGCAACCAATCCTCAAA
A_15_P674046,A_15_P598442|571402	0.0100336	1.78876	up	tensin 3, tandem duplicate 2 [Source:ZFIN;Acc:ZDB-GENE-081031-95] [ENSDART00000136567]	ENSDART00000136567	571402	XM_009294559///XM_694984	si:ch211-191a24.3	si:ch211-191a24.3		XM_009294559///XM_694984	TCTGGGCACATACATCTACAAAACCAAAGAGCATTTCGCATATCAATTTACGATGTTTTT///TTGTCTGGGCACATACATCTACAAAACCAAAGAGCATTTCACATATCAATTTACGATGTT
A_15_P674291,A_15_P451560|799532	0.00875663	1.78747	up	CREB regulated transcription coactivator 2 [Source:HGNC Symbol;Acc:HGNC:27301] [ENSDART00000168785]	ENSDART00000168785	799532	CO913941	CREB regulated transcription coactivator 2	crtc2	GO:0032793|GO:0008140|GO:0005737|GO:0051289|GO:0045944|GO:0005634		AGTTTCCTGACAGGATTATTCATATAGTTTAAACCGAGAAACACGTGTAAATTCCTGAAG///GTGTTTCTCCACACCTGCCTTTTAGTTGGTATATAATTTTGATGCAGTTTTATCTCAGAT
A_15_P134654|557606	0.00413646	1.76584	up	Danio rerio coiled-coil-helix-coiled-coil-helix domain containing 1 (chchd1), mRNA [NM_001082814]	ENSDART00000100941	557606	NM_001082814	coiled-coil-helix-coiled-coil-helix domain containing 1	chchd1	GO:0005739|GO:0008150	NM_001082814	ATTATTGTAAAGTTACCGTCTCTCGAGGAGGCATCATAGCAAGACAATGAGCGGATCTGC
A_15_P150786|322614	0.0152037	1.75109	up	Danio rerio arginase 2 (arg2), mRNA [NM_199611]	ENSDART00000057377	322614	NM_199611	arginase 2	arg2	GO:0016787|GO:0016813|GO:0000050|GO:0006525|GO:0004053|GO:0046872	NM_199611	CCTAATAAGGGTAGCTTGATTTGTTGCATTTCAATGTTCCACTAAAACTGTTTTGTTGCA
A_15_P475865,A_15_P107912|260439	0.00311537	1.74419	up	Danio rerio coatomer protein complex, subunit alpha (copa), mRNA [NM_001001941]	ENSDART00000111382///ENSDART00000122127	260439	NM_001001941	coatomer protein complex, subunit alpha	copa	GO:0030126|GO:0005794|GO:0006890|GO:0006891|GO:0015031|GO:0006886|GO:0030117|GO:0006888|GO:0061053|GO:0005737|GO:0016020|GO:0005198|GO:0006810|GO:0030903|GO:0016192	NM_001001941	ACATTGGATCTGCCCATCTATGTGACAAGAGTGAGGGGTAACAGTGTTTATTGCCTGGAT///TCTGTGACTATCCTTTCTGTTACTACAGTATATCTGAGAGCTCTACTGTCTGTATGCTTG
A_15_P591562	0.009523	1.72379	up	Rep: Predicted protein - Monosiga brevicollis MX1, partial (7%) [TC398922]			XM_677636			GO:0006471|GO:0005515|GO:0006955|GO:0016020|GO:0003956|GO:0003705|GO:0006525	XM_677636	GCCTTCAGAGGATTATTCATGCTAGAGATCCATAAACGTCTAAATAAATGTCAAAAACCA
A_15_P119631,A_15_P722591|555178	0.000456262	1.7163	up	Danio rerio interferon-related developmental regulator 1 (ifrd1), mRNA [NM_001076555]	ENSDART00000139242///ENSDART00000099467	555178	NM_001076555	interferon-related developmental regulator 1	ifrd1	GO:0008150|GO:0005575	NM_001076555	TGATGGACTAAAGACTGCCATGGCAACCAAAATCCTCTACGACTTCATTTCCGAGAGAAG///ACCTGTATTCAAGACCATCCTCAATGATGGAACGGCTAACATTCAAGCCAGACAAGCTTG
A_15_P100864,A_15_P736876|554102	0.0183229	1.70656	up	Danio rerio myristoylated alanine-rich protein kinase C substrate a (marcksa), mRNA [NM_001024404]///Danio rerio zgc:109978, mRNA (cDNA clone MGC:109978 IMAGE:7273879), complete cds. [BC095101]	ENSDART00000123096	554102	NM_001024404///BC095101	myristoylated alanine-rich protein kinase C substrate a	marcksa	GO:0016310|GO:0005516|GO:0060541|GO:0016301|GO:0007420|GO:0010842|GO:0005575|GO:0035914|GO:0016740	NM_001024404	CTTTTAAGAAATCTTTCAAACTGAGTGGCTTCTCTTTTAAGAAAACCAAGAAGGAGACAG///GCGTTTGAATGTAGCTTCGCTTACACAGTTTCATATGGAATTTCCCTGCTGAAGGTGTTT
A_15_P486430,A_15_P749846,A_15_P623621|334490	0.0127139	1.70145	up	Danio rerio heterogeneous nuclear ribonucleoprotein Ub (hnrnpub), mRNA [NM_001033595]	ENSDART00000165899///ENSDART00000122696	334490	NM_001033595	heterogeneous nuclear ribonucleoprotein Ub	hnrnpub	GO:0019013|GO:0030529|GO:0005634|GO:0019012	NM_001033595	TGAGTGAAATCAACGTGAAAAAGCTTAAGGTGAACGAGCTGAAGGACGAGCTAAAGAAGC///TATCGAGTGCCAAATGGCCAAAGAAAAAGGGCAGCTATTTTTAACTTAAAATTGGTGTAA///GGGGTCGAGTTCGTTTTTCAACGAGATGAATGTTAAATTGTTACATAATGTAAGGAAATG
A_15_P604327,A_15_P476270,A_15_P670121|561182	0.0188416	1.70048	up	zinc finger CCCH-type containing 3 [Source:ZFIN;Acc:ZDB-GENE-030131-9399] [ENSDART00000129803]///zinc finger CCCH-type containing 3 [Source:ZFIN;Acc:ZDB-GENE-030131-9399] [ENSDART00000155294]	ENSDART00000129803///ENSDART00000155294	561182	XM_684588///EH592997	zinc finger CCCH-type containing 3	zc3h3	GO:0046872	XM_684588	AGAAGAAACAGAAGGCCAAGCAGTACTGCATGTATTACAACCGGTTTGGCAAGTGTAACC///GCTTGTCAGATGTATTTTCAAACAATGCAAAGCTACTCAATAAAATTGGTCTGTGATCTG///AGAAAGCTTGTACAAGAGATGTTTTAAGGAGCTCGGATGCAGCTCAGACTCAGTCTTCAG
A_15_P181536|567075	0.00196042	1.69275	up	Danio rerio hypothetical protein LOC567075, mRNA (cDNA clone IMAGE:7054526), partial cds. [BC115274]		567075	BC115274	SEC16 homolog A (S. cerevisiae)	sec16a		XM_009292711	CTGTTTGAAGGAAGCTTGGACTTTTCCAATGTGTTTAGAAATTGACTGTACAATTCTTGA
A_15_P671551	0.0168428	1.69209	up	Rep: Zgc:55423 - Danio rerio (Zebrafish) (Brachydanio rerio), complete [TC371560]								CTTGGTTTGTTTGTCTGTCAATCACTGATGAGATGAATGCAATACTTTTTACTGTACTTG
A_15_P675493,A_15_P749901,A_15_P760321|335618	0.0155773	1.68618	up	wu:fj29h11 [Source:ZFIN;Acc:ZDB-GENE-030131-7558] [ENSDART00000152286]	ENSDART00000152286	335618	XM_009306366///EB926785	wu:fj29h11	wu:fj29h11		XM_009306366	CTGATTCACAGCCAGTTTGTTCACTGTTCTATTGATTTTATAGAGCTCAAGTCAGTAAAT///GCCAGTTTGTTCACTGTTCTATTGATTTTATAGAGCTCAAGTCAGTAAATAAATGCAGTG///TCTGGATGCGCCTCAGGATCTGGTGGCAAAAGAAAAACCCCAGAAAAAAGCAGAGAAAAA
A_15_P381365,A_15_P308856|799479	0.0149438	1.67478	up	adhesion G protein-coupled receptor G3 [Source:HGNC Symbol;Acc:HGNC:13728] [ENSDART00000114592]	ENSDART00000114592	799479	XM_009303570	probable G-protein coupled receptor 97	LOC799479		XM_009303570	TCTACATCAAGAGATACATGCTTAAACTAAGTCTCGTGGGATGGGGTGTACCCACCGTTA///CTGGATAGGAGAAACCCTGTTGACTATTTTTTACCTTTTAAATCACGTTACACATTGTAC
A_15_P119646|406803	0.00619557	1.67465	up	Danio rerio ATP-binding cassette, sub-family D (ALD), member 3a (abcd3a), mRNA [NM_213482]	ENSDART00000164553	406803	NM_213482	ATP-binding cassette, sub-family D (ALD), member 3a	abcd3a	GO:0015910|GO:0016020|GO:0000166|GO:0005324|GO:0006810|GO:0042626|GO:0016021|GO:0055085|GO:0016887|GO:0005524|GO:0042803|GO:0005777	NM_213482	AACGTCATTGCCGTAGCATTTCACACATGAAGCAAACAAAACCACTTTGCTGTACGTTTT
A_15_P704821|324649	0.0130012	1.67414	up	AGENCOURT_17113032 NIH_ZGC_4 Danio rerio cDNA clone IMAGE:7087855 5', mRNA sequence [CK360305]		324649	CK360305	wu:fc37b12	wu:fc37b12			TATTTTGACTGTTCCAAACTGTATTCCCAGTTTTCAGGCAGCATGTTCTAAATTCGAAAT
A_15_P152121,A_15_P103394|558950	0.0131654	1.67356	up	Danio rerio GRP1 (general receptor for phosphoinositides 1)-associated scaffold protein (grasp), mRNA [NM_001039924]	ENSDART00000103343	558950	NM_001039924	GRP1 (general receptor for phosphoinositides 1)-associated scaffold protein	grasp	GO:0008150|GO:0005575	NM_001039924	GGTCCTGAAGGATATTTAATAAGTGCCTTGTTGGCATGTATGTGTAAATAACTTCTGTTT///TAGAAACCGTCTACAGCGACTCTATAAGAAAGCAGAACTGGAGCTCGTCTGCAGTATCTA
A_15_P544017,A_15_P108618,A_15_P321991|562037	0.0062661	1.66675	up	Danio rerio glutamyl-prolyl-tRNA synthetase (eprs), mRNA [NM_001288652]	ENSDART00000154357///ENSDART00000075743	562037	NM_001288652	glutamyl-prolyl-tRNA synthetase	eprs	GO:0004818|GO:0016874|GO:0004827|GO:0005524|GO:0006412|GO:0004812|GO:0006418|GO:0005737|GO:0006424|GO:0006433|GO:0000166|GO:0043039|GO:0016876	NM_001288652	GACATCATACAGCTGCAAAGACGGGGTTTCTATATCTGTGATCAGCCTTATGAGCCAATC///TAGATGTTTAGATGCTGTACTAAACCTTTGCACATCTTTGTCCTAAATAAATGTCTGACC///AAGTCATCTTGGAGGACGTAGCCATGTTGCAGATCAAACCAGATCAGTTCACCTACACAA
A_15_P103220,A_15_P440750,A_15_P153196|266637	0.00129708	1.65739	up	Danio rerio adipocyte plasma membrane associated protein (apmap), mRNA [NM_212608]	ENSDART00000025910	266637	NM_212608	adipocyte plasma membrane associated protein	apmap	GO:0016844|GO:0016020|GO:0009058|GO:0005783|GO:0016788|GO:0016021	NM_212608	AATTCATCATTATTTGTATATGTTGCCGTGTCACTCTTGCCTGATAAACAATGCTGGCTT///TTCAGGAGGTTGAACAGACCTCACATAATCACAGACGAAACCCACGAACCCCAGTATAAA///AGCCGAGCGACGTATAATGAGCTCTCAGACAGGCTGTTTTTAAATTAAAAGACGTGCCAT
A_15_P112884,A_15_P152866|407654	0.0175148	1.65447	up	Danio rerio clone RK143A1D09 chromosome 2 open reading frame 6 (C2orf6) mRNA, complete cds. [AY398317]///Danio rerio MOB kinase activator 1Bb (mob1bb), mRNA [NM_214783]	ENSDART00000149689	407654	AY398317///NM_214783	MOB kinase activator 1Bb	mob1bb	GO:0008150|GO:0005575	NM_214783	TATGCAATACCAATGGTTGTTACTGATAATATTTGGACGGGAACCGTTCCTATTCAGAGT///TAAAACAATATCACTAGCTGCTGTTATTGCTGTAAGTAGAGCCAATAAAATCCCTTCTCT
A_15_P157496,A_15_P107694|431772	0.0176804	1.65351	up	Danio rerio small glutamine-rich tetratricopeptide repeat (TPR)-containing, alpha (sgta), mRNA [NM_001002225]	ENSDART00000160321///ENSDART000000206650	431772	NM_001002225	small glutamine-rich tetratricopeptide repeat (TPR)-containing, alpha	sgta	GO:0008150|GO:0005575	NM_001002225	GACACTTACAAATCCAACCTAAAGATTGTGGAGCAGAAACAAAAAGAAGCCTCCAGCCCG///GATATTTGCAGTCAGGTGAGTGACTGAAGCTTATGTTATATGCTAATAAAACAGAGCAGT
A_15_P659976,A_15_P404150|768159	0.000660765	1.63995	up	Danio rerio si:ch211-195b13.1 (si:ch211-195b13.1), mRNA [NM_001077302]	ENSDART00000010580	768159	NM_001077302	si:ch211-195b13.1	si:ch211-195b13.1	GO:0005246|GO:0006883|GO:0032411|GO:0015459|GO:0042981|GO:0005634|GO:0001558|GO:0005524|GO:0035556|GO:0016310|GO:0005737|GO:0004672|GO:0018105|GO:0000166|GO:0004674|GO:0010765|GO:0016301|GO:0048812|GO:0042127|GO:0006468|GO:0035091|GO:0017081|GO:0016740|GO:0017080	NM_001077302	TTGAAGTTTCACAGCTTCTTCTCTCCCATCAACTGGGACGATCTCATGGCCAAAAGGATT///GACTTGGGTACGATGTGAACAATTTGTCATCATTGGGACGAATGAGCGGTATCGGCTTAA
A_15_P302716	0.015473	1.637	up	interferon regulatory factor 2 [Source:ZFIN;Acc:ZDB-GENE-041212-38] [ENSDART00000167074]	ENSDART00000167074							TGTGTGTTGTGCCTTTCTGATCTTTGTAAAAGTACAAGGGCTTCTTTAATTATTTTCCTC
A_15_P668551,A_15_P754591,A_15_P243161,A_15_P192576,A_15_P121111|724006	0.0134423	1.63379	up	Danio rerio mannosyl (alpha-1,6-)-glycoprotein beta-1,6-N-acetyl-glucosaminyltransferase (mgat5), mRNA [NM_001045311]	ENSDART00000105788	724006	NM_001045311	mannosyl (alpha-1,6-)-glycoprotein beta-1,6-N-acetyl-glucosaminyltransferase	mgat5	GO:0030144|GO:0016020|GO:0016021|GO:0006487	NM_001045311	GTAGGCACCATGACAGCATATGATCTGAAGAAGACTCTAGCTGTTCTTCTGGACAACATA///GCTAGCTAAACGCTGAAATAGTATAGCTGAAATAGTTGCTTGACGTTTAGCGCTAAGTCG///TTTGATCCTGCTAAGAGCAGCAAGAACACCGATTTCTTCAAAGGCAAACCCACACTCAGA///CTTTAAGAAAAGATGAACGGACACAGTTTGTTGATTTTTGAGGAGTCAGTAGGATATATC///GTTTGTGTGGCAATGAGTATAGTTTTAAAATCATTGGGAAACAAATTCATCGAACGATGG
A_15_P165536|557121	0.0167162	1.63239	up	ubiquitination factor E4A (UFD2 homolog, yeast) [Source:ZFIN;Acc:ZDB-GENE-070410-21] [ENSDART00000059376]	ENSDART00000059376	557121	XM_009291737	ubiquitination factor E4A (UFD2 homolog, yeast)	ube4a	GO:0006511|GO:0004842|GO:0016567|GO:0016874|GO:0034450|GO:0000151	XM_009291737	AGAGCTCAGGCAACAGATCATGAAGTGGCTTGCTGATCATAAGCAAAGCAACCAGCAAAT
A_15_P720496,A_15_P118703|323487	0.0156468	1.63199	up	Danio rerio zinc finger, C4H2 domain containing (zc4h2), mRNA [NM_199642]	ENSDART00000020908	323487	NM_199642	zinc finger, C4H2 domain containing	zc4h2	GO:0021522|GO:0030054|GO:0005886|GO:0045202|GO:0048665|GO:0005634|GO:0007275|GO:0046872|GO:0005737|GO:0016020|GO:0007528|GO:0048666|GO:0045211	NM_199642	GTTCAATTTGACTGAATGAGCTGTTAATTTGTATTTGACTGAAAGGGCATTATGAGCTTG///TTGACTGAAAGGGCATTATGAGCTTGTTTGAATATTCAGTATTGAAGTGTTGTGTTTGTG
A_15_P732846,A_15_P736281,A_15_P372805,A_15_P198491|394008	0.000324117	1.63104	up	Danio rerio 5'-3' exoribonuclease 1 (xrn1), mRNA [NM_201033]	ENSDART00000125413///ENSDART00000160641	394008	NM_201033	5'-3' exoribonuclease 1	xrn1	GO:0004527|GO:0003676	NM_201033	CTGGACATTATGCACAAATACAGTGTGGCATAAGCTGCTGCAATACATCTGTATTAATAT///GCATTTCCTGACAAGGTGGTGCGCTGTAAATACACTTTTGTTATCATAATAAACATTTTG///GCGCATTTCCTGACAAGGTGGTGCGCTTTAAATACACTTTTGTTATCATAATAAACATTT///TACTACTATCACGGAGTTCAGTCTTGGAGCTGGTATTATCCATACCACTACGCTCCTTTC
A_15_P285156,A_15_P116563|368917	0.00410824	1.62691	up	Danio rerio ADAM metallopeptidase domain 8a (adam8a), mRNA [NM_200637]	ENSDART00000001678	368917	NM_200637	ADAM metallopeptidase domain 8a	adam8a	GO:0016020|GO:0007229|GO:0006508|GO:0008270|GO:0016021|GO:0004222|GO:0002020|GO:0008237	NM_200637	AGATAATGAAGCCTCCTGTACCACCTTCTGCCATTTCCAAAAATATTTATCCTCCTCAGG///CAAGTTTGCAATGATCTCAGCTGGGCTGATTTTACTCTTTAAATGTGAGAATGCTCTCTT
A_15_P664521,A_15_P190781,A_15_P114897,A_15_P340745|373108	0.00148127	1.62669	up	Danio rerio X-linked inhibitor of apoptosis (xiap), mRNA [NM_194396]	ENSDART00000157306///ENSDART00000166375	373108	NM_194396	X-linked inhibitor of apoptosis	xiap	GO:0004842|GO:0008270|GO:0005876|GO:0005634|GO:0090307|GO:0009966|GO:0046872|GO:0043027	NM_194396	GACCACTTCACACACTCTGATTGAGGTTAATAACCATAGTGCCTTTATGTAGACTTAATA///TATGTCAGCAGTGTTACTGAGATATCCAAAAAGGCCAACTCAGAATGGCTTTTCAAGTCA///GTTCACTGAAAGTGGCAAAATGTAATCCTCATTCCTACAATTGCACATGTGTAAAATTTG///TGTATCCTGTTGTACCGCACATGAAGAGTGAAGAAGCGCGACTGAGTACTTTCAACAACT
A_15_P112424,A_15_P468570,A_15_P738226|492361	0.00110455	1.62444	up	Danio rerio calcium binding protein 39-like (cab39l), mRNA [NM_001007327]	ENSDART00000053240///ENSDART00000132861	492361	NM_001007327	calcium binding protein 39-like	cab39l	GO:0008150|GO:0005575	NM_001007327	TTTCGCTTGATTAAGCAATGAACCTCTTTAACTCACTATATTGGAGTTATGCTGTTGAAG///TTGTGAAGAAAGAAGTCTACGGCCGCTACCATGCCACTCTTTGGTAAATCTCACAAAAGT///TTCAAAGATTTCTTCAGCTATGTGGGAGATGTCCACATTCGACATCGCATCTGATGCATT
A_15_P735931	0.017232	1.61687	up	PREDICTED: Danio rerio phosphatidylinositol-4-phosphate 3-kinase, catalytic subunit type 2 beta (pik3c2b), transcript variant X1, mRNA [XM_003199487]			XM_003199487			GO:0005575	XM_003199487	TGTAAATGGGCTTTATCCCATTGTATTCCTTTCTAGACTGTTCCTTCTAATTTCAGATCA
A_15_P161636,A_15_P697221,A_15_P625616,A_15_P728526,A_15_P762606|327507	0.0183444	1.6164	up	Danio rerio TDP-glucose 4,6-dehydratase (tgds), mRNA [NM_199817]	ENSDART00000165750	327507	NM_199817	TDP-glucose 4,6-dehydratase	tgds	GO:0050662|GO:0008460|GO:0009225|GO:0003824	NM_199817	CGCGATGTAAATGACCATCAATCAGAGATTTTACACTGTAAATGTATAATGTGCACATGT///CGGCTCTTATTAAATCGTCAGTCTCGATGTAAATGACCATCAATCAGAGATTTTACACTG///AAGATCGTCCTGTGACAGAGCTGCGATACCCCATGAACTCTGCGAAGCTGCACAGACTCG///TGATCCTCTGTTCATCAAGCATCTGTTTTCCACTGAACACATCGATGTGGTCTTCCACTG///CGTCAGTCTCGATGTAAATGACCATCAATCAGAGATTTTACACTGTAAATGTATAATGTG
A_15_P178856,A_15_P440530,A_15_P224601|100124594	0.0196829	1.60838	up	Danio rerio asparaginase homolog (S. cerevisiae) (aspg), mRNA [NM_001102621]	ENSDART00000135073///ENSDART00000136277	100124594	NM_001102621	asparaginase homolog (S. cerevisiae)	aspg	GO:0006520|GO:0004067|GO:0005575	NM_001102621	GGTCCTTGTGAGTCTGTTTTTGTGATTGTAATCGTCACGGCTGAATTTTAGTTTCAATCA///AGCTGCTCTTTCAAAACTGTCCTATGTGCTGGCAAAACAGAATCTCAGTATAGAAGAGAA///ATACACAGTTTTAGAGTACTCGCCTCTCCTTGACTCCTGCAATATGACCACAGATGACTG
A_15_P703976,A_15_P333994|503775	0.0172596	1.60219	up	AGENCOURT_109125288 NIH_ZGC_30 Danio rerio cDNA clone IMAGE:9043819 5', mRNA sequence [EV760477]///ring finger protein 213a [Source:ZFIN;Acc:ZDB-GENE-050302-100] [ENSDART00000168133]	ENSDART00000168133	503775	EV760477///XM_003198052	ring finger protein 213a	rnf213a	GO:0004842|GO:0008270|GO:0002040|GO:0016887|GO:0046872	XM_003198052	ATTTAAGATGTGGAGGTAAGTTCAGCAGAGTTGTTGCAGCCTCTGACACAGTTTGACTCG///TTGCTCCCCTGTAATATGAAGGTACAATCTGTTAAAATTATCGCTTCAAGTCTGAAAACA
A_15_P118294,A_15_P110510,A_15_P494782,A_15_P347330,A_15_P654348|573145	0.00218578	1.59666	up	Danio rerio KH-type splicing regulatory protein (khsrp), mRNA [NM_001089428]	ENSDART00000038330///ENSDART00000150548	573145	NM_001089428	KH-type splicing regulatory protein	khsrp	GO:0003723|GO:0003676	NM_001089428	CAGATTGACCACGCCAAACAGCTGATCGAGGACAAGATTGAGGGTCCCCTCTGCCCTGTT///CAGCCCGACTACACCAAGGCCTGGGAGGAGTATTACAAAAAGATGGCTGCAGCAGGTGGA///TACAGTTCAAACCAGATGACGGTACTGGTCCAGATAAGATCGCTCATATAATGGGTCCTC///CCTTCCTTTCATGAGTCGACCAATGGGAGTGGCCACATGCATGAAATGGTCATTCCAGCA///GAGGGTTTTTCTTATGTTTTCTTCTTCCCACCCCTGTTATTGGAAGTCATGATGATGATG
A_15_P119454|394181	0.0197548	1.59454	up	Danio rerio cytochrome c oxidase assembly homolog 15 (yeast) (cox15), mRNA [NM_201206]	ENSDART00000109737	394181	NM_201206	cytochrome c oxidase assembly homolog 15 (yeast)	cox15	GO:0016653|GO:0016020|GO:0008535|GO:0004129|GO:0005743|GO:0016021|GO:0016627|GO:0006784|GO:0055114	NM_201206	GGAGAGCTACATCTTGTGCTTCTGCATTTATATGATGAAGTGCACAACCTAATGTGTCTT
A_15_P678986,A_15_P545297|558285	0.0155367	1.59052	up	AGENCOURT_30676788 NIH_ZGC_14 Danio rerio cDNA clone IMAGE:7405308 5', mRNA sequence [CO957215]///Danio rerio si:dkey-188i13.10 (si:dkey-188i13.10), mRNA [NM_001172636]	ENSDART00000115354	558285	CO957215///NM_001172636	si:dkey-188i13.10	si:dkey-188i13.10	GO:0016020|GO:0016021	NM_001172636	ATCTCGCCCAATAACTGTTTGGTTTTTGAGTGGGGTTTGTGTACACACCTCCTTGTTAAA///ATCTCCCTCAATAACTGTTTGGTTTTTGGGTGGGGTTTGTGGACACACCTCCTTGTTAAA
A_15_P108044|114424	0.00781446	1.58683	up	Danio rerio cadherin 1, type 1, E-cadherin (epithelial) (cdh1), mRNA [NM_131820]	ENSDART00000172179	114424	NM_131820	cadherin 1, type 1, E-cadherin (epithelial)	cdh1	GO:0030057|GO:0008354|GO:0005886|GO:0034334|GO:0005509|GO:0016342|GO:0007398|GO:0003370|GO:0001702|GO:0001841|GO:0001965|GO:0005902|GO:0042074|GO:0016337|GO:0005913|GO:0016020|GO:0070586|GO:0016021|GO:0055113|GO:0001764|GO:0007155|GO:0005938|GO:0007156	NM_131820	GATATTTGTAGGTTTCTATTTCTGTCCATTATTCCCTCAGCTGCAACAATGTTAATGATG
A_15_P100161|321460	0.00379087	1.586	up	Danio rerio increased sodium tolerance 1 homolog (yeast) (ist1), mRNA [NM_212585]	ENSDART00000123273	321460	NM_212585	increased sodium tolerance 1 homolog (yeast)	ist1	GO:0003674|GO:0048675|GO:0007032|GO:0005575	NM_212585	TCGCCCTTAAATCATCTGAACACAAATCTGGCAATGTTTGGGTGTGTTTGATACTTATTT
A_15_P768691,A_15_P108569|334219	0.0150925	1.58519	up	Danio rerio zgc:77650 (zgc:77650), mRNA [NM_199876]	ENSDART00000062143	334219	NM_199876	zgc:77650	zgc:77650		NM_199876	GAGACACTATTTTCAGAACACACAGGGTTTAATCTTTGTAAGTGGACAGCAATGACAGAG///CTTCTGAATGCAGACTTAACGTCATCGATGAATTCCATGTCTGGTTGAAATGGTTTGCTT
A_15_P674421	0.0133796	1.58394	up	Rep: LIM domain and actin-binding protein 1 (Epithelial protein lost in neoplasm). - Gallus gallus, partial (17%) [TC386194]								CGAGACCGTGTTTTAAAACCTTTTCTACTGTGATCAGATATTTCAGAAGGACGCAATAAA
A_15_P173191,A_15_P263411,A_15_P242926|83780	0.000772415	1.57268	up	Danio rerio cryptochrome circadian clock 1bb (cry1bb), mRNA [NM_131792]	ENSDART00000134515///ENSDART00000125347///ENSDART00000171045	83780	NM_131792	cryptochrome circadian clock 1bb	cry1bb	GO:0045892	NM_131792	AGACGTTACTTACCTGTCCTACGAGATTTTCCAGCCAAGTACATTTATGACCCCTGGAAC///TAGAAGTCTGATATTTATCGTACCAGCATTGGATTCTTAGTCTCTGTGTGGAACTTCATT///ACATCTTCCCACGACTCTTCAAGGAATGGAAGGTTTCTCGATTGACATTCGAGTTCGACT
A_15_P108728|338183	0.00574619	1.56709	up	Danio rerio methionyl-tRNA synthetase (mars), mRNA [NM_200076]	ENSDART00000144911	338183	NM_200076	methionyl-tRNA synthetase	mars	GO:0005737|GO:0000166|GO:0006431|GO:0016874|GO:0004825|GO:0005524|GO:0004812|GO:0006418	NM_200076	GCAACCAGTCCTTTTTAAATGATCCGTTTTTAGTAAGCAATCAAATCAATGTAAACCCAG
A_15_P604847,A_15_P421215,A_15_P170176,A_15_P346245|567913	0.00875687	1.56569	up	Danio rerio mannosyl-oligosaccharide glucosidase (mogs), mRNA [NM_001080190]	ENSDART00000132189	567913	NM_001080190	mannosyl-oligosaccharide glucosidase	mogs	GO:0009311|GO:0016020|GO:0004573|GO:0005789|GO:0016021|GO:0006487|GO:0003824	NM_001080190	ATTTCATCAGCTTCTCCTAAGCAAATGGGACACCCAGTTAACACAGGAGGTCTTTGCACA///GTGATTACGGAAATCATACACAAGCAGTCTCACTTCAGCAGGAGAAAGTGTTTGTGCCAC///ACAATGTCATCTGTGTGAACCAGTAGACAGCAGTGCACTTATTTTGGTCCATTGCTGTTT///CAAGAAGCCCTGGTCTTGATAAGCTGACAGATATAGTGAAGAACAGCCTGAATCACAAGT
A_15_P149011,A_15_P590477|393938	0.018466	1.56478	up	Danio rerio fumarate hydratase (fh), mRNA [NM_200963]	ENSDART00000172329///ENSDART00000108477	393938	NM_200963	fumarate hydratase	fh	GO:0005739|GO:0051262|GO:0006099|GO:0004333|GO:0006106|GO:0006108|GO:0045239|GO:0003824|GO:0016829|GO:0005829	NM_200963	TGCATGACTGTGTTTCTTTTTCATCCCAAAATCTGAGGAATAAAATAAGCGGGGGAGAAA///GTGAATGCATGACTGTGTTTCTTTTTCATCCCAAAATCTGAGGAATAAAATAACCGGGGG
A_15_P139586,A_15_P241871,A_15_P280906|555775	0.00680191	1.5627	up	Danio rerio si:dkey-15j16.2 (si:dkey-15j16.2), mRNA [NM_001079836]///Danio rerio si:dkey-15j16.2, mRNA (cDNA clone MGC:174201 IMAGE:8745236), complete cds. [BC155128]	ENSDART00000032393	555775	NM_001079836///BC155128	si:dkey-15j16.2	si:dkey-15j16.2	GO:0016020|GO:0016021	NM_001079836	CTAATAGACAACATGGAGGGGGACATGACAGAAAAGAGCATTTTGCTGATTGAGAAGTGA///AGCAAGAAGCAAACTCTCCATTATTCCAAGAGAGAATGACGTATTGGTGACCGATGCATC///AAGCATTGTTTTTCTCTGGTTTGTTACATGAGTAAATTCTGCACAAACATGTTTGGCTTG
A_15_P175581|100004395	0.0103026	1.55886	up	Danio rerio zgc:165555 (zgc:165555), mRNA [NM_001098761]		100004395	NM_001098761	zgc:165555	zgc:165555		NM_001098761	CTTAGTGTGGTAAATGCAGTATCAGCAGGATTTGTGTCATTTTTGACAGACTTTATTGAA
A_15_P194981|664752	0.0180073	1.54655	up	Danio rerio melanocyte proliferating gene 1 (myg1), mRNA [NM_001309488]	ENSDART00000102293	664752	NM_001309488	melanocyte proliferating gene 1	myg1	GO:0008150|GO:0003674|GO:0005575	NM_001309488	AGCTCATCAAGTTTGTGCTGTACTGCGATCAGAACGGCCACTGGAGGGTGCAGTGTGTGC
A_15_P535357,A_15_P662376,A_15_P621091,A_15_P665831,A_15_P697436,A_15_P768406|386709	0.0197719	1.54473	up	Danio rerio DnaJ (Hsp40) homolog, subfamily B, member 11 (dnajb11), mRNA [NM_198821]///Danio rerio DnaJ (Hsp40) homolog, subfamily B, member 11, mRNA (cDNA clone MGC:174792 IMAGE:7177634), complete cds. [BC155775]	ENSDART00000013282///ENSDART00000165990	386709	NM_198821///BC155775	DnaJ (Hsp40) homolog, subfamily B, member 11	dnajb11	GO:0006457|GO:0051082	NM_198821	TAAAAGAAGGCCATCAAAGTTCACATGGTGATATATTCTCCAGTTTCTTTGGCGACTTTG///CAACTTAGGATAACTTGTGCACTAGTGAAGGAAATATCATCTGCCATATTCAAAAGAGAA///TAAAGAACAAATTTATTATGGTTGTTGCAGCTGGTGTTTTTGTGCTCACCAAGCTGCAAA///CTCCACTACTGCCTGGTTCAGATTTGCCGCCTGGATACAGATTCAGTTTCCTCTAAAAAA///TGGACCTTGAAGTAACATTAGAAGAGGTGTATTCAGGGAATTTTGTGGAGGTGGTACGAA///TCCTCTAAGGCACTTATTTGGTTTTTGAAGTTCCAACAGAAGACCTCTTTAACTGTAAAA
A_15_P520182,A_15_P107639|399488	0.00636862	1.54411	up	Danio rerio solute carrier family 3 (amino acid transporter heavy chain), member 2b (slc3a2b), mRNA [NM_201514]	ENSDART00000053797	399488	NM_201514	solute carrier family 3 (amino acid transporter heavy chain), member 2b	slc3a2b	GO:0060142|GO:0016020|GO:0005975|GO:0016021|GO:0003824	NM_201514	CTTGCACAGCTAGAGGTGAACCCAGGAGAAGGTATAATGCTGAAGTTTCCATACACATCT///GTTCTGGCACAGTTTAAAGAAGTCATTACGGCTGCACACAAGAGAGGCATCTCCGTTATT
A_15_P117355,A_15_P270231|336789	0.00905606	1.54405	up	Danio rerio vacuole membrane protein 1 (vmp1), mRNA [NM_207060]	ENSDART00000111753	336789	NM_207060	vacuole membrane protein 1	vmp1	GO:0005773|GO:0005774|GO:0005886|GO:0005783|GO:0000407|GO:0006887|GO:0003674|GO:0016020|GO:0033116|GO:0007030|GO:0010506|GO:0016021|GO:0007029	NM_207060	AAATGACATGCTGTTTGCATTTGTTTGTGCATTTGGACCTTTGACTTTTGAACTAAAACC///ATTCAATAGAAGGAGCACATCAGGAGTATGTACAGCACCTGGAGAAGAAGTTCCTGTGGT
A_15_P139716,A_15_P168276|797343	0.012174	1.54305	up	Danio rerio yrdC N(6)-threonylcarbamoyltransferase domain containing (yrdc), mRNA [NM_001083867]	ENSDART00000060729	797343	NM_001083867	yrdC N(6)-threonylcarbamoyltransferase domain containing	yrdc	GO:0003725|GO:0005737|GO:0000049|GO:0016779|GO:0006450	NM_001083867	TTATTTAGTATGATGTGTCGAGGGGTCAGTTGCTCTCTGGCAGGGCAACGTTCATCTTTT///TCGTTCTAGAAAGATCCGCCACGCTAAACGGAGATCTCAATCCTTTTACCAAGCTCATAG
A_15_P749061	0.00563094	1.53396	up	interferon regulatory factor 2 [Source:ZFIN;Acc:ZDB-GENE-041212-38] [ENSDART00000167074]	ENSDART00000167074							TGTGTGTTGTGCCTTTCTGATCTTTGTAAAAGTACAAGGGCTTCTTTAATTATTTTCCTC
A_15_P117739,A_15_P191491|445473	0.018836	1.5307	up	Danio rerio myosin VIa (myo6a), mRNA [NM_001004111]	ENSDART00000135066///ENSDART00000015558	445473	NM_001004111	myosin VIa	myo6a	GO:0035479|GO:0003774|GO:0000166|GO:0048844|GO:0016459|GO:0005524	NM_001004111	TTGAGCCGCTTCACTACAGTAAACACAGTAATGACCACTAAATTATGACTTTTGAATGAA///AAGTGGAAATATGCCGAACTACGGGACGCCATCAATACATCCTGTGATATCGAGTTGTTG
A_15_P119069,A_15_P133484,A_15_P658073|793727	0.0165956	1.52752	up	Danio rerio guanine nucleotide binding protein-like 2 (nucleolar) (gnl2), mRNA [NM_213224]	ENSDART00000161807	793727	NM_213224	guanine nucleotide binding protein-like 2 (nucleolar)	gnl2	GO:0003407|GO:0045664|GO:0007096|GO:0005730|GO:0003924|GO:0005525|GO:0000448	NM_213224	TAGGATTTATTCTTCAGGGTGATTATGCTCTCCAGTTGTGCCTAAATAAACAAATGAAAG///TACTGTGTCCAAAATGGTACTGAATGATTGGCAGAGGGGACGCATCCCGTTTTTTGTCAA///GTGCCATTATTGTCTGGTGAAAAAGCAACACATTCTCAGAGCGTATAAATCTTTTATTTG
A_15_P182456|567701	0.0128718	1.52553	up	glucocorticoid modulatory element binding protein 1 [Source:ZFIN;Acc:ZDB-GENE-060503-35] [ENSDART00000151169]	ENSDART00000151169	567701	BC124448	glucocorticoid modulatory element binding protein 1	gmeb1	GO:0006357|GO:0003713|GO:0005634|GO:0000978|GO:0003677	XM_009294135	GGAGATGTTTAGCAGAATTTTCACACTTATGCAGTTTGCTGAAGAAATTATTTTGCTGCT
A_15_P149726,A_15_P234991|564210	0.00695228	1.52479	up	Danio rerio zinc finger protein 76 (znf76), mRNA [NM_001077610]	ENSDART00000017305	564210	NM_001077610	zinc finger protein 76	znf76	GO:0008150|GO:0003676|GO:0046872	NM_001077610	ATATTCCAGTCTTTATAAGCATCATGTGGTCCACACACACTGTAAGCCGTACACCTGCAG///GGAGTTATTTTGTACCTGCTTTGAGGCAGTAGGATTAAAACATGCTGAAAATAAAGATGT
A_15_P132176,A_15_P368750|407625	0.0172816	1.52334	up	ubiquitin protein ligase E3 component n-recognin 4 [Source:ZFIN;Acc:ZDB-GENE-090313-341] [ENSDART00000131914]///ubiquitin protein ligase E3 component n-recognin 4 [Source:ZFIN;Acc:ZDB-GENE-090313-341] [ENSDART00000156701]	ENSDART00000131914///ENSDART00000156701	407625	AF348959///XM_688055	ubiquitin protein ligase E3 component n-recognin 4	ubr4	GO:0008270	XM_005162190	TACATAAGGCATAATGACATGCCTATCTATGAGGCTTCAGAAAGGGTGTTGAGGGCGTTC///TTCAATGAATTGTTTGCAGTTTGTGTGAGAGACCAGGGCTGACACTGGTTTTGTGATGCG
A_15_P110087,A_15_P622177|557230	0.0187487	1.52283	up	Danio rerio si:ch211-244b2.3 (si:ch211-244b2.3), mRNA [NM_001082810]	ENSDART00000100611	557230	NM_001082810	si:ch211-244b2.3	si:ch211-244b2.3		NM_001082810	GATTGGCAGTGATTTTATAGAGCAGCACTTTAACAGCAACCCAAGCGGCTCAGTTCAGTT///CAGGATGCCGGTTTATGCTATGTTTGCTGGCCATGACTAATATATGTTGATATGATGTTT
A_15_P209486,A_15_P628901,A_15_P542637,A_15_P664406|321556	0.00544805	1.51033	up	Danio rerio heterogeneous nuclear ribonucleoprotein H1, like (hnrnph1l), mRNA [NM_212589]	ENSDART00000015636///ENSDART00000167867///ENSDART00000065447	321556	NM_212589	heterogeneous nuclear ribonucleoprotein H1, like	hnrnph1l	GO:0000166|GO:0003676	NM_212589	CCTCTTTTGGTCTGTCTTTGATTTCTCATATGTGTGGGTAATAAACATTCACAAAGGTAT///AATGACAAGGCCAACATGCAACACCGATATGTTGAGTTGTTCCTAAACTCAACAGCAGGG///AATCAAACAATGTGGAAATGGACTGGGTTTTGAAGCACACTGGTCCGAACTGTCCAGAGA
A_15_P626686,A_15_P648651,A_15_P108291|437019	0.0165858	1.50781	up	Danio rerio propionyl CoA carboxylase, alpha polypeptide (pcca), mRNA [NM_001002746]	ENSDART00000133905///ENSDART00000136786	437019	NM_001002746	propionyl CoA carboxylase, alpha polypeptide	pcca	GO:0000166|GO:0016874|GO:0004075|GO:0005575|GO:0003824|GO:0005524|GO:0046872	NM_001002746	CACCATCAATCCCACACTCGTGTATATTTATACCACACATATTTCTGTCATCAAATGCAT///CACAAGCTGTTCATCCAGGCTATGGATTCCTGTCTGAAAATAAGGAGTTTGCCAAAAGAT///TATGTAGCACAAAGCCACTTGCTGTCTGTATTTGTATTGAGAAAATGGAATAAAATGGGA
A_15_P723441,A_15_P195681|767789	0.00189141	1.50404	up	Danio rerio coiled-coil domain containing 137 (ccdc137), mRNA [NM_001076756]	ENSDART00000160522	767789	NM_001076756	coiled-coil domain containing 137	ccdc137	GO:0008150|GO:0003674|GO:0005575	NM_001076756	TCAGTGGGTGCAAACTGTTTATTTGGCTTAAATTTGAACAAACAAATGACGTCGAACATT///GGTTTTGGGTCGGCATTGAAATAGTGCAAAATGTAAGCTCAAAAATTGTTTGAAAATGCA
A_15_P111436|393560	0.0148281	1.50386	up	Danio rerio ArfGAP with FG repeats 1b (agfg1b), mRNA [NM_200588]	ENSDART00000145107	393560	NM_200588	ArfGAP with FG repeats 1b	agfg1b	GO:0005575|GO:0005096	NM_200588	CGTCGATGGATTTTTGACCACATCAAACGTTACCATTACAGGTATACAAGTTAATGTGTA
A_15_P671701	0.00867269	1.50117	up	nucleoporin 214 [Source:ZFIN;Acc:ZDB-GENE-110203-3] [ENSDART00000115182]	ENSDART00000115182		XM_009302058				XM_009302058	GTTCAGTGTGTTTGTTCTGTTTTAATCTGCACGATTGCAAATAAACTCCAGAGACGTTGA
A_15_P119862	0.00692433	1.50011	up	si:ch1073-322p19.1 [Source:ZFIN;Acc:ZDB-GENE-091204-224] [ENSDART00000132817]	ENSDART00000132817		BC066467				XR_082582	GTTCACACGTGTTCAGATGTGTTCAAGCGAACATGCTGAACGTGCCAGCGATCTAAAATA
A_15_P733926	0.010536	1.49731	up	nap17f01.y1 Zebrafish anterior segment (minus lens). Unnormalized (nap) Danio rerio cDNA clone nap17f01 5', mRNA sequence [DN897105]			DN897105					ATGCAGACACTGTATGCTTTCATCTTCTTCTCAAAGGTTTTGTGATTGAAAACTCGTTCT
A_15_P407565	0.0182325	1.49534	up									AATCAGCTATGCATTTGTTTGTTTCTCCCGTAACACTGTCATGTTTTATTCTGTGAGTTT
A_15_P133601,A_15_P143181|337214	0.0161567	1.49448	up	Danio rerio zgc:66430 (zgc:66430), mRNA [NM_200055]	ENSDART00000007482	337214	NM_200055	zgc:66430	zgc:66430	GO:0006334|GO:0005634	NM_200055	TGTAGATGGTACTTAAAAATCACCATGAATATTCAAAGTGTGCACTCCTCTGAAAACATC///GTACTTCTTCCGCAAGGCCAGTGGTATGTAAATAATTTGTTCCCTTAAAAAAGGTTTATA
A_15_P111689,A_15_P506002|334058	0.00154798	1.49439	up	Danio rerio Wilms tumor 1 associated protein (wtap), mRNA [NM_199853]	ENSDART00000159511///ENSDART00000147359	334058	NM_199853	Wilms tumor 1 associated protein	wtap	GO:0008380|GO:0006397|GO:0048024|GO:0007049|GO:0016607|GO:0000381|GO:0080009|GO:0042981|GO:0005634	NM_199853	TTTGTTCCTCTACATGACGAGAGAAAACGTTTTTGTTTGACTTGTGTGTAGTTTTTCAAG///GACTAAAGACAAACTGGAGCAAGCCCAAAATGAACTGAGTGCCTGGAAATTTACACCTGA
A_15_P204716,A_15_P735556,A_15_P334889|564088	0.00525375	1.49125	up	phosphoinositide-3-kinase, regulatory subunit 4 [Source:ZFIN;Acc:ZDB-GENE-050309-84] [ENSDART00000085228]///phosphoinositide-3-kinase, regulatory subunit 4 [Source:ZFIN;Acc:ZDB-GENE-050309-84] [ENSDART00000133310]	ENSDART00000085228///ENSDART00000133310	564088	XM_001922641	phosphoinositide-3-kinase, regulatory subunit 4	pik3r4	GO:0005770|GO:0016236|GO:0005524|GO:0071561|GO:0045324|GO:0004672|GO:0004674|GO:0005643|GO:0006623|GO:0006468|GO:0034271|GO:0030242|GO:0034272	XM_001922641	CACTTTCCAGACCACACAGGGCTTTATAGTCACTTCCTCTAGAGATGGCATTGTCAAAGT///ATGGAAGAGATGGATAAGGATGAAGACTCCATTGTAATCACTGCGTAATAGTTATTGATA///ACAACCGCAAGATCATCGAAGGAACAGAAGTGGTTCAGGAGATTCACAGTAAACAGAAGG
A_15_P171383,A_15_P705946,A_15_P349480,A_15_P493687,A_15_P458955,A_15_P726561,A_15_P529978|572435	0.0172018	1.4867	up	Danio rerio eukaryotic translation initiation factor 4 gamma, 1a (eif4g1a), mRNA [NM_001080200]///eukaryotic translation initiation factor 4 gamma, 1a [Source:ZFIN;Acc:ZDB-GENE-070112-702] [ENSDART00000087120]	ENSDART00000087120///ENSDART00000145778///ENSDART00000087107	572435	NM_001080200///CO917926	eukaryotic translation initiation factor 4 gamma, 1a	eif4g1a	GO:0003723|GO:0005575	NM_001080200///XM_009298328	GGATGGCTCTTGACAGATATAAACTACAATCATTTCTCAGTCATTTCTTTTGCTCTCTAT///CTTTTAATGCTTCCTGTATCCTTTAGTTACGGGGGTGAACTTGTCGAACTTCAGGATGAC///ATAGTTTGGCAGATAAGTGTGAGGCCTCCTCATGCAGAACCACAGGAAATGAATAAACCA///GGATGATGATGAGATCTTTGAGCAGAAACAGAACGAGCTGGATGCTGCTACTGATGAAGA///CTTTTGCTGCTGAGATCAACACTGATGATGAAGTGAAGGCCATGGTTAATCCTGCATCTG///AACCAAGTTGAACTGGATCCTCACCAAGCCAATCTTATCTGTTCAGGATGGCTCTTGACA///CGAAGAAGACCTGGACAAGAA…
A_15_P120143,A_15_P624066|541410	0.00834104	1.48285	up	Danio rerio solute carrier family 27 (fatty acid transporter), member 1a (slc27a1a), mRNA [NM_001013537]	ENSDART00000018908	541410	NM_001013537	solute carrier family 27 (fatty acid transporter), member 1a	slc27a1a	GO:0015245|GO:0008152|GO:0016021|GO:0031957|GO:0003824|GO:0004467	NM_001013537	TGGCCTGACACTTCATCCTGAACAAAGAAGTTTTTGGAAAACAAAACCCAGTAAATTGTA///TACGAGCTTGTCAACGAGGAGCTGTACAATGCATTTGAACAAGGCAGGATTTCCCTTTAG
A_15_P666196,A_15_P278306,A_15_P208476|767805	0.00953343	1.48122	up	Danio rerio Kruppel-like factor 13 (klf13), mRNA [NM_001076772]	ENSDART00000087450	767805	NM_001076772	Kruppel-like factor 13	klf13	GO:0008150|GO:0003676|GO:0046872	NM_001076772	TTCAGGTTGTGAAAAAGTTTATGGCAAATCGTCCCATCTCAAAGCCCACCTAAGGACGCA///AAAGACAACTCCTCTTTATTTGTGGTGGCGAGAATTCTGGCGGATTTTAGTCAGCAGACG///AGCACACGAACAGAATCCACCAAAGACCAAGGCGTGAATGAGAGAACAGAGAGGTTTTTT
A_15_P587612,A_15_P111369|436722	0.00408708	1.4768	up	Danio rerio family with sequence similarity 96, member B (fam96b), mRNA [NM_001002449]	ENSDART00000073734///ENSDART00000124342	436722	NM_001002449	family with sequence similarity 96, member B	fam96b	GO:0003674|GO:0007059|GO:0016226	NM_001002449	TTTAAGATTGACGTTCACATCACGCCTGGTACACATGCTTCTGAGGATGCAGTCAACAAG///ATTAAGCTTTGTCACAGACCATTGGATTTAAGCTCTTTATTACTGCATTTTCACTGACTG
A_15_P632681,A_15_P120264|406762	0.0162063	1.47371	up	Danio rerio phosphogluconate dehydrogenase (pgd), transcript variant 1, mRNA [NM_213453]	ENSDART00000017728	406762	NM_213453	phosphogluconate dehydrogenase	pgd	GO:0004616|GO:0016491|GO:0006098|GO:0055114	NM_213453	ACCTTCATCCACACTAACTGGACAGGACACGGTGGGAAAGTGTCATCTTCATCCTATAAT///CCAGAGTTCACAGCGTTAACCCTGGATTACGGTGACTATTGCACTGCATTAGGCTAAATA
A_15_P199696|407703	0.0181005	1.47154	up	zinc finger protein 622 [Source:ZFIN;Acc:ZDB-GENE-050927-1] [ENSDART00000022643]	ENSDART00000022643	407703	BC055386	zinc finger protein 622	znf622	GO:0042273|GO:0008270|GO:0022625|GO:0030687|GO:0003676|GO:0046872	XM_689230	GGGGATCTGAATCGTGTGCTGATCCACTATGAACATAATATTGCTACTTTAGGTTTTGTA
A_15_P556042	0.00685548	1.46757	up	SECIS binding protein 2 [Source:ZFIN;Acc:ZDB-GENE-050208-263] [ENSDART00000132789]	ENSDART00000132789		XR_044859				XR_661775	CAGGAATAGCTTGAAGTACCAAAATGTGCCTGTCAAGAGCGTTTTATTCATAAACAAATG
A_15_P626629|793439	0.017168	1.46052	up	Danio rerio tumor protein p53 binding protein, 2-like (LOC793439), mRNA [NM_001109770]	ENSDART00000129476	793439	NM_001109770	tumor protein p53 binding protein, 2-like	LOC793439		NM_001109770	CTACGCTACAACAGTGTGTTCTGTGAACAATTAACAATTTATTTTGCAAAGACAGCTTTC
A_15_P166073|100002591	5.97483e-05	48.298	down	Danio rerio cDNA clone IMAGE:7991963, partial cds. [BC133898]	ENSDART00000172281	100002591	BC133898	GTPase IMAP family member 4	LOC100002591			TGATGCTTCCTGTTTTGCTGTGTTTTGGAGGTGCATTTTATTATGCGCTTCGTTCCCCTC
A_15_P162489|100005227	0.0081729	41.9434	down	Danio rerio leucine rich repeat and Ig domain containing 4a (lingo4a), mRNA [NM_001082978]	ENSDART00000145916	100005227	NM_001082978	leucine rich repeat and Ig domain containing 4a	lingo4a	GO:0016020|GO:0016021|GO:0007409	NM_001082978	ATTTTTCCGGCTGCTCAATGTTTCGGATAATCGTTTGGTGACTCTAGAGGAGTCTGCGTT
A_15_P101082|404726	0.000293521	32.8337	down	Danio rerio connexin 39.9 (cx39.9), mRNA [NM_212826]	ENSDART00000013745	404726	NM_212826	connexin 39.9	cx39.9	GO:0030054|GO:0007154|GO:0016020|GO:0005886|GO:0031444|GO:0005921|GO:0005922|GO:0016021|GO:0010644	NM_212826	ACTGAGTCTAAAGTGCCTAGTGAGGACGTTGTGGTTCCTTTTGTGCCGAATTACCCTTAT
A_15_P396855	9.67871e-05	29.8765	down	MDS1 and EVI1 complex locus [Source:ZFIN;Acc:ZDB-GENE-050208-123] [ENSDART00000086051]	ENSDART00000086051		EF541111				XM_009291855	CCTGCAAGATAAAAAAGTTGGGGCATTGCCCTACCCTTCCATGTTCCCACTGTCTTTTTT
A_15_P120580|556440	0.00179595	21.3402	down	Danio rerio si:dkey-15j16.3 (si:dkey-15j16.3), mRNA [NM_001083824]	ENSDART00000062619	556440	NM_001083824	si:dkey-15j16.3	si:dkey-15j16.3	GO:0008037|GO:0005913|GO:0016020|GO:0005887|GO:0005102|GO:0004872|GO:0016021|GO:0050839|GO:0007156|GO:0042803|GO:0007157	NM_001083824	TTCTGCCCTGCTCCTGCACTGAACTACTGACCAAACCTGAACACATACAATGGATGTATA
A_15_P290216	0.000612938	19.0249	down									AATCAGTAATTCCTTCAGTTCTGGCTGTTTTGGCTCTGATGTTGGTGTTTGGAGCTGCAG
A_15_P520787	0.00259814	18.6526	down									GGGATCCTGGTGTGTTTGTGTGCCTGAATGTGTGCGTTATTTTTTAATTTACTAATATGA
A_15_P241336	0.0157512	17.0549	down	AGENCOURT_10700429 NCI_CGAP_ZKid1 Danio rerio cDNA clone IMAGE:6796971 5', mRNA sequence [CA474713]			CA474713					ATTCTGTCTTTGTCCTACCTGCTTTCTGGAACCGTTCTTTTAGACTTGAACCCTGTCGTC
A_15_P517242|793274	0.00623185	16.3101	down	Danio rerio sterol regulatory element binding transcription factor 1 (srebf1), mRNA [NM_001105129]		793274	NM_001105129	sterol regulatory element binding transcription factor 1	srebf1	GO:0046983	NM_001105129	ACAACTCGACAAGCTGGTGCAGCTGCTGCTGTGTGATCTGCTCCTGGTGACGAGGACAAA
A_15_P580332|563665	0.0156897	16.0476	down	Danio rerio complement component c3b, tandem duplicate 1 (c3b.1), mRNA [NM_001100013]	ENSDART00000162640	563665	NM_001100013	complement component c3b, tandem duplicate 1	c3b.1		NM_001100013	GTGTTTTGGAGGTAGTGACGGTTTACCATCAGCTTCCTGATGTGTATGAGAACAGCACAT
A_15_P402480|334862	0.0099416	15.7923	down	AGENCOURT_16621616 NIH_ZGC_7 Danio rerio cDNA clone IMAGE:7051922 5', mRNA sequence [CK030220]		334862	CK030220	wu:fa05f02	wu:fa05f02			TGTGTGTGTGTTCATTCTTTTAATTTGGTTCATCTGGCTAGTTTGTTTGGGACCAAAAAA
A_15_P594162|100005504	0.0121292	15.4368	down	Danio rerio grass carp reovirus (GCRV)-induced gene 2l (gig2l), mRNA [NM_001245989]	ENSDART00000121788	100005504	NM_001245989	grass carp reovirus (GCRV)-induced gene 2l	gig2l	GO:0003950	NM_001245989	GATGAAATCTGCCCACAAAAGACAGCAACATATTGTGGCTTTGGTGACCCTTATAAGTGA
A_15_P595497|565366	0.017677	15.3384	down	polybromo 1 [Source:ZFIN;Acc:ZDB-GENE-080926-4] [ENSDART00000045971]	ENSDART00000045971	565366	XM_009305787	polybromo 1	pbrm1		XM_009305787	AGTATATTGAAGGACTCAGTGCTGAATCTACTACTGTCAGCAAGTGGGACCAAACACTCT
A_15_P156241|101882338	0.0171664	14.216	down	solute carrier family 2 (facilitated glucose transporter), member 13 [Source:HGNC Symbol;Acc:HGNC:15956] [ENSDART00000122593]	ENSDART00000122593	101882338	XM_005173456	proton myo-inositol cotransporter-like	LOC101882338		XM_005173456	TACACCAGTTTGGCTTTCACAGGCTTCTTTTTCATCTACGGTTGCCTCCCTGAGACTAAA
A_15_P137846|570720	0.00955704	14.1485	down	Danio rerio choline/ethanolamine phosphotransferase 1b (cept1b), mRNA [NM_001109717]	ENSDART00000035514	570720	NM_001109717	choline/ethanolamine phosphotransferase 1b	cept1b	GO:0016780|GO:0016020|GO:0016021|GO:0008654|GO:0016740	NM_001109717	GTATTTGGTGTTGTGGATTTCTCTGATTCTGTCTTTGTTTGATCTGGTGCGCTACTGCGT
A_15_P764326	0.0149182	14.0022	down									TTCTGTCCGATTTCTGTGCGCTTTTCTTTGGTTGTTGGTGTTGAGTCTGTCTGAATCCAC
A_15_P663856,A_15_P134756,A_15_P639431|553432	0.0126235	13.9757	down	Danio rerio leucine-rich repeat, immunoglobulin-like and transmembrane domains 1b (lrit1b), mRNA [NM_001042753]	ENSDART00000170695	553432	NM_001042753	leucine-rich repeat, immunoglobulin-like and transmembrane domains 1b	lrit1b	GO:0008150|GO:0016020|GO:0016021	NM_001042753	TGACTTGGTGCAGTTCCAGAAGTTTCCCTCGTCCTCTGTGGCGTTCATCGATACGGGCCT///TTTGACCTGGTGCAGTTCCAGAAGTTTCCCTCGTCCTCTGTGGCGTTCATCGATACGGCC
A_15_P191381|799002	0.0139148	13.9721	down	fibroblast growth factor binding protein 1b [Source:ZFIN;Acc:ZDB-GENE-081106-1] [ENSDART00000058465]	ENSDART00000058465	799002	KM655663	fibroblast growth factor binding protein 1	fgfbp1		XM_005157352	AGCAGCTCGTGGTCTTCACTCTGTACTTTTCTCTTCTTGATGCTGGAGAATGATGAATGC
A_15_P629256|447918	0.0152329	13.7968	down	Danio rerio receptor accessory protein 6 (reep6), mRNA [NM_001004656]	ENSDART00000155427	447918	NM_001004656	receptor accessory protein 6	reep6	GO:0003674|GO:0016020|GO:0005783|GO:0005789|GO:0010842|GO:0007275|GO:0060059|GO:0016021	NM_001004656	TTTCTTCACTGGTTTCCATTCTACTATGTATGCAAGTGCCTGTTCCTGTTGTGGTGTATG
A_15_P544867|100000886	0.0163435	13.5937	down	zinc finger, DHHC-type containing 22 [Source:ZFIN;Acc:ZDB-GENE-131127-476] [ENSDART00000156195]	ENSDART00000156195	100000886	XM_001340956	zinc finger, DHHC-type containing 22	zdhhc22	GO:0016746|GO:0016020|GO:0008270|GO:0016021|GO:0046872|GO:0019706|GO:0016740	XM_001340956	TAATGCTGTACATCTGGCTGGGTATTGGATTAGTGAGTGTTGGTTTCTGCTGTCAACAGC
A_15_P196746|565295	0.0178338	13.5693	down	ceramide synthase 2b [Source:ZFIN;Acc:ZDB-GENE-110408-40] [ENSDART00000149299]	ENSDART00000149299	565295	CT674719	ceramide synthase 2-like	LOC565295		XM_688576	CTTCGGATATTACTTCTTTAACGGTCTGCTGATGGTTCTGCTGTGTCTGCACATGTTCTG
A_15_P706756|327422	0.0182602	13.5273	down	CT667458 ZF_mu Danio rerio cDNA clone ZF_mu_163n17 3', mRNA sequence [CT667458]		327422	CT667458	wu:fi09d02	wu:fi09d02			TTATCAAACATATTTACACACTATTTATTTATCCTGGTCACCCTGCCTATGGATTTGACC
A_15_P223751|796299	0.000184383	13.2249	down	netrin 5 [Source:HGNC Symbol;Acc:HGNC:25208] [ENSDART00000052909]	ENSDART00000052909	796299	XM_001920001	netrin-1-like	LOC796299		XM_001920001	TTATGTATTGAAGGTGCAGGTAAAAAGTAAGGAACGCTCTGGTCCCTGGTGGCAGTTTTC
A_15_P690176	0.0157511	12.8981	down	AL917734 PJR-Z1+Z2 Danio rerio cDNA clone 037-B04-2, mRNA sequence [AL917734]			AL917734					AACGAACCTGGCACCATTTTATTACTATTAGAGTGGCTGGGTGGGACTCCAAATGATGTG
A_15_P270352|567867	0.017239	12.8736	down	layilin b [Source:ZFIN;Acc:ZDB-GENE-071012-6] [ENSDART00000154548]	ENSDART00000154548	567867	XM_691173	layilin b	laynb	GO:0016020|GO:0016021	XM_691173	TTAATGCTGCTTCTGATCTTGGTGGTGTCTGGGGTCTTCTGTTACAAAGTCATGACAAAG
A_15_P433400|556563	0.012469	12.4247	down	si:dkey-7j14.5 [Source:ZFIN;Acc:ZDB-GENE-030131-8110] [ENSDART00000157302]	ENSDART00000157302	556563	EE719257	uncharacterized LOC556563	LOC556563		XM_002664987	ATCATTGGTTTGGTTGTGTCTCTGTTTGGGGTCTACGCTCTTTCTGTTAGTGCCATTAAG
A_15_P629841|564823	9.51791e-06	12.2766	down	Danio rerio pleckstrin homology domain containing, family M (with RUN domain) member 2 (plekhm2), mRNA [NM_001130783]	ENSDART00000109134	564823	NM_001130783	pleckstrin homology domain containing, family M (with RUN domain) member 2	plekhm2	GO:0005575	NM_001130783	AGAATTAAGTCAAGCATGGACTGCTGTATATCAGGTGAGTCTACCTCGTAAGGCAGTGTC
A_15_P283626,A_15_P408895|562619	0.0100561	12.0949	down	Danio rerio adenylate cyclase 5 (adcy5), mRNA [NM_001171585]	ENSDART00000124333	562619	NM_001171585	adenylate cyclase 5	adcy5	GO:0005886|GO:0016849|GO:0045471|GO:0007193|GO:0016829|GO:0035556|GO:0004016|GO:0000166|GO:0016020|GO:0019933|GO:0006171|GO:0001932|GO:0007189|GO:0016021|GO:0009190	NM_001171585	GTCAAAGTGAAAGGCAAAGGCGAAATGATGACCTACTTCCTAAACGGAGGACCCAATAAC///TTGGTTTCTATGTGCTCTGTCTGGTCGTTCTGATGGTGGTCATGTTCATCTCAGCCATTT
A_15_P363320	7.63473e-05	12.0491	down	solute carrier family 29 (equilibrative nucleoside transporter), member 2 [Source:HGNC Symbol;Acc:HGNC:11004] [ENSDART00000170698]	ENSDART00000170698		BC055167				XM_002663008	TACTTCATTCCAGTGTTTTGCTTTCTCTGCTTTAACTTGTGTGACTGGGCTGGCAGAACC
A_15_P168424|793176	0.00374816	11.9068	down	si:ch211-229c8.13 [Source:ZFIN;Acc:ZDB-GENE-120214-7] [ENSDART00000003907]	ENSDART00000003907	793176	XM_009293705	olfactory receptor C family, g6	olfcg6	GO:0007165|GO:0016020|GO:0007186|GO:0005886|GO:0004930|GO:0016021|GO:0004871	XM_009293705	TGGGCTGTTCTTGGTTATATTGGCTTACTGGCTATATTGTGTTTCATTCTGGCTTTTCTG
A_15_P488460|795709	0.012645	11.7658	down	Danio rerio membrane bound O-acyltransferase domain containing 4 (mboat4), mRNA [NM_001122944]	ENSDART00000073895	795709	NM_001122944	membrane bound O-acyltransferase domain containing 4	mboat4	GO:0043764|GO:0018030|GO:0018031|GO:0046941|GO:0032216|GO:0016413|GO:0034848|GO:0016412|GO:0008374|GO:0016411|GO:0008080|GO:0016410|GO:0008951|GO:0018713|GO:0016454|GO:0016409|GO:0019707|GO:0034919|GO:0016407|GO:0016408|GO:0016406|GO:0034915|GO:0034737|GO:0019705|GO:0034738|GO:0043741|GO:0016746|GO:0016749|GO:0005783|GO:0016748|GO:0052858|GO:0030176|GO:0016420|GO:0034851|GO:0016415|GO:0016414|GO:…	NM_001122944	TGGTCTTCGTGTATTGCTGTGTTTCCACTGCTGAGTGCTCTGATCTTAATAATCCTCTGA
A_15_P202031|559107	0.0187763	11.4693	down	lactase [Source:ZFIN;Acc:ZDB-GENE-081104-434] [ENSDART00000085738]	ENSDART00000085738	559107	XM_009304960	lactase-phlorizin hydrolase	LOC559107		XM_009304960	GTGTCTGTTTCTGATGCTGAACTTGCTCTTAATGTCCTCTTCAGTCTCTCTATTATTGCT
A_15_P149326,A_15_P631726|403306	0.019744	11.3227	down	Danio rerio reticulon 4 receptor (rtn4r), mRNA [NM_203478]	ENSDART000000312650	403306	NM_203478	reticulon 4 receptor	rtn4r	GO:0005515|GO:0005737|GO:0007411|GO:0019221|GO:0004860|GO:0048936|GO:0046426	NM_203478	ATTCAAGTATTGGCCGTTATCTTTCTCCCCTTGTTCTGGTTGTCTTTGGCTTTGTCCTAG///CATTCCAAGATGCTGTCTGTCAGATAACGACAAATCCTCCATCATCTCAAGCAAGTCCAT
A_15_P631346|100005300	0.0139191	11.3145	down	Danio rerio leucine carboxyl methyltransferase 2 (lcmt2), mRNA [NM_001128557]	ENSDART00000144481	100005300	NM_001128557	leucine carboxyl methyltransferase 2	lcmt2	GO:0008168|GO:0008175|GO:0008757|GO:0032259|GO:0031591|GO:0005829	NM_001128557	TTTGGAACTCACCTCAACCTTCATCCTGTTACTGTGGATCTTAAACCAATACTTTGCTTT
A_15_P492337|564822	0.000595593	11.2924	down	RAS p21 protein activator (GTPase activating protein) 1b [Source:ZFIN;Acc:ZDB-GENE-090311-50] [ENSDART00000141685]	ENSDART00000141685	564822	DR715770	RAS p21 protein activator (GTPase activating protein) 1b	rasa1b	GO:0043547|GO:0046580|GO:0007165|GO:0005737|GO:0031235|GO:0043087|GO:0005096	XM_009305687	ATATTTAACATCATTGCTGATCCTCCGTCTCCTGTCGCTTCACGGACTCTCACTTTAGTG
A_15_P592412|325954	0.00096298	11.292	down	fd51a05.x1 Zebrafish WashU MPIMG EST Danio rerio cDNA clone IMAGE:3733232 3', mRNA sequence [AW019269]		325954	AW019269	wu:fd51a05	wu:fd51a05			TGCTGCCACTCCAGTTCCCTTAAAATTCATATACAGCTCCTTCACATTGCTTTCAATATT
A_15_P703431	0.0199643	11.2078	down	Rep: Chromosome 01 contig 1, DNA sequence - Ostreococcus tauri, partial (5%) [TC390472]			XM_009303710				XM_009303710	ATGTTCAGTCTGATGTTCGGCGTCTTCATCTTTGTGGGCTGGATTGTTTATGTGGTGATC
A_15_P267166|561736	0.0186239	10.9452	down	fer-1-like family member 4 [Source:ZFIN;Acc:ZDB-GENE-130530-815] [ENSDART00000171781]	ENSDART00000171781	561736	XM_001922243	fer-1-like family member 4	fer1l4		XM_009306065	AAGTACAAGAAGTACATCATTGCTTTGATCATTCTGGTTATCCTGGGGCTCTTCCTCGGC
A_15_P120078,A_15_P721126|492338	0.00722946	10.6498	down	Danio rerio zinc finger, MYND-type containing 12 (zymnd12), mRNA [NM_001007304]	ENSDART00000008742	492338	NM_001007304	zinc finger, MYND-type containing 12	zymnd12		NM_001007304	AAACCAGCGAAACTGCAGTGCACAAAATGCCTCGTCACATTTTACTGTAATCTTGACCAC///TTGAGATGTTTGGTTTGGACAGTATTGTGACGTCTGGAGGATATTTCCTCATGGCTGATG
A_15_P262196,A_15_P630831|550569	0.000202812	10.6309	down	Danio rerio myosin, light chain 10, regulatory (myl10), mRNA [NM_001017871]	ENSDART00000050205	550569	NM_001017871	myosin, light chain 10, regulatory	myl10	GO:0005509	NM_001017871	TCTGTGTTTGTTCATGTCCATTGTGTTCCAGTGTGTTGCGTTCCTCTTAAGCTCTGTACC///ACCAGATGTTCACAAACTTCCCCTTGGATGTGGCTGGTAACCTGGATTACAAAAACCTGT
A_15_P137556|568169	0.00758683	10.599	down	ceramide synthase 1 [Source:ZFIN;Acc:ZDB-GENE-050208-406] [ENSDART00000092647]	ENSDART00000092647	568169	XM_009295953	ceramide synthase 1	cers1	GO:0016020|GO:0005783|GO:0050291|GO:0016021|GO:0046513	XM_009295953	TTCAACATGCTCCTGTTTGCCCTGCTCCTCATGAATATCTACTGGTTCCTGTTTATCGTG
A_15_P171126|796556	0.00304668	10.5127	down	Danio rerio myc target 1a (myct1a), mRNA [NM_001082917]	ENSDART00000078559	796556	NM_001082917	myc target 1a	myct1a	GO:0005634|GO:0035162	NM_001082917	TCTATGGTTGTTGGTCTTCTGCTTGGAGCTCTGGTCTATATGATATTGACCTGGATGTCC
A_15_P179646,A_15_P666396,A_15_P696151|795883	0.00227663	10.434	down	Danio rerio zgc:174689 (zgc:174689), mRNA [NM_001103131]	ENSDART00000115045	795883	NM_001103131	zgc:174689	zgc:174689	GO:0008150|GO:0003674|GO:0005575	NM_001103131	GTTTTGTCTGTGCTCTCATTCCTCTTACTCGCTTTGCTTAATAATTTAGAAAAGAGGAAA///AAGATCACTTGCAAGAATGGCAGTGAGTTACAGTACGAAACCAAGGGCCAGTACAAAGGA
A_15_P291283	0.0177557	10.2715	down	gamma-aminobutyric acid (GABA) A receptor, beta 2 [Source:HGNC Symbol;Acc:HGNC:4082] [ENSDART00000170362]	ENSDART00000170362		BC142872				XM_009302538	ATGTTGTGTTTTCTACAGGTTCATACCCTCGCCTCTCCCTGAGCTTCAAGCTTAAGAGAA
A_15_P163086|563540	0.0149161	10.0994	down	Danio rerio solute carrier family 30 (zinc transporter), member 2 (slc30a2), mRNA [NM_001045020]	ENSDART00000050474	563540	NM_001045020	solute carrier family 30 (zinc transporter), member 2	slc30a2	GO:0016020|GO:0005886|GO:0005385|GO:0061088|GO:0008324|GO:0016023|GO:0006829|GO:0016021|GO:0055085|GO:0010043|GO:0006812	NM_001045020	CAGGCCAGAATACAAAATAGCCGATCCCATTTGCACTTTCCTCTTTTCTGTGTTCGTCCT
A_15_P270761	0.0173892	10.0291	down	Rep: Abhydrolase domain-containing protein 5. - Takifugu rubripes, partial (78%) [TC408758]			XM_005157867			GO:0006629|GO:0005515|GO:0005575	XM_005157867	AACCACATGTTTTGCACCACTACTGGACTTTTTTGAAGCATTTGTGTTTGTGTGTGTGTG
A_15_P490752|100005568	0.000732808	9.91153	down	nuclear factor I/C [Source:ZFIN;Acc:ZDB-GENE-080305-2] [ENSDART00000138604]	ENSDART00000138604	100005568	XM_001921127	nuclear factor I/C	nfic	GO:0006260|GO:0005622|GO:0006355|GO:0003700|GO:0045944|GO:0000981|GO:0005634|GO:0000122|GO:0003677|GO:0006351	XM_009303917	ACAGCTTCGTAACTTCGGGTGTCTTCAGTGTAACAGAACTGGTGCAAGTATCAAGAACAC
A_15_P152171|557574	0.00210906	9.71842	down	Danio rerio ras homolog family member T2 (rhot2), mRNA [NM_001037679]	ENSDART00000061203	557574	NM_001037679	ras homolog family member T2	rhot2	GO:0019725|GO:0007264|GO:0005509|GO:0003924|GO:0005741|GO:0005525|GO:0046872|GO:0005739|GO:0047497|GO:0000166|GO:0016020|GO:0016787|GO:0007005|GO:0016021|GO:0031307	NM_001037679	TCAGCGATCCCGACTCCTTCAACTACTGCGCTAGCATTTATAAACAGCACTATATGGACA
A_15_P155266|100536909	0.00657922	9.43736	down	si:dkey-31e10.5 [Source:ZFIN;Acc:ZDB-GENE-121214-76] [ENSDART00000080503]	ENSDART00000080503	100536909	CT716950	OX-2 membrane glycoprotein-like	LOC100536909		XM_003197623	CTCGCTGTCATTGCTGTTGTGGTTATTCTCATTACTGTCATCTTTATTTACTGCAAACGA
A_15_P200856|100002134	0.0196589	9.43084	down	PREDICTED: Danio rerio zinc transporter 10-like (LOC100002134), mRNA [XM_001341953]	ENSDART00000076803	100002134	XM_001341953	zinc/cadmium resistance protein-like	LOC100002134		XM_009293889	ACCTGCTGGTTTACCTGGATGCTGTTTTCTCCACGGTTTGTGTGGTATTTTTACTTTCCG
A_15_P674206|323009	0.00134642	9.39699	down	fb78h07.x1 Zebrafish WashU MPIMG EST Danio rerio cDNA clone IMAGE:3718045 3', mRNA sequence [AI558337]		323009	AI558337	wu:fb78h07	wu:fb78h07			GGCTTCTCCCATTTTTCAGCACATCTGTTATGATAAAACAGGTTTATAATCATTTGAGGA
A_15_P758781	0.0100386	9.16353	down	tripartite motif containing 35 [Source:HGNC Symbol;Acc:HGNC:16285] [ENSDART00000079333]	ENSDART00000079333							GTCCTTCCATTCCTGTGTTGTTATGACTCTCTGAAGATCTTACCATACAGTGCTCTGTAA
A_15_P681846	0.00382493	9.15849	down	AGENCOURT_61900018 NIH_ZGC_14 Danio rerio cDNA clone IMAGE:8149885 5', mRNA sequence [DV591682]			DV591682					ATAATCCTCATGTTGGATTGATAGCATATGTGTAATATCTTGTGTCCCTACCTATTATGG
A_15_P621436,A_15_P151891|553753	0.00856467	8.99077	down	Danio rerio zgc:113307 (zgc:113307), mRNA [NM_001020724]	ENSDART00000065984	553753	NM_001020724	zgc:113307	zgc:113307	GO:0005578|GO:0007409|GO:0005615	NM_001020724	ATCACAAGTTGCCTCCTGACTGGGTCTTCTGCCTGCGTGTTCTCCATAACATTTACATTT///GTGCAAATCTTGCGCTTTATCCTAGTGTTTATGACACATATTCAAGGGGTATAATGAAAA
A_15_P419905|100003386	0.0119922	8.89369	down	Danio rerio si:ch211-254n4.3 (si:ch211-254n4.3), mRNA [NM_001130795]	ENSDART00000146132	100003386	NM_001130795	si:ch211-254n4.3	si:ch211-254n4.3	GO:0016020|GO:0016021	NM_001130795	TACTGGTATTTTTGGCCCTTGTGTTGTTTTGGGGTCATTTGTCTGAAGCGTCTTCTCACC
A_15_P518294|386805	0.0129365	8.85466	down	fe23c09.x1 Zebrafish WashU MPIMG EST Danio rerio cDNA clone IMAGE:3739696 3', mRNA sequence [AW059010]		386805	AW059010	wu:fe23c09	wu:fe23c09			CAGTGTATTTTTTGTGTGTGTGTGTTTACACTAAAAAACAGTTTTTCTGCATGGCCAAAC
A_15_P489502	0.00251011	8.83544	down	Rep: Kynurenine/alpha-aminoadipate aminotransferase mitochondrial precursor (KAT/AadAT) (Kynurenine--oxoglutarate transaminase II) (Kynurenine aminotransferase II) (Kynurenine--oxoglutarate aminotransferase II) (2-aminoadipate transaminase) (EC 2. - Takifugu rubripes, partial (94%) [TC409913]						GO:0012506|GO:0005739|GO:0008150|GO:0003674|GO:0005794|GO:0046982|GO:0005770|GO:0008483|GO:0005575|GO:0030165|GO:0005769		TGTTTAACATCAACAGCTCAGATCCCTGTCCATATGTCAGAGCCGCTTTTTCTCTGTCCA
A_15_P408475	0.000866323	8.81142	down	ankyrin 1, erythrocytic b [Source:ZFIN;Acc:ZDB-GENE-091113-6] [ENSDART00000065998]	ENSDART00000065998		XM_009295383				XM_009295383	ACAACCTCGTAGCTTCAGCTTCCAGGCCTTCAGAGACAACCGGCTGCCCGTCTCTGTAAA
A_15_P102367|563130	0.00110243	8.73538	down	Danio rerio aquaporin 8a, tandem duplicate 2 (aqp8a.2), mRNA [NM_001080182]	ENSDART00000105952	563130	NM_001080182	aquaporin 8a, tandem duplicate 2	aqp8a.2	GO:0005215|GO:0034220|GO:0016020|GO:0015250|GO:0006810|GO:0005372|GO:0015204|GO:0016021|GO:0015254	NM_001080182	TGCACCGTTATTGTCAATATTCTAGCAGGAGGAGATGTTTCTGGCACCTGTTTGAACCCT
A_15_P546147|566750	0.011801	8.61393	down	si:ch211-220m17.6 [Source:ZFIN;Acc:ZDB-GENE-130530-567] [ENSDART00000028641]	ENSDART00000028641	566750	XM_009306091	neuromedin U receptor 3	nmur3		XM_009306091	ATCTTTGAATATGTGCACATAATCTCCGGCGTGCTCTTCTACCTCAGTTCAGCTGTAAAC
A_15_P167741	0.0143814	8.55748	down	si:dkey-11d18.4 [Source:ZFIN;Acc:ZDB-GENE-091204-474] [ENSDART00000147183]	ENSDART00000147183							GGCTCTCGCTTTACTAAACTGCTGTCTGAATCCTTTTCTCTATGTTTTTATTTCAAGGAA
A_15_P214761	0.0031175	8.49262	down									ATTTGGATTTCGTTCAGTCTTCCTGTCTGTGGAAAACACTGCATTGTGTTTTATTTCAGA
A_15_P131221|571274	0.00271889	8.42491	down	Danio rerio SET domain containing 1Bb (setd1bb) mRNA, partial cds. [DQ851810]		571274	DQ851810	SET domain containing 1B, b	setd1bb	GO:0000166|GO:0008168|GO:0003676|GO:0032259|GO:0016740	XM_009304111	TACAAATTTCCTATTGAGGATGAGAAAATCCCCTGTCTGTGTGCTGCGGAGAACTGTAGA
A_15_P558307	0.00472825	8.31293	down	si:ch211-160b11.4 [Source:ZFIN;Acc:ZDB-GENE-081104-142] [ENSDART00000137862]	ENSDART00000137862		EH485681					AAGCAGCTTTATTCGTGCTGAAATCTATAATCTAATGGACCGGTACAGCAGCCGCTCTGA
A_15_P623341|100142648	0.0100497	8.19038	down	Danio rerio forkhead box G1d (foxg1d), mRNA [NM_001122624]		100142648	NM_001122624	forkhead box G1d	foxg1d	GO:0043565|GO:0006355|GO:0003700|GO:0000981|GO:0005634|GO:0009653|GO:0003677|GO:0030154	NM_001122624	GTTGTGCATTTGGGTTGTGTGTGTGCTGGTTCAACAATAAATTAATCTTGGTTTACAAAA
A_15_P118381,A_15_P203736|415108	0.00559211	8.17371	down	Danio rerio popeye domain containing 3 (popdc3), mRNA [NM_001001848]	ENSDART00000081431	415108	NM_001001848	popeye domain containing 3	popdc3	GO:0016020|GO:0016021	NM_001001848	GACTGTTGCCTGTGTCGTGTTTGCTTTACACACATATTAATTGTTCATCTTAATGTTCAT///GTTTTTGCACTTCATCTATCCATTTCAGTTCCTGGACTCTCCAGAATGGGATTCCCTCAG
A_15_P391985|336280	0.0118637	8.11758	down	fj61b10.x1 zebrafish adult brain Danio rerio cDNA 3', mRNA sequence [AW282028]		336280	AW282028	wu:fj61b10	wu:fj61b10			ACTTTTGTTTAAAATCTCAGAACCACACTCAGATGGACTCGCCTGTTTCTGATGTTGGTG
A_15_P400055|558486	0.00893555	8.06757	down	finTRIM family, member 59 [Source:ZFIN;Acc:ZDB-GENE-090508-4] [ENSDART00000148970]	ENSDART00000148970	558486	XM_681704	finTRIM family, member 59	ftr59	GO:0005622|GO:0008270|GO:0046872	XM_681704	GAGCCAGTCTGTCCTGGATTTTTTGTTCATATTGGATCATCTGTGGAACTGTGTTCATGA
A_15_P322286,A_15_P169991|405880	0.0122338	8.03953	down	Danio rerio zgc:85843 (zgc:85843), mRNA [NM_212944]	ENSDART00000159912	405880	NM_212944	zgc:85843	zgc:85843	GO:0008150|GO:0003674|GO:0016020|GO:0016021	NM_212944	AGGCATCACAGTTCTTACAACAATATTCCTCCTGGCAAACCTCAGTGTCAAGAGTAAGAA///TAAAGTCACGATGCTGGTGCTGCTCTTCTATGTGTTTCCGCTGTTGTTTGCGTGTGTTTA
A_15_P677171,A_15_P624181|798701	0.0011543	7.9784	down	AGENCOURT_17058821 NIH_ZGC_9 Danio rerio cDNA clone IMAGE:7071953 5', mRNA sequence [CK353409]///Danio rerio crystallin, gamma M2d16 (crygm2d16), mRNA [NM_001103134]	ENSDART00000146188	798701	CK353409///NM_001103134	crystallin, gamma M2d16	crygm2d16	GO:0008150|GO:0003674|GO:0005575	NM_001103134	GAGTATGCTGATTATATGTCTATGTTTGGTATTTACCTCTGCTTCATGTCCTGCCTTTTT///TGAGTATGAGGCGCATCATGCACTCCTGGTACTAGGATATGTTAATAAAATTGTTTCTGT
A_15_P506927	0.0146058	7.93793	down	AL915442 PJR-Z1+Z2 Danio rerio cDNA clone 176-D06-1, mRNA sequence [AL915442]			AL915442					TATAAGCATGTGTGTGTTAGTGTGTTAGTGTAGTCTGTCAGCAGCACAGCTCATGGTCCT
A_15_P371510	0.0168519	7.92592	down									CCTTAATTTAATTATTTTGGCGCATGTGTTCAATCCTCCCGGTGAAATCCATTTCCAATG
A_15_P286766|571502	0.00707464	7.91513	down	PREDICTED: Danio rerio free fatty acid receptor 3-like (LOC571502), mRNA [XM_695099]	ENSDART00000108744	571502	XM_695099	free fatty acid receptor 3-like	LOC571502		XM_695099	TCTTTGCTATCTGTTTCATGCCCTTCAACATCTCCCACGTGGACGGTTTTCTAAAAAACC
A_15_P116614|368645	0.00220198	7.91109	down	Danio rerio si:busm1-79m10.4 (si:busm1-79m10.4), transcript variant 2, mRNA [NM_001004514]	ENSDART00000135082	368645	NM_001004514	si:busm1-79m10.4	si:busm1-79m10.4	GO:0008150|GO:0003674|GO:0016020|GO:0016021	NM_001004514	GTGCTCAGTGCTCATGTATCTGACCGGCACCAGAGACATGATCTCCACCAAACACGGCGT
A_15_P402990|798209	9.65381e-05	7.7712	down	si:ch211-76l23.4 [Source:ZFIN;Acc:ZDB-GENE-030131-8310] [ENSDART00000167679]	ENSDART00000167679	798209	XM_001334914	si:ch211-76l23.4	si:ch211-76l23.4		XM_001334914	CCATCCATCCATCTTTCTGTCTGTCTTTCATAATATTAATAAATAAGAGGACCAAACAGC
A_15_P106152|334529	0.00239785	7.74834	down	aquaporin 7 [Source:ZFIN;Acc:ZDB-GENE-030131-6461] [ENSDART00000123522]	ENSDART00000123522	334529	BC056802	aquaporin 7	aqp7	GO:0005215|GO:0034220|GO:0015168|GO:0016020|GO:0015250|GO:0006810|GO:0005372|GO:0015204|GO:0016021|GO:0015254		AAGCCATGACACCAAATAATCATGTGTTCATGGTTGTCTGTGTTTTTTCCTGTTGGTAAG
A_15_P164821|100334632	0.00989517	7.69645	down	dachsous cadherin-related 1a [Source:ZFIN;Acc:ZDB-GENE-120410-3] [ENSDART00000153791]	ENSDART00000153791	100334632	XM_002664651	dachsous cadherin-related 1a	dchs1a	GO:0016020|GO:0005886|GO:0005509|GO:0016021|GO:0007155|GO:0007156	XM_002664651	GACGATCTCCTATTGACCATGATGTTTCCTCGATTGCCATGTCCCCTAGTTTTTCTCCAT
A_15_P249022|797049	0.000403843	7.63113	down	Danio rerio zgc:172244 (zgc:172244), mRNA [NM_001110411]	ENSDART00000102091	797049	NM_001110411	zgc:172244	zgc:172244	GO:0008150|GO:0003674|GO:0005575	NM_001110411	GTTTAAAAACAGAATTTCCCGTCGATGTCTGCTCTGGTTATTGTCTTGGCATTGCGGGAA
A_15_P183976|570077	0.00552041	7.51464	down	TELO2 interacting protein 1 [Source:ZFIN;Acc:ZDB-GENE-080819-3] [ENSDART00000022498]	ENSDART00000022498	570077	XM_693510	TELO2 interacting protein 1	tti1		XM_693510	GTTTATTCTCAATCAGCTCTACTGTCCTGTAGTTTATGATCCTCCTCATCCATTACTGCT
A_15_P705846	0.0144119	7.48528	down									ATGAGTCAGTGTGAGTGTGTGTTTTGTACGTATGTGTGTGATGTGCTCATCAGTGTGCGT
A_15_P206866,A_15_P117513|794401	0.0136962	7.42445	down	Danio rerio cholinergic receptor, nicotinic, beta polypeptide 3a (chrnb3a), mRNA [NM_201220]	ENSDART00000074678	794401	NM_201220	cholinergic receptor, nicotinic, beta polypeptide 3a	chrnb3a	GO:0005230|GO:0030054|GO:0005886|GO:0045202|GO:0007274|GO:0005892|GO:0007271|GO:0016020|GO:0045211|GO:0015464|GO:0042166|GO:0006810|GO:0016021|GO:0005216|GO:0004889|GO:0035094|GO:0006811	NM_201220	TATGTCACTGTTTAACTACGTCTCTTAGGCCTGTCATTTTTGCTTTCGGGTTTTATTGAT///TTACACTTTGTATGTCACTGTTTAACTACGTCTCTTAGGCCTGTCATTTTTGCTTTCGGG
A_15_P191516|569216	0.00113787	7.42207	down	Danio rerio low density lipoprotein receptor-related protein 11 (lrp11), mRNA [NM_001122874]	ENSDART00000039616	569216	NM_001122874	low density lipoprotein receptor-related protein 11	lrp11	GO:0016020|GO:0004867|GO:0016021	NM_001122874	AGGTCACTGTTCTCGCTATCAGTTCATGTGTGATGATGGCTGCTGTATCGACATTGGTTA
A_15_P110329|550397	0.0104125	7.3191	down	Danio rerio C1q and tumor necrosis factor related protein 4 (c1qtnf4), mRNA [NM_001017702]	ENSDART00000137424	550397	NM_001017702	C1q and tumor necrosis factor related protein 4	c1qtnf4	GO:0008150|GO:0003674|GO:0005575	NM_001017702	GATTCATTATTACACAATTTCTCCTGCTCGTCCCATGTGTAAACAAAATGTCTGATTTTG
A_15_P216181	0.000272297	7.31663	down	protein tyrosine phosphatase, receptor type, t [Source:ZFIN;Acc:ZDB-GENE-101028-4] [ENSDART00000092493]	ENSDART00000092493		XM_690384				XM_690384	TGTTATTTGCCATTTCTTTCTTCTTCTGTCAACGTCCAGCATCCGAGCGTGTATCCTGGA
A_15_P444400,A_15_P102573|404625	0.0124076	7.28916	down	Danio rerio connexin 52.9 (cx52.9), mRNA [NM_207093]	ENSDART00000126630	404625	NM_207093	connexin 52.9	cx52.9	GO:0030054|GO:0007154|GO:0016020|GO:0005886|GO:0005921|GO:0005922|GO:0016021	NM_207093	ATGGATTTGTTCCCCTTGAGGGATGCAAGCTCTTGTCCAGCTGTCCTGCACAAGCAGCGG///TCTTCAGACGCCTGTGCTGTTGTGCTGGTTGAGTGTCTTGACAGTCCTGATTAAAGATAA
A_15_P664236,A_15_P741376,A_15_P120058,A_15_P666876,A_15_P747921,A_15_P342500|569084	0.00741764	7.13354	down	Danio rerio claudin i, mRNA (cDNA clone MGC:56243 IMAGE:5601526), complete cds. [BC046020]///Danio rerio claudin i (cldni), mRNA [NM_131768]	ENSDART00000076850///ENSDART00000130422	569084	BC046020///NM_131768	claudin i	cldni	GO:0030054|GO:0016020|GO:0005886|GO:0005198|GO:0016021|GO:0005923	NM_131768	CATTAGGTCATAATCATTTCCACTGTCTGCCTGTTCAATAAAACCGACTGATTCAAAAAA///TGTATAATTTCGTGCTTTCTTTGTGCATTAGGTCATAATCATTTCCACTGTCTGCCTGTT///CTTTTTGTGCATTAGGTCATAATCATTTCCACTGTCTGCCTGTTCAATAAAACCGACTGA///CGACTGATTCAGACATTTGTATGTGCGATCAATTGTTGACACATGAATAAAGCTTTGATA///TTGTGCATTAGGTCATAATCATTTCCACTGTCTGCCTGTTCAATAAAACCGACTGATTCA///AACAGCAGGAAACTTAGAGACTTTCTACAAAGAGCTGCAAATAAAGGATGGGCTCCGCTG
A_15_P136386|798958	0.00662518	7.10491	down	si:dkey-106n21.1 [Source:ZFIN;Acc:ZDB-GENE-131120-167] [ENSDART00000067312]	ENSDART00000067312	798958	XM_009297963	si:dkey-106n21.1	si:dkey-106n21.1	GO:0005215|GO:0016020|GO:0006810|GO:0016021|GO:0055085	XM_009297963	TGATGATTCCTGCTACAATCTGCCTTTCTGCACAAACTTTATTGCGAGGTTCAGGCTGCT
A_15_P105293|431748	0.0166127	6.97475	down	Danio rerio drebrin-like a (dbnla), mRNA [NM_001002201]	ENSDART00000167816	431748	NM_001002201	drebrin-like a	dbnla	GO:0005622|GO:0051015|GO:0048812|GO:0097178|GO:0003779|GO:0007416|GO:0006898	NM_001002201	TTAATATGTGTTTGCCTTGTGTGCTTTAATTGTGTTTGTGGGCATTTGGAGAAACTGGTT
A_15_P594327|504074	0.0194888	6.93511	down	ZF101-P00047-DEPE-F2_B21 GISZF101 Danio rerio cDNA clone IMAGE:7151735 5', mRNA sequence [CK688661]		504074	CK688661	im:7151735	im:7151735	GO:0008150|GO:0003674|GO:0005575		AGAAACACTATCAAACCTGCAGATTTCCCCCCTAAAACTACATACCAGAACAGGCATGAT
A_15_P112824	0.00588149	6.81548	down	chimerin 1 [Source:ZFIN;Acc:ZDB-GENE-040426-1934] [ENSDART00000172624]	ENSDART00000172624		BC083540					TGCTGCAAGATGCCGTCCCGCTATTAGAAGTTTTAATTAGTTTATTTTATAATCAGTGTG
A_15_P191466|567549	0.000288855	6.7611	down	fyn-related Src family tyrosine kinase [Source:ZFIN;Acc:ZDB-GENE-110411-7] [ENSDART00000032212]	ENSDART00000032212	567549	CN014234	fyn-related Src family tyrosine kinase	frk		XM_690845	ATGTCCTCTCCTCCAAACTGCCACAAATGTTTGTATGACATCATGCTGGATTGCTGGAAG
A_15_P400560	0.00621252	6.73339	down	AGENCOURT_97914403 NIH_ZGC_9 Danio rerio cDNA clone IMAGE:9004342 5', mRNA sequence [EH996627]			EH996627				XM_009295577	ATTTCCGATGACAACCCCCCAAGTGCCTGTGTATGGGATGATTCCTCCTCCTGTGGGCCA
A_15_P500757|564112	0.0195154	6.73171	down	Danio rerio membrane associated guanylate kinase, WW and PDZ domain containing 2a (magi2a), mRNA [NM_001122611]	ENSDART00000009768	564112	NM_001122611	membrane associated guanylate kinase, WW and PDZ domain containing 2a	magi2a	GO:0007165|GO:0032947|GO:0039021|GO:0005923	NM_001122611	AGTATTCGTGGAGGTCGTGAGTATAAGATGGACCTGTTTGTTCTGAGATTGGCTGAAGAC
A_15_P143496|570520	0.00876327	6.70312	down	Danio rerio inhibin, alpha (inha), mRNA [NM_001045204]	ENSDART00000057348	570520	NM_001045204	inhibin, alpha	inha	GO:0043408|GO:0010862|GO:0042981|GO:0005576|GO:0048468|GO:0060395|GO:0008083|GO:0005615|GO:0005160|GO:0005125	NM_001045204	TACTCATTCAAATATGAGACCCTGCCTAACATCATACCAGAAGAGTGCAACTGCATCTAA
A_15_P101789|449875	0.0100824	6.6974	down	Danio rerio GS homeobox 1 (gsx1), mRNA [NM_001012251]	ENSDART00000124890	449875	NM_001012251	GS homeobox 1	gsx1	GO:0043565|GO:0006355|GO:0005634|GO:0003677	NM_001012251	CACTCTCGAAAAGCGGGTCTGCTGTGCTTTTTGCCCGCTGTGCGTCACTTCTCAGCTTCA
A_15_P116746|447832	0.0183457	6.60852	down	Danio rerio calpain 3a, (p94) (capn3a), mRNA [NM_001004571]	ENSDART00000103468	447832	NM_001004571	calpain 3a, (p94)	capn3a	GO:0005622|GO:0043066|GO:0004198|GO:0016787|GO:0005509|GO:0045214|GO:0006508|GO:0008233|GO:0008234	NM_001004571	TTTTTTGTGTGTGTGTGCTTGACCCTCATTTAACCTATTGTACAAATGAGTGTACTGACT
A_15_P267056,A_15_P104084|100000559	0.0187953	6.56551	down	fc03a11.x1 Zebrafish WashU MPIMG EST Danio rerio cDNA clone IMAGE:3720284 3', mRNA sequence [AI601678]///vitamin K epoxide reductase complex, subunit 1 [Source:ZFIN;Acc:ZDB-GENE-030131-2286] [ENSDART00000129427]	ENSDART00000129427	100000559	AI601678///KP798451	vitamin K epoxide reductase complex, subunit 1	vkorc1	GO:0016020|GO:0016021	XM_001336424	GCTGAAAAATGACTGTAAGCAAACATTTGATGGTAACCTCCCGTAATAGTAGCCTTTTTT///CAGGGTTTTTCCTGGTCATGTCCTCTTGGGTGTCCGTGGCCGGATCTGTGTATCTGGCTT
A_15_P115043|30282	0.00466318	6.55302	down	Danio rerio metallothionein-1 (mt), mRNA [NM_131075]		30282	NM_131075	metallothionein-1	mt		NM_131075	TTACAACAATGTGAACTTGTTCGTCTGTGCTGGGCGTCTTCGCTTTTCCATCGCATGAAT
A_15_P152631|553764	0.00888402	6.50584	down	Danio rerio zgc:109949 (zgc:109949), mRNA [NM_001020730]	ENSDART00000160328	553764	NM_001020730	zgc:109949	zgc:109949	GO:0008150|GO:0003674|GO:0005575	NM_001020730	TTCAAGAAGGAGACCCTGAGGAGCTGGACACCACTAAAAGTGGTCTGCCGCAGTACAGGG
A_15_P413380	0.0087314	6.46246	down	cadherin, EGF LAG seven-pass G-type receptor 3 [Source:ZFIN;Acc:ZDB-GENE-070122-3] [ENSDART00000131888]	ENSDART00000131888		XM_009304014				XM_009304014	AGTGAACACCTGGATATCCTGTCGTCCATACTCGCCTCCTTCAGCTCCTCTGTGTTAACC
A_15_P571632|100124596	0.0194779	6.41166	down	Danio rerio zgc:171929 (zgc:171929), mRNA [NM_001102623]	ENSDART00000169455	100124596	NM_001102623	zgc:171929	zgc:171929	GO:0003700|GO:0006366|GO:0000981|GO:0005634|GO:0003676|GO:0046872|GO:0006351	NM_001102623	TACCGAAAACACATGCTGGAGGGCCCCGGACCCCATAACATCAGCCCCTACATGCTGTAT
A_15_P499657|557716	0.0152065	6.41024	down	N-acetylglutamate synthase [Source:ZFIN;Acc:ZDB-GENE-121219-2] [ENSDART00000110343]	ENSDART00000110343	557716	XM_680827	N-acetylglutamate synthase	nags	GO:0034618|GO:0003991|GO:0006526|GO:0016740|GO:0004042	XM_680827	TGGATTGTATTCTGGCTTGGTCTTTCGGACATTCGTGAGTCTTATGAACTGGTGGAGTTC
A_15_P242241	0.0134929	6.37884	down	double C2-like domains, beta [Source:ZFIN;Acc:ZDB-GENE-090615-1] [ENSDART00000131041]	ENSDART00000131041		XM_009301902				XM_009301902	CTTTTTCCTGGTGTTGAGCTTGCAGTCTGATTATGTGGCTTTGATGTGGCTTTTGGGCTT
A_15_P695781,A_15_P151216|100093705	0.015164	6.36126	down	Danio rerio lipid phosphate phosphatase-related protein type 5b (lppr5b), mRNA [NM_001099258]	ENSDART00000157979	100093705	NM_001099258	phospholipid phosphatase related 5b	plppr5b	GO:0007165|GO:0042577|GO:0016020|GO:0046839|GO:0005887|GO:0016021|GO:0006644	NM_001099258	TTCTCCACTGGATTGTTGGTAAATGTTCCTGCCCCACTCTCTGACGACCATGCTTTATTT///GCGTGCGTGGAAACACTGTCAACTATTAACTGTTCTCATAACACAGATAAAGACTAAGAA
A_15_P178721	0.0108924	6.31846	down	Danio rerio cDNA clone IMAGE:8152169. [BC142920]			BC142920					GATGGTTTGTTCCGTAATCATGATTAAGGGGGTTAATAATATTGACCTTAAGGTGGTTTT
A_15_P545319|100537128	0.00748046	6.2969	down	si:ch211-247l8.8 [Source:ZFIN;Acc:ZDB-GENE-131119-27] [ENSDART00000147632]	ENSDART00000147632	100537128	XM_009291599	si:ch211-247l8.8	si:ch211-247l8.8	GO:0005622|GO:0008270|GO:0046872	XM_009291599	GGAAATCAATATCAGGTGTTTAAGTCTCCCACTGTCTCTCTGTCTCTGAGAGTGAAGCCT
A_15_P411150	0.0128361	6.29108	down	si:ch211-71m22.5 [Source:ZFIN;Acc:ZDB-GENE-130531-65] [ENSDART00000126806]	ENSDART00000126806		XM_688115				XM_688115	GCAGTTATATTGGGAGCCTGCTTTCTTATCGATTTCATGTTTTTTGAGCACACTCAAAAA
A_15_P521362|335443	0.0193421	6.25043	down	fj13b04.x1 Zebrafish adult olfactory Danio rerio cDNA 3' similar to contains element MER29 repetitive element ;, mRNA sequence [AW232069]		335443	AW232069	wu:fj13b04	wu:fj13b04			TGCAAATCGCAGGGTGCAAACACTTTTAGGGCTTTCTCCCATTCCCTTTAAGAGTCAGTT
A_15_P166886|100884131	0.0111362	6.25002	down	Danio rerio opsin 4b (opn4b), mRNA [NM_001258224]	ENSDART00000076051	100884131	NM_001258224	opsin 4b	opn4b	GO:0018298|GO:0007165|GO:0009881|GO:0016020|GO:0007186|GO:0004930|GO:0016021|GO:0004871|GO:0007602|GO:0007601|GO:0050896	NM_001258224	GAAGATGGCAAAGATAGCGCTCATAGTGATCCTGTTGTATGTCATCTCCTGGTCTCCATA
A_15_P406350|100537916	0.0160519	6.22246	down	G protein-coupled receptor 37a [Source:ZFIN;Acc:ZDB-GENE-131120-175] [ENSDART00000112299]	ENSDART00000112299	100537916	XM_003201451	si:dkey-277d23.4	si:dkey-277d23.4	GO:0016020|GO:0007186|GO:0004930|GO:0016021	XM_003201451	AGATATCCTTCATCTAGTCAGTCAAATGATGCTGTTCTGCAAGTCTGCTGTCACACCCGT
A_15_P484985	0.00891718	6.20371	down	Rep: Protocadherin-12 precursor (Vascular cadherin-2) (Vascular endothelial cadherin-2) (VE-cadherin-2) (VE-cad-2). - Takifugu rubripes, partial (66%) [TC386296]			XM_677918				XM_677918	AGCAAAATACTGTGAGCAAACATCTTGTCTCTGCTGATAATGGTGTTCAGATGAATATGG
A_15_P401330|795199	0.000910072	6.19574	down	ADAM metallopeptidase domain 15 [Source:ZFIN;Acc:ZDB-GENE-070809-4] [ENSDART00000127753]	ENSDART00000127753	795199	XM_001335282	ADAM metallopeptidase domain 15	adam15	GO:0016020|GO:0006508|GO:0008270|GO:0016021|GO:0004222|GO:0008237	XM_001335282	GACATCCAGTATCTGCTGCTGCATCTTCTTCTTCATACTCCTCAAGAAATTCTGCGTCAG
A_15_P141736|567832	0.0185754	6.16514	down	Danio rerio exocyst complex component 3-like 1 (exoc3l1), mRNA [NM_001099422]	ENSDART00000103957	567832	NM_001099422	exocyst complex component 3-like 1	exoc3l1	GO:0030133|GO:0000145|GO:0051601|GO:0000149|GO:0031410|GO:0006887	NM_001099422	TATATTCACAGAAATCCTGGTGCCCTCTTCTAGCATACCATTTTGTCTGCCTACTGCAAA
A_15_P763186	0.00539042	6.08543	down	AGENCOURT_89021959 NIH_ZGC_27 Danio rerio cDNA clone IMAGE:8787171 5', mRNA sequence [EE697824]			EE697824				XM_003199676	TATCCCAACAGGAACTTCCTGGCTCTGCTGCTGGACCTGGACCTGCAGAGGAAGAGGAAA
A_15_P308956,A_15_P738236|567640	0.00846583	6.08162	down	laminin, alpha 3 [Source:HGNC Symbol;Acc:HGNC:6483] [ENSDART00000140540]	ENSDART00000140540	567640	XM_690939	laminin subunit alpha-3	LOC567640		XM_690939	TTTCTAGCTTCCCAGTTTTGTGTCGGACTGTATAAGGAAAATAAACAAAGTTGAAACTGA///AGATTTCCAGCTTCCCAGTTTTGTGTCGGACTGTATAAGGAAAATAAACAAAGTTGAAAC
A_15_P168841|368264	0.00513407	6.06955	down	Danio rerio neuropeptide FF-amide peptide precursor like (npffl), mRNA [NM_183346]	ENSDART00000066179	368264	NM_183346	neuropeptide FF-amide peptide precursor like	npffl	GO:0001664|GO:0007218|GO:0060079|GO:0005102|GO:0043204|GO:0043679|GO:0005184|GO:0005615|GO:0030425	NM_183346	GGATAAATTATTTCACTTAGTTTGACTGGAATAAAAGCCTGTTTCTGTTTGCCTACTGAG
A_15_P155621|100008101	0.00576294	6.05886	down	Danio rerio nuclear receptor subfamily 4, group A, member 2a (nr4a2a), mRNA [NM_001113484]	ENSDART00000167412	100008101	NM_001113484	nuclear receptor subfamily 4, group A, member 2a	nr4a2a	GO:0006355|GO:0003700|GO:0003707|GO:0021954|GO:0021953|GO:0005634|GO:0003677|GO:0046872|GO:0006351|GO:0043565|GO:0016020|GO:0071542|GO:0043401|GO:0008270|GO:0004879|GO:0016021|GO:0021884	NM_001113484	ACCTAAAACTTGAAGATCTCGTCCCACCGCCAGCAATAATCGACAAACTGTTTCTTGACA
A_15_P263661|325264	0.00259692	6.01772	down	CT639065 ZF_mu Danio rerio cDNA clone ZF_mu_139k04 3', mRNA sequence [CT639065]		325264	CT639065	wu:fc63c08	wu:fc63c08			AGGGGTTAGTTCACCAGAACAAGAAAATTCTGTCATCATTTACTCCCTTTCATGCTGTTT
A_15_P544702|101882768	0.0095581	6.01609	down	family with sequence similarity 189, member B [Source:HGNC Symbol;Acc:HGNC:1233] [ENSDART00000114336]	ENSDART00000114336	101882768	XM_005158145	family with sequence similarity 189, member B	fam189b		XM_005158145	TTCCTGCAGAGATCTAAACGTAACTTAGCCCCTGCTTCTGACCATACTGCAAACTGTACT
A_15_P750216,A_15_P493847|562845	0.00320946	6.01597	down	Danio rerio rhodopsin, like (rhol), mRNA [NM_001110031]	ENSDART00000103973	562845	NM_001110031	rhodopsin, like	rhol	GO:0018298|GO:0007165|GO:0009881|GO:0016020|GO:0007186|GO:0004930|GO:0016021|GO:0004871|GO:0007602|GO:0007601|GO:0050896	NM_001110031	TGTGAGATGCTGGATTTTTCTGTGTAGTGAAATAGAACACATTTTACCAATGAACTGCAG///TATGTTCGTGGTTCATTTCTCAATCCCTCTCACCATCATTTCTTTCTGCTATGGGCGTCT
A_15_P377025|563012	0.00924984	6.00271	down	Danio rerio solute carrier family 31 (copper transporter), member 2 (slc31a2), mRNA [NM_001198749]	ENSDART00000112451	563012	NM_001198749	solute carrier family 31 (copper transporter), member 2	slc31a2	GO:0016020|GO:0005375|GO:0035434|GO:0016021	NM_001198749	CTCCGTCTTGGGATACTTTGTGGCTTTTCCTCTCCTGAATCACACTTGAGAAGAATTAAA
A_15_P246167,A_15_P683416,A_15_P438150|558923	0.0141464	5.94462	down	partner and localizer of BRCA2 [Source:ZFIN;Acc:ZDB-GENE-090313-43] [ENSDART00000113013]///partner and localizer of BRCA2 [Source:ZFIN;Acc:ZDB-GENE-090313-43] [ENSDART00000142132]	ENSDART00000113013///ENSDART00000142132	558923	FJ032295///XM_001919731	partner and localizer of BRCA2	palb2		XM_001919731	TTCAGACTATATGCCTGGGGAAGACTTTAACCATGACCAACTGTATGAAGGGATATTCCT///GAGAAAACCCCTGCCTTCCAATTGCAACTAGCTGAGATTACATCTACACCGTCTTTGTAC///ACAGAAACATCTAAGATTGTTCTGCTGTTGAGAAAACCCCTGCCTTCCAATTGCAACTAG
A_15_P167586|100141367	0.00459555	5.93676	down	Danio rerio ceramide synthase 3b (cers3b), mRNA [NM_001114931]	ENSDART00000052792	100141367	NM_001114931	ceramide synthase 3b	cers3b	GO:0016020|GO:0005783|GO:0005634|GO:0050291|GO:0016021|GO:0046513|GO:0003677	NM_001114931	TATTATTTCTTTAACGCCATGCTTATGGTGCTGCTGTTTTTGCACGTGTTCTGGGCCTCC
A_15_P272896|140429	0.0194335	5.93141	down	Danio rerio guanine nucleotide binding protein (G protein), alpha transducing activity polypeptide 2 (gnat2), mRNA [NM_131869]	ENSDART00000132697	140429	NM_131869	guanine nucleotide binding protein (G protein), alpha transducing activity polypeptide 2	gnat2	GO:0001664|GO:0005834|GO:0003924|GO:0031683|GO:0005525|GO:0001917|GO:0007165|GO:0019001|GO:0000166|GO:0007186|GO:0050908|GO:0007188|GO:0004871|GO:0001580|GO:0001750	NM_131869	ATGGAGTTTCGATCTATTATTTTTGGCAACATCCTGCAGTCTGCTCTGGCCATCATCAGG
A_15_P187716|562406	0.0139285	5.87903	down	si:dkey-283b1.7 [Source:ZFIN;Acc:ZDB-GENE-120215-126] [ENSDART00000075499]	ENSDART00000075499	562406	EH452333	si:dkey-283b1.7	si:dkey-283b1.7		XM_685794	TTTGCATTGTGTAAATCCTGTATACGAACCCAACCATTGCTGTCCGGTGTGCAAAAGTGG
A_15_P260066,A_15_P610267|561916	0.0116192	5.8758	down	Danio rerio si:ch211-229n2.6 (si:ch211-229n2.6), mRNA [NM_001123263]///AGENCOURT_16618863 NIH_ZGC_7 Danio rerio cDNA clone IMAGE:7053343 5', mRNA sequence [CK027746]	ENSDART00000141635	561916	NM_001123263///CK027746	si:ch211-229n2.6	si:ch211-229n2.6		NM_001123263	CTCACTGTAAAACCCAATAAGTGAAGGTTAAGGAAACTGATTGCAACAAACCATTTAAGT///GGTAGCCTCCCTGTAAAACCCAATAATTGAAAGTTAAAGAAAATGATTGCAACAAACCAT
A_15_P246761|570753	0.00287336	5.81512	down	chromodomain helicase DNA binding protein 6 [Source:ZFIN;Acc:ZDB-GENE-130530-559] [ENSDART00000155549]	ENSDART00000155549	570753	XM_694268	chromodomain helicase DNA binding protein 6	chd6	GO:0005524	XM_694268	CGACATCTTCATTGGTGTTCCTTTTGCATCATGGGAATGGATCCTCAGATGCTTCTGTCT
A_15_P192571,A_15_P665881|568008	0.0104405	5.74503	down	Danio rerio WW domain containing transcription regulator 1 (wwtr1), mRNA [NM_001037696]	ENSDART00000097533	568008	NM_001037696	WW domain containing transcription regulator 1	wwtr1	GO:0003406|GO:0001501|GO:0001822	NM_001037696	ATTCAATCAGCCTCTTCCTCTAGTCTCACTACTTTAGCTGTCGGATTTGTGCTCTCAAAG///TATATTCAATCAGCCTCTTCCTCTAGTCTCACTACTTTAGCTGTCGGATTTGTGCTCTCA
A_15_P571092|101886380	0.00686984	5.70426	down	cadherin 16, KSP-cadherin [Source:ZFIN;Acc:ZDB-GENE-140106-140] [ENSDART00000109534]	ENSDART00000109534	101886380	XM_005166453	cadherin 16, KSP-cadherin	cdh16		XM_005166453	GTCTTTGAATGTGCCATATCTGCCGCCAGAGGTTTACATCGTACCTTTTACCATCTCAGA
A_15_P626946|100009619	0.00677021	5.67005	down	Danio rerio defensin, beta-like 1 (defbl1), mRNA [NM_001081553]	ENSDART00000112068	100009619	NM_001081553	defensin, beta-like 1	defbl1	GO:0006952|GO:0005576|GO:0042742	NM_001081553	TAGCTCTTGTTTACCTCTCTGTGAAAGTGTGAATCCGAGTCTTTGTTACCCTGTCCTCAA
A_15_P133691|571162	0.0168801	5.66873	down	Danio rerio bloodthirsty-related gene family, member 18 (btr18), mRNA [NM_001114443]		571162	NM_001114443	bloodthirsty-related gene family, member 18	btr18	GO:0005622|GO:0008270|GO:0046872	NM_001114443	GCCCTTTTGTTCTTCAGTTTAAGGTATTTCTGGCTGCTTGCTTCATATCAAAATAAATCA
A_15_P190751|556701	0.00512001	5.64836	down	Danio rerio complexin 2 (cplx2), mRNA [NM_001199318]	ENSDART00000088912	556701	NM_001199318	complexin 2	cplx2	GO:0019905|GO:0006836	NM_001199318	ATTTTGGACACCGTTCTCAAATTCCTTCCCGGACCTCTGCAGGACATGTTCAAGAAGTAA
A_15_P707491,A_15_P101582|100148864	0.00306289	5.60876	down	FH2 domain containing 1 [Source:ZFIN;Acc:ZDB-GENE-040826-4] [ENSDART00000111686]	ENSDART00000111686	100148864	XM_001920021	FH2 domain containing 1	fhdc1	GO:0005575	XM_001920021	TAAAAGTAGCAGTTTCTCAGACAGATCCACACCAACTAGAGACACCATCATCTCCAGCAG///CATTGCCCCTTGATCCCTCCAGTAAGAAACCTGTGTTTTATGTCATGGACTGCACTGAAA
A_15_P196186|406559	0.00258762	5.60752	down	Danio rerio claudin 5a (cldn5a), mRNA [NM_213274]	ENSDART00000064197	406559	NM_213274	claudin 5a	cldn5a	GO:0043296|GO:0030054|GO:0016020|GO:0005886|GO:0061028|GO:0005198|GO:0016021|GO:0005923	NM_213274	ATCTTCGTGCTTGTGCCACTGTGCTGGATGGCCAATAATATCATCTCCGACTTCTATAAC
A_15_P175781|550541	0.0104426	5.60718	down	Danio rerio nudix (nucleoside diphosphate linked moiety X)-type motif 18 (nudt18), mRNA [NM_001017843]	ENSDART00000060955	550541	NM_001017843	nudix (nucleoside diphosphate linked moiety X)-type motif 18	nudt18	GO:0046712|GO:0000287|GO:0046057|GO:0016787|GO:0046067|GO:0005575|GO:0046872|GO:0009117	NM_001017843	TCTAAAAGCAAAGATAATAGAGAGGATTAAAGATGGGTCTGTTCTGCCGTTTCAAAGTCT
A_15_P158081|564385	0.00449954	5.51486	down	eva-1 homolog C (C. elegans) [Source:ZFIN;Acc:ZDB-GENE-091204-329] [ENSDART00000108658]	ENSDART00000108658	564385	XM_009305504	eva-1 homolog C (C. elegans)	eva1c	GO:0016020|GO:0030246|GO:0016021	XM_009305504	GTGGATCAGAAACATTTCAAAGACCCCTGCCCTCCTGGAACAAAAAAGTATATCACCATC
A_15_P734721|555401	0.00819203	5.49359	down	Danio rerio amine oxidase, copper containing 1 (aoc1), mRNA [NM_001077598]	ENSDART00000087422	555401	NM_001077598	amine oxidase, copper containing 1	aoc1	GO:0008131|GO:0048038|GO:0005507|GO:0043912|GO:0016491|GO:0009308|GO:0005575|GO:0015922|GO:0046872|GO:0055114	NM_001077598	GAGAGACTGAGCTGATTTATTTCATGTTAGTGTGTTTGTGCTGTATATATACAATTGCAG
A_15_P265236	0.00404107	5.48256	down	CT640385 ZF_mu Danio rerio cDNA clone ZF_mu_136g24 5', mRNA sequence [CT640385]			CT640385					AATCCTTGTTTTATTTATCCCCCTGTAGAACATCATAACTGTCCTGCTTGAGAGTTTGTG
A_15_P265196|326968	0.0154494	5.47664	down	FDR306-P00021-DEPE-F_C06 FDR306 Danio rerio cDNA clone FDR306-P00021-BR_C06 5', mRNA sequence [EH585820]		326968	EH585820	mg:ab01b07	mg:ab01b07			GAAAAATTTCAAAAAACCCGGGGCCAGGGGGGAAAAAAGGGGGAAAAACCCCCAAATTTT
A_15_P285497,A_15_P108724|79376	0.00165803	5.45599	down	Danio rerio gdnf family receptor alpha 1a (gfra1a), mRNA [NM_131730]	ENSDART00000058415///ENSDART00000167916	79376	NM_131730	gdnf family receptor alpha 1a	gfra1a	GO:0004872|GO:0048484	NM_131730	TTTCTTCACTAACTGTCAGCCTGAGCCCCTCTCTCTGTCAGGTTGTTTGAAGGAGAATTA///TCGGCAGATGACTCTATCAGGCCTTAGCTCTCAGCTGCTCCTACTGGCTACCTCCTTACA
A_15_P491727	0.0191358	5.4091	down	midline 1 [Source:ZFIN;Acc:ZDB-GENE-110411-205] [ENSDART00000149618]	ENSDART00000149618		XM_009305011				XM_009305011	ACCGTCCTGACGGGGCTGCCCATTCCTGACCATTTAGAGATCAGTGACCCGCATGATTAA
A_15_P190031|564741	0.0180773	5.4036	down	centrosomal protein 78 [Source:ZFIN;Acc:ZDB-GENE-070905-1] [ENSDART00000057315]	ENSDART00000057315	564741	DY548415	centrosomal protein 78	cep78	GO:0005813	XM_009304317	TATGAATCAGTCTCTATCTGAAGCCCACATTAGCTCCTCTGTGCTGGAAGATGAACGTGT
A_15_P174476,A_15_P114779|497135	0.0114889	5.35233	down	Danio rerio fibroblast growth factor receptor-like 1b (fgfrl1b), mRNA [NM_001012263]	ENSDART00000074428	497135	NM_001012263	fibroblast growth factor receptor-like 1b	fgfrl1b	GO:0005515|GO:0016020|GO:0051216|GO:0016021	NM_001012263	GTTTATCTGAGATACTGCATGCTGCAATATTTACTTTGGTGCTCATGTAAGTGTACTTTA///GGTCATATCTCAACAAGCTGGCCATCGTGAAGGCCCGAGACGAGGATGCCGGGATGTATA
A_15_P736681,A_15_P582707|751651	0.00909274	5.34131	down	Danio rerio transmembrane protein 86B (tmem86b), mRNA [NM_001045368]	ENSDART00000055854	751651	NM_001045368	transmembrane protein 86B	tmem86b	GO:0008150|GO:0003674|GO:0016020|GO:0016021	NM_001045368	GGAACCCTGCATTTTTTCTTTACAGCCCATGATATTTGTTTATGGTGATTTCCACATTCT///ACTTTTTATTCATGGAATGGGCTGTTTTGCTCTGGCCCACTTGCTGTACTCAGTGACCTT
A_15_P668061,A_15_P192491|567225	0.00752969	5.3332	down	Danio rerio zgc:158328 (zgc:158328), mRNA [NM_001080189]	ENSDART00000166685	567225	NM_001080189	zgc:158328	zgc:158328	GO:0008150|GO:0005509	NM_001080189	GGCCGTTTTGGACGTGATTGTGCAGGTGTGTGTGATTGTGATGGGGCATCCTGTGATCCA///ATAACGTACAAGAAAAACGATTTTAGGCTGAAACTGTGGTCCTGTGTAGTTTCCAAAAAA
A_15_P630886|30329	0.00520835	5.33238	down	Danio rerio homeobox D4a (hoxd4a), mRNA [NM_001126445]	ENSDART00000082355	30329	NM_001126445	homeobox D4a	hoxd4a	GO:0043565|GO:0006355|GO:0003700|GO:0060216|GO:0007275|GO:0005634|GO:0060215|GO:0001525|GO:0003677|GO:0001570|GO:0006351	NM_001126445	GAAAATCATGACATGTTGGGTCTAAGTGCCAAAAACTGAGAAGCTGAAGCACACACCATG
A_15_P363895	0.010054	5.30524	down	Rep: Double C2, beta - Mus musculus (Mouse), partial (68%) [TC392909]			XM_009301903			GO:0005215|GO:0001669|GO:0007268|GO:0006887|GO:0016079|GO:0005615|GO:0007399|GO:0008021|GO:0005544|GO:0050911|GO:0004984|GO:0006955|GO:0016020|GO:0007186|GO:0005488|GO:0006810|GO:0016021	XM_009301903	TGATGTATGTCCAGGTCCCATTCAGCCAATCAAGCAGATATCTGACTATTTCCCCCGTTA
A_15_P677561,A_15_P440265|100331775	0.0112745	5.28172	down	ubiquitin-conjugating enzyme E2O [Source:HGNC Symbol;Acc:HGNC:29554] [ENSDART00000160883]	ENSDART00000160883	100331775	XM_009292173	ubiquitin-conjugating enzyme E2O	ube2o		XM_009292173	TCTGAGTGTGATAGTTCATTGGTGGGTGGTGCAGGATCAGAAATACCAGAAGTTCCTGAA///AATCCCTATCCAGCACCTTGACAACCATGAGTTCTGCCCTGGAGATTATGTTGTAGACAA
A_15_P549617	0.0106933	5.25021	down	StAR-related lipid transfer (START) domain containing 5 [Source:HGNC Symbol;Acc:HGNC:18065] [ENSDART00000169291]	ENSDART00000169291		EH499854				XM_009300007	TTCCCCACTAGTATGGTGGAGTTTTACAACAACCTGACCAAAGCTGTCAAATCCCTCAAA
A_15_P198411|569960	0.00507778	5.22644	down	neuromedin U receptor 1 [Source:HGNC Symbol;Acc:HGNC:4518] [ENSDART00000017787]	ENSDART00000017787	569960	XM_693381	neuromedin U receptor 1b	nmur1b	GO:0007165|GO:0016020|GO:0007186|GO:0004930|GO:0001607|GO:0016021|GO:0004871	XM_693381	TGGTGTCTTCTTCTACTTGAGCTCAGTGGTCAATCCCATCCTGTATAACCTCATGTCTTC
A_15_P377655|100007317	0.0189996	5.20096	down	calcium channel, voltage-dependent, T type, alpha 1H subunit b [Source:ZFIN;Acc:ZDB-GENE-090312-128] [ENSDART00000168631]	ENSDART00000168631	100007317	XM_009306387	voltage-dependent T-type calcium channel subunit alpha-1H-like	LOC100007317		XM_009306387	ATCATCATCATCCCATACGCCCAAAAAGGATAAAATGAGTCCGCCGTGCATCTCCATTGA
A_15_P172816|566764	0.0114982	5.14891	down	Danio rerio scinderin (scin), mRNA [NM_001045118]	ENSDART00000046609	566764	NM_001045118	scinderin	scin	GO:0051014|GO:0051015|GO:0005509|GO:0003779	NM_001045118	AAGATGATCTGGCTGAAGATGATGTCATGCTGCTGGATGTCTGGGATTCGGTTTTTGTGT
A_15_P761591	0.010573	5.12593	down	Rep: Transmembrane protein 158 precursor - Bos taurus (Bovine), partial (22%) [TC410683]			XM_005173447				XM_005173447	ATCATCATATGGAGCGTCGCTGCCCTCATATGGCCGGTGCCCATAATCGCGGGATTTCTG
A_15_P752391	0.00572776	5.12503	down	Rep: Chromosome 21 SCAF14785, whole genome shotgun sequence - Tetraodon nigroviridis (Green puffer), partial (41%) [TC399630]			XM_003201680				XM_003201680	TTTGCAAAGACCAATGTTCGACATGGTGCCAGACATTAAGCTATGCCAACAGAACGACAG
A_15_P735191,A_15_P177036|567058	0.018017	5.11321	down	RNA binding motif protein 6 [Source:ZFIN;Acc:ZDB-GENE-050309-79] [ENSDART00000097273]	ENSDART00000097273	567058	BC098870	RNA-binding protein 6	LOC567058		XM_005166119	ACATTGATGGATATAGTATGGACTTGCCTCCCAGAGACAGACCAATGATGGATTTTAACA///TGAAGTTCCTGCTCCTGTGACTCCTGTTGCTGAGGTTATAGCTGTACCCATTAAAGAAGA
A_15_P674706|324856	0.0142896	5.10872	down	FDR107-P00070-DEPE-R_D19 FDR107 Danio rerio cDNA clone FDR107-P00070-BR_D19 3', mRNA sequence [EH535042]		324856	EH535042	wu:fc45e01	wu:fc45e01			TTTTGAAAGCCCCTGCTGTGATGGTGTGTGTACGGATGACGTGTGTATGACACAGAAATA
A_15_P664081|100301515	0.016879	5.08131	down	Danio rerio partial mRNA for finTRIM family protein (ftr03 gene), clone cIFN133. [AM941332]		100301515	AM941332	finTRIM family, member 3	ftr03	GO:0005622|GO:0008270		GCTTGGCTCCAATTTGCAGTTTGAAAAATACAGTGTTCTCTTGGGTTGTTAACAGTCAAA
A_15_P762510	0.0151503	5.0213	down	Rep: Diacylglycerol O-acyltransferase 2 (Diglyceride acyltransferase 2). - Danio rerio, partial (72%) [TC453734]						GO:0016563|GO:0003846|GO:0005624|GO:0005549|GO:0005634|GO:0005575|GO:0003674|GO:0008150|GO:0001541|GO:0045944|GO:0019432|GO:0004144|GO:0016021		TTACTGCAAACCTATCACTACAATTGAGTCACTCGATCTATCTGTTCTGTCTCCTCCTGA
A_15_P733756,A_15_P141431|503885	0.0134568	5.00735	down	Danio rerio fucosyltransferase 9d (fut9d), mRNA [NM_001077246]	ENSDART00000034740	503885	NM_001077246	fucosyltransferase 9d	fut9d	GO:0005794|GO:0016020|GO:0016757|GO:0032580|GO:0008417|GO:0006486|GO:0016021|GO:0016740	NM_001077246	TGAAAAGGTACTGCCCCAATGACAGCTCTCATTTCCTTATTTCTGAGCGATATGAGAAAT///CTCTTCTACCTATTTCTGGTCTGGTACAAATTTATAATTCATGGAGGGTTTTCATGATCA
A_15_P498367,A_15_P683646|570768	0.0158861	5.00305	down	Danio rerio intracisternal A particle-promoted polypeptide (ipp), mRNA [NM_001113621]		570768	NM_001113621	intracisternal A particle-promoted polypeptide	ipp	GO:0004842|GO:0031463|GO:0003779	NM_001113621	AAGAGAATAAATGGGAGGTGATAGGGAGCATGGCTGTTCCTCGATACTATTTTGGCTGCT///AAATTAAAATGTAAAAGCTCAGTGACTGTGGCGTCCGGCTGGAATCCTCCTCATCATGTG
A_15_P148166|405875	0.00810819	4.97387	down	Danio rerio zgc:85932 (zgc:85932), mRNA [NM_212939]	ENSDART00000161011	405875	NM_212939	zgc:85932	zgc:85932	GO:0005622|GO:0043066|GO:0004198|GO:0016787|GO:0005509|GO:0006508|GO:0008233|GO:0008234	NM_212939	TTTGACAAAAACAAGAACCAGGCGCTGGATTATCTAGAAATCTCCCCCGCTCTTTCAGCA
A_15_P402690|436760	0.00690182	4.97143	down	ZF637-3-000393 Zebrafish shield stage whole embryo cDNA library MPMGp637 Danio rerio cDNA clone MPMGp637_13K9;MPMGp637K0913 5', mRNA sequence [BI891138]		436760	BI891138	ribosomal protein L35a	rpl35a	GO:0005622|GO:0003735|GO:0002181|GO:0000049|GO:0030529|GO:0030218|GO:0005840|GO:0042273|GO:0022625|GO:0043009|GO:0006412		TCTTTTTAATTCTCCGGTGGCCCTTCATTTCGGTGGAAACAACTTGCAACAACACACCCT
A_15_P105806|563903	0.00748891	4.95968	down	RAD9 checkpoint clamp component B [Source:ZFIN;Acc:ZDB-GENE-040910-3] [ENSDART00000109222]	ENSDART00000109222	563903	BC154666	RAD9 homolog A	rad9a	GO:0008408|GO:0030896|GO:0006281|GO:0090305|GO:0031573|GO:0000076|GO:0000075|GO:0000077|GO:0071479	XM_687266	TCCACAGCAGAAAACTCCACATATGAAGAACCCATGGAGGCAGAAGTGTGTGTTTCTGAT
A_15_P733571|100037329	0.0144135	4.9478	down	Danio rerio sex comb on midleg homolog 1 (Drosophila) (scmh1), mRNA [NM_001089484]	ENSDART00000166606	100037329	NM_001089484	sex comb on midleg homolog 1 (Drosophila)	scmh1	GO:0003674|GO:0006355|GO:0005634	NM_001089484	TCGGACAACATTCTAGATCCTGAGCGTCCTGCTGTGATTTATAATGATTTATATTAAACA
A_15_P237981	0.0130635	4.9418	down							GO:0016020		GGGAAGTTCAACCTGCAGAAGACCATGAGTATGCCCACCGGACCCTCCTCCAAGAGGTAA
A_15_P670506|323313	0.0195554	4.94151	down	AGENCOURT_16619356 NIH_ZGC_7 Danio rerio cDNA clone IMAGE:7053255 5', mRNA sequence [CK027819]		323313	CK027819	wu:fb94h12	wu:fb94h12			CCAGTCAGAGCAAAAGCAACTTTCAGAGTCCCTGCATCTTCTTAGCACTTATTGAAGGCT
A_15_P737691,A_15_P117608|797348	0.0157933	4.93796	down	Danio rerio protein kinase (cAMP-dependent, catalytic) inhibitor beta (pkib), mRNA [NM_001122945]	ENSDART00000075092	797348	NM_001122945	protein kinase (cAMP-dependent, catalytic) inhibitor beta	pkib	GO:2000480|GO:0005737|GO:0005634|GO:0006469|GO:0004862	NM_001122945	GTTGGTGGCAGTGGAAAAATATGATTGTGGAGACGTGTTCCTCTTTCATTCCTCTTTTTT///AAGAACATTCATTTCATTTGTTTTTAGGACTGCCCCCTTTTGCATTTTCTCTGAATGTTG
A_15_P395475|100317899	0.00987132	4.93051	down	AGENCOURT_89015096 NIH_ZGC_27 Danio rerio cDNA clone IMAGE:8782117 5', mRNA sequence [EG574953]		100317899	EG574953	dynein, axonemal, heavy chain 1	dnah1	GO:0030286|GO:0005858|GO:0003341|GO:0003777|GO:0016887|GO:0005524|GO:0007018	XM_009306178	CTGCAGAACTTTGCCCGTGGCTCTGTAGTTTCCATTGACACCATTGCTTTTGACTTTAAG
A_15_P709886|100333625	0.0106648	4.91601	down	Dmx-like 1 [Source:HGNC Symbol;Acc:HGNC:2937] [ENSDART00000159349]	ENSDART00000159349	100333625	XM_009298321	dmX-like protein 1	LOC100333625		XM_009298321	AATGACTGAACATTCCAACAACAACTCCTACAGCTGGTGTTTGATGCGATTGGCGATGGT
A_15_P200956	0.00679497	4.90064	down	si:dkey-24l11.3 [Source:ZFIN;Acc:ZDB-GENE-050419-162] [ENSDART00000147735]	ENSDART00000147735		DT061220				XM_005159292	ACTTCCTCTCAGGGTTTTGTGCTATGGAGGATCGATGTCGTTTTTTGCATCCACAAGAGT
A_15_P182851|563283	0.0176294	4.89019	down	Danio rerio pleckstrin homology domain containing, family O member 1a (plekho1a), mRNA [NM_001110463]	ENSDART00000087002	563283	NM_001110463	pleckstrin homology domain containing, family O member 1a	plekho1a	GO:0005737|GO:0016020|GO:0005634	NM_001110463	ATTCACCGAATTTTAGGAACATGAAAGGTGGGGATTCTCCTCTGGGTGAGGCTTTGGATT
A_15_P115350,A_15_P296591|568468	0.0195608	4.85641	down	FAT atypical cadherin 2 [Source:ZFIN;Acc:ZDB-GENE-111031-1] [ENSDART00000014149]	ENSDART00000014149	568468	CT733480///XM_001920023	FAT atypical cadherin 2	fat2	GO:0016020|GO:0005886|GO:0005509|GO:0016021|GO:0007155|GO:0007156	XM_001920023	TATGGACCTCACTGTCAGTTTATCCACCTGCCGGACGATCCTTGCTCATCCAAGCCATGT///AGTGTGGTAGTAAATGATGTTGTTGCTGTGTAGAGATCATGCGCCCTTGTTTGGTGTTGC
A_15_P705586	0.00223524	4.8242	down	Rep: asteroid homolog 1 - Takifugu rubripes, partial (36%) [TC378034]								AACCTGCCTCTGTGCCACAACTATATCTTACAGCTATTGACAAGGTGAGAAAGTGTTTCT
A_15_P202016|561894	0.000234963	4.81784	down	Danio rerio NCK-associated protein 1 (nckap1), mRNA [NM_001137665]	ENSDART00000132696	561894	NM_001137665	NCK-associated protein 1	nckap1	GO:0005515|GO:0048812	NM_001137665	GATAAAACCACTACACGGAACAGAGAGTCTGTTTACCTGCTCCTGGACATGATCGTTCAA
A_15_P307571|100150242	0.00870187	4.81431	down	si:ch211-269k10.4 [Source:ZFIN;Acc:ZDB-GENE-131121-414] [ENSDART00000157268]	ENSDART00000157268	100150242	CN019458	si:ch211-269k10.4	si:ch211-269k10.4	GO:0016020|GO:0016021	XM_009292731	GCCCCAAAAAGTGACTCAGTGGTTTCTGCTCTCGTACGCTTCAACAAAAATAACAGAAGT
A_15_P174121|751733	0.019075	4.80292	down	Danio rerio dephospho-CoA kinase domain containing (dcakd), mRNA [NM_001045443]	ENSDART00000088130	751733	NM_001045443	dephospho-CoA kinase domain containing	dcakd	GO:0016020|GO:0000166|GO:0004140|GO:0015937|GO:0016021|GO:0005524	NM_001045443	TTAAAGGCTACAGGTATGTGATTCTGAATGTTCCGCTGCTGTTTGAAACTCGACGGCTCA
A_15_P598417	0.0134079	4.75741	down									ACGCCCATGTTTATTTAAAGTGCAGTTAAAAGTGCTGTTCGCCGTGTTTGGGTGTGGAGT
A_15_P237956,A_15_P180456|792921	0.00506276	4.75191	down	outer dense fiber of sperm tails 2a [Source:ZFIN;Acc:ZDB-GENE-091117-46] [ENSDART00000081426]	ENSDART00000081426	792921	BI888503///DQ400973	outer dense fiber of sperm tails 2a	odf2a	GO:0005622|GO:0003735|GO:0030529|GO:0005840|GO:0006412	XM_001332528	TTCCTAAAATCTTCTTACGTCAATGTGTTTGGAGACCCTGCTCTCACTGGCTCCTCATTC///CAAAGTGTCTGTGAAACAGTACGAGAGTTTGGTGGACAGCTATAAAGCTCAGAACCAGAA
A_15_P685896	0.0143209	4.74188	down	Rep: Myelin transcription factor 1 - Mus musculus (Mouse), partial (15%) [TC388039]								TGGATGTTGATGATGATGATGATGATGATGAGGGGGATGACGACAGCTTGTCTCAACGAT
A_15_P282921,A_15_P120591|550584	0.0154897	4.73849	down	Danio rerio cholinergic receptor, nicotinic, alpha 5 (chrna5), mRNA [NM_001017885]	ENSDART00000021372	550584	NM_001017885	cholinergic receptor, nicotinic, alpha 5	chrna5	GO:0005230|GO:0030054|GO:0005886|GO:0045202|GO:0007274|GO:0005892|GO:0007271|GO:0016020|GO:0045211|GO:0015464|GO:0042166|GO:0006810|GO:0016021|GO:0005216|GO:0004889|GO:0035094|GO:0006811	NM_001017885	ATCACTACTCGGCTCTGCTCTGCTTTTCATCCCTGTTATCTATAAATGGGCCAGCATCAT///ATTGTGGCAATCATGCGCTGTCATTTAAGATGTAACATGCTGCATTCTATTCTCTGTTGT
A_15_P373645|565211	0.0105698	4.68536	down	von Willebrand factor A domain containing 11 [Source:ZFIN;Acc:ZDB-GENE-141211-58] [ENSDART00000161906]	ENSDART00000161906	565211	XM_009293262	von Willebrand factor A domain-containing protein 7-like	LOC565211		XM_009293262	TAAACTTAATTTTACAGTTACGACCAATGGAACTGGCGGTGCCTACACAATCCGTGCCAG
A_15_P242026	0.013661	4.6718	down									GTTTTTGTTAATAATGCTGTGATTTCATCAGCTGTTGTCTGCAGCCTTGGCCCTGGAGGA
A_15_P674076|322087	0.0181396	4.62554	down	FDR306-P00037-DEPE-R_N22 FDR306 Danio rerio cDNA clone FDR306-P00037-BR_N22 3', mRNA sequence [EH609553]		322087	EH609553	wu:fb49d08	wu:fb49d08			TTTTTTCCTGATATACGTGGCTCCGTGCGAATTCTCCAGCTCATCAACGTCCACATTAAA
A_15_P620376,A_15_P721587|550409	0.00281786	4.62343	down	Danio rerio membrane-spanning 4-domains, subfamily A, member 17A.7 (ms4a17a.7), mRNA [NM_001017714]	ENSDART00000064312	550409	NM_001017714	membrane-spanning 4-domains, subfamily A, member 17A.7	ms4a17a.7	GO:0016020|GO:0016021	NM_001017714	GGCGATTATAGTTCCATTCTGTATCTGGTCTGAATAAAGCACACTATAAGATTGTGTAAA///GCTCATTGTTATAATGATGTAACTATTTTTATAGGAGTCAGTGGTGTGTTGCTGGTGTTC
A_15_P102602,A_15_P657151,A_15_P134791|58008	0.000653496	4.62201	down	Danio rerio hes-related family bHLH transcription factor with YRPW motif 1 (hey1), mRNA [NM_212561]	ENSDART00000103640	58008	NM_212561	hes-related family bHLH transcription factor with YRPW motif 1	hey1	GO:0006355|GO:0007219|GO:0046983|GO:0007275|GO:0005634|GO:0003677|GO:0006351	NM_212561	GAAGAGATGATGTGGTACTGTGCCTGTCCCTCACTAACCTGTGTGACTTTCCTGTAATAA///TACGCCTCTCAGAGAGAAGCTCACTCGGGTTTGGGCCACTTGGCATGGGGTTCTGCATTT///TGTAAAACCCAAAAAGTCAAGGTAACTCAAACCATTTAAGAAACCGATTGCGACAAACTA
A_15_P188461|796288	0.00745086	4.60784	down	Danio rerio relaxin 3b (rln3b), mRNA [NM_001115063]		796288	NM_001115063	relaxin 3b	rln3b	GO:0005179|GO:0005576	NM_001115063	ATGGGCCTTAAACTCAGTCATCCCTGGACTATCATACAGACCCCGTCCCAACTCGGAGAC
A_15_P398325|565381	0.016175	4.58528	down	si:dkey-23k10.2 [Source:ZFIN;Acc:ZDB-GENE-131122-52] [ENSDART00000155274]	ENSDART00000155274	565381	XM_009291841	si:dkey-23k10.2	si:dkey-23k10.2	GO:0000166|GO:0005524	XM_009291841	TAAAATCACAGATGATGGTTGTGCTGTTCTGGCATCAGCGTTGAAATCGAATCCCTCACA
A_15_P157376|561030	0.013847	4.55016	down	Danio rerio pyridoxal (pyridoxine, vitamin B6) phosphatase (pdxp), mRNA [NM_001128705]	ENSDART00000055882	561030	NM_001128705	pyridoxal (pyridoxine, vitamin B6) phosphatase	pdxp	GO:0016791|GO:0016787|GO:0008152|GO:0005575	NM_001128705	ACATTCTGTTCGGCAGCAACTGTGGCCTTTCCACCGTCCTGACGCTCACCGGCGTCTCCA
A_15_P375745|553813	0.00163094	4.52723	down	Danio rerio zgc:113201 (zgc:113201), mRNA [NM_001020775]	ENSDART00000079594	553813	NM_001020775	zgc:113201	zgc:113201	GO:0008150|GO:0003674|GO:0016020|GO:0016021	NM_001020775	ACACTATGAATATCAATGCCTGCTGCTTTCCAACATCCATCAAAATTCTCTCTATCATCA
A_15_P204666,A_15_P377355|393672	0.00774715	4.51723	down	regulating synaptic membrane exocytosis 2a [Source:ZFIN;Acc:ZDB-GENE-040426-1656] [ENSDART00000165058]	ENSDART00000165058	393672	BC059440	regulating synaptic membrane exocytosis 2a	rims2a	GO:0048786|GO:0017137|GO:0048791|GO:0017157|GO:0006886|GO:0046872	XM_009292613	TGTTCCTTGGGTCAAGCCATGCCAACAGACCCAGAAATGTACACGCAAAAACTAAACAAA///AGATGATCTGGACTTGTCCAACATGGTTATTGGCTGGTTTAAGCTGTTTCCCCCATCTTC
A_15_P242826|101180909	0.0190568	4.51603	down	Danio rerio shroom family member 3 (shroom3), mRNA [NM_001278851]		101180909	NM_001278851	shroom family member 3	shroom3	GO:0000902|GO:0048919|GO:0051015|GO:0072015|GO:0002064|GO:0001843|GO:0003779	NM_001278851	AGAAATTCCGCATGTTTGTGGGAGATTTGGAGAAGATCGTGAATCTGCTGCTGTCTCTGA
A_15_P374769|100537622	0.0104863	4.48478	down	si:ch73-56d11.3 [Source:ZFIN;Acc:ZDB-GENE-131126-22] [ENSDART00000156344]	ENSDART00000156344	100537622	XM_001339219	si:ch73-56d11.4	si:ch73-56d11.4	GO:0016020|GO:0016021	XM_001339219	ACTGAATTTGGTTTTTGTATCCAGTGGCCCTTCCTGCAGTCTCCCTTATTCTTGGTCACA
A_15_P106593,A_15_P374027|567751	0.0122616	4.4814	down	Danio rerio early B-cell factor 3a (ebf3a), mRNA [NM_001080602]	ENSDART00000167324	567751	NM_001080602	early B-cell factor 3a	ebf3a	GO:0006355|GO:0001077|GO:0046983|GO:0007275|GO:0005634|GO:0003677|GO:0046872|GO:0006351	NM_001080602	TGGTGGTCCCCCCATGTAAATTGCACTCCCTTCCATTGTAAAGCAGCAGTCTCTTCGCTG///CCAGATCCCGTCCCTTGCCAACACAGCCTCTCACGGTGGAATGATGGGAGTCAACTCATT
A_15_P178241,A_15_P675861|797361	0.0149145	4.47348	down	Danio rerio guanine nucleotide binding protein (G protein), gamma transducing activity polypeptide 2b (gngt2b), mRNA [NM_001204332]	ENSDART00000170632	797361	NM_001204332	guanine nucleotide binding protein (G protein), gamma transducing activity polypeptide 2b	gngt2b	GO:0007165|GO:0016020|GO:0007186|GO:0005886|GO:0005834|GO:0004871	NM_001204332	CCTCTTTGTGATATGATGCTGTCGGTCTGTTTTTGAAATAAACACATTAGCAATCTGAAA///TACCTCTTTGTGATATGATGCTGTCGGTCTGTTTTTGAAATAAACACATTAGCAAACTGA
A_15_P202701|571467	0.006966	4.44867	down	Danio rerio potassium channel, subfamily K, member 13a (kcnk13a), mRNA [NM_001110117]	ENSDART00000017930	571467	NM_001110117	potassium channel, subfamily K, member 13a	kcnk13a	GO:0016020|GO:0005887|GO:0030322|GO:0006810|GO:0005267|GO:0016021|GO:0022841|GO:0071805|GO:0006811	NM_001110117	ATGGATTCTCTGGTGGAGTCGGAGCTTTGGGTATAATGAATAACAGGCTAGCAGAAACCA
A_15_P402490|321204	0.00429613	4.44197	down	fa04a10.s1 Zebrafish ICRFzfls Danio rerio cDNA clone 1N16 3', mRNA sequence [AA495157]		321204	AA495157	sb:cb319	sb:cb319			TTTCATACATTCATTTTCCTTCAGCTTAGTCCCTTCATTCACCACAGCGGAATGAACCGT
A_15_P581887	0.0185893	4.44154	down	PREDICTED: Danio rerio ajuba LIM protein (ajuba), mRNA [XM_696274]			XM_696274			GO:0046966|GO:0016922|GO:0003779	XM_696274	GTGCTGGAGTTTATTCAGTATTTAAACCCTGCTCCCTTTTAATCAACCCACAGCGCATTT
A_15_P367445,A_15_P110108|404602	0.0135574	4.40651	down	Danio rerio paired-like homeobox 2a (phox2a), mRNA [NM_207070]	ENSDART00000002384	404602	NM_207070	paired-like homeobox 2a	phox2a	GO:0043565|GO:0006355|GO:0021703|GO:0048666|GO:0007420|GO:0005634|GO:0003358|GO:0003677	NM_207070	GCCGGGGTCCTGTCCAGCTTCCACAGGAAAAACAACACCATCAAGAGCAACCTCTTCTAG///TTTTTTATGTTTTCTGGCTCCAGTGCACGCCATTGTGTTTCCTGAATGACCTGCTGTATA
A_15_P689631	0.00823039	4.38103	down							GO:0001848|GO:0016021		TCAACATGTCTAAAAACATAAACGGACAAAACAAAGGCCCTACCTGCCCAGCGGACATCA
A_15_P133331,A_15_P162666|553415	0.0147877	4.36209	down	Danio rerio Rho-related BTB domain containing 2a (rhobtb2a), mRNA [NM_001099974]	ENSDART00000111587	553415	NM_001099974	Rho-related BTB domain containing 2a	rhobtb2a	GO:0005622|GO:0000166|GO:0007264|GO:0005525	NM_001099974	AAACAAGCATTGTTGCTCAGTTTGGTGTGAAGGATGTGTTTGACAACGCTATCCGTGCTG///AAATCAGAAACACTTTGAGAAGTATCGTTGGCCTCCTGTCTGGTTCCTGAAGGAGGAAGA
A_15_P204106	0.0112245	4.3591	down									CTGCCTCTTCTCCCATCAGTGTAAAGAAACGACATGAATCTTCTTTCATAGAACTTCATA
A_15_P149061,A_15_P108973|791619	0.00833783	4.34708	down	Danio rerio cyclin-dependent kinase 15 (cdk15), mRNA [NM_001040308]	ENSDART00000081129	791619	NM_001040308	cyclin-dependent kinase 15	cdk15	GO:0016310|GO:0004672|GO:0000166|GO:0016301|GO:0004674|GO:0006468|GO:0005575|GO:0005524|GO:0046872|GO:0016740|GO:0004693	NM_001040308	TTCAACACTCTTCCACCTCCGTTAATGCATCTAAGGGACACTGTGTCCATCTTTAAGGTG///AACAGATTTGGCTCAGTATATGATTCAGCATCCTGGTGGACTTCACTCCTATAACATCAG
A_15_P678701	0.0176401	4.33556	down	AGENCOURT_88143789 NIH_ZGC_35 Danio rerio cDNA clone IMAGE:8756678 5', mRNA sequence [EG579398]			EG579398					GTATCAGGTTTCCTGCCATCTGCTTGAACCTACCCACTATATTGTCTCACTCGAGAACTA
A_15_P101174|437016	0.000106877	4.31735	down	Danio rerio thymidine kinase 2, mitochondrial (tk2), mRNA [NM_001002743]	ENSDART00000148967	437016	NM_001002743	thymidine kinase 2, mitochondrial	tk2	GO:0016310|GO:0006139|GO:0016301|GO:0005575|GO:0019206|GO:0005524|GO:0016740	NM_001002743	AGTGAATGGTTTGAGTGGATCATCAAGAACATCTCTCTTCCTGTGGACCTCATTGTTTAC
A_15_P742041,A_15_P309416|553337	0.00658521	4.28477	down	laminin, beta 2-like [Source:ZFIN;Acc:ZDB-GENE-030131-4205] [ENSDART00000130856]	ENSDART00000130856	553337		laminin, beta 2-like	lamb2l			GTGACCCCTGATTAACAAAGGCACTAAGCCGAAAATAAAATGAATGAATGAATGTTTTTG
A_15_P758291	0.0150674	4.27274	down	si:ch211-171h4.7 [Source:ZFIN;Acc:ZDB-GENE-120215-25] [ENSDART00000125718]	ENSDART00000125718							TTTGGACTGATTCCCCGGCTGCACCCTGGCTTCCTGCTGGAGTGCCTGACCCTAATCTGG
A_15_P571557,A_15_P192861|566003	0.0101555	4.26929	down	CDC42 binding protein kinase alpha (DMPK-like) [Source:HGNC Symbol;Acc:HGNC:1737] [ENSDART00000114262]///Danio rerio si:ch211-89p3.3 (si:ch211-89p3.3), transcript variant 1, mRNA [NM_001045094]	ENSDART00000114262///ENSDART00000113773	566003	BC155804///NM_001045094	si:ch211-89p3.3	si:ch211-89p3.3	GO:0035556|GO:0016310|GO:0004672|GO:0031532|GO:0000166|GO:0016301|GO:0004674|GO:0006468|GO:0005524|GO:0046872|GO:0016740	NM_001045094	GGGGTGCCTGACCCACAGACTGACCCTGATATGACCCTCCCATCCCTCCCTTTGTTCCTG///AAATTTTAACCATGTGGCTCATATGGGACCTGGAGATGGCATGCAGATACTCAGAGACCT
A_15_P107988|403042	0.0146514	4.26572	down	Danio rerio GLI family zinc finger 3 (gli3), mRNA [NM_205728]	ENSDART00000058992	403042	NM_205728	GLI family zinc finger 3	gli3	GO:0006355|GO:0050767|GO:0048699|GO:0003676|GO:0003677|GO:0046872	NM_205728	CCTCCTCACCACCCTCGCAGAAGAGAGTAAATTTCTGGCAATCATCCAATAGTTTGTGAA
A_15_P159336|571216	0.00931299	4.26489	down	leucine rich repeat containing 8 family, member C [Source:ZFIN;Acc:ZDB-GENE-030131-2965] [ENSDART00000168683]	ENSDART00000168683	571216	XM_001919346	leucine rich repeat containing 8 family, member C	lrrc8c	GO:0016020|GO:0016021	XM_001919346	AATCACTTTGAGATCTTACCAGCTGAACTTGGGGCTTGCTGTGCATTAAAACGCAGTGGA
A_15_P338110|562834	0.00897886	4.26353	down	Danio rerio solute carrier family 12 (sodium/potassium/chloride transporters), member 10, tandem duplicate 2 (slc12a10.2), mRNA [NM_001045001]	ENSDART00000042061	562834	NM_001045001	solute carrier family 12 (sodium/potassium/chloride transporters), member 10, tandem duplicate 2	slc12a10.2	GO:0005215|GO:0006821|GO:0015378|GO:0015377|GO:0055078|GO:0055085|GO:0055064|GO:0016324|GO:0016020|GO:0006810|GO:0016021|GO:0006814|GO:0006811	NM_001045001	AATCTGACTACTGTGCCGGATCATGTCAAAAACTTTAGGCCTCAGTGTCTCGTTCTGTCA
A_15_P733461|796869	0.00806753	4.23052	down	Pim proto-oncogene, serine/threonine kinase, related 61 [Source:ZFIN;Acc:ZDB-GENE-131125-26] [ENSDART00000155181]	ENSDART00000155181	796869	EH451989	Pim proto-oncogene, serine/threonine kinase, related 60	pimr60	GO:0016310|GO:0007346|GO:0043066|GO:0005737|GO:0046777|GO:0004672|GO:0000166|GO:0016301|GO:0004674|GO:0006468|GO:0005524|GO:0016740	XM_009293228	CGCAGATGGAGAAGAGGAGAACACACACCCGAACACACACCTGAACAGCAGATTCCAGCA
A_15_P169841,A_15_P719731|492331	0.00753349	4.2083	down	Danio rerio angiotensin I converting enzyme 2 (ace2), mRNA [NM_001007297]	ENSDART00000003712	492331	NM_001007297	angiotensin I converting enzyme 2	ace2	GO:0016787|GO:0016020|GO:0008241|GO:0006508|GO:0004180|GO:0008233|GO:0016021|GO:0046872|GO:0008237	NM_001007297	TAGTAATGGGAGTGACTGTCCTTGCGGGGATCTACCTCGTTACCACAGGGATATTAAATA///AAGAGGAAAAAATCACAATTTGGCTGGTGGTGTTTGGGGTAGTAATGGGAGTGACTGTCC
A_15_P415180,A_15_P200966|571486	0.0155873	4.19424	down	Danio rerio pleckstrin homology domain containing, family A member 7a (plekha7a), mRNA [NM_001136243]	ENSDART00000086094	571486	NM_001136243	pleckstrin homology domain containing, family A member 7a	plekha7a	GO:0090136|GO:0005915|GO:0005813|GO:0005737|GO:0030054|GO:0070097|GO:0008016|GO:0045218|GO:0005856|GO:0055007	NM_001136243	AATACAAATATTCCCATGACCGGCTGAATCACTTCCAGAAGATCCATGGACACACGAAGC///AAAGATAAAAACCCTCCTGTCCAAATCCAGCATGAGGTCTTCAGAGCAGATGGACTTTAG
A_15_P765436|497457	0.00172682	4.17	down	AGENCOURT_30545003 NIH_ZGC_19 Danio rerio cDNA clone IMAGE:7433863 5', mRNA sequence [CO933431]		497457	CO933431	im:7144688	im:7144688	GO:0008150|GO:0003674|GO:0005575		AAACTGGGTAAGCAATGTCTTATCTGTGCCATCTGTTAATCTGGTAACCATTTTAATAGT
A_15_P116483,A_15_P109018|492802	0.0069058	4.16612	down	Danio rerio ras homolog family member Ua (rhoua), mRNA [NM_001007443]	ENSDART00000046360	492802	NM_001007443	ras homolog family member Ua	rhoua	GO:0005622|GO:0016020|GO:0000166|GO:0007264|GO:0005525|GO:0030155	NM_001007443	ACTTCAGCTTTGTGACACTGCCCGTCAGGATGAGTTTGACAAGCTCCGGCCGCTGTGCTA///GTTTGAAAGTTTGGGGTTTGCAAGATTTTGTATGTTATGCCAACTCTTATGCTTACCAAG
A_15_P157766|100006496	0.0105908	4.15672	down	protocadherin 1a [Source:ZFIN;Acc:ZDB-GENE-091116-32] [ENSDART00000091004]	ENSDART00000091004	100006496	XM_009305254	protocadherin 1a	pcdh1a	GO:0016020|GO:0005886|GO:0005509|GO:0016021|GO:0007155|GO:0007156	XM_009305254	AAATTTAACCTTGATGGGGTTAATGACAGCCCCAGGATCCATTTGCCTCTGACATATCCG
A_15_P675946|100151245	0.0076133	4.15272	down	Rep: Regulator of G-protein signaling 4 - Gallus gallus (Chicken), partial (44%) [TC379230]	ENSDART00000159964	100151245	XM_001923553	si:ch211-117l17.6	si:ch211-117l17.6	GO:0005737|GO:0008277|GO:0005886|GO:0005096	XM_001923553	GAGGAGAGATGAGCTGGTTGTTTTTTGAAATGGGCGCTTTTCTATAAATTATAGTTTTGA
A_15_P774997	0.010605	4.15057	down	naa25g01.y1 Zebrafish whole eye. Unnormalized (naa) Danio rerio cDNA clone naa25g01 5', mRNA sequence [DN858391]			DN858391					AACTTGGTTTGGGCACCCCTGATCTACACTGTTGTTTGTGGAAATTTAGATGATGTGCTA
A_15_P206541|493623	0.0195351	4.1086	down	Danio rerio G-protein signaling modulator 1b (gpsm1b), mRNA [NM_001007778]	ENSDART00000011955	493623	NM_001007778	G-protein signaling modulator 1b	gpsm1b	GO:0008277|GO:0005092|GO:0030695	NM_001007778	AACATGCTCATCAAGTGCCAGTCCTCCAGGATAGACGACCAGCGCTGCTCTCCTCCAGAA
A_15_P243316	0.0121259	4.05743	down							GO:0008150|GO:0003674|GO:0005575|GO:0003677		GTGTGTCCTCTGTACATTAAAACACTCGCATTTGGATCCTCCTTGTCTTGATTCGTGACA
A_15_P190001|100000387	0.00427916	4.04464	down	si:ch211-37p17.5 [Source:ZFIN;Acc:ZDB-GENE-081105-91] [ENSDART00000098326]	ENSDART00000098326	100000387	KT008420	opsin 7, group member d	opn7d	GO:0018298|GO:0007165|GO:0009881|GO:0016020|GO:0007186|GO:0004930|GO:0016021|GO:0004871|GO:0007601|GO:0050896	XM_001340566	TTCTCCTACTCTCATGCCTGTCTGATGATAGTAGGGGTTTGGTGTTATGCCATGGTGTTT
A_15_P411945|100005471	0.0112133	4.04328	down	leucine zipper, putative tumor suppressor 2b [Source:ZFIN;Acc:ZDB-GENE-030131-9587] [ENSDART00000112010]	ENSDART00000112010	100005471	AW421355	leucine zipper, putative tumor suppressor 2b	lzts2b	GO:0051255|GO:0005813|GO:0005874|GO:0030178|GO:0030496|GO:0000910|GO:0051013|GO:0005737|GO:0007049|GO:0007067|GO:0005856|GO:0016055|GO:0051168|GO:0051301	XM_001344486	TAATCAGAGACTGGAATGATAATCATATGGATGTGGGAATGACCTCTGCTGTGGACGGAC
A_15_P289351,A_15_P725631,A_15_P644476|497279	0.00943394	4.03223	down	Danio rerio exostosin glycosyltransferase 1a (ext1a), mRNA [NM_001012368]	ENSDART00000159902	497279	NM_001012368	exostosin glycosyltransferase 1a	ext1a	GO:0050508|GO:0050509|GO:0005783|GO:0016757|GO:0015020|GO:0030176|GO:0015012|GO:0006024|GO:0046872|GO:0016020|GO:0006486|GO:0016021|GO:0016740	NM_001012368	TAAGATGCCCCCTATTAAGGTCACTCAGAAGAAGCAGTACAAGGAAACCATGATGGGACA///CATATTTATTCAGTTCGCCTTCTACTTTTCTGGCAAGCATCACGCCCCTCTTGAAGATGC///AGAGACTTCTTCTACAGATTCCATCGACAGTTCGCTCCATCCATCAAGATCGCATTCTGT
A_15_P246966|557734	0.0173926	4.02688	down	low density lipoprotein receptor-related protein 8, apolipoprotein e receptor [Source:ZFIN;Acc:ZDB-GENE-050506-134] [ENSDART00000102554]	ENSDART00000102554	557734	BC090795	apolipoprotein E receptor 2	apoer2			ATGAATAAGTGCTTGGCTATTTCTGTCTCCCTGTCAGTGGGACACTTAATGACGAAAAAA
A_15_P140041,A_15_P657346|554272	0.0199718	4.0171	down	Danio rerio Rh blood group, D antigen (rhd), mRNA [NM_001024819]///Rh blood group, D antigen [Source:ZFIN;Acc:ZDB-GENE-051213-1] [ENSDART00000164578]	ENSDART00000020663///ENSDART00000164578	554272	NM_001024819///BC115070	Rh blood group, D antigen	rhd	GO:0006995|GO:0016020|GO:0015695|GO:0015696|GO:0005887|GO:0072488|GO:0019740|GO:0008519|GO:0016021	NM_001024819	GACATGCATGTATGCATGTGTGTGTGTGTTTAAGAGATTGCTTAAGTAAACAATTTACAC///CCTACTGTGACCACACGGAGACGAAGAAAGGAGAATATTTAAGAGGAGTCGTCATTGAAA
A_15_P731041,A_15_P657596|556728	0.0198644	4.00893	down	Danio rerio interleukin 20 receptor, alpha (il20ra), mRNA [NM_001079676]///interleukin 20 receptor, alpha [Source:ZFIN;Acc:ZDB-GENE-040724-249] [ENSDART00000108687]	ENSDART00000043626///ENSDART00000108687	556728	NM_001079676///BC129396	interleukin 20 receptor, alpha	il20ra	GO:0042015|GO:0004896|GO:0016020|GO:0005886|GO:0016021	NM_001079676	GACCTTCAGCTTCAGTATTACACATCATTTACTGAAAAAAGACGTCCAAAACCTGAAGCG///ATGCCTGAGAGCTGGTTTACAGTCTTCATGTGTGTGCTGGGTGTTAATGTGTAAACTGCT
A_15_P754611,A_15_P206521|563800	0.00996991	4.00559	down	Danio rerio family with sequence similarity 65, member B (fam65b), mRNA [NM_001045026]	ENSDART00000088427	563800	NM_001045026	family with sequence similarity 65, member B	fam65b	GO:0005737|GO:0060171|GO:0016020|GO:0005886|GO:0007605|GO:0048741|GO:0042995	NM_001045026	ACTAGACCGAGTATTAAAGCACATGCATCTCAGCTTTGCCTTAGGACTGCAACAGGTTCT///GATGCTGTCATTTTACTGTGTGACTCTGTGGATGAAGAGCTCCGGCAGATTGCTATTGAA
A_15_P626886|751761	0.00868969	3.97642	down	Danio rerio family with sequence similarity 168, member A (fam168a), transcript variant 1, mRNA [NM_001244879]	ENSDART00000160382	751761	NM_001244879	family with sequence similarity 168, member A	fam168a	GO:0008150|GO:0003674|GO:0005575	NM_001244879	AGGGTGCTTATTTCACACAGCCGGTGTATGCAGCTCAGCCTCACGTCATCCACCACACCA
A_15_P104273,A_15_P106832|259303	0.0135354	3.97549	down	Danio rerio caspase b (caspb), mRNA [NM_152884]	ENSDART00000160970	259303	NM_152884	caspase b	caspb	GO:0072559|GO:0004197|GO:0043065|GO:0016787|GO:0072557|GO:0050727|GO:0006508|GO:0006915|GO:0008233|GO:0008234|GO:0097169	NM_152884	ATTTGTATTGCTTGGGCTTTAATATCACTGGATGGATCTGTCCTTGTCTGCTCATTCAGT///GTATGGAGAAAGATCAACGTTTCAAAGGTCAGGCGAAACTCTTGCCGTGCATTGAAAGGA
A_15_P378430|100536472	0.0120376	3.96802	down	chromosome 6 open reading frame 47 [Source:HGNC Symbol;Acc:HGNC:19076] [ENSDART00000135901]	ENSDART00000135901	100536472	XM_003200579	chromosome 19 open reading frame, human C6orf47	c19h6orf47		XM_003200579	AAGAGAAAAGCACCCTAAACGCACCAGCACATCTTCTTCTCTCCATTGATGAACTTTTTT
A_15_P590552|337345	0.0142883	3.96715	down	fa56c05.s1 zebrafish gridded kidney Danio rerio cDNA clone zbr1473 3', mRNA sequence [AA658707]		337345	AA658707	wu:fa56c05	wu:fa56c05			GAGAGAGATTTCTTTCAAAAACGTTTGATTTCAGTCCACATTACTGTCTGGGATTTACAC
A_15_P720396,A_15_P183121|405815	0.00280679	3.96282	down	Danio rerio interferon regulatory factor 10 (irf10), mRNA [NM_212879]	ENSDART00000030643	405815	NM_212879	interferon regulatory factor 10	irf10	GO:0000975|GO:0006355|GO:0003700	NM_212879	ATCAGTGGACTGTCGTCTGGAGCTGCGTGTGTTCTACTATGGGCGTGTGGTGGAGAGTGT///ACACAAACCCAACAAACTGGAGAGAGAGAGAACCTGCAAACTGCTGGACATGAAGATCTT
A_15_P220321|560226	0.0160858	3.96182	down	Danio rerio si:dkey-91m11.5 (si:dkey-91m11.5), mRNA [NM_001123253]	ENSDART00000137009	560226	NM_001123253	si:dkey-91m11.5	si:dkey-91m11.5	GO:0035556|GO:0005085|GO:0007165|GO:0016020|GO:0035023|GO:0004674|GO:0006468|GO:0005089|GO:0005096	NM_001123253	ATTTCAGAGAGCTTCCCGAGCCCCTCTTCACTGATGAACTCTACATTAACTTCACTGAAG
A_15_P270306	0.00202834	3.94695	down	Rep: Interleukin 1 receptor accessory protein precursor - Salmo salar (Atlantic salmon), partial (27%) [TC392163]			XM_002664303			GO:0003677	XM_002664303	TTTTCAAGAAAGTCATCGAATTTGGGGCGGAGTCTTGGCTGCTCAGTGGAACACTCATTT
A_15_P696471	0.0198405	3.92706	down									GTTTTCATCCTCATTTTTGTGCTCGCTGTAGTCTTCATATCCAAGAGACAACACAGGTGA
A_15_P412560|565621	0.013751	3.92231	down	cleavage and polyadenylation factor I subunit 1 [Source:ZFIN;Acc:ZDB-GENE-030131-5306] [ENSDART00000093232]	ENSDART00000093232	565621	EH542050	cleavage and polyadenylation factor I subunit 1	clp1		XM_688892	ATTTATAAAATCGGTGCACCGTCAATTCCTGACTCTTGTCTTCCTCTGGGGATGTCGCAA
A_15_P186091	0.00815124	3.9041	down	membrane associated guanylate kinase, WW and PDZ domain containing 3b [Source:ZFIN;Acc:ZDB-GENE-060503-301] [ENSDART00000044487]	ENSDART00000044487		XM_009302679				XM_009302679	AAAGACTCATGCAGATGTAGTCCACATGTTCCAGTGCATCCCAATTAACCAGTACGTGGA
A_15_P146611	0.0103649	3.89635	down	si:ch73-138i16.1 [Source:ZFIN;Acc:ZDB-GENE-070705-208] [ENSDART00000135126]	ENSDART00000135126		CK148353					TTCAGATTCCGTTTTGACTTTGGACCCACTATAGAGGATGTTATTGATCATAAGTGGTTC
A_15_P142026|57957	0.0122899	3.8891	down	Danio rerio solute carrier family 7 (amino acid transporter light chain, y+L system), member 6 (slc7a6), mRNA [NM_001020474]	ENSDART00000150148	57957	NM_001020474	solute carrier family 7 (amino acid transporter light chain, y+L system), member 6	slc7a6	GO:0016323|GO:0015297|GO:0016020|GO:0015171|GO:0005886|GO:0006865|GO:0006810|GO:0016021|GO:0015179|GO:0003333	NM_001020474	TTCACCTGCTTTTATGTGCTCACCGAGATGGACACTGTTGATTAGGACACTTCTGTGGTT
A_15_P111860,A_15_P160591|30113	0.0171978	3.85886	down	Danio rerio v-ski avian sarcoma viral oncogene homolog b (skib), mRNA [NM_130938]	ENSDART00000103549	30113	NM_130938	v-ski avian sarcoma viral oncogene homolog b	skib	GO:0001947|GO:0051216|GO:0046332|GO:0042981|GO:0005634|GO:0009953|GO:0000122|GO:0030512	NM_130938	AATCGGAATTAAGTGACAGAAATCAATTATCAGTCACTCCTTTTAGGGCTTGTTTAAGGT///AATCTGGCAGTTCCAAATGTGTCTCTGCCCATTGCTGCCTTCAAAAATAATGAGCAGCCA
A_15_P177216|30227	0.0121875	3.84585	down	Danio rerio netrin 1a (ntn1a), mRNA [NM_131029]	ENSDART00000171384	30227	NM_131029	netrin 1a	ntn1a	GO:0071678|GO:0001569|GO:0021960|GO:0048665|GO:0005576|GO:0021952|GO:0001525|GO:0030878|GO:0035908|GO:0048846|GO:0016358|GO:0033564|GO:0001947|GO:0030516|GO:0003146|GO:0016525	NM_131029	TTCAACATGGAGCTTTACAAACTCTCTGGAAGGAAAAGTGGAGGAGTCTGTCTGAACTGC
A_15_P742951,A_15_P765146|552940	0.0114521	3.83876	down	Danio rerio muscle-related coiled-coil protein a (murca), mRNA [NM_001080198]	ENSDART00000144716	552940	NM_001080198	muscle-related coiled-coil protein a	murca	GO:0003674|GO:0006355|GO:0005737|GO:0007517|GO:0007275|GO:0030017|GO:0030154|GO:0006351	NM_001080198	TTTAGGGTTGTGATCTATCAGGGTGAAAAAGAAGTCCCCTCTGTTGCTGTCACCAAGACT///AGATGAGCTGCTCACACGCAACAAGTTCAGGGTTGTGATCTATCAGGGTGAAAAAGAAGT
A_15_P155141,A_15_P299666|799412	0.0156536	3.83289	down	Danio rerio transient receptor potential cation channel, subfamily M, member 2 (trpm2), mRNA [NM_001288817]	ENSDART00000166906	799412	NM_001288817	transient receptor potential cation channel, subfamily M, member 2	trpm2	GO:0034220|GO:0005261|GO:0047631|GO:0016787|GO:0016020|GO:0006810|GO:0016021|GO:0055085|GO:0006979|GO:0005216|GO:0006812|GO:0006811	NM_001288817	TAGATAATCCACACTGGAAAGTGCTGCTCTGCATGATCTTCTTTCCTCTCATCTACACCG///TTTACAATCAACAGGACAGCAGCGAATCTGACACTTCAGCCTTAGACAAGCACAGGAATC
A_15_P285441	0.0145591	3.8282	down									ATGGTCAAACTCTACAAAATCAAATCTCACTGCCAGAGTGTCCAGTTCAGCCCTATCGCT
A_15_P174001|566857	0.0165103	3.828	down	Danio rerio polymerase (DNA directed) nu (poln), mRNA [NM_001100026]	ENSDART00000108753	566857	NM_001100026	polymerase (DNA directed) nu	poln	GO:0006260|GO:0006261|GO:0005737|GO:0008409|GO:0006281|GO:0003887|GO:0070652|GO:0005634|GO:0003676|GO:0051225|GO:0003677	NM_001100026	GCTGCTGTGATGGAACGTCTGTCTACTGATGAATATTAATAAACTCAGTTCCTCATCTAA
A_15_P110058|431770	0.00952858	3.80309	down	Danio rerio membrane protein, palmitoylated 2b (MAGUK p55 subfamily member 2) (mpp2b), mRNA [NM_001002223]	ENSDART00000126428	431770	NM_001002223	membrane protein, palmitoylated 2b (MAGUK p55 subfamily member 2)	mpp2b	GO:0008150	NM_001002223	GAAGGGAATCCCTATAGCTGTACTAGTTTCACCAAGTCTCTCATGTCACTCCACACTCTT
A_15_P658621|336529	0.00591004	3.78298	down	Danio rerio opioid receptor, delta 1b (oprd1b), mRNA [NM_212755]	ENSDART00000054037	336529	NM_212755	opioid receptor, delta 1b	oprd1b	GO:0043005|GO:0004930|GO:0038046|GO:0007268|GO:0038003|GO:0004985|GO:0007165|GO:0042923|GO:0007186|GO:0016020|GO:0005887|GO:0007187|GO:0007218|GO:0004871|GO:0016021	NM_212755	ACGCTTTTCTAGATGAGAACTTCAAGAGGTGCTTCAGAGAGTTCTGCTTGCCTTTTCGCA
A_15_P203881,A_15_P270831|799982	0.0165003	3.78263	down	Danio rerio CD4-1 molecule (cd4-1), mRNA [NM_001135096]	ENSDART00000103975///ENSDART00000133787	799982	NM_001135096	CD4-1 molecule	cd4-1	GO:0016020|GO:0009986|GO:0016021	NM_001135096	AAGACCAGATTCTGCTGCTGTAACAATAACAAACAGCCAAAGGGATTCTACAAGACCTGA///AGGCAACAACTACTGTTTCTGTTATAGACCTTGCCCCTTCTCCAGCAGATCCCATTTATA
A_15_P120864	0.0155698	3.78213	down	si:ch211-106g8.43 [Source:ZFIN;Acc:ZDB-GENE-141212-21] [ENSDART00000167496]	ENSDART00000167496							GTTCCTGGAGCAGTTACAATAATATGCCAGATCCTCAGTTTCAGGCGACTTCATCCCAAA
A_15_P168191|565760	0.00526142	3.77671	down	Danio rerio peroxisomal biogenesis factor 11 alpha (pex11a), mRNA [NM_001103120]	ENSDART00000085824	565760	NM_001103120	peroxisomal biogenesis factor 11 alpha	pex11a	GO:0016020|GO:0016021|GO:0005779|GO:0044375|GO:0005778|GO:0016559	NM_001103120	CTTGTGTCCTCGCTTTTAGGCATACTGACAGTCTTGAGGCCCACTCTTAAAATAAAGCCA
A_15_P198651|568457	0.00674728	3.77532	down	chromodomain protein, Y-like [Source:ZFIN;Acc:ZDB-GENE-070912-561] [ENSDART00000079131]	ENSDART00000079131	568457	CT673183	chromodomain protein, Y-like	cdyl	GO:0008152|GO:0005634|GO:0003824	XM_691787	GGTTCCTCTCAGGGCATGGACTCCATCCTCAAATATCTACAGAAGAAAATTGATGAATTC
A_15_P496922,A_15_P171921|792084	0.00815414	3.76308	down	Danio rerio solute carrier organic anion transporter family, member 2B1 (slco2b1), mRNA [NM_001037678]///solute carrier organic anion transporter family, member 2B1 [Source:ZFIN;Acc:ZDB-GENE-051023-6] [ENSDART00000140120]	ENSDART00000076840///ENSDART00000140120	792084	NM_001037678///BC107509	solute carrier organic anion transporter family, member 2B1	slco2b1	GO:0005215|GO:0016020|GO:0015347|GO:0005887|GO:0006810|GO:0043252|GO:0016021|GO:0015125|GO:0006811	NM_001037678	AAACAGACTGTGAGCAATTCAAATGGACACTGCAATACAACGTGTCCTTAGAGAGTAAAA///GCCCTGCCTCACTTCATTAGCGAAAAGTATGAATATACAGAATTCATTAGCAGTAAGTAT
A_15_P100580|436604	0.0167674	3.74174	down	AGENCOURT_15714626 NIH_ZGC_8 Danio rerio cDNA clone IMAGE:7014347 5', mRNA sequence [CF594744]		436604	CF594744	urate oxidase	uox	GO:0006144|GO:0004846|GO:0016491|GO:0019628|GO:0055114|GO:0005777		GCAAATAACAACTGGAATTGAAAGTGGTCTAATATCCTTTCCCCTTCCCTTTGGAAAAAA
A_15_P260836|794299	0.0181608	3.73133	down	kelch repeat and BTB (POZ) domain containing 7 [Source:ZFIN;Acc:ZDB-GENE-070912-204] [ENSDART00000112884]	ENSDART00000112884	794299	XM_001334195	kelch repeat and BTB (POZ) domain containing 7	kbtbd7	GO:0004842|GO:0031463	XM_001334195	ATAAGTCTCTCCACCCGGTTGTATACTGCATGTTTGGGGTCTGGTCGGAAATTTGTTTTG
A_15_P433700,A_15_P114020|393769	0.0191415	3.7286	down	Danio rerio ELOVL fatty acid elongase 4a (elovl4a), mRNA [NM_200796]	ENSDART00000012053	393769	NM_200796	ELOVL fatty acid elongase 4a	elovl4a	GO:0006629|GO:0016020|GO:0006631|GO:0006633|GO:0016021|GO:0042761|GO:0016740	NM_200796	AACTTCAGCATGGTCATCCTCAACTTCTTCATTTTCAAAGAGCTGTTCCTTGCGGCACGA///AGAGACTGAACAAAATCACTCTGCAGATACCCTTTTTCTTCATTTTAGGACATTATTCCC
A_15_P528482,A_15_P103003|406323	0.0138137	3.71609	down	Danio rerio chitinase, acidic.1 (chia.1), mRNA [NM_213050]	ENSDART00000172459	406323	NM_213050	chitinase, acidic.1	chia.1	GO:0008061|GO:0006032|GO:0006030|GO:0005975|GO:0005576|GO:0004568|GO:0004553	NM_213050	TTCTCTCCATCAAAGTGTCCGCCATCAAAACCACTATCGAAAATGCTTACGAGGCCAAAG///GTACTGGTTATATATTCACTCACATCTAGTTTTCCTCTTGTTGTGCAACAAAACTATGTC
A_15_P183771,A_15_P100360|541552	0.0105008	3.70421	down	Danio rerio EYA transcriptional coactivator and phosphatase 4 (eya4), mRNA [NM_001282173]	ENSDART00000133002	541552	NM_001282173	EYA transcriptional coactivator and phosphatase 4	eya4	GO:0006355|GO:0042472|GO:0035050|GO:0007605|GO:0007275|GO:0005575|GO:0006351|GO:0046872|GO:0001964|GO:0007507|GO:0016787|GO:0004721|GO:0004725|GO:0048923	NM_001282173	AACTTTTGGGCAGAATCAGTATGCTCAGTATTACTCCACCTCCTCCTACGGCTCCTATAT///TCAAGTCCCTGTCAATCATCAGCTCCAGGAGTAACTGTGTTAATGTGTTGGTGACAACGA
A_15_P490157	0.0106258	3.69874	down									ATCATGACAATTTCTCTTCACATATTTTCAAAAATAACTCACTCTTTGCTGCTGCTTCCG
A_15_P490392	0.0162942	3.67429	down	Rep: Chromosome 5 SCAF14581, whole genome shotgun sequence - Tetraodon nigroviridis (Green puffer), partial (46%) [TC408894]								ACCATTAAAAACGGCAGCTCCTCAGATCCAACACAACAAGATGTGCCTGACAAACCGTAA
A_15_P774566|100151757	0.00756796	3.6574	down	Danio rerio zgc:174624 (zgc:174624), mRNA [NM_001127472]	ENSDART00000111006	100151757	NM_001127472	zgc:174624	zgc:174624	GO:0008150|GO:0003676|GO:0046872	NM_001127472	ATCCAAAACCCTGCCGAATTAAACATGAAGACACTGAACAACAAATAGACCTACTTGAAG
A_15_P546107|567055	0.0048741	3.64553	down	EH-domain containing 2a [Source:ZFIN;Acc:ZDB-GENE-060531-86] [ENSDART00000050885]	ENSDART00000050885	567055	XM_690344	EH-domain containing 2a	ehd2a	GO:0030036|GO:0032456|GO:0005509|GO:0005525	XM_690344	ATTGTGATGGTAAGTTGGACGATGAGGAGTTTGCTTTGGCCGGTCATCTCATTGAGGTAA
A_15_P109081,A_15_P118216|550228	0.00667997	3.64362	down	golgin A7 family, member Ba [Source:ZFIN;Acc:ZDB-GENE-050417-14] [ENSDART00000145652]///Danio rerio golgin A7 family, member Ba (golga7ba), mRNA [NM_001017566]	ENSDART00000145652	550228	BC080249///NM_001017566	golgin A7 family, member Ba	golga7ba	GO:0008150|GO:0003674|GO:0005575	XM_005160170///NM_001017566	AGATGCGGAGATCTGACCCCAGACACTGCCATATTAAATCACGGGTACTATTTGTGACTT///AGTCACCCTTCAGCACCTTCACAAACCTGCAGTCGTTGCACATTCTCGAGTCGCTAGCTG
A_15_P509422,A_15_P629706|100003587	0.00590702	3.64202	down	Danio rerio HECT and RLD domain containing E3 ubiquitin protein ligase 3 (herc3), mRNA [NM_001145624]	ENSDART00000141977	100003587	NM_001145624	HECT and RLD domain containing E3 ubiquitin protein ligase 3	herc3	GO:0004842|GO:0042787|GO:0016874	NM_001145624	GCATTTCAAAACCAACCCTAAAGTCCCAGGCATCGATTTCAATGCTGTTCGGCTGCTTTT///ACCCACCCAACAGTAAAGATGTTTTGGGAAGTGTTTCATGAGTTTTCCTTGGAGAAAAAA
A_15_P111717,A_15_P294056|550516	5.04113e-05	3.63279	down	Danio rerio cAMP responsive element binding protein 1b (creb1b), mRNA [NM_001017818]///cAMP responsive element binding protein 1b [Source:ZFIN;Acc:ZDB-GENE-050417-355] [ENSDART00000157528]	ENSDART00000170094///ENSDART00000157528	550516	NM_001017818///XM_005167701	cAMP responsive element binding protein 1b	creb1b	GO:0043565|GO:0006355|GO:0003700|GO:0005634|GO:0003677	NM_001017818///XM_005167701	TGCCATCACTACAGTGACTGTGCCCACCCCAATATATCAGACCAGCAGCGGCCAGTACAG///ACATTTAAAAAGGACTTCTAGGTTTCTTTTTTCCTGTTTGCGTTTGTCTGAGCAGTTGGT
A_15_P739816,A_15_P273271|570302	0.00437374	3.62595	down	Danio rerio si:ch211-235o23.1 (si:ch211-235o23.1), mRNA [NM_001130853]	ENSDART00000147019	570302	NM_001130853	si:ch211-235o23.1	si:ch211-235o23.1		NM_001130853	TAGCTTTGTGCATTTGTGAAGTGCCTTTGTTATACAAAACAGGAGACTCATTGCCATTAG///AAAGAATCGCCCATCAGCTTCACCTATGATCCTATAGATCCTGTTTCCTCGCCTGATAAA
A_15_P622411|399690	0.00628971	3.60818	down	Danio rerio smoothelin, like (smtnl), mRNA [NM_212805]	ENSDART00000043292	399690	NM_212805	smoothelin, like	smtnl	GO:0003779|GO:0043009|GO:0003677	NM_212805	ACCCCATGTGTGTCTTTACTTACGTCCAGTCACTATATAACCACTTGCGCAAGTTCGAGT
A_15_P583587,A_15_P461180,A_15_P687351|566868	0.0179649	3.60053	down	Danio rerio cardiac voltage-gated sodium channel alpha subunit Nav1.5 (zscn5a) mRNA, complete cds. [DQ837300]///Danio rerio sodium channel, voltage gated, type XII, alpha b (scn12ab), mRNA [NM_001045123]		566868	DQ837300///NM_001045123	sodium channel, voltage gated, type XII, alpha b	scn12ab	GO:0005244|GO:0005272|GO:0005248|GO:0008016|GO:0055085|GO:0001947|GO:0003007|GO:0016020|GO:0006810|GO:0034765|GO:0001518|GO:0016021|GO:0006814|GO:0005216|GO:0006811	NM_001045123	TGTGTGAACACTTTCACGGAGAAAGCTGAACACGCGAAGTTTCACATCTGTGAAGTAAGC///ACATCTTCATTCTGGAGATGAGCTTGAAGTGGATCGCCTACGGTTTCCGCAAATACTTCA///GAAAACCTGTTATCAGATCGTGGAGCACAGGTGGTTCGAGACCTTCATCATCTTCATGAT
A_15_P738021,A_15_P684146|100333031	0.0169277	3.58847	down	PREDICTED: Danio rerio gastrula zinc finger protein XlCGF8.2DB-like (LOC100333031), transcript variant X3, mRNA [XM_009301020]	ENSDART00000138333	100333031	XM_009301020	gastrula zinc finger protein XlCGF8.2DB-like	LOC100333031		XM_009301020	AACTGCAAGGCAGAGTACTTTATTTAGGGTTACCTGGATGTTGTTGTCACATCCTCGGCT///AGTACTTTATTTAGAGTTACCTGGATGTTGTTGTCACATCCTCGGCTGGTTCCTGCTGCT
A_15_P115142,A_15_P772031|64270	0.00865929	3.58422	down	Danio rerio eph receptor A4b (epha4b), mRNA [NM_153658]	ENSDART00000170089	64270	NM_153658	eph receptor A4b	epha4b	GO:0048013|GO:0005524|GO:0048685|GO:0016310|GO:0004672|GO:0005003|GO:0000166|GO:0016020|GO:0030517|GO:0005887|GO:0016301|GO:0006468|GO:0004713|GO:0016021|GO:0007169|GO:0016740	NM_153658	AAGGACGGTTGTTTTGTTTTCTCAAGTCCATGTTTGGGGTATCAGTCTGTCCTTCTACAT///GAGAAGAACCAAAGAGACCAGAACTACACAGTTCTGAAGACCAAAGGGCACATGATGACT
A_15_P115525,A_15_P273146|445066	0.0173441	3.58229	down	Danio rerio U6 snRNA biogenesis 1 (usb1), mRNA [NM_001003460]	ENSDART00000007029	445066	NM_001003460	U6 snRNA biogenesis 1	usb1	GO:0006397|GO:0008380|GO:0004115|GO:0004119|GO:0004118|GO:0004117|GO:0004112|GO:0052712|GO:0052714|GO:0005634|GO:0052713|GO:0052715|GO:0034477|GO:0004518|GO:0000175|GO:0016787|GO:0004120	NM_001003460	ATTCTCTCTCCCATTTTAGTCTGATGTAATTTGTTGATTCTTCCTTGGGCGATCGATGGC///GGTGTATTCTAATGCTGAAAAGACGAGGACTTTTCTTGGCATGGAAGTCTCCACTGGAAC
A_15_P170886|568558	0.00220778	3.5784	down	Danio rerio si:ch211-154o6.2 (si:ch211-154o6.2), mRNA [NM_001045163]	ENSDART00000123597	568558	NM_001045163	si:ch211-154o6.2	si:ch211-154o6.2	GO:0008150|GO:0003676|GO:0046872	NM_001045163	AGTGATGTTTTCGTCCAACCGATCAGTGTGCCGTGTGTGTATGACATGAACCAGTACAAA
A_15_P280241|569666	0.00137484	3.57315	down	Danio rerio thymocyte selection-associated high mobility group box (tox), mRNA [NM_001256694]	ENSDART00000044371	569666	NM_001256694	thymocyte selection-associated high mobility group box	tox		NM_001256694	AAGCCACAAATAAAGAATGCAAATGATATGACTCCTGCGTCTCGCTCCGCTCCTCCTTTA
A_15_P186461,A_15_P629651,A_15_P663181|100034658	0.0121184	3.57038	down	Danio rerio si:dkey-91f15.1 (si:dkey-91f15.1), mRNA [NM_001083108]	ENSDART00000044519///ENSDART00000141643///ENSDART00000041370	100034658	NM_001083108	si:dkey-91f15.1	si:dkey-91f15.1	GO:0030054|GO:0007154|GO:0016020|GO:0005886|GO:0005921|GO:0005922|GO:0016021	NM_001083108	ATGTTGTCAGTGTACTCTGTCTGGCACTGACTGTATTGGAAATCCTGCATCTGGGAATTG///GTTGGAAAGTGAAACTTTCTGCCAAAATTGACAAGTGTTTCTTATCCGATCATTGCCAAA///ACTGTTTTGGAAATCCTGCATCTAGGAATTGGTGGCTTGAGGGACTCTTTTCGTAGTCGA
A_15_P198831	0.0135547	3.56876	down	charged multivesicular body protein 5a [Source:ZFIN;Acc:ZDB-GENE-060503-60] [ENSDART00000132645]	ENSDART00000132645		EH447416				XM_681842	TATTCCTGAAGGAATGCCCAGTGACACCAAAACTAATAAGGATGGCGTTCTGGTGGATGA
A_15_P114626|541445	0.0187356	3.56751	down	Danio rerio osteoglycin (ogn), mRNA [NM_001013570]	ENSDART00000064801	541445	NM_001013570	osteoglycin	ogn	GO:0005578|GO:0007409|GO:0048846|GO:0050770|GO:0048495|GO:0035385|GO:0008201|GO:0005615	NM_001013570	CCAGTACCCCAACAGTTTCATATGCCTGCAGTCTCTTCCAATTGGGCGATACCTATAAAA
A_15_P254836|100330943	0.00593988	3.55045	down	ATPase, aminophospholipid transporter, class I, type 8A, member 2 [Source:ZFIN;Acc:ZDB-GENE-100209-2] [ENSDART00000152093]	ENSDART00000152093	100330943	DY564585	ATPase, aminophospholipid transporter, class I, type 8A, member 2	atp8a2	GO:0005802|GO:0000287|GO:0005886|GO:0005524|GO:0046872|GO:0000166|GO:0015914|GO:0016020|GO:0016787|GO:0048666|GO:0004012|GO:0048194|GO:0016021	XM_009297415	TGTTTTTTGCCGTCTATTCTGCGATCTGGCCAACTATTCCTATAGCTCCGGATATGTTGG
A_15_P368275|571770	0.0124558	3.54374	down	adhesion G protein-coupled receptor D2 [Source:ZFIN;Acc:ZDB-GENE-081104-190] [ENSDART00000169198]	ENSDART00000169198	571770	XM_695395	adhesion G protein-coupled receptor D2	adgrd2	GO:0016020|GO:0007186|GO:0004930|GO:0016021|GO:0007166|GO:0004888	XM_695395	TTACTGCAACCACACTACCAACTTTGCTTTGCTGCTGCAGATCTATGAGGTTCAGAGTCT
A_15_P270601|795978	0.0184557	3.54126	down	chymotrypsin-like [Source:HGNC Symbol;Acc:HGNC:2524] [ENSDART00000128922]	ENSDART00000128922	795978	EH448452	si:dkey-238d18.3	si:dkey-238d18.3	GO:0016787|GO:0004252|GO:0006508|GO:0008236|GO:0008233	XM_001336228	ACAGAGACTGCCGTGTGGATTTTCCATTAGTCTATGCCCGCGTCTCTTACTTTCGAAAAT
A_15_P206071,A_15_P664196|570312	0.00921483	3.54001	down	Danio rerio solute carrier family 24 (sodium/potassium/calcium exchanger), member 5 (slc24a5), mRNA [NM_001030280]	ENSDART00000033574	570312	NM_001030280	solute carrier family 24 (sodium/potassium/calcium exchanger), member 5	slc24a5	GO:0005802|GO:0016020|GO:0048021|GO:0030318|GO:0016021|GO:0055085|GO:0008273|GO:0006811	NM_001030280	ATGACAAAACTGCATAAAGTCTGATGTGAACACTGCTCAACAGCGCCCTCTCATGGACAA///AATAAGACAAAACTGCATAAAGTCTGATGTGAACGCTGCTCAACAGCGCCCTCTCATGGA
A_15_P340880	0.0050829	3.5338	down	AGENCOURT_97511693 NCI_CGAP_ZKid1 Danio rerio cDNA clone IMAGE:8999996 5', mRNA sequence [EL646354]			EL646354					AAGCTCCTTACTCACCCACTCATCAGTTCTCATTTCAGGATATGAGCAGTTTCTTGAGCT
A_15_P108218|447819	0.00135552	3.52087	down	Danio rerio EYA transcriptional coactivator and phosphatase 2 (eya2), mRNA [NM_001004558]	ENSDART00000011652	447819	NM_001004558	EYA transcriptional coactivator and phosphatase 2	eya2	GO:0048839|GO:0006355|GO:0016787|GO:0014706|GO:0007275|GO:0004721|GO:0046872|GO:0006351|GO:0004725	NM_001004558	TGCCGCTGATCCTGCATGTGCTTTTCACACCACCTCTTCTGTTCGCAATGATTTGTATAT
A_15_P147366|557447	0.0118396	3.49932	down	frizzled class receptor 9a [Source:ZFIN;Acc:ZDB-GENE-060531-77] [ENSDART00000050970]	ENSDART00000050970	557447	XM_009304963	frizzled class receptor 9a	fzd9a	GO:0042813|GO:0017147|GO:0016020|GO:0004930|GO:0007275|GO:0016021|GO:0016055|GO:0060070|GO:0007166|GO:0035567|GO:0004888	XM_009304963	AAGACTCAATATGGAATACTGGAAGTTTAGAGCTCTGGAGAACAAGTGCGTGTCCTTTCC
A_15_P192376|567986	0.0170999	3.49289	down	ankyrin repeat and SOCS box containing 2a, tandem duplicate 1 [Source:ZFIN;Acc:ZDB-GENE-030131-5355] [ENSDART00000026088]	ENSDART00000026088	567986	XM_691298	ankyrin repeat and SOCS box containing 2a, tandem duplicate 1	asb2a.1	GO:0035556|GO:0016567	XM_691298	GGAATCAACAGACTGAAGAAAATTCACAAGCTTCCGGTTCCTCCGAGGCTGATCAAATTC
A_15_P120950|492754	0.00656287	3.47754	down	chromosome 5 open reading frame 63 [Source:HGNC Symbol;Acc:HGNC:40051] [ENSDART00000141868]	ENSDART00000141868	492754	CT695052	im:7154516	im:7154516	GO:0008150|GO:0003674|GO:0005575	XM_003199318	TCTTCACAAAGGACCCATGCCCTCTGTGCGATGAAGCAAAAGCAGAACTTGAACCATATA
A_15_P309316|100333657	0.00153638	3.4742	down	Danio rerio plexin b2b (plxnb2b), mRNA [NM_001197316]	ENSDART00000042781	100333657	NM_001197316	plexin b2b	plxnb2b	GO:0007165|GO:0017154|GO:0016020|GO:0071526|GO:0016021|GO:0043087	NM_001197316	TTACGATGGGATCATCATGTCTCTGGATGAAGATCCCACCGCTCAGAGTAAACAGTTAAC
A_15_P591942,A_15_P144101,A_15_P669976|567154	0.00066651	3.42566	down	SRY (sex determining region Y)-box 6 [Source:ZFIN;Acc:ZDB-GENE-081120-6] [ENSDART00000150068]///Danio rerio SRY (sex determining region Y)-box 6 (sox6), mRNA [NM_001123009]///fc35a10.x1 Zebrafish WashU MPIMG EST Danio rerio cDNA clone IMAGE:3723354 3' similar to contains element L1 repetitive element ;, mRNA sequence [AI723278]	ENSDART00000150068///ENSDART00000100998	567154	NM_001123009///AI723278	SRY (sex determining region Y)-box 6	sox6	GO:0006355|GO:0007275|GO:0003677	NM_001123009	TTAATGCATGAGTCCCGCTATTTTGCCTTTGCCCTTGAACCTGTCTGTTTCATGGCTAAC///AATCTTGGGATCTCGCTGGAAGTCTATGACGAACCAGGAGAAACAACCGTATTACGAAGA///CCAGTGCTTGTAACACTTTTGAATCATTGTCTCCATGTGAGATTGAAATTGTCTCTTTTT
A_15_P208551|557551	0.013388	3.40332	down	Danio rerio homeodomain interacting protein kinase 2 (hipk2), mRNA [NM_001099985]	ENSDART00000090335	557551	NM_001099985	homeodomain interacting protein kinase 2	hipk2	GO:0016310|GO:0060026|GO:0004672|GO:0000166|GO:0016301|GO:0045634|GO:0006468|GO:0005524|GO:0003677|GO:0016740	NM_001099985	GTGATAGACTCTTGCCTGATGTCATGAACCACCAGAACTCCACCTACAAGTTCAAAACCT
A_15_P186481,A_15_P186404,A_15_P710631|497384	0.00658218	3.39692	down	Danio rerio protein kinase C, alpha (prkca), mRNA [NM_001256241]	ENSDART00000086619	497384	NM_001256241	protein kinase C, alpha	prkca	GO:0005524|GO:0046872|GO:0035556|GO:0005622|GO:0016310|GO:0004672|GO:0000166|GO:0018105|GO:0004674|GO:0007596|GO:0016301|GO:0006468|GO:0008270|GO:0004697|GO:0016740	NM_001256241	GATGGATTTACCTTCGTCAATCCTCAATTTGTCCATCCCTCCCTTGTCAACACTGAATAA///GAAAAACCATAAATTCACCGCGAGGTTTTTCAAGCAGCCGACTTTCTGCAGTCATTGCAC///ATATTAAGATTGCTGACTTTGGTATGTGCAAGGAGAACATTGTGGAGGGTGTGACCACCC
A_15_P145926|100004647	0.0189331	3.38689	down	Danio rerio RAS-like, family 10, member A (rasl10a), mRNA [NM_001128366]	ENSDART00000089968	100004647	NM_001128366	RAS-like, family 10, member A	rasl10a	GO:0007165|GO:0016020|GO:0000166|GO:0007264|GO:0005525	NM_001128366	AAGTGTGGTTACGTCGAGTGCTCTGCCAAATACAATTGGCATGTGCTCTTGCTCTTCAAA
A_15_P157926|563188	0.00510721	3.36791	down	synaptotagmin-like 2 [Source:HGNC Symbol;Acc:HGNC:15585] [ENSDART00000088973]	ENSDART00000088973	563188	XM_009305473	synaptotagmin-like 2	sytl2		XM_009305473	GAATGGGTGGAAGATACATTACCTTTGAGAATGATGGTCATGGCAAGAATGTCTAGATAG
A_15_P290821|799158	0.0158995	3.36742	down	si:ch73-127m5.1 [Source:ZFIN;Acc:ZDB-GENE-130531-25] [ENSDART00000085774]	ENSDART00000085774	799158	XR_117799	si:ch73-127m5.1	si:ch73-127m5.1	GO:0016787|GO:0016020|GO:0004252|GO:0006508|GO:0008236|GO:0008233|GO:0005044	XM_009306832	ATTTTTGTCGAAATCCTGACCGCGAATCCAACCCATGGTGCTTTTTCAGACAGAGTTCAG
A_15_P162156|564770	0.00874959	3.35565	down	Danio rerio fibroblast growth factor 20b (fgf20b), mRNA [NM_001039172]	ENSDART00000131174	564770	NM_001039172	fibroblast growth factor 20b	fgf20b	GO:0008543|GO:0005102|GO:0005576|GO:0005104|GO:0048703|GO:0008083	NM_001039172	TTCCAAGACCTGTGGACCCTGAAAAAGTTCCAGAACTTTATAAAGAGGTGCTCGGACACA
A_15_P182536	0.0184032	3.35363	down	PQ loop repeat containing 1 [Source:HGNC Symbol;Acc:HGNC:26188] [ENSDART00000121779]	ENSDART00000121779							GTGTGCGTGGACTTCACCATTCTCTTCCAAGTGTACTATTACAGCCACTACCCACAAAAA
A_15_P206101,A_15_P601187,A_15_P466175|564531	0.00682918	3.34467	down	Danio rerio si:ch211-132b12.7 (si:ch211-132b12.7), mRNA [NM_001045055]	ENSDART00000139042///ENSDART00000113799	564531	NM_001045055	si:ch211-132b12.7	si:ch211-132b12.7	GO:0042754|GO:0045892	NM_001045055	ATAGAGGAATTTATAGTCTACCGGATGATCCCATTATGCCTCCAGACAGCTCCACACATG///TAAGAAAGCCACAGAAAAACCTACAACAAATCGGGGAAGTAACACAGAGGAGCACAGCCT///GAAAAAAGTACAAGCAAAGGTGATGTGTTTCTGTCACGCTGGGTGGTCTTCATCCTTGTC
A_15_P136431,A_15_P112225|406374	0.00989477	3.34183	down	Danio rerio hyaluronan and proteoglycan link protein 3 (hapln3), mRNA [NM_213101]	ENSDART00000067323	406374	NM_213101	hyaluronan and proteoglycan link protein 3	hapln3	GO:0001501|GO:0005540|GO:0005578|GO:0007417|GO:0007155	NM_213101	AGTTTTGGCTTTCCTCCCAAACATTTAAAACATGGCGTGTATTGCTACAAAGTCCACTGG///GTCAGTCAGTCAACAGTGACTCAAATGGCACTCGTCAAAGGAATTTGAGATCTGAAAAAG
A_15_P265896	0.00499151	3.305	down	ArfGAP with FG repeats 2 [Source:HGNC Symbol;Acc:HGNC:5177] [ENSDART00000146335]	ENSDART00000146335		CF347101					GCTTTGTTTTATGTGTGTGTGAGCGTGTGTTCATAAATGCCCTTTTCTACCAAATGCTAT
A_15_P109849,A_15_P342620,A_15_P647976|777641	0.0138062	3.30081	down	Danio rerio secretogranin II (chromogranin C), b (scg2b), mRNA [NM_001077748]	ENSDART00000149967///ENSDART00000112579	777641	NM_001077748	secretogranin II (chromogranin C), b	scg2b	GO:0030141	NM_001077748	CCACTGAGGATTTGGACGAGCAGTACACCCCTCAAAGCCTCGCCAACATGCGCTCGATTT///TCGAAATGTTTTCTTGCTCCTAATGTTGGTACCAAGAGAATGTTCCTGTAGTCGTAGGAC///TATGATGATGACGATGCGGTAGATGAAGATGAGGAGTCCACTTTTCTTGCAGCCAAACTT
A_15_P740866	0.00169555	3.2789	down	family with sequence similarity 57, member A [Source:HGNC Symbol;Acc:HGNC:29646] [ENSDART00000161149]	ENSDART00000161149		BC124230				XM_005172024	TTCTTCACTTTTAGAAAAGTGCTTCCGTCCATTTTTAAGCGGTGGACAGATGCCGACGTC
A_15_P205721|100101641	0.00200833	3.27239	down	Danio rerio kinesin family member 3B (kif3b), mRNA [NM_001100145]	ENSDART00000161193	100101641	NM_001100145	kinesin family member 3B	kif3b	GO:0008017|GO:0048839|GO:0005871|GO:0046530|GO:0060041|GO:0060042|GO:0005874|GO:0048793|GO:0003777|GO:0005524|GO:0030705|GO:0035845|GO:0000166|GO:0048884|GO:0016887|GO:0043584|GO:0007018	NM_001100145	ACAAGAGCCACATTTGATGAAGAAGACGATCTCTGGAAAATGACCCCCATCACCCGTATA
A_15_P223171,A_15_P475070,A_15_P629416|553327	0.0112483	3.26443	down	Danio rerio mahogunin, ring finger 1b (mgrn1b), mRNA [NM_001144782]	ENSDART00000008988///ENSDART00000078221	553327	NM_001144782	mahogunin, ring finger 1b	mgrn1b	GO:0008270|GO:0046872	NM_001144782	AAGAGGATGAAGAAAAGCTCTCAGAGATGTCTGATGCCCAGGCTCATATGCTGCTTTCTA///TAGTGCTGATCGGATTGAGTTGTAGAAATGGGTTCAATTCTCAGTCGAAGAATCGCTGGT///AAATGTTTGACCTGCAAAGCAATTTATTTTCCTACTCTGGATGTTGATGGGTGCAAGCAA
A_15_P240568	0.0168447	3.25651	down	Rep: Chromosome undetermined SCAF6166, whole genome shotgun sequence - Tetraodon nigroviridis (Green puffer), partial (44%) [TC411678]								TGTCAATACAGCGCACAAAATCATCGGCTGCACTCTTCCCTCCTTAGAGGAGTTGTTTAA
A_15_P226706,A_15_P620986|563016	0.0165181	3.24272	down	Danio rerio zgc:154006 (zgc:154006), mRNA [NM_001080004]	ENSDART00000088572	563016	NM_001080004	zgc:154006	zgc:154006	GO:0070830|GO:0016020|GO:0016021|GO:0005923	NM_001080004	CATGATTTCGATGGCAGCTCTTAATTTTGTGGTGTCTTTGACCTTCCTGGTGGTGAGCTT///ACCAAGGCTATAAAAAGAACATGAAGACTTATGTTGCGGATCCTCAGGATTTCTTTGTCT
A_15_P311001,A_15_P174731|572203	0.0193303	3.22804	down	FDR306-P00022-DEPE-R_E15 FDR306 Danio rerio cDNA clone FDR306-P00022-BR_E15 3', mRNA sequence [EH603682]///Danio rerio si:ch211-232m10.6 (si:ch211-232m10.6), mRNA [NM_001098752]	ENSDART00000131517	572203	EH603682///NM_001098752	si:ch211-232m10.6	si:ch211-232m10.6	GO:0016020|GO:0016021	NM_001098752	TTGGGTTTCTCCAGGGTCACTCATGAAACTCCGACATTTCTCACCTTCATTGTGTTTCTC///ACTAAACTCTTACACCAAAACATTGATTGAGATGAAACACCGTGCCCGTGTCCGTCTGGA
A_15_P592932	0.015582	3.22541	down	Rep: Sex comb on midleg-like protein 2. - Takifugu rubripes, partial (63%) [TC399675]			XM_009302088			GO:0003674|GO:0005575	XM_009302088	ATCAAGGAGCACTTCAGACTACCAGACTCCGCCCAACAGCCCATATTACCATGGCAACGG
A_15_P134566	0.0147104	3.20254	down	Danio rerio cDNA clone IMAGE:7420467. [BC093120]			BC093120					ATTGTGGCTTGTGTGTGCGTGTTTATGTCTGCCACCTGCTTTGTTCTTTCAGTCAAAAAA
A_15_P677871|436863	0.00913646	3.20074	down	Danio rerio HRAS-like suppressor (hrasls), mRNA [NM_001002590]	ENSDART00000167347	436863	NM_001002590	HRAS-like suppressor	hrasls	GO:0008150|GO:0003674|GO:0016020|GO:0016021	NM_001002590	ATACAGGATCAATAATAAATATGATGACGATCACACGCCGCTGCCCGTCTCGGAGATCAT
A_15_P265807,A_15_P685877|100006353	0.0066222	3.19841	down	Danio rerio zgc:174574 (zgc:174574), mRNA [NM_001115070]	ENSDART00000156200	100006353	NM_001115070	zgc:174574	zgc:174574	GO:0003676|GO:0046872	NM_001115070	TCTTGACTCTACTCTTTGGCTGTTCTCACATTATGTACAGTTGCCATGAACTGGGTTGGC///AGAAAGGCCTCACGTTTGCCAACAGTGTGGAATGAGTTTCACATGGAAACAATACTACAC
A_15_P140171|568372	0.0153018	3.18757	down	Danio rerio BTB (POZ) domain containing 7 (btbd7), mRNA [NM_001025551]	ENSDART00000149024	568372	NM_001025551	BTB (POZ) domain containing 7	btbd7		NM_001025551	TTCATCCTGACAAGCAAATGAATATGGAGCCTGTTATCAACGAGTTCATGCCGGACATCG
A_15_P300171|100321881	0.0157951	3.1848	down	leucine rich repeat (in FLII) interacting protein 1b [Source:ZFIN;Acc:ZDB-GENE-050208-324] [ENSDART00000143502]	ENSDART00000143502	100321881	XM_005168724	leucine rich repeat (in FLII) interacting protein 1b	lrrfip1b		XM_005168724	CACTTGAACAAAATATCATTCGACTGGAAGGTCAGGTGAGCCGCTATAAGACATCAGCTG
A_15_P627056,A_15_P120288,A_15_P704276|100144553	0.00143655	3.17016	down	Danio rerio aarF domain containing kinase 1 (adck1), mRNA [NM_001123049]	ENSDART00000123845	100144553	NM_001123049	aarF domain containing kinase 1	adck1	GO:0005575	NM_001123049	CGGGTGTTTTATTTTTATTTTTTGGTCATCCTGGCTCAATAAATGGGGGCATTTGTATTT///AGGACGGTGGCAGTGAAAGTACAACATCCCAAGGTCCAGCGCCAAAGCTCCAAGGACATT///TTCGAAAGACTCCTGAAAGCAATAAAACGGAAATTGTGTTACTCGATCACGGCCTGTATC
A_15_P240206|567750	0.00819216	3.16128	down	F-box protein 33 [Source:HGNC Symbol;Acc:HGNC:19833] [ENSDART00000115208]	ENSDART00000115208	567750	XM_691051	F-box protein 33	fbxo33		XM_691051	GTGCTTGGTGATCTTTCACTAAATGGGCCCTTCTCATTTTATTTCCTCCCCCTTTCATTA
A_15_P597054|334620	0.0125418	3.15393	down	fa16a02.s1 Appel Eisen zebrafish embryo 15 19hr Danio rerio cDNA clone 978602 3', mRNA sequence [AA606116]		334620	AA606116	wu:fa16a02	wu:fa16a02			GAGCAGGTGTGTGTGTGAAGAGCATGTATGAAGTTGAAGTCCATTAACTGGCAGATGTGT
A_15_P171906,A_15_P579602|562075	0.00464169	3.15121	down	Danio rerio zgc:154046 (zgc:154046), mRNA [NM_001079997]	ENSDART00000098567	562075	NM_001079997	zgc:154046	zgc:154046	GO:0016746|GO:0005575|GO:0016740	NM_001079997	TCCACGTTTCTAACGGATGCACTTCTGGACATGAAGAATCTTCTAGACCAGGTGACTAAG///ATAGTAAAACATTGCCTGTGGAATATCTGGGTGGCAAGCCTTTGTGCATGGACCAGTATT
A_15_P229091,A_15_P307771,A_15_P372135|100148976	0.0132089	3.14487	down	Danio rerio adenylate cyclase 8 (brain) (adcy8), mRNA [NM_001143752]	ENSDART00000137913///ENSDART00000134139	100148976	NM_001143752	adenylate cyclase 8 (brain)	adcy8	GO:0031290|GO:0005886|GO:0016849|GO:0007193|GO:0016829|GO:0035556|GO:0004016|GO:0000166|GO:0016020|GO:0016199|GO:0019933|GO:0006171|GO:0007189|GO:0016021|GO:0009190	NM_001143752	AACACTGCAGGGATGTTTATCAGCTACCTGTCCCCCCGTGCGCAGCGCCAGGCCTTTCTG///CGGAACGTCGTCATCTTCCTGTCCATCCTTATTAACTTTCTGGCTGCCATGATCAACATA///ATTTTGATGAGCTGCTGGGGGAGGAAAGATTTCAGGACATCGAGAAGATTAAGACCATCG
A_15_P712161	0.0123802	3.13991	down	DC-STAMP domain containing 2 [Source:ZFIN;Acc:ZDB-GENE-070809-6] [ENSDART00000122082]	ENSDART00000122082		XM_009292405				XM_009292405	ATCTTGCATGGCTTGTGGGAAAGTGTTGGAGACAAGAGGTTGTGATGATGAAGTGCACAT
A_15_P282256|559562	0.00725609	3.1383	down	myosin ID [Source:HGNC Symbol;Acc:HGNC:7598] [ENSDART00000067762]	ENSDART00000067762	559562	XM_682916	si:ch211-94l19.4	si:ch211-94l19.4	GO:0003774|GO:0000166|GO:0016459|GO:0005524	XM_682916	AAATGGATCCCCTTAAGCAATACAAGCCCATGAAGAGCATCCCACTCTATAATGTGACCG
A_15_P113676|563475	0.00199293	3.13757	down	Danio rerio tRNA methyltransferase 6 homolog (S. cerevisiae) (trmt6), mRNA [NM_001037392]	ENSDART00000062092	563475	NM_001037392	tRNA methyltransferase 6 homolog (S. cerevisiae)	trmt6	GO:0031515|GO:0030488	NM_001037392	AAGTACGAAAGTGATATAACGGTCTTAAAACCCTCCACTCGTCTTCTGGCGATGATGTAC
A_15_P731181,A_15_P193176|559822	0.0144577	3.13694	down	Danio rerio zgc:162184 (zgc:162184), mRNA [NM_001089383]	ENSDART00000098952	559822	NM_001089383	zgc:162184	zgc:162184	GO:0005622|GO:0004198|GO:0006508	NM_001089383	AATGTTATTGTAATTTCACGGGATATTTAACTATCCGCCAGCTACCCTGGACCCTGGAGT///CATCATTTTGCACTATATTTGCTCATGTAATATCTGCATTTATGATGGGTGAAGCGAATG
A_15_P240821|103909113	0.0127001	3.13399	down	WD repeat domain 59 [Source:ZFIN;Acc:ZDB-GENE-120215-187] [ENSDART00000122009]	ENSDART00000122009	103909113	XM_009293383	WD repeat domain 59	wdr59		XM_009293383	TTAAATTTGTTTCCTGCCCTCCAGAGCCACACAAAGGCATAGAGTTTGGCGTTTACTGCT
A_15_P675926	0.005114	3.12962	down	Rep: Dedicator of cytokinesis protein 10 (Zizimin-3). - Takifugu rubripes, partial (52%) [TC391939]						GO:0043627|GO:0007565|GO:0007584|GO:0042493|GO:0007568|GO:0031994|GO:0006950|GO:0031995|GO:0051384|GO:0031410|GO:0048545|GO:0005615|GO:0032870|GO:0009612|GO:0007165|GO:0016324|GO:0005178|GO:0010226|GO:0017048|GO:0032526|GO:0005089|GO:0007155|GO:0032355		TAAATAACTGTAGCCCTTTACTAACTCCCCAAGACGGAGAAAGGTGTCCGCCAATCCTTA
A_15_P339120,A_15_P421375|406802	0.0113756	3.11845	down	Danio rerio tetraspanin 7 (tspan7), mRNA [NM_214774]	ENSDART00000149886	406802	NM_214774	tetraspanin 7	tspan7	GO:0016020|GO:0005887|GO:0016021|GO:0007166	NM_214774	AGAACTACACAAGCTGGGCGAGTACAACATACTTTGAAAAAGAGGGCATCCCCAAAAGCT///GTCGTCTTTTGTGTGTGTGTGCCTTAGCTGAACATTTCATTTTAGAGAATTTCTGACTGC
A_15_P674226|323240	0.0197373	3.11307	down	CT652528 ZF_mu Danio rerio cDNA clone ZF_mu_4o01 5', mRNA sequence [CT652528]		323240	CT652528	wu:fb93b03	wu:fb93b03			TTTAGGATCAGTCCTCTTTGCTGTCCTGAAGTCTTTATAAGGAGGTTGTGTGTGTGTGTG
A_15_P670751	0.013208	3.07886	down	Rep: Chromosome undetermined SCAF14653, whole genome shotgun sequence - Tetraodon nigroviridis (Green puffer), partial (32%) [TC416654]			XM_009298985				XM_009298985	TGATTATAGACGGGGTCACGGACAGGGTTGCAAACAAATTTACAGACAGTATGACAGACG
A_15_P742451,A_15_P624396,A_15_P591487,A_15_P725151|561082	0.0176096	3.07063	down	Danio rerio polymerase I and transcript release factor b (ptrfb), transcript variant 2, mRNA [NM_001114549]///Danio rerio polymerase I and transcript release factor b (ptrfb), transcript variant 1, mRNA [NM_001089336]	ENSDART00000082467///ENSDART00000124409	561082	NM_001114549///NM_001089336	polymerase I and transcript release factor b	ptrfb	GO:0005737|GO:0005901|GO:0030903	NM_001114549///NM_001089336	TAAAAGTGGGTTCGAAAGTGAATGTGGCCAAGTCTATGAAGTATCCAGAGCCTGTGGAAG///GGGTAAATGTCTTACCGCTAACAAATATAGCTATATACTGTTGCCCAAAAAGCATTTGCA///ACAGCGATTAGTGTTAGTGTGCGTGTTTGTATGTGTGTGTTCAGGGGCACTTACACATTA///TTACTGAGATCTCAGAAGATGAAATCAACCTCCCGGTCTCTGATGATGAAGACGAAGCCA
A_15_P139651,A_15_P101679|793871	0.00449542	3.05377	down	Danio rerio desumoylating isopeptidase 1b (desi1b), mRNA [NM_200208]	ENSDART00000121866	793871	NM_200208	desumoylating isopeptidase 1b	desi1b	GO:0008150|GO:0003674|GO:0005575	NM_200208	CAGGGCTTTCAGTTTCTCTTCTCAGTGCCTTTTCATAAAGTGATACATTTTCACTCTCTT///ACAAACAACCAGTGGATAAGAAATGTGAAAGAGGACATTTTTACCAGGACTGCAAATGAA
A_15_P742336	0.00899506	3.04756	down	AGENCOURT_89079583 NIH_ZGC_27 Danio rerio cDNA clone IMAGE:8782941 5', mRNA sequence [EE690470]			EE690470				XM_005162054	CTGGATTTGTAAATGGAAAGTCCACAGTGTCTGCCCAGAATGGTTCTTCGAGTAACAGCA
A_15_P760361|101883927	0.00126684	3.03911	down	coiled-coil serine-rich protein 2b [Source:ZFIN;Acc:ZDB-GENE-121214-220] [ENSDART00000152510]	ENSDART00000152510	101883927	XM_005156108	coiled-coil serine-rich protein 2b	ccser2b		XM_005156108	CTCCAGTGGAAGATATACAGTGCCACTGCCTGGATGGTTTAGATGGTAACAAGTTGTCAT
A_15_P671766|560634	0.0110395	3.03753	down	migration and invasion inhibitory protein [Source:HGNC Symbol;Acc:HGNC:25715] [ENSDART00000127932]	ENSDART00000127932	560634	XM_684031	migration and invasion inhibitory protein	miip		XM_684031	AACCAAAGACATCTGAACCGCACAGCCTCACTAATGCTCTTTGCTGATGTTATTGCAGAA
A_15_P683228,A_15_P282506|100318317	0.0101389	3.03513	down	Danio rerio coiled-coil domain containing 57 (ccdc57), mRNA [NM_001201562]	ENSDART00000124982	100318317	NM_001201562	coiled-coil domain containing 57	ccdc57		NM_001201562	ATTCCTCCTGGAAAACACGCTAAGATTCGAAATTACAATATCAAAGACTGAAATGATGCA///CATGAATTTCACTTGAAGCTGGATGAAATGAACAACCTGGTTCTCTCCTGTCAGCTCAAA
A_15_P505027|100003714	0.00139884	3.03062	down	si:ch73-366l1.5 [Source:ZFIN;Acc:ZDB-GENE-131127-426] [ENSDART00000172308]	ENSDART00000172308	100003714	BC124698	si:ch73-366l1.5	si:ch73-366l1.5	GO:0016020|GO:0016021	XM_009299875	AAAGGCACCTGTCCCAGCACCAAAATCTTTGGAAGAGTTTGTCCATGTAACAGAACCTGT
A_15_P656786,A_15_P117602|81590	0.0123604	3.02788	down	Danio rerio claudin 1 (cldn1), mRNA [NM_131770]		81590	NM_131770	claudin 1	cldn1	GO:0030054|GO:0016020|GO:0005886|GO:0005198|GO:0016021|GO:0005923	NM_131770	CTGATGTAAATGACCGGCTCATCATGACGCACTCATTAAAGCTGAAGTGTGTGTGTTAAA///TGATTAACCCTCTGCACTGATGTAAATGACCGGCTCATCATGACGCACTCATTAAAGCTG
A_15_P107994|791107	0.0156587	3.02319	down	Danio rerio heparan sulfate 6-O-sulfotransferase 1b (hs6st1b), mRNA [NM_001080203]	ENSDART00000105778	791107	NM_001080203	heparan sulfate 6-O-sulfotransferase 1b	hs6st1b	GO:0016232|GO:0050698|GO:0018727|GO:0018726|GO:0004394|GO:0018725|GO:0001537|GO:0050694|GO:0018724|GO:0015015|GO:0034930|GO:0016020|GO:0018721|GO:0018722|GO:0018723|GO:0019111|GO:0008146|GO:0001517|GO:0016021|GO:0017095|GO:0080131|GO:0051922|GO:0016740	NM_001080203	CACAGACTGGTCAGGGTGCACCTTGCAGCAATTCATGGACTGCCCCTACAACCTAGCCAA
A_15_P394080,A_15_P114845|751721	0.00655407	3.00862	down	AGENCOURT_15605677 NIH_ZGC_4 Danio rerio cDNA clone IMAGE:7012842 5', mRNA sequence [CF550196]///Danio rerio somatostatin 3 (sst3), mRNA [NM_001045431]	ENSDART00000047378	751721	CF550196///NM_001045431	somatostatin 3	sst3	GO:0008150|GO:0005179|GO:0005576	NM_001045431	GAGTCCCTGTAGTTCCGTATTGTATGAATGGCCCGTCTTTTTTCGATTTTTCACTTCTTT///GTCTGAAGAAAGGTCTCCGTGGACTTACTCTGACACAGTCTGTTTGTTAAAGACATTGAT
A_15_P498137,A_15_P101239|100317614	0.0154941	3.00707	down	Rho guanine nucleotide exchange factor (GEF) 38 [Source:ZFIN;Acc:ZDB-GENE-090313-83] [ENSDART00000112263]	ENSDART00000112263	100317614	BM035999	Rho guanine nucleotide exchange factor (GEF) 38	arhgef38		XM_009291612	TGTATAGTGAAATTAATACGAAAGCTGATGGACGCAGCTCAACCGCCTGTCCAACAGCTA///CAAAGTGAGCTTTGAGAAACGGGAAAAGAAAATGGCTCCAGAGATCCTCAGACAGACAGA
A_15_P146036|561091	0.00892977	3.00229	down	Danio rerio WSC domain containing 2 (wscd2), mRNA [NM_001109769]	ENSDART00000088639	561091	NM_001109769	WSC domain containing 2	wscd2		NM_001109769	TAAGACTGTGGATATGGAACTAAGAAAGAGGAACCTGTCTGGTGTGCCTGATGAGTACAG
A_15_P516277,A_15_P680251|571031	0.0086596	2.99298	down	Rho guanine nucleotide exchange factor (GEF) 12b [Source:ZFIN;Acc:ZDB-GENE-070705-36] [ENSDART00000161230]	ENSDART00000161230	571031	XM_009301885///XM_009301886	Rho guanine nucleotide exchange factor (GEF) 12b	arhgef12b	GO:0005737|GO:0035023|GO:0005089	XM_009301885///XM_009301886	GATAAGAGCATATCATGCTGCTCACAGAAACAAGTTTCATCGCCTCTCACTTCACATTCA///TTATGGACCAACAATAACATGACTCCAGTTACTCCTTGTCTTTTCCCAGAGAGCCCATGC
A_15_P197696|797150	0.0126669	2.98478	down	Danio rerio hypoxia inducible factor 1, alpha subunit (basic helix-loop-helix transcription factor) a (hif1aa), mRNA [NM_001308559]	ENSDART00000044282	797150	NM_001308559	hypoxia inducible factor 1, alpha subunit (basic helix-loop-helix transcription factor) a	hif1aa	GO:0006355|GO:0045944|GO:0000981|GO:0046983|GO:0005634|GO:0006351	NM_001308559	GAATTCGTCATGCTACGATACTGTTGCTGCCATCCAATGTTGCAAGTCGGTTATTGAGCA
A_15_P144301|100170796	0.00833761	2.97668	down	Danio rerio low density lipoprotein receptor-related protein 3 (lrp3), mRNA [NM_001130634]	ENSDART00000016265	100170796	NM_001130634	low density lipoprotein receptor-related protein 3	lrp3	GO:0008150|GO:0003674|GO:0005575	NM_001130634	AATTTGTTCAGAGGGAAGCTCCACCCTCATATGGTCAGCTAATTGCTCAAGGTCTCATTC
A_15_P197416|100005267	0.0174433	2.96566	down	si:dkey-51a16.9 [Source:ZFIN;Acc:ZDB-GENE-030616-560] [ENSDART00000128562]	ENSDART00000128562	100005267	CA473742	RING finger protein 122-like	LOC100005267		XM_001344334	AATTTCGAAGCCGAGATGAACTAGGAGTTTGCCCGTGTTCTCATGCCTTTCACAAGAAGT
A_15_P194936|568898	0.0140296	2.94085	down	Danio rerio serpin peptidase inhibitor, clade B (ovalbumin), member 1, like 2 (serpinb1l2), mRNA [NM_001045171]	ENSDART00000077787	568898	NM_001045171	serpin peptidase inhibitor, clade B (ovalbumin), member 1, like 2	serpinb1l2	GO:0004867|GO:0005615	NM_001045171	TCATGTTCTTCATCAGACACAACCCCACTAACAGCATCCTTTTTCTGGGCAGATTCAGAG
A_15_P104971,A_15_P146946|777729	0.00220464	2.93558	down	KN motif and ankyrin repeat domains 1 [Source:ZFIN;Acc:ZDB-GENE-060526-215] [ENSDART00000084370]///KN motif and ankyrin repeat domains 1 [Source:ZFIN;Acc:ZDB-GENE-060526-215] [ENSDART00000136521]	ENSDART00000084370///ENSDART00000136521	777729	BC165794	KN motif and ankyrin repeat domains 1	kank1		XM_005165445	CCAGATTTCTCCCAGCTCCCATTCTTTCCAACATAATGGTCATCTAGGCAATGGGGAATA///ACCAACCTGTTTAGACCAATGGTTGAAGACAATGTCTCATCATCTGTTTGTATGCCTGCA
A_15_P393800|563105	0.0190137	2.93156	down	phospholipase C-like 1 [Source:ZFIN;Acc:ZDB-GENE-090313-194] [ENSDART00000144608]	ENSDART00000144608	563105	CD604215	phospholipase C-like 1	plcl1	GO:0035556|GO:0006629|GO:0007165|GO:0008081|GO:0004435|GO:0004871	XM_001921763	CGTAGTGCTAAAATAGATGCTTTGGATACGTTAAGGCAACTTGCATTGGCCTGTGAAGCG
A_15_P677551,A_15_P103261|447932	0.0170781	2.93022	down	Danio rerio LY6/PLAUR domain containing 6 (lypd6), mRNA [NM_001004670]	ENSDART00000020884	447932	NM_001004670	LY6/PLAUR domain containing 6	lypd6	GO:2000053|GO:0003674|GO:0005886|GO:0090263|GO:0060827|GO:0060061	NM_001004670	CAGTATTAACTGAGAGAGGAAGAAACCTTTAGGAAACATGTGCCAGTCAGCTGTGGGCTT///ACAGAGATTGAGCTCGGACGTGTCAGGAGTACAGACAACTGAAAGGACACTACTGATATA
A_15_P104942	0.0139728	2.92727	down	AGENCOURT_16620671 NIH_ZGC_7 Danio rerio cDNA clone IMAGE:7053323 5', mRNA sequence [CK027763]			CK027763				XM_003200169	TCTTGCTCTCTATACGGAAAGAAGGGGGTAGGTTTACAGTTATCGACCATGCTCCTGTAT
A_15_P517782	0.0185843	2.92015	down	Rep: UDP-3-O-[3-hydroxymyristoyl] glucosamine N-acyltransferase - Psychrobacter arcticum, partial (5%) [TC420599]								TTGAACAGTAGAATGTATGTATCGGTGCCTATCTCTCGCTATACACTTTACTACCACGAG
A_15_P193876,A_15_P177366|562822	0.0107912	2.91448	down	Danio rerio bone morphogenetic protein receptor, type II a (serine/threonine kinase) (bmpr2a), mRNA [NM_001039817]	ENSDART00000056764	562822	NM_001039817	bone morphogenetic protein receptor, type II a (serine/threonine kinase)	bmpr2a	GO:0007368|GO:0002040|GO:0030509|GO:0005524|GO:0048570|GO:0001947|GO:0016310|GO:0004672|GO:0016020|GO:0000166|GO:0004702|GO:0016301|GO:0003146|GO:0004674|GO:0004675|GO:0007178|GO:0005024|GO:0006468|GO:0016021|GO:0016740|GO:0001945|GO:0001944	NM_001039817	GATTGTGTTTACAAAGCACCGATTAGCCAGCACACTATCATCCCTATGCCCAACAGACAA///TTGTCTTTCATGAGAACTCTACCATTCGCTGTTATCAAGGACACCGCTGCTTTGGACTCT
A_15_P716511	0.0167191	2.91059	down	Rep: Chromosome undetermined SCAF10292, whole genome shotgun sequence - Tetraodon nigroviridis (Green puffer), partial (88%) [TC378375]						GO:0005515|GO:0005215|GO:0006821|GO:0004252|GO:0030324|GO:0005247|GO:0005624|GO:0005626|GO:0015629|GO:0005615|GO:0008150|GO:0005902|GO:0006956|GO:0015816|GO:0006936|GO:0005887|GO:0006810|GO:0015187|GO:0008236|GO:0007626|GO:0016021		TGCATTTCAGACACACACCATTTTTTCACTTCTTGGCCTGGATCATGCCTATGTCACCAG
A_15_P185191|561612	0.00462861	2.90431	down	dynein, cytoplasmic 1, intermediate chain 2b [Source:ZFIN;Acc:ZDB-GENE-090121-1] [ENSDART00000159673]	ENSDART00000159673	561612	CN323311	dynein, cytoplasmic 1, intermediate chain 2b	dync1i2b	GO:0005868|GO:0007018	XM_009302110	TGTACTCTTTCGAGGATAACTCAGATTACGTGTATGATGTGATGTGGTCTCCCACTCACC
A_15_P620446,A_15_P206371|606664	0.00305439	2.90189	down	Danio rerio dynein, axonemal, assembly factor 2 (dnaaf2), mRNA [NM_001033100]	ENSDART00000167840	606664	NM_001033100	dynein, axonemal, assembly factor 2	dnaaf2	GO:0003674|GO:0005737	NM_001033100	ATCAGTGTGTGTGGAGCAGATGTTCATCAGCAGCTGGAGGAGCCAGGAGACCCTTCAGCA///ATGGAGAGCCGCATTGCTGGTCTGCACCTCCAGAACACTCTGTGCTTCCAGTTGGACTGA
A_15_P197816|100003745	0.00114538	2.89469	down	sphingosine-1-phosphate phosphatase 1 [Source:ZFIN;Acc:ZDB-GENE-090319-2] [ENSDART00000141420]	ENSDART00000141420	100003745	DT075094	sphingosine-1-phosphate phosphatase 1	sgpp1	GO:0016020|GO:0016021	XM_001343183	ACAGTAGGCTTAAATGCGCTTTTTCTTGTGCCTTTCCTATTTGCACACGTGGGCTTGTTG
A_15_P110920|449790	0.0174307	2.89308	down	Danio rerio cytochrome P450, family 2, subfamily K, polypeptide16 (cyp2k16), mRNA [NM_001005963]	ENSDART00000171847	449790	NM_001005963	cytochrome P450, family 2, subfamily K, polypeptide16	cyp2k16	GO:0004497|GO:0016020|GO:0005506|GO:0008395|GO:0016491|GO:0016705|GO:0016021|GO:0046872|GO:0055114|GO:0020037	NM_001005963	ATGATTCAGCTGGAAGCAACAACTGATGCATTGTTCCAAGTCTCCTTCCAAGTATATGAA
A_15_P637934,A_15_P341570,A_15_P116649|406560	0.0161534	2.88266	down	Danio rerio vestigial-like family member 4b (vgll4b), mRNA [NM_213275]	ENSDART00000167377	406560	NM_213275	vestigial-like family member 4b	vgll4b	GO:0003674|GO:0006355|GO:0005575	NM_213275	GACGCCTCTCCAAACACACACATGGTGAACCACAATCACTCCCCGTCCCTGGTGTCTTGA///TTGAACTACCAGTACTTGGACAAAATGAACAACAACATCGGCATCCTGTGCTACGAAGGA///AGATACCAAAGAAAACGCTGATGCAAACCTTTTTTACCCACAAGCCATTGCAAGCCGTTC
A_15_P715456,A_15_P376180|798970	0.00780886	2.87732	down	stathmin-like 3 [Source:ZFIN;Acc:ZDB-GENE-081124-2] [ENSDART00000157018]	ENSDART00000157018	798970	EE702020///XM_001339340	stathmin-like 3	stmn3		XM_001339340	CTAACAGCAGATGGTGCTGTGTGCTAGTTTTAAGTGCATACAGTGCTCTAGGCTAGTTTA///ACTCAACCATAAAATGGAGATGATCACAGAAAACCGCATGGCCCGTCTCAATGCTCTCAA
A_15_P627921,A_15_P402440|504083	0.0146129	2.86173	down	Danio rerio potassium channel, subfamily K, member 6 (kcnk6), mRNA [NM_001030074]///Danio rerio hypothetical protein LOC402860, mRNA (cDNA clone IMAGE:3815424), partial cds. [BC058054]	ENSDART00000021192	504083	NM_001030074///BC058054	potassium channel, subfamily K, member 6	kcnk6	GO:0016020|GO:0005887|GO:0030322|GO:0006810|GO:0005267|GO:0016021|GO:0022841|GO:0006813|GO:0071805|GO:0006811	NM_001030074	TACAAGATATCAGTCATGGTCTACCTGTTTGTGGGATTGATGGTGATGTTCCTGGTCCTC///GGACCAACTGATCCTTCTTGATAAACTGTTATTTGTCAGTAAGATTGTCATTAAAGGGAT
A_15_P553572,A_15_P197426|266798	0.00596654	2.85971	down	Danio rerio adaptor-related protein complex 3, mu 1 subunit (ap3m1), mRNA [NM_201292]	ENSDART00000139209///ENSDART00000049672	266798	NM_201292	adaptor-related protein complex 3, mu 1 subunit	ap3m1	GO:0030131|GO:0016020|GO:0006810|GO:0016192|GO:0015031|GO:0006886	NM_201292	AATGCTGGATAACGGTTTCCCCCCTTGCCACAGAATCTAACATCTTAAAAGAGCTCATCA///TATAAACCGTTCAAAGGTGTGAAATATGTCACCAAAGCTGGGAAGTTTCAGGTCAGGACA
A_15_P564192,A_15_P518137|555979	0.0161796	2.85738	down	Danio rerio solute carrier family 22, member 23 (slc22a23), mRNA [NM_001113336]	ENSDART00000126566	555979	NM_001113336	solute carrier family 22, member 23	slc22a23	GO:0016020|GO:0005887|GO:0022857|GO:0008514|GO:0016021|GO:0055085	NM_001113336	TTGAGGGATTTTGCTTGGCTGGAATCACATTGTCTCTCTATGTACTGAGGATCGAGCTCT///TGAGCTGAACTCTATTGAATCTGCTCCACCTTCATTAAGTAATGGTAGTACTAGTCTCCT
A_15_P490352|570565	0.011181	2.85362	down	solute carrier family 22, member 31 [Source:HGNC Symbol;Acc:HGNC:27091] [ENSDART00000112483]	ENSDART00000112483	570565	XM_694062	solute carrier family 22, member 31	slc22a31		XM_694062	ATTGATGCTTTAAACTGGTAGTGACGTGTATTCTGTATGCATCGGGAAGCCCTGCTCTAC
A_15_P348675|560139	0.00554581	2.84337	down	LIM domain containing 2 [Source:ZFIN;Acc:ZDB-GENE-120906-1] [ENSDART00000155298]	ENSDART00000155298	560139		LIM domain containing 2	limd2	GO:0008270|GO:0046872		GGGTTGATCAACTTCCCTTTTGTGTTTTTGTTTTCCCGCTCCCCGCTCAATTTTAAGTTC
A_15_P462085,A_15_P120487|449657	0.000935575	2.83867	down	Danio rerio ankyrin repeat and sterile alpha motif domain containing 6 (anks6), mRNA [NM_001005928]		449657	NM_001005928	ankyrin repeat and sterile alpha motif domain containing 6	anks6	GO:0005929|GO:0003674|GO:0048793|GO:0007275|GO:0042995	NM_001005928	ATCCATCAGTCGAGTGGTCAACAGGTCCATCAAGTTTCCCAGCATCACCAAAGGCCCCTC///CAACTGCAGTGGATAAACTGATGAGTGTGTGCTGCAGGTGTGTGAGTCCTCCAGCAGGGG
A_15_P680891,A_15_P626586|795037	0.0187552	2.8266	down	AGENCOURT_85447789 NIH_ZGC_23 Danio rerio cDNA clone IMAGE:8733675 5', mRNA sequence [EE330955]///Danio rerio zgc:194621 (zgc:194621), mRNA [NM_001135981]	ENSDART00000112317	795037	EE330955///NM_001135981	zgc:194621	zgc:194621	GO:0008150|GO:0003674|GO:0005575	NM_001135981	TGTGAAATGTAAGGCCATGGATCTGGTGGGTTCGATGAGCCCATATGTTATTGACCAAAC///TGAAAAGTGCAGCTAAACTCATTGGACCTCCTGATGTGACCTTATGTTCTAAATTAATAT
A_15_P139297|100002502	0.00615111	2.8194	down	tripartite motif containing 35-33 [Source:ZFIN;Acc:ZDB-GENE-081031-1] [ENSDART00000146662]	ENSDART00000146662	100002502	XM_001342239	tripartite motif containing 35-33	trim35-33	GO:0005622|GO:0008270|GO:0046872	XM_001342239	GGGTTTCTTTAACTCTGATGTCTGGAGTGTGTGGTATGACCCTGATAAACTGTTTGAGTC
A_15_P280946,A_15_P376650|402900	0.00553297	2.81767	down	Danio rerio TRAF-interacting protein (traip), mRNA [NM_205607]	ENSDART00000017393	402900	NM_205607	TRAF-interacting protein	traip	GO:0008270|GO:0046872	NM_205607	CAATTCCAAAGATGTGGCTGCAATTCACTGTGGCCATACCTTTCACTATAGCTGTCTTCT///AGAAACTCGCTGCTCTTTAGAAAGAATGCATTTGGAAGCATGCTGGACCCCTGCAAATCT
A_15_P110905|100330315	0.017652	2.81222	down	activity-dependent neuroprotector homeobox b [Source:ZFIN;Acc:ZDB-GENE-030131-6385] [ENSDART00000114246]	ENSDART00000114246	100330315	XM_009296776	activity-dependent neuroprotector homeobox	adnp		XM_009296776	GGTCCTGATGGGATTTAAAATGGAAGACGTTTTAAACTTTGGATCATCCCCTTGAACTTT
A_15_P317411,A_15_P662506,A_15_P512117|553404	0.00701965	2.80996	down	Danio rerio leucine rich repeat containing 47 (lrrc47), mRNA [NM_001110372]	ENSDART00000075129	553404	NM_001110372	leucine rich repeat containing 47	lrrc47	GO:0006432|GO:0003723|GO:0009328|GO:0004826	NM_001110372	AAGTGTGTGAAGCTCGCCAGTATCAATGTGTCCAAAAATGAGCTTTCACGGCTCCCATAA///GTTGAATGCACTTCCCACATGTCCCTCTCATTCAACTAAAATGGATATTAAAACATTCAT///TTTTAAAGGCAACAAACTGAAGGACAAGAGGCTTGAGAAGATGGTAAATGGCTGCCCGAC
A_15_P160606|403038	0.0115263	2.78884	down	Danio rerio lectin, mannose-binding 2-like a (lman2la), mRNA [NM_205725]	ENSDART00000160479	403038	NM_205725	lectin, mannose-binding 2-like a	lman2la	GO:0016020|GO:0048881|GO:0016021	NM_205725	TCTTCACTCTGCTGGGGGTGTTTCTGCTGGTGGTGGTGGGACTGGTGCTGTATGAACACT
A_15_P357055	0.0170482	2.77601	down	integrin, alpha M (complement component 3 receptor 3 subunit) [Source:ZFIN;Acc:ZDB-GENE-110510-4] [ENSDART00000152515]	ENSDART00000152515		XM_687072				XM_687072	CACACCTCACCCTCAAATACCCATATGGATTTTCATTCAGGAGATTCACATTGAAACAGA
A_15_P189641|559384	0.000625207	2.76093	down	Danio rerio perforin 1.5 (prf1.5), mRNA [NM_001123246]	ENSDART00000045909	559384	NM_001123246	perforin 1.5	prf1.5		NM_001123246	ATTTCACCTACAAGGCTTCTTGTGATGCTCATCTGACTGGACCCAGGTGTAGCAGATATT
A_15_P207551|445119	0.00161994	2.75844	down	Danio rerio TNF receptor-associated factor 3 (traf3), mRNA [NM_001003513]	ENSDART00000031458	445119	NM_001003513	TNF receptor-associated factor 3	traf3	GO:0050688|GO:0004842|GO:0016567|GO:0032088|GO:0042981|GO:0001817|GO:0001878|GO:0033209|GO:0046872|GO:0007165|GO:0008063|GO:0045087|GO:0008270	NM_001003513	AAAGACGACACCATCTTTATAAAAGTGACTGTAGACACTTCAGACCTCCCTGACCCTTGA
A_15_P334039|101883045	0.00771697	2.74707	down	si:ch73-49k18.1 [Source:ZFIN;Acc:ZDB-GENE-141222-80] [ENSDART00000122962]	ENSDART00000122962	101883045	EE303815	si:ch73-49k18.1	si:ch73-49k18.1		XM_005159589	AGAAACAGAATTCACCTTGTATCCATCGCCGAACAAAGACCTGGTTCTGATACACCTAAA
A_15_P701196	0.00894587	2.73293	down	Rep: MgtC/SapB transporter - Desulfotomaculum reducens (strain MI-1), partial (12%) [TC415733]			XM_688905				XM_688905	AGTGATGCCAGTGGTGTGTTTTTAAAGGGCAAAGGTCACGATGGCTTTTATCAATCATCA
A_15_P227901,A_15_P183002|100535764	0.00613183	2.73208	down	Danio rerio argonaute RISC catalytic component 4 (ago4), mRNA [NM_001252559]	ENSDART00000170988	100535764	NM_001252559	argonaute RISC catalytic component 4	2004-08-01	GO:0005737|GO:0030529|GO:0003723|GO:0031047|GO:0003676|GO:0006417	NM_001252559	TTTTAAGATGCAGATCTTTGGGGACCGGCAGCCTGGATATGATGGAAAGAGGAACATGTA///GGACAGCACCATCACACACCCCTCAGAGTTTGACTTCTACCTGTGCAGCCATGCTGGCAT
A_15_P406115|559457	0.0172917	2.72812	down	Danio rerio cDNA clone IMAGE:7406112. [BC142817]		559457	BC142817	coiled-coil domain containing 173	ccdc173			GTGGCGACCTCTGATGAATAGGGAGTAAGCCGAAGGAAAATTAATAAATGAATGAATTTA
A_15_P759786	0.00572769	2.7241	down	Rep: Ran-binding protein 2-like 4 (RanBP2L4). - Canis familiaris, partial (16%) [TC447505]								TACTGATGATGATGATGATGATGATGATGATGAACAGCAGAAGCACCGCAGCACTGGACA
A_15_P504397,A_15_P624121|565402	0.00421412	2.68543	down	Danio rerio collagen, type XI, alpha 1a (col11a1a), mRNA [NM_001083844]	ENSDART00000042065	565402	NM_001083844	collagen, type XI, alpha 1a	col11a1a	GO:0005581|GO:0005578|GO:0005576|GO:0005201	NM_001083844	TAGAATTTCCCACTGTCCCAGAAGGAGTAGAGAAAACGTCAGGATTCTGCACAAACCGAA///ACATGACATGAAACCTGTTATGGAACGAAAAGGTGAAGGACAACGTCAAGCCAAGGCAAG
A_15_P289166	0.0135457	2.67327	down									TTTAGAATCAGGTGCTCCTCCAATCCCAACTACATCTACCATCTGCCAAAATCTGAAGTA
A_15_P180161|560703	0.0125764	2.65695	down	PREDICTED: Danio rerio membrane metallo-endopeptidase-like 1 (mmel1), mRNA [XM_684099]		560703	XM_684099	membrane metallo-endopeptidase-like 1	mmel1		XM_684099	GGAATACAGGGTTTTAGGTTCCCTCCAGAACTTTGAGGCATTTTCTGAAGCGTTTCACTG
A_15_P596842|81541	0.005288	2.65366	down	FDR103-P00036-DEPE-R_A18 FDR103 Danio rerio cDNA clone FDR103-P00036-BR_A18 3', mRNA sequence [EH470240]		81541	EH470240	ATP synthase, H+ transporting, mitochondrial F0 complex, subunit c3 (subunit 9) b	atp5g3b	GO:0033177|GO:0015986|GO:0016020|GO:0015078|GO:0015991|GO:0006810|GO:0016021|GO:0045263|GO:0015992|GO:0006811		TATGAGAACAACTGCTGCTTCAAAAGATGGGTTCCTGGCATATCCGATAATGAGACTGCC
A_15_P170076|553349	0.0114962	2.64944	down	Danio rerio zinc finger protein 185 (LIM domain) (znf185), mRNA [NM_001077536]	ENSDART00000167521	553349	NM_001077536	zinc finger protein 185 (LIM domain)	znf185	GO:0008270|GO:0005575|GO:0046872	NM_001077536	TACAATATGTTTCTGCATCGTGGGACAGTTCATTGTGAGAGTTGCTATTCCAACCTGCTA
A_15_P205776,A_15_P286131|724011	0.000536419	2.63783	down	Danio rerio family with sequence similarity 102, member B, a (fam102ba), mRNA [NM_001045316]	ENSDART00000087054///ENSDART00000125406	724011	NM_001045316	family with sequence similarity 102, member B, a	fam102ba	GO:0008150|GO:0003674|GO:0005575	NM_001045316	TTATGTTTTCTTGTTGACTTGGACTTTCATCTGTCCAGTGTTGCTTTTAACAGATGCTGC///AATGACAATAGGATTTCCAGGAGACACAGAGACATGTCTGCATGAAGACAGAAGAGGAGA
A_15_P116849|30267	0.000817736	2.62749	down	Danio rerio sema domain, immunoglobulin domain (Ig), short basic domain, secreted, (semaphorin) 3Ab (sema3ab), mRNA [NM_131061]	ENSDART00000061886	30267	NM_131061	sema domain, immunoglobulin domain (Ig), short basic domain, secreted, (semaphorin) 3Ab	sema3ab	GO:0001569|GO:0030335|GO:0001755|GO:0050919|GO:0048843|GO:0005576|GO:0007275|GO:0005615|GO:0030154|GO:0007399|GO:0008045|GO:0045499|GO:0071526|GO:0030215|GO:0048755|GO:0001763	NM_131061	CAGCCAGATCCTCCACTCCAGCCAATCACACGCCAAGTGGAAGCTGCTACAGGAAAACAA
A_15_P555297	0.0185717	2.62637	down	Danio rerio cDNA clone IMAGE:7152873. [BC091918]			BC091918					TCCTAACATCCTTCAGTATATCCTCCTCCTTTGTGTTCAACAGAAAGAGTAAACTCAAAC
A_15_P159396,A_15_P140511,A_15_P651231,A_15_P152766|553365	0.000354087	2.6118	down	Danio rerio N-acetylglucosamine-1-phosphate transferase, alpha and beta subunits (gnptab), mRNA [NM_001044768]///Danio rerio si:ch211-234f20.3, mRNA (cDNA clone IMAGE:8156194), complete cds. [BC133107]	ENSDART00000132309///ENSDART00000101154///ENSDART00000121714	553365	NM_001044768///BC133107	N-acetylglucosamine-1-phosphate transferase, alpha and beta subunits	gnptab	GO:0016256|GO:0005794|GO:0051216|GO:0005509|GO:0005634|GO:0048703|GO:0048701|GO:0046872|GO:0000139|GO:0002063|GO:0003976|GO:0016020|GO:0046835|GO:0016021|GO:0007040|GO:0016740|GO:0008134|GO:0016772	NM_001044768	TTAAGCCTTCAGGATTTGACCAGCCTAGAACAGATGCTTATAAACTGCTCAAAGTCTCTT///GACCAAAGCAATGCTGTTGGAGCCCTATAAAGAGAAAGCTCAGTTTACATTAAAACTTGA///GGCTTTAATTTGACCAAAGCAATGCTGTTGGAGCCCTATAAAGAGAAAGATCAGTTTACA///AAGTTCTGGACCCACTGTGTGCTGGTGACATTAGTCGTCTTCACTGTCATGTCTTTCTTT
A_15_P193546|553671	0.00706013	2.59049	down	Danio rerio adenylate kinase 8 (ak8), mRNA [NM_001020644]	ENSDART00000043096	553671	NM_001020644	adenylate kinase 8	ak8	GO:0004127|GO:0004550|GO:0004017|GO:0009142|GO:0005524|GO:0005829|GO:0019205|GO:0016310|GO:0005737|GO:0006139|GO:0000166|GO:0016301|GO:0016740	NM_001020644	GCAAAAGTTTGATAGGCTACTAAAAATCTGCTTATGAACTTGTCTTGGTCTTAGCTCTAA
A_15_P200811|100000959	0.0162016	2.58554	down	C5a anaphylatoxin chemotactic receptor 1 [Source:UniProtKB/Swiss-Prot;Acc:P0C7U5] [ENSDART00000059001]	ENSDART00000059001	100000959	XM_005159274	C5a anaphylatoxin chemotactic receptor	c5ar1		XM_005159274	TTTCTTATGCTGGACTCCTCTACACATTGTGGATCTTCTGATACTGGTGTCGGATCAACC
A_15_P404245	0.00157149	2.58525	down	AGENCOURT_90003091 NIH_ZGC_29 Danio rerio cDNA clone IMAGE:8806968 5', mRNA sequence [EE712074]	ENSDART00000004357		EE712074				XM_001923440	ATCCTCTGATGAGACACAAGAGGAGAAGAAACCCAGAGATGAAGAGAGGTGTAAGATCCT
A_15_P194901,A_15_P627986|541513	0.0111458	2.5822	down	Danio rerio sushi-repeat containing protein, X-linked (srpx), mRNA [NM_001014326]	ENSDART00000026551	541513	NM_001014326	sushi-repeat containing protein, X-linked	srpx	GO:0008150|GO:0003674	NM_001014326	TATGTCAGAGTGGACGGTCTACTACCAAAGCAATATTAATGTAATAAAGGCCTGTTTGAT///TTGATAATCTCTGCCCCCTCGGCTGCCAATCACTACTACAGGTTCCAGATGACTAATTTA
A_15_P205956|565458	0.0125138	2.56915	down	Danio rerio FANCD2/FANCI-associated nuclease 1 (fan1), mRNA [NM_001045081]	ENSDART00000089853	565458	NM_001045081	FANCD2/FANCI-associated nuclease 1	fan1	GO:0043130|GO:0008409|GO:0016788|GO:0070336|GO:0005634|GO:0046872|GO:0006974|GO:0004518|GO:0004527|GO:0004519|GO:0004528|GO:0006281|GO:0016787|GO:0000724|GO:0017108|GO:0033683	NM_001045081	AAGGATCTACATTTTCCACCCTGTTTGGACTCCTCATGTGGGACATCATTTTCATGGACG
A_15_P114851|796100	0.0152506	2.55404	down	Danio rerio solute carrier family 7, member 4 (slc7a4), mRNA [NM_194427]	ENSDART00000098701	796100	NM_194427	solute carrier family 7, member 4	slc7a4	GO:0015297|GO:0016020|GO:0015171|GO:0016021|GO:0015179|GO:0003333	NM_194427	CATCCTTCTGAATGTATTCCTCATGTTGAAGTTAAGTCCTCTCACCTGGATTCGGTTCAC
A_15_P430725	0.0186764	2.55087	down	9333316 ZF28 Danio rerio cDNA clone 3313312, mRNA sequence [EB904777]			EB904777					GACAGCATCTTACAGCAGATCATACAAGCCAACAACCTGTGATCCTTCAGCTGCATTATA
A_15_P391425|570643	0.00562	2.54979	down	Danio rerio von Willebrand factor (vwf), mRNA [NM_001281989]	ENSDART00000114690	570643	NM_001281989	von Willebrand factor	vwf	GO:0007599|GO:0007596|GO:0005578|GO:0005576|GO:0007155	NM_001281989	TCTGTGTACTCTCTGGAAAAACACAAAGTGGAGAACGAGTGTGTGTGCTGTTCAGCTACA
A_15_P208366,A_15_P631636|450059	0.013935	2.54841	down	Danio rerio odd-skipped related transciption factor 1 (osr1), mRNA [NM_001006079]	ENSDART00000020270	450059	NM_001006079	odd-skipped related transciption factor 1	osr1	GO:0035779|GO:0035778|GO:0006355|GO:0035775|GO:0001822|GO:0035777|GO:0048793|GO:0035776|GO:0005634|GO:0007275|GO:0000122|GO:0003676|GO:0046872|GO:0006351|GO:1900107|GO:0048389|GO:0033339|GO:0045892|GO:0048382	NM_001006079	CAAAGACACCTTCAATCATGTAATTCCTCCTTTTGTACAGACTCCTTTTTTGTATAACTG///AAAGGGTTTCTGTCAGTCCAGAACTCTTGCCGTCCACAAAACATTACACATGCAGGTCAA
A_15_P307536	0.00935482	2.53915	down	PREDICTED: Danio rerio sulfite oxidase (suox), mRNA [XM_005172813]			XM_005172813			GO:0005515|GO:0005667|GO:0004730|GO:0005975|GO:0005730|GO:0008482|GO:0005634|GO:0031119|GO:0003677|GO:0008033|GO:0009087|GO:0030374|GO:0045944|GO:0005759|GO:0004108	XM_005172813	CTTGAATAGCTGGGATTTTGTTGCAATGCACAAATGATTTTGTCTTGTTTCTAGTCCAAA
A_15_P628066,A_15_P462345,A_15_P120523|30523	0.00170487	2.53368	down	Danio rerio transcription factor 7-like 1a (T-cell specific, HMG-box) (tcf7l1a), mRNA [NM_131269]	ENSDART00000140341///ENSDART00000099262	30523	NM_131269	transcription factor 7-like 1a (T-cell specific, HMG-box)	tcf7l1a	GO:0005515|GO:0021513|GO:0008284|GO:0003700|GO:0008013|GO:0044212|GO:0030178|GO:0048699|GO:0005634|GO:0048596|GO:0007507|GO:0016055|GO:0021903|GO:0060070|GO:0005667|GO:0006355|GO:0010456|GO:0006357|GO:0007275|GO:0060847|GO:0003677|GO:0006351|GO:0043565|GO:0060323|GO:0030901|GO:0030900	NM_131269	AAGAGAGACTGTAAATCTGACTCCCCATCAGAGAGTAACTTCTCTCCTCAACCCAAGAAG///AAGGGACCCCCTTATGCTGGTTATCCGTTTCTTATGATCCCAGATATCACCAATCCATAC///CCTTCATTCTTTTGGTACCACCTCACCCTGTTCCTAACCCTGTGTGTGTGACTCTCCTAA
A_15_P135926|100331939	0.0110018	2.53236	down	epoxide hydrolase 4 [Source:ZFIN;Acc:ZDB-GENE-080227-1] [ENSDART00000159595]	ENSDART00000159595	100331939	EH544060	epoxide hydrolase 4	ephx4	GO:0016787|GO:0016020|GO:0016021|GO:0003824	XM_002662423	ATGTCTTCAGTGTCCTCCCACTGAGTCACAGTGAAGTGAAGTCTCCAGTATTGCTGTTAT
A_15_P131276,A_15_P655126,A_15_P202921,A_15_P630686|432371	0.00895235	2.51254	down	Danio rerio PR domain containing 5 (prdm5), mRNA [NM_001002301]	ENSDART00000127443	432371	NM_001002301	PR domain containing 5	prdm5	GO:0006355|GO:0000976|GO:2000050|GO:0048703|GO:0048702|GO:0003676|GO:0048701|GO:0046872|GO:0060828	NM_001002301	GATGGTTTCTCTTCACAAGGTTTCTCTTCTCAGTATGTCATCAGGAGCCATGGTTATTGG///TTCATCTGTAAGGCGGAGAGCTGTGGGAAGAGATTCAAGAGTAAAGACGCACTCAAGAAA///GTTTAAGTGTGACCATTGTGACGCCACTTTCAAGCGTAAAGACACACTCAACGTGCACAT///GGAGCCATGGTTATTGGGTCAGTGTATCTTTTGGTCTTTGGATTTTCATTTTAGAAATGG
A_15_P105914,A_15_P113532|323956	0.00165637	2.51117	down	Danio rerio N-myristoyltransferase 1a (nmt1a), mRNA [NM_001020480]	ENSDART00000124845	323956	NM_001020480	N-myristoyltransferase 1a	nmt1a	GO:0005737|GO:0016746|GO:0004379|GO:0018008|GO:0016740|GO:0006499	NM_001020480	ACCTATGTAGTGGAGACTACAGATGGGAAGGTGACTGATATCCTGAGTTTCTACACTCTG///GAAATCACCGCCCATTTTTTAAGTTTGAACTCTGACCTGTTTGGACCTGCACTACTGCTG
A_15_P111782|436636	0.00569203	2.49385	down	Danio rerio CD36 molecule (thrombospondin receptor) (cd36), mRNA [NM_001002363]	ENSDART00000050753	436636	NM_001002363	CD36 molecule (thrombospondin receptor)	cd36	GO:0006955|GO:0016020|GO:0034694|GO:0033552|GO:0016021|GO:0007155	NM_001002363	TCTGCCATTTTGTGGTCTTACTGTGGTTAATTTCAAAATGAAATAGTTTTGTATGTCCGC
A_15_P242071|100330838	0.0167027	2.49243	down	Rep: Slc34a2b protein - Danio rerio (Zebrafish) (Brachydanio rerio), partial (4%) [TC378239]	ENSDART00000129965	100330838	XM_002665807	uncharacterized LOC100330838	LOC100330838		XM_002665807	TGTGTGCTTTACAAACCTGTCTCACTCTGACAATCCTTACACGTATCTTTTAAACGCAAA
A_15_P169221|554116	0.00248839	2.48552	down	Danio rerio UBX domain protein 8 (ubxn8), mRNA [NM_001024412]	ENSDART00000166234	554116	NM_001024412	UBX domain protein 8	ubxn8	GO:0003674|GO:0016020|GO:0016021|GO:0030433	NM_001024412	TGATATTTTATACGAGCCCTCAGGACTCTCTCTACAGGTGCCATATTTACAGCTTTGGGG
A_15_P183181,A_15_P474475|100142653	0.00111149	2.48157	down	Danio rerio si:ch73-142c19.1 (si:ch73-142c19.1), mRNA [NM_001122628]	ENSDART00000081823///ENSDART00000160130	100142653	NM_001122628	si:ch73-142c19.1	si:ch73-142c19.1		NM_001122628	TTTGAAGATCATTTACAGCCAATCACTGCTCTTTGTGTGGACAGTTTTAGGGTGGTGACA///TGCAGTCTGTTATCATCACTTCTGACAGCAAAGGAACCATCAAAACCTGGAAGGGTGCAA
A_15_P214371|100535152	0.00116643	2.47711	down	SH3 domain and tetratricopeptide repeats 2 [Source:ZFIN;Acc:ZDB-GENE-081104-347] [ENSDART00000130469]	ENSDART00000130469	100535152	DT075193	SH3 domain and tetratricopeptide repeats 2	sh3tc2		XM_009291204	GGGAACAAACGTAATGAAGCCCTAGCTCTGGCTAATTTGGGATGCTTTGTCCTATCCATA
A_15_P236666,A_15_P587942|393121	0.00345081	2.47547	down	Danio rerio decapping mRNA 2 (dcp2), mRNA [NM_200152]	ENSDART00000157680	393121	NM_200152	decapping mRNA 2	dcp2	GO:0030145|GO:0016787|GO:0000932|GO:0003723|GO:0000290|GO:0050072	NM_200152	TCCTTTCTCAGCTTCAAATTCGACAAAGACGCCATCATGAAATCCTGCTTCGAGTCCTAA///AACAGTGGAAAGAATATAAGATGGGTGTGCCTACATTTGGTGCCATTATTCTGGATGAAA
A_15_P628116,A_15_P114594|402973	0.0174763	2.46145	down	Danio rerio neuropilin 1b (nrp1b), mRNA [NM_205674]	ENSDART00000098267	402973	NM_205674	neuropilin 1b	nrp1b	GO:0005515|GO:0030947|GO:0017154|GO:0016020|GO:0007411|GO:0005021|GO:0002040|GO:0016021|GO:0001525|GO:0038084|GO:0001570|GO:0046872	NM_205674	ACCCTGGGTTAACCTCATTTAATCGAGTCAGTAGCTATGTTTCCATTCACTTAATTTTAT///TAAGCACATAAAAAACAGTTGATGGAAATGCCAAGATGCGCTTAAATTTTGAAAATGCGC
A_15_P655861|378757	0.00849856	2.45674	down	Danio rerio clone VH5r13 immunoglobulin heavy chain variable region mRNA, partial cds. [AF273887]		378757	AF273887	immunoglobulin heavy variable 2-2	ighv2-2	GO:0050853|GO:0034987|GO:0045087|GO:0050871|GO:0006958|GO:0042571|GO:0072562|GO:0006910|GO:0006911|GO:0003823|GO:0042742|GO:0009897		TGTTTATTACTGTGCTCGGGAGTATAACAGTGCCTTTGACTACTGGGGAAAGGGAACAAT
A_15_P756001	0.0171868	2.45331	down	si:ch73-160p18.4 [Source:ZFIN;Acc:ZDB-GENE-141216-79] [ENSDART00000166654]	ENSDART00000166654		XM_009297166				XM_009297166	AAATTGACCTGTCAACTAAGAATGAGAAGCAGAGTGGGTCTGGATCCCTTACGTTGGTGT
A_15_P285891|559502	0.00518788	2.44687	down	Danio rerio mannose receptor, C type 1b (mrc1b), mRNA [NM_001310844]	ENSDART00000148244	559502	NM_001310844	mannose receptor, C type 1b	mrc1b	GO:0016020|GO:0016021	NM_001310844	AATGTACCTTCACTGCAAATGAAAACATGGGATCAAGCCCTGGACTACTGCAGAGAACTC
A_15_P562657,A_15_P675046|559572	0.0139003	2.43812	down	l(3)mbt-like 1b (Drosophila) [Source:ZFIN;Acc:ZDB-GENE-100922-38] [ENSDART00000134448]	ENSDART00000134448	559572	EB773837///CK676891	l(3)mbt-like 1b (Drosophila)	l3mbtl1b	GO:0006355|GO:0003700|GO:0008270|GO:0005634	XM_009292356///XM_009292357	AGCACGGTTGAAAAACCCATCATAAACAATGTTCCCAATGCCATCGTTCCTGTCACCGAA///GGAACCTTGCGTTGTAGATATTTATCTTTTTATGGTTGCTAACATGACGGCTAATCAAAA
A_15_P286756,A_15_P112532|798906	0.00250388	2.42945	down	Danio rerio IL2-inducible T-cell kinase (itk), mRNA [NM_131104]	ENSDART00000003993	798906	NM_131104	IL2-inducible T-cell kinase	itk	GO:0005102|GO:0001865|GO:0005524|GO:0031234|GO:0035556|GO:0016310|GO:0004672|GO:0000166|GO:0016301|GO:0045087|GO:0042127|GO:0006468|GO:0004713|GO:0038083|GO:0004715|GO:0007169|GO:0016740	NM_131104	GATCGACCCTCATTTGCGCTTCTCCTGCATGAACTGGCCTGCCTTGATCAAGAACCTTGA///ATAGAGTTGTATGTACAATTTCCAAATGATGTGAATGTTAACAACACCCTATTCGAGCTG
A_15_P199546,A_15_P112447,A_15_P107282|84037	0.0088226	2.41291	down	Danio rerio twisted gastrulation BMP signaling modulator 1a (twsg1a), mRNA [NM_131797]	ENSDART00000172309	84037	NM_131797	twisted gastrulation BMP signaling modulator 1a	twsg1a	GO:0001568|GO:0007275|GO:0005576	NM_131797	AAACTGCTCGTGTTGTAAAGAGTGTATGTTGTGTTTAAGTGCTCTCTGGGAGGAGTGCTG///GTTCACATTTCATATTCATATCTCTGGTTTGAGTATTAAAAACCAACTTGTTAAAAAAAA///AAGTGCATGAACTGCCTGATCTGAGGCTCCACAACAAACACCTTCTCTTCTCGTTTACAT
A_15_P678061	0.0133404	2.41252	down	FDR107-P00068-DEPE-F_F14 FDR107 Danio rerio cDNA clone FDR107-P00068-BR_F14 5', mRNA sequence [EH508222]	ENSDART00000159570		EH508222				XM_005173845	GTTCATCCGCAACCTCAACTACACCAAATACCACAACATGTGGATCGGGCTGACCCGCGA
A_15_P748171,A_15_P153011,A_15_P625141,A_15_P200911|791140	0.00880972	2.39511	down	Danio rerio CD276 molecule (cd276), mRNA [NM_001080622]	ENSDART00000033591///ENSDART00000150013	791140	NM_001080622	CD276 molecule	cd276	GO:0003674|GO:0016020|GO:0016021	NM_001080622	TGCTGAACTGCTCTTTTTCGGGTGTTTCTGCATTCAATCTGTCGGATGTGAGTGTGTTCT///GTAGACATCGCTGTGCCTGACTGTTATTGCGTATGTAAATTAAAAGATCTCATTCTTAAA///CAGAACACATGGATGAGAAGGAAAAGGGGATTATAGTGTCATGGATGTGTCTGTGTGTGT///TGTGTTTGTTGGCTCTGCTCATCGCTCTGGCCGTCGTCTGCCGCAGGAAAATCAAGGAGA
A_15_P108377,A_15_P112730|494104	0.0167629	2.39168	down	Danio rerio zgc:101583 (zgc:101583), mRNA [NM_001008647]	ENSDART00000035779	494104	NM_001008647	zgc:101583	zgc:101583	GO:0015693|GO:0016020|GO:0015095|GO:0016021	NM_001008647	TGATTATCTTCGTCGCTCCTCGCTATGGTCAGAAGAATGTTCTGGTCTACATCCTCATCT///TAAATTAGCTCAAATGTTTTCTAGTGTACTTTAATGCAGTGGTTCCCAACCTTCTTTTGC
A_15_P762241	0.0144498	2.39056	down							GO:0008150|GO:0007608|GO:0003674|GO:0006955|GO:0030552|GO:0004117|GO:0005576|GO:0003823		GCTGGACAATATTACTGTCAGAGTTACCACTACATCAACAGTAATAATGTGTTGACACAG
A_15_P650711,A_15_P711313,A_15_P151486|553313	0.0108223	2.39022	down	Danio rerio DAZ interacting zinc finger protein 1-like (dzip1l), mRNA [NM_001037227]	ENSDART00000115392	553313	NM_001037227	DAZ interacting zinc finger protein 1-like	dzip1l	GO:0005929|GO:0005737|GO:0042995|GO:0005856|GO:0046872	NM_001037227	TGACAAGCAGACAAGGATTATGGTGAAGTGTGTGGTGTAGCTTTTGAAATAAATTCAAGT///GCGAAAGGGTACCAAGGGCATCTCAAAACAAACTTTTAAGAGTTTGAGTTCTCTGTTGGC///CTCAGTATAAGCATGCTACATTATTATATTGCTTGTCTGCTGCTTTAAATACTCAAGCTC
A_15_P718041,A_15_P207436|562045	0.010576	2.38892	down	Danio rerio GATA zinc finger domain containing 2B (gatad2b), mRNA [NM_001044975]	ENSDART00000158641	562045	NM_001044975	GATA zinc finger domain containing 2B	gatad2b	GO:0043565|GO:0006306|GO:0006355|GO:0003700|GO:0000977|GO:0016581|GO:0045879|GO:0008270|GO:0000122	NM_001044975	TAAGATGGACGGTCACGAGGCCATGGAGAGGCTGAAGATGCTCGCCCTCCTCAAACGTAA///ACATCCCTGGTCTGAATATTGCCTATCTAAATCCGGGAGCCATCGGGGGCCACAAGGCGT
A_15_P119006,A_15_P148031|321994	0.00762773	2.3848	down	Danio rerio non-POU domain containing, octamer-binding (nono), mRNA [NM_201579]	ENSDART00000146287	321994	NM_201579	non-POU domain containing, octamer-binding	nono	GO:0061053|GO:0006355|GO:0000976|GO:0000166|GO:0071599|GO:0000398|GO:0005634|GO:0007417|GO:0003676	NM_201579	GAGATTTTTATCAACAAGGATCGAGGCTTTGGCTTCATCAGGCTGGAAACGAAGACGCTT///TCATAACTACATGTTACACACAGTCAATTGTTGCTCGTGGTGTTCTTGCATTAAAATTGA
A_15_P554197	0.0135387	2.36855	down	circadian associated repressor of transcription b [Source:ZFIN;Acc:ZDB-GENE-131127-285] [ENSDART00000154917]	ENSDART00000154917		CN322620				XM_695543	TTGCATGCAAGTGCTTGGAGCTACAGTGTTACATTCACCCTCTGTCCTCAATCCTTAATG
A_15_P132426,A_15_P645856,A_15_P112008,A_15_P632181,A_15_P657106,A_15_P655696|798441	0.00805586	2.34357	down	Danio rerio myostatin b (mstnb), mRNA [NM_131019]	ENSDART00000100385///ENSDART00000100386	798441	NM_131019	myostatin b	mstnb	GO:0010862|GO:0005576|GO:0042981|GO:0060395|GO:0005125|GO:0005160|GO:0005615|GO:0045843|GO:0045967|GO:0007517|GO:0007519|GO:0043408|GO:0007179|GO:0048468|GO:0008083|GO:0040007|GO:0045926	NM_131019	TCTAAGTGTATTAATTGCATGTGGTCCAGTGGGTTATGGAGATATAACGGCGCACCAGCA///GCCATTGTTTCCATTAACAGTTGCCTTTTTTAACCACAGTTAGTACATGTATAAGAACAC///TTTCATGTTTTCACCTTTCAGAATACTCTCATTAGGATGCGCAGACAACATACAAAGAAA///TCTGCTTTATTTCATGTTTTCACCTTTCAGAATACTCTCATTAGGATACGCAGACAACAT///TGCTTTACTTTAACGGCAAAGAGCAGATCATCTACGGCAAGATCCCTTCGATGGTAGTAG
A_15_P632586|561970	0.0192549	2.34113	down	Danio rerio G protein-coupled receptor 126 (gpr126), mRNA [NM_001163291]	ENSDART00000128321	561970	NM_001163291	adhesion G protein-coupled receptor G6	adgrg6	GO:0005886|GO:0004930|GO:0060879|GO:0042552|GO:0022011|GO:0005518|GO:0050840|GO:0043583|GO:0060347|GO:0007507|GO:0007165|GO:0001503|GO:0007186|GO:0016020|GO:0032290|GO:0019933|GO:0004871|GO:0007005|GO:0016021|GO:0007166|GO:0048932|GO:0004888	NM_001163291	ATAATACAAAGAAAGTGAGTTCTGATAACCTGGGAAAGTCCCTCTCCTCCAGTTCCTTTG
A_15_P432460,A_15_P336640,A_15_P276571,A_15_P675136|570278	0.0102915	2.33691	down	SET domain containing 5 [Source:ZFIN;Acc:ZDB-GENE-080523-1] [ENSDART00000113497]///SET domain containing 5 [Source:ZFIN;Acc:ZDB-GENE-080523-1] [ENSDART00000151803]	ENSDART00000113497///ENSDART00000151803	570278	XM_005166241///CT587129///XM_005166240///CD596864	SET domain containing 5	setd5	GO:0007507|GO:0008345	XM_005166241///XM_005166240	TATTAGGTCTCCTGATGTTTGTGATGTGGTATAGCAGCGCCCCATGTAAGGAGTGCTTAA///AAGAAAAGGAAACTGAAGTGTTCATCAGAAACGGCAGCTCCACCCTCTGAACTCTTGTTG///AATCAGGATGGCTTCCTTATTAAGTGTGAAAACTGCAGGGGGTTGGAGAAGAAGAAAGGG///TCAAATCAGCAGTCAAGACAAAAGCTCTGATGTTGTTGAGATGGACCGTCTCTCGTCTCT
A_15_P658821,A_15_P118310,A_15_P652726|436762	0.00208024	2.33461	down	Danio rerio succinate dehydrogenase complex, subunit D, integral membrane protein b, mRNA (cDNA clone MGC:191155 IMAGE:100059464), complete cds. [BC163980]///Danio rerio succinate dehydrogenase complex, subunit D, integral membrane protein a (sdhda), mRNA [NM_001002489]	ENSDART00000078115	436762	BC163980///NM_001002489	succinate dehydrogenase complex, subunit D, integral membrane protein a	sdhda	GO:0048039|GO:0006099|GO:0005743|GO:0005740|GO:0046872|GO:0005739|GO:0016020|GO:0005749|GO:0006810|GO:0000104|GO:0016021|GO:0020037|GO:0055114	NM_001002489	ATTACAATGATGTTGGCCTCTGTAAGGCAGTGGTCATGCTCTGGCAAAAATAGCTCGAGT///ATTGCTCTGCTGATGGCCTCTAATTATTGAACATCAGATGACCCAGCGTTGTTGTTCATA///CCCAGCGTTGTTGTTCATAATTATATTTTCGTATTGACATATGAGAATAAAAGCAGCGTC
A_15_P207431|393915	0.0198531	2.33205	down	Danio rerio RAB guanine nucleotide exchange factor (GEF) 1, like (rabgef1l), mRNA [NM_200941]	ENSDART00000023153	393915	NM_200941	RAB guanine nucleotide exchange factor (GEF) 1, like	rabgef1l	GO:0008150|GO:0008270|GO:0005575|GO:0003677	NM_200941	TACTAGAAGGAGAAACACACACCAACACTGCGAACTTCACCATCGACTCAGAAAACATCG
A_15_P147986|561782	0.00469544	2.31935	down	Danio rerio zgc:162160 (zgc:162160), mRNA [NM_001089393]	ENSDART00000084730	561782	NM_001089393	zgc:162160	zgc:162160	GO:0005242|GO:0005244|GO:0016020|GO:0005887|GO:0006810|GO:0010107|GO:0034765|GO:0016021|GO:0006813|GO:0006811	NM_001089393	AATCTCTAGGCCTGTAGGTCTGCATTTTGTCATTAAAACCACACTGGTACTAAATGCTTT
A_15_P135763,A_15_P551592|100006345	0.0182593	2.30519	down	Danio rerio fukutin (fktn), mRNA [NM_001042694]	ENSDART00000082603	100006345	NM_001042694	fukutin	fktn	GO:0048747|GO:0003674|GO:0060049|GO:0001570	NM_001042694	GTCTGGAGCTCTCCTTCCAAGGGAATGATGTGAAACTGGACATCTTCTTCTTTTACGATG///TAATAAAGGATATCTGTCTGGGAAAGAGGCACATTGGCATCTGCTGAAGAGGTTTCTGGG
A_15_P107230,A_15_P630446|558728	0.0132808	2.30276	down	Danio rerio pyruvate dehyrogenase phosphatase catalytic subunit 1 (pdp1), mRNA [NM_001111158]	ENSDART00000111156	558728	NM_001111158	pyruvate dehyrogenase phosphatase catalytic subunit 1	pdp1	GO:0006470|GO:0016787|GO:0043169|GO:0004721|GO:0004722|GO:0003824|GO:0046872	NM_001111158	GGCTCTTCTATTATATCGCGGTTTCATTGCTCCCACATGAGACATTGATCGAGCTAGAGA///CTGGTGAAATTGACTAATGTAGGTTCAGCTAATTTTGCACTGAGGAGAGATTTGTATACT
A_15_P183876|565671	0.0148046	2.30032	down	carbohydrate (chondroitin 4) sulfotransferase 13 [Source:HGNC Symbol;Acc:HGNC:21755] [ENSDART00000013449]	ENSDART00000013449	565671	EE716171	si:ch211-236h17.3	si:ch211-236h17.3	GO:0016051|GO:0008146|GO:0016021	XM_688938	CTTTACCGAATGGATTTCTTGCTTTTTAACTATTCTATGCCTGCGTACTTGAAGTTGAGA
A_15_P705406	0.0130755	2.29139	down	Rep: LOC794515 protein - Danio rerio (Zebrafish) (Brachydanio rerio), partial (91%) [TC385712]			XM_005170374			GO:0008150|GO:0003674|GO:0005575|GO:0003677	XM_005170374	ATCAATGCGGCAAAACATTCTTGAGGACTTCCGAGCTGAAGATCCATCTTAGAGCTCATG
A_15_P118928|572485	0.00112939	2.28551	down	si:dkey-71h2.2 [Source:ZFIN;Acc:ZDB-GENE-041014-145] [ENSDART00000063703]	ENSDART00000063703	572485	CD596243	si:dkey-71h2.2	si:dkey-71h2.2		XM_005160480	ATAAAACTCAGGATAAGGTCTTCGCCTACGTCTCCCAAAGCCAGTTCAATGAAACTCTGG
A_15_P100603|445294	0.0124067	2.28134	down	Danio rerio claudin domain containing 1b (cldnd1b), mRNA [NM_001003751]	ENSDART00000074231	445294	NM_001003751	claudin domain containing 1b	cldnd1b	GO:0008150|GO:0003674|GO:0016020|GO:0016021	NM_001003751	AGACTGGACAGCCTAATTTAACCATGAAGTTGTGGACGTGCATCGCTGGTGCAAATACAA
A_15_P147151,A_15_P501487,A_15_P221796|325631	0.00379507	2.27885	down	ubiquitin specific peptidase 24 [Source:ZFIN;Acc:ZDB-GENE-030131-4356] [ENSDART00000083890]///ubiquitin specific peptidase 24 [Source:ZFIN;Acc:ZDB-GENE-030131-4356] [ENSDART00000144729]	ENSDART00000083890///ENSDART00000144729	325631	EB910369///EB931396///XM_005170151	ubiquitin specific peptidase 24	usp24	GO:0021551|GO:0006511|GO:0016579|GO:0005737|GO:0016477	XM_005170151///XM_009294572	AGAGATGTTTACAACAGCGATTATTTCAGCTTCACGTTGTCTCTGGCCTCTGTCAACGCT///ATCACTAAAGAGCTGCTGTCCATGCACCATCAGTCTGACCCATCTCTCAGCAAAGAATTT///TATTTCAGCACAGGACACGCTAGCCTATGCCACAGCTTTACTAAATGAGAAGGATCAGTC
A_15_P747794,A_15_P176406|503713	0.0100289	2.26916	down	Danio rerio protein phosphatase, Mg2+/Mn2+ dependent, 1K (ppm1k), mRNA [NM_001013307]	ENSDART00000048814	503713	NM_001013307	protein phosphatase, Mg2+/Mn2+ dependent, 1K	ppm1k	GO:0043066|GO:0043169|GO:0048565|GO:0003824|GO:0046872|GO:0001889|GO:0007507|GO:0006470|GO:0016787|GO:0031016|GO:0007420|GO:0004721|GO:0004722	NM_001013307	GAAAAAGAGAGGATACGCAGGAGCGGAGGTTTCATTACATGGAATAGTTTGGGTCAACCA///ATTAAGTCGCCATCTCGCTTCATGTTCTGGTGCTGTTTCTGCACTCCTTACATCATTTCC
A_15_P267651,A_15_P731721,A_15_P764116,A_15_P736536,A_15_P210856,A_15_P728916|30186	0.0128699	2.26638	down	Danio rerio tissue-type neural crest crestin mRNA, complete cds. [AF195881]///Danio rerio crestin (crestin), mRNA [NM_130993]	ENSDART00000167186	30186	AF195881///NM_130993	crestin	crestin	GO:0003674|GO:0005575	NM_130993	GTGTGTTTGTTTGTTGTTTGCTTATTACGTAGTTAGTATCATTTATCGTAGTGTAGCCCA///TACCACGTGAAATCTACATGCAGTCTGTTAATTAATGACCTTTCCTACGTCAGTACGGGG///TGACAAGCAATGACCTCACTAAACAGCACTTCTGCACCTCACTTACAGAGAACTGTAAGC///GGTGCAGATTGATCGTAAACAGTTAAAGATAAGCCATATCTCTGCTTTTGTGGTTTCTCA///CAAGAACTGATGAAAATGATCCTGAAAGAGTTCTTCCAACGAAGGGAAGCGGATCGGAAG///ATTGAACTAGCTTGAGGGCTTATACCATCAGGATAACAGAGCGCCAATTGATTTCGGGCT
A_15_P268756|566887	0.0136079	2.25722	down	PREDICTED: Danio rerio similar to Glycine N-acyltransferase-like protein (Acyl-CoA:glycine N-acyltransferase-like) (AAc-like) (LOC566887), mRNA [XM_690171]		566887	XM_690171	glycine N-acyltransferase-like protein 3	LOC566887		XM_690171	AGCCTTGGTTTTACAGAGGATCCGTCTTATAGGGCTGCATGGTATGAATTATTTTGTTGA
A_15_P631846,A_15_P633231|30384	0.0168974	2.24997	down	Danio rerio tyrosine hydroxylase (th), mRNA [NM_131149]	ENSDART00000040410	30384	NM_131149	tyrosine hydroxylase	th	GO:0042416|GO:0004497|GO:0021522|GO:0004511|GO:0005506|GO:0009072|GO:0016714|GO:0046872|GO:0042423|GO:0055114	NM_131149	CTGGAGACCATAAAAGATGAACTGAAGATTCTCACAGATGCCCTGAATGTGTTGGCTTAA///ATCGACAATGTACTGGTTCACTGTGGAGTTTGGACTGTGTAAACAGGGAGGGGTGATTAA
A_15_P198106|100538081	0.013728	2.24913	down	CDK2-associated, cullin domain 1 [Source:HGNC Symbol;Acc:HGNC:23727] [ENSDART00000038120]	ENSDART00000038120	100538081	XM_003199759	CDK2-associated, cullin domain 1	cacul1		XM_003199759	TTTCTAGATTCATTCCCCAAATTAATCCTCCTGCTCTCGAATCTCAGCTGCCGTTTTATG
A_15_P393360,A_15_P192196,A_15_P192201,A_15_P472735,A_15_P130996|559363	0.00608045	2.24849	down	spectrin repeat containing, nuclear envelope 2a [Source:ZFIN;Acc:ZDB-GENE-041001-109] [ENSDART00000152145]///spectrin repeat containing, nuclear envelope 2a [Source:ZFIN;Acc:ZDB-GENE-041001-109] [ENSDART00000145807]///Danio rerio Syne2a (syne2a) mRNA, partial cds. [DQ141219]	ENSDART00000152145///ENSDART00000145807	559363	XM_009294647///EH539345///CK691807///XM_009294649///DQ141219	spectrin repeat containing, nuclear envelope 2a	syne2a	GO:0040023|GO:0016020|GO:0016021|GO:0045494	XM_009294647///XM_009294650///XM_009294649	TGAGATAAAAGCAAGATTGAAGAGTCCGCTGCCCGAGAAAATAGAAGATCTGAAGAAACA///GACCATCATCCTGCACTGTCATGTATGTGTAACAAGGAAGTCACCATATAATATGTTTTT///AGGTTACAAGAGTACAAAAGTGAGCTTGATGTTGGTTTGCCAGCACCTCTGAACACACTA///TATTAAGTCAGAATCAGCTCCAGCTTTAACAGAGTATGACTTTAAGGAACCAACTACTGA///ACACCAACGGCCCTCCTCCAACATGAAGATCTGATATCACTAGTGACTGACTAGGATCTG
A_15_P394965,A_15_P108277,A_15_P753836,A_15_P504622|570248	0.00907978	2.24598	down	Danio rerio UDP-N-acetyl-alpha-D-galactosamine:polypeptide N-acetylgalactosaminyltransferase 2 (galnt2), mRNA [NM_001128351]	ENSDART00000136217	570248	NM_001128351	UDP-N-acetyl-alpha-D-galactosamine:polypeptide N-acetylgalactosaminyltransferase 2	galnt2	GO:0004576|GO:0000030|GO:0052757|GO:0000033|GO:0035496|GO:0008921|GO:0004376|GO:0052640|GO:0001962|GO:0052641|GO:0019112|GO:0000009|GO:0000026|GO:0080062|GO:0008375|GO:0046920|GO:0004583|GO:0005794|GO:0016759|GO:0052824|GO:0016757|GO:0046921|GO:0031278|GO:0008417|GO:0008755|GO:0003980|GO:0018716|GO:0018715|GO:0033556|GO:0018718|GO:0019187|GO:0018717|GO:0008378|GO:0008376|GO:0045140|GO:0000139|GO:…	NM_001128351	TCTCCAGTTTAACAGGAGAAGCCAATGAATGGTATAAAGTTTGGGCTTTTATTTTCTCCT///TCGTCATAAGCAGTGGAGAACAGATCTACCTGCATCCAGTGTGGTCATTACTTTACACAA///TTTATTTTTTCTGACTTCTGCGCATCCTAATATTAGCGTTGGTTTCTGCCTCCTGGATTA///CATGTTACCAATATCGTTGAATGTAAATGATCTGTTTTATGGAGGCTCCCTTCCCTGCGC
A_15_P191331|572041	0.00895728	2.23924	down	C1q and tumor necrosis factor related protein 2 [Source:ZFIN;Acc:ZDB-GENE-030131-5133] [ENSDART00000083928]	ENSDART00000083928	572041	XM_009291263	C1q and tumor necrosis factor related protein 2	c1qtnf2	GO:0005581|GO:0005576	XM_009291263	ACTGACAGCCTTTTCACAGGATTTCTCATTTTTGCTGATCAGGCTGAACCACCGAATGAG
A_15_P518232|324991	0.00155885	2.23753	down	AGENCOURT_17422217 NIH_ZGC_4 Danio rerio cDNA clone IMAGE:7116897 5', mRNA sequence [CK398432]		324991	CK398432	wu:fc50g04	wu:fc50g04			AGTTTAGCTGAACCTTTTCTACAAGCTCTTAATAGATGGTCATGTGGTTGAAGGATGTTT
A_15_P684919|555952	0.00645748	2.22864	down	PREDICTED: Danio rerio si:dkey-3d4.3 (si:dkey-3d4.3), mRNA [XM_678615]		555952	XM_678615	si:dkey-3d4.3	si:dkey-3d4.3		XM_678615	TAAACTAAAAGGCAGCTGTCTCACCTTTGAGAATCAGGAGGCTGTTGGTGAGAAGAGGAA
A_15_P403595|336089	0.0180487	2.22704	down	9722264 ZF35 Danio rerio cDNA clone 3428039, mRNA sequence [EB954416]		336089	EB954416	wu:fj48a08	wu:fj48a08			CTTCTGATCGAGAGTCCCGGTGGATTGTTCTTGTTCTGGGCTGATTCCTTTTGATTTGTT
A_15_P116119,A_15_P747366|556247	0.0157249	2.21148	down	Danio rerio CTTNBP2 N-terminal like b (cttnbp2nlb), mRNA [NM_001077371]	ENSDART00000132632///ENSDART00000144797	556247	NM_001077371	CTTNBP2 N-terminal like b	cttnbp2nlb		NM_001077371	CAGCCACTTCCCTGAGCTCACTGGGAGCTGTGGTCTGACCAGTAGTCAGGAAGATGCTAA///AGAAAAATTTCATTCCCCACCGGTTCCTGCCAAAAAACAAGGGGTCAACCAGTCTCCTAA
A_15_P501747|103908638	0.00366048	2.20939	down	transcription termination factor, RNA polymerase I [Source:HGNC Symbol;Acc:HGNC:12397] [ENSDART00000143742]	ENSDART00000143742	103908638	XM_009301926	transcription termination factor 1-like	LOC103908638		XM_009301926	TTATGGCAGTGATCTCAAGCTAGAGCAGAAGCAGCGGTTCCGGCTTTCAAGAATTTTTCA
A_15_P630696,A_15_P152236|541494	0.00852268	2.2079	down	Danio rerio septin 9b (sept9b), mRNA [NM_001014307]	ENSDART00000170039	541494	NM_001014307	septin 9b	sept9b	GO:0007049|GO:0000166|GO:0005525	NM_001014307	ACAACCAGCAATTCACACCAATGGTGTACCTGAGCATGAAGTTCTCTCCCATGAGATGTA///GTTTGTTGTTGTTCTTTCCTATTGTGAAAGTCAGTGGTTACAGGTTTCCAAGATATTCAA
A_15_P633506,A_15_P152051|777709	0.0198971	2.2079	down	Danio rerio zinc finger, DHHC-type containing 3b (zdhhc3b), mRNA [NM_001077757]	ENSDART00000081779	777709	NM_001077757	zinc finger, DHHC-type containing 3b	zdhhc3b	GO:0016746|GO:0016020|GO:0008270|GO:0016021|GO:0046872|GO:0019706|GO:0016740	NM_001077757	AACAACCAAAAATACTTTGTGCTTTTCACCATGTACATCGCTCTGATCTCTCTTCACGCT///AGCTGGAGTTGTTGGCAGTTCATTCCACTCATTCATAAAACAATGAAGTTGTCCAAAAAA
A_15_P186691|555473	0.0198827	2.18776	down	adenylate cyclase activating polypeptide 1b (pituitary) receptor type I [Source:ZFIN;Acc:ZDB-GENE-110127-1] [ENSDART00000156211]	ENSDART00000156211	555473	XM_677888	adenylate cyclase activating polypeptide 1b (pituitary) receptor type I	adcyap1r1b	GO:0021854	XM_677888	TTGTAGCTGTCCTTTACTGCTTCCTTAATGGAGAGGTGCAGTCCGAAATCAAGCGAAAGT
A_15_P742656,A_15_P276471|100149028	0.0164787	2.18755	down	tenascin C [Source:HGNC Symbol;Acc:HGNC:5318] [ENSDART00000112856]	ENSDART00000112856	100149028	XM_009301155	tenascin-like	LOC100149028		XM_009301155	AACGTTATCTCTCTTCTCCCTGTGAATGTTGAAAATTGATCGTCCACAACACAGAAAATA
A_15_P570932|100001066	0.00274665	2.18129	down	si:dkey-10c21.1 [Source:ZFIN;Acc:ZDB-GENE-081104-302] [ENSDART00000113435]	ENSDART00000113435	100001066	CA474547	si:dkey-10c21.1	si:dkey-10c21.1	GO:0042981	XM_009304915	AGCGAAGACAACCAATCAAGATAAGATGAGGAAGCTGCTTGATTGTGTGAATTGCGAAAG
A_15_P147671|797680	0.00632899	2.17826	down	CAP-GLY domain containing linker protein 1a [Source:ZFIN;Acc:ZDB-GENE-060526-282] [ENSDART00000145122]	ENSDART00000145122	797680	DN859601	CAP-GLY domain containing linker protein 1a	clip1a	GO:0031116	XM_009301992	AATGAAGACCTAAAATCTAAGCTAGAGAAGATGGCCGAAGCAGCGCTCAATGGAAACGGT
A_15_P685886,A_15_P760916|793465	0.0111209	2.16969	down	Danio rerio endothelin converting enzyme 2b (ece2b), mRNA [NM_001302239]	ENSDART00000170562	793465	NM_001302239	endothelin converting enzyme 2b	ece2b	GO:0016787|GO:0016486|GO:0016020|GO:0006508|GO:0016021|GO:0004222|GO:0070285|GO:0008237	NM_001302239	ACACACAGTACACCATCAACGGAGAGCACATTAATGGAAAACAGACGCTGGGAGAAAACA///TGAAAGCTTATCTGGATTACATGGTGGAGCTGGGTTTGTTGTTGGGAGGAGACAAGAATT
A_15_P119417,A_15_P194871|368438	0.00333785	2.15902	down	Danio rerio ciliary neurotrophic factor receptor (cntfr), mRNA [NM_001098242]	ENSDART00000145103	368438	NM_001098242	ciliary neurotrophic factor receptor	cntfr	GO:0004896|GO:0016020|GO:0048680	NM_001098242	TCACTATGCAGTGTGGCTCACTAGACAATGATGCTTCCGTAACGTGGAAAGTAAACGGAA///CTGTTTCTGCAGCCTTTTTCTAGTCAATATCACAGTTTAATACTACCTTCTTGGAGAAAT
A_15_P397225|100319387	0.0124515	2.14873	down	F-box protein 4 [Source:ZFIN;Acc:ZDB-GENE-081104-415] [ENSDART00000141799]	ENSDART00000141799	100319387	XM_002663139	F-box protein 4	fbxo4		XM_002663139	TAGACAGAGGATTCATTGTGTGACTATCGCCCATCAGCTTCAGCTAAGCTCACTTGTCAA
A_15_P516547|323818	0.00480361	2.14035	down	SHC (Src homology 2 domain containing) transforming protein 1 [Source:ZFIN;Acc:ZDB-GENE-030131-2538] [ENSDART00000147609]	ENSDART00000147609	323818	CT701037	SHC (Src homology 2 domain containing) transforming protein 1	shc1	GO:0035556|GO:0030971|GO:0007165|GO:0005886|GO:0001525|GO:0007169	XM_009292293	GTTGGTGAATAAACATCTTATTTTATCTCTCATTTGGAGACTGACATGGCCTGTAAGAGA
A_15_P620131|386705	0.0120439	2.1291	down	Danio rerio protein tyrosine kinase 2aa (ptk2aa), mRNA [NM_198819]	ENSDART00000167372	386705	NM_198819	protein tyrosine kinase 2aa	ptk2aa	GO:0030155|GO:0030154|GO:0007172|GO:0000166|GO:0007173|GO:0016301|GO:0042127|GO:0007010|GO:0004871|GO:0007155|GO:0005856|GO:0038083|GO:0043066|GO:0005102|GO:0001525|GO:0005524|GO:0031234|GO:0016310|GO:0004672|GO:0045087|GO:0006468|GO:0004713|GO:0005925|GO:0004715|GO:0016740	NM_198819	ACACACACATCGAGAGATTGAGATGGCGCAGAAGCTGCTGAACTCTGACCTGGCGGAGTT
A_15_P101882,A_15_P192776|569045	0.00924488	2.12832	down	Danio rerio WD repeat domain 44 (wdr44), mRNA [NM_001100038]	ENSDART00000084675	569045	NM_001100038	WD repeat domain 44	wdr44		NM_001100038	GAGAGCACATGGGTGCCGTCTGGACAATGAAGTTCTCTCACTGCGGACGGCTATTGGCAA///ACCACTCTGAAGTTCTGCTCTCTGCTGATTTCACCGGAGCCATTAAAGTTTTTGTCAATG
A_15_P165591|568935	0.00715017	2.12811	down	G protein-coupled receptor kinase interacting ArfGAP 1 [Source:ZFIN;Acc:ZDB-GENE-100408-5] [ENSDART00000057696]	ENSDART00000057696	568935	XM_692294	G protein-coupled receptor kinase interacting ArfGAP 1	git1	GO:0001568|GO:0001525|GO:0005096	XM_692294	AGTTTTGTGCCATGCTCAGAGAAAATCCACTTAGCTGTGACAGAAATGGCCTCGCTGTTT
A_15_P766361	0.0124541	2.11336	down	zinc finger protein 1065 [Source:ZFIN;Acc:ZDB-GENE-071004-94] [ENSDART00000124296]	ENSDART00000124296		BC153310				XM_009300500	ATCATCCAGGAAACTTTGCAGTGCACATGAGAATTCACACTGGAGAGAGGCCGTACATAT
A_15_P187456|566849	0.0128174	2.1098	down	cytohesin 4a [Source:ZFIN;Acc:ZDB-GENE-090624-6] [ENSDART00000055408]	ENSDART00000055408	566849	XM_690136	cytohesin 4a	cyth4a	GO:0005086|GO:0032012	XM_690136	AAAGACCCTTTCTATGACCTGGTCTCAGCACGCAAAAAGAAAATCACCAACCACAACGAA
A_15_P307691,A_15_P689671|796618	0.00540077	2.09598	down	si:dkey-17m8.1 [Source:ZFIN;Acc:ZDB-GENE-110411-225] [ENSDART00000108581]///si:dkey-17m8.1 [Source:ZFIN;Acc:ZDB-GENE-110411-225] [ENSDART00000148972]	ENSDART00000108581///ENSDART00000148972	796618	CN502909///XM_001336948	si:dkey-17m8.1	si:dkey-17m8.1	GO:0005737|GO:0030159|GO:0019894|GO:0007257|GO:0016192|GO:0008432|GO:0005078	XM_001336948	ATGATGGAAGTGATGGGGCCAGTGAGTATGTCCTACAGAGATCAGAAAGAAGTCACATGA///AAGAATTTTGAGCCACTTCCTGAGCCCAAAGACGTGCCCATTCTCATACAACTAAGACTG
A_15_P296771|403037	0.00287801	2.09313	down	Danio rerio F-box protein 25 (fbxo25), mRNA [NM_205724]	ENSDART00000113643	403037	NM_205724	F-box protein 25	fbxo25	GO:0008150|GO:0003674|GO:0005575	NM_205724	CCCCCAAACTTAAGGGCTTATGGAAAAAGATGTCATAACATTAGTGTTTCTTTGGTGTTG
A_15_P155056|100538217	0.0134247	2.09012	down	NLR family, CARD domain containing 3-like [Source:ZFIN;Acc:ZDB-GENE-121214-346] [ENSDART00000172485]	ENSDART00000172485	100538217	XM_009291963	NLR family, CARD domain containing 3-like	nlrc3l	GO:0050728|GO:0014005	XM_009291963	ATACATCAAGAAGAAGATGAAAGACAGCCTGAACTCGGACCGCTACAAAAACCTGGAGCT
A_15_P700116	0.000838404	2.07494	down	Rep: Serine/threonine-protein kinase PLK2 (Polo-like kinase 1) (PLK-2) (Serine/threonine-protein kinase SNK) (Serum-inducible kinase). - Danio rerio, complete [TC385457]			XM_003199277			GO:0005515|GO:0004672|GO:0004674|GO:0048169|GO:0006468|GO:0005575|GO:0004871|GO:0004713|GO:0043123|GO:0000278|GO:0030425	XM_003199277	TGGTGTTCGTCTTGCCCGGTCTTGATGGTTTGTATGAAGATTAAAGATAAATAATGTTGA
A_15_P117020,A_15_P104404|407985	0.00671354	2.07454	down	Danio rerio transcription factor 12 (tcf12), mRNA [NM_214816]	ENSDART00000165649	407985	NM_214816	transcription factor 12	tcf12	GO:0005667|GO:0003700|GO:0046982|GO:0045666|GO:0045944|GO:0046983|GO:0043425|GO:0005634|GO:0000978|GO:0042803	NM_214816	AAGTGCCCAGCTCCCTGTGAAGACATCCCATATCGATAAGCAACCTTCTGCCCACCAGAG///CCCATGTCGAAATTCAAGGTATTGTCAATGCACATCAGAAAACCAGCAGTAAGAAGTCGA
A_15_P492577	0.00161226	2.07387	down									TCATCCAGAAGTCCTCCAGAAACATTAACTTCATCCAGCAAACCCATTGATTCTTCAAAA
A_15_P489467,A_15_P657186|553462	0.0157056	2.07076	down	AGENCOURT_98884061 NIH_ZGC_10 Danio rerio cDNA clone IMAGE:9005383 5', mRNA sequence [EH997135]///Danio rerio hypothetical protein LOC553462, mRNA (cDNA clone IMAGE:7237003), partial cds. [BC095704]		553462	EH997135///BC095704	DEAD (Asp-Glu-Ala-Asp) box helicase 24	ddx24	GO:0004004|GO:0016787|GO:0000166|GO:0010501|GO:0004386|GO:0003676|GO:0005524	XM_009293351	AGTCAGATGAAGACCAGATACCCCACACAGATGGGCAAACTACTGCTGCCCACACTGCCC///TGCGCAGAGCCTCTACCTGCAGGAGGATCAAGTCTAGAATAAAAATCTGAACTGAAAAAA
A_15_P774773	0.0167131	2.06646	down	zinc finger protein 1149 [Source:ZFIN;Acc:ZDB-GENE-141212-229] [ENSDART00000143181]	ENSDART00000143181		BC157377				XM_003198414	CAAATACAAGGCTTTAAAGCCCACATGAGAATTCACACTGGAGAGAGGAAGTTCAAATGC
A_15_P311896|557141	0.00111889	2.06521	down	family with sequence similarity 217, member B [Source:ZFIN;Acc:ZDB-GENE-090313-236] [ENSDART00000127167]	ENSDART00000127167	557141	XM_680146	family with sequence similarity 217, member B	fam217b		XM_680146	GAGTACTGTCAAAGTGAAAAATACTCAGTACGCCAAGTAGAGTAGTTTGTGTCTATTTTC
A_15_P306466,A_15_P151706,A_15_P739931|557316	0.0164626	2.06432	down	Danio rerio unc-5 netrin receptor C (unc5c), mRNA [NM_001099984]		557316	NM_001099984	unc-5 netrin receptor C	unc5c	GO:0007165|GO:0016020|GO:0016021	NM_001099984	ATTTCTGTGCGGGTTTTTACTCTTTTATCGCTCATCATAAGCTCCGCTGCGGCTCAAGAT///ACAGGTATCTCAACTACTTCGCCACCAAGTCGAGTCCGACCGGAGTGATCCTGGACCTGT///TATCTCAACTACTTCGCCACCAAGTCGAGTCCGACCGGAGTGATCCTGGACTTGTGGGAG
A_15_P621061,A_15_P151971|503763	0.00535192	2.06124	down	Danio rerio tyrosine 3-monooxygenase/tryptophan 5-monooxygenase activation protein, epsilon polypeptide 2 (ywhae2), mRNA [NM_001013341]	ENSDART00000011303	503763	NM_001013341	tyrosine 3-monooxygenase/tryptophan 5-monooxygenase activation protein, epsilon polypeptide 2	ywhae2	GO:0004497|GO:0019904|GO:0016491|GO:0005575|GO:0055114	NM_001013341	TTCTACTACAAAATGAAAGGGGACTATCACAGGTATCTGGCAGAGTTCGCCACAGGTAAC///GAAGTGATGCGTCTCTTCTGCTCTTTTGTTCGGTTGAAAATACAGTAAAAAGATATTATC
A_15_P577092|565508	0.00594604	2.05507	down	Danio rerio lysyl oxidase-like 2a (loxl2a), mRNA [NM_001099244]	ENSDART00000159672	565508	NM_001099244	lysyl oxidase-like 2a	loxl2a	GO:0001666|GO:0006355|GO:0005507|GO:0005694|GO:0004720|GO:0005578|GO:0002040|GO:0005576|GO:0005634|GO:0001837|GO:0046872|GO:0006351|GO:0005604|GO:0016641|GO:0016020|GO:0043542|GO:0030199|GO:0001935|GO:0016491|GO:0032332|GO:0045892|GO:0055114|GO:0016568|GO:0005044	NM_001099244	TATTATACCCATATCATCCCACCTCAAGCGCATACCCATTACAGAAGGCTATGTGGAGGT
A_15_P567077|561314	0.0157914	2.04287	down	tripartite motif containing 35 [Source:HGNC Symbol;Acc:HGNC:16285] [ENSDART00000172256]	ENSDART00000172256	561314	XM_009299148	si:ch211-175l6.2	si:ch211-175l6.2	GO:0005622|GO:0008270|GO:0046872	XM_009299148	ACAACCACCTTCACTGAGTCTGTCTTTCCTTTCTTCTATAGTCTTGGTTCTCTAAAGATT
A_15_P307606	0.00225069	2.04011	down	Danio rerio cDNA clone IMAGE:7426818. [BC124698]			BC124698				XM_005168488	CGTGCTGAGGTTGTCATGTTGCTGGATGTGTTTTGAGAATAAAAGATGGTGAATCTCAAA
A_15_P677986,A_15_P737281,A_15_P626316,A_15_P215211,A_15_P655476|558065	0.0174816	2.03615	down	Danio rerio plexin A1b (plxna1b), mRNA [NM_001110010]		558065	NM_001110010	plexin A1b	plxna1b	GO:0007165|GO:0017154|GO:0016020|GO:0071526|GO:0016021	NM_001110010	TGATCGCATTGGTTCCCAAGTAAAACTCCGCCTACAACATCTCCAACTCCTCAACGTTCA///TTGTAGACAATGAGAAATGCTATCCACCTCCGAGTGTACAGTCATGCCCCCATGATCTTT///TATTACTCTGATATATCGCGGATGTCTGCGATCAGTGATCAGGATATGAGCGCGTATCTG///ATAAACAGTGTGTGTTAACCGTCTCAGAGACTCAGCTGCTGTGTGAATCTCCAAACCTCA///GGGACTCCAGTGATGGTGGATATAAACGCAGCCGAGCTCAGAAACCCGGAGGTGAAGTTC
A_15_P115502,A_15_P168216|569156	0.0132126	2.03254	down	Danio rerio homeodomain interacting protein kinase 3b (hipk3b), mRNA [NM_001080159]	ENSDART00000142336	569156	NM_001080159	homeodomain interacting protein kinase 3b	hipk3b	GO:0004672|GO:0000166|GO:0006468|GO:0005524	NM_001080159	AGTGGAATGGGAACTACAGTCACCGGCGACCCCAGGCGTTCATCCCACCCACCGTACACA///ACACCTGCCTCGTGTTTGAGATGCTGGAGCAGAACTTGTATGACTTCCTCAAGCAAAAAA
A_15_P627816|406322	0.00376467	2.0309	down	Danio rerio POC1 centriolar protein A (poc1a), mRNA [NM_213049]		406322	NM_213049	POC1 centriolar protein A	poc1a	GO:0003674|GO:0030030|GO:0005575	NM_213049	ACTCTGACGGAGGACAAGCTGAAGGAGTGTTTGGAGCAACAGCATCAGGCCCTGACTGAA
A_15_P614407,A_15_P665086,A_15_P450860|564177	0.00186886	2.02087	down	nuclear receptor binding protein 2a [Source:ZFIN;Acc:ZDB-GENE-070713-4] [ENSDART00000135293]///nuclear receptor binding protein 2a [Source:ZFIN;Acc:ZDB-GENE-070713-4] [ENSDART00000147381]	ENSDART00000135293///ENSDART00000147381	564177	XM_001920637///BC122415	nuclear receptor binding protein 2a	nrbp2a	GO:0004672|GO:0006468|GO:0005524	XM_001920637	CATTATATAATGAAGGTCATGATAAGATGGCTTTAAAGTGAGCAGCGGGCCTGGAAAAAA///ATGTTGCAGTGGGCCTCGAAATCACTAGGATTTGTGTCCTATTTGAACATCAGGAAAAAA///CAAGAGACCGAAACCAGAAAGGTTGTCCAGATCCACTGTAATTTGGAAGCAACTGAGGAA
A_15_P656661,A_15_P444805,A_15_P155586|571549	0.00284642	2.01734	down	Danio rerio KN motif and ankyrin repeat domains 2 (kank2), mRNA [NM_001305620]	ENSDART00000154031	571549	NM_001305620	KN motif and ankyrin repeat domains 2	kank2		NM_001305620	GGATTTGAGTCTGGCAAAGAATAGTTCCAGAAAGCATGTAAGACAAAAACAGAAACGTTA///AATGATATTGAGAAAGGAAACACTATTAAGAAGGTGCCAGTGCAGCGCCGCCCACGTTAT///AGTCAGAATGACATTGCTGTGCTTCTATATGCACACCTCAATTTTGCCAAGCCGCCTTCT
A_15_P228111,A_15_P107358|450063	0.0194831	2.00725	down	Danio rerio monoacylglycerol O-acyltransferase 2 (mogat2), mRNA [NM_001006083]	ENSDART00000143301	450063	NM_001006083	monoacylglycerol O-acyltransferase 2	mogat2	GO:0016747|GO:0016746|GO:0016020|GO:0016021|GO:0001878|GO:0016740	NM_001006083	AGCTTGCAATAGAGCACGGTGCAGATTTGGTTCCTATATATTCGTTTGGAGAGAACGAGG///TAATATTTAGAAAATGTAAAAATGCCGATTGTTTTCTGTGAGGGTTGGGTTTAGGGGTAG
A_15_P721391,A_15_P100914|554145	0.0132935	2.00548	down	Danio rerio ELOVL fatty acid elongase 8b (elovl8b), transcript variant 1, mRNA [NM_001024438]	ENSDART00000134078///ENSDART00000137005	554145	NM_001024438	ELOVL fatty acid elongase 8b	elovl8b	GO:0006629|GO:0016020|GO:0006631|GO:0006633|GO:0016021|GO:0016740	NM_001024438	GTATACATGTTCCATGAGTTCCTTGTCACATCTTGGCTGGCAAACTACAGCTACCTATGT///TTTGTTCATATTTGGATGTATTCTTACTATGGTCTGGCAGCTCTGGGCCCTCATCTGCAG
A_15_P625631,A_15_P115529|394077	0.0127495	2.00516	down	Danio rerio phosphodiesterase 10A (pde10a), mRNA [NM_201102]	ENSDART00000144312///ENSDART00000007500	394077	NM_201102	phosphodiesterase 10A	pde10a	GO:0007165|GO:0008081|GO:0016787|GO:0004114|GO:0046872	NM_201102	AAGAAGATTGGAATGCAGCCTATCTCCATGATGGACAGGGATAAAAAGGATGAGGTACCC///GAAGACGGTTCGTCTAGTTTAATATGGTACATTTTATCCTGCTGTGGTCGAAAACGTTGT
A_15_P509842,A_15_P565967|570672	0.0140847	2.00359	down	Danio rerio synapsin I (syn1), mRNA [NM_001126437]	ENSDART00000136578	570672	NM_001126437	synapsin I	syn1	GO:0005515|GO:0003824|GO:0005524|GO:0007269|GO:0008021	NM_001126437	GTCTGTTTCATGCCTGCCAGTTGTATAAAGAAAGGAAGATATAAAATGAAATCACAGATC///GATATCTGAAATATGTCTGCTAACTGTCAGAAGCATGTTCTGTTACAACAAGGGGCACCA
A_15_P103748|327206	0.0167021	2.00183	down	Danio rerio inner membrane protein, mitochondrial (mitofilin) (immt), mRNA [NM_001001401]	ENSDART00000159181	327206	NM_001001401	inner membrane protein, mitochondrial (mitofilin)	immt	GO:0005739|GO:0016020|GO:0005743|GO:0016021	NM_001001401	GTCAGAAGCAACTAAAGACTCCAAACAGCCTAAAGCTAAAGCCAAGAAGTCTGATCCAGC
A_15_P347420,A_15_P165116|793823	0.00961214	1.99934	down	Danio rerio huntingtin interacting protein 1 (hip1), mRNA [NM_001166205]	ENSDART00000014465	793823	NM_001166205	huntingtin interacting protein 1	hip1	GO:0072583|GO:0005543|GO:0030276|GO:0030136|GO:0006915|GO:0003779|GO:0035091|GO:0043009|GO:0001878|GO:0048268|GO:0006897	NM_001166205	AACTAAAGGAGAAATACACAGAGCTGGTCCAGAGCCATGCTGACCTACTTAGAAAGAACG///ACAGAAACAATGGACTTTTCTGCAATGACGCTCACCCAGATCAAGAGGCAAGAGATGGAT
A_15_P669141,A_15_P648361|324985	0.00696067	1.99088	down	Danio rerio zgc:64072 (zgc:64072), mRNA [NM_199702]		324985	NM_199702	zgc:64072	zgc:64072	GO:0008150|GO:0003674|GO:0016020|GO:0016021	NM_199702	ATGAACTCCACCACACAGAAGTACTATCTGAGCGCTGTGAGTGTGTCCGCGCTCTGGCCT///ATGCTGTGACGTTTGAGGTGATTGACGGAAACTCTACCTGCATTAAAGGAGAACTCAACG
A_15_P162851,A_15_P727406,A_15_P115666|768175	0.00161684	1.98124	down	Danio rerio chloride channel, voltage-sensitive 4 (clcn4), mRNA [NM_001077318]	ENSDART00000047126	768175	NM_001077318	chloride channel, voltage-sensitive 4	clcn4	GO:0006821|GO:0016020|GO:0005247|GO:0006810|GO:0016021|GO:0055085|GO:0005216|GO:0006811	NM_001077318	TCTCTGGTGGTCATCATGTTCGAGCTGACGGGCGGACTCGAGTATATCGTCCCTCTGATG///GACTAATCTACCGTGTGATATTGAGCATTTTACACTGGGTTTATCTGCTCTGTTATTATT///GGAAACCTCTTCTGCAGCCTCTTCTCCAAGTACAGCAAGAATGAAGGCAAACGCAGAGAG
A_15_P189436,A_15_P189431|449761	0.00553866	1.97087	down	si:ch211-163l21.8 [Source:ZFIN;Acc:ZDB-GENE-041008-93] [ENSDART00000144229]///si:ch211-163l21.8 [Source:ZFIN;Acc:ZDB-GENE-041008-93] [ENSDART00000062968]	ENSDART00000144229///ENSDART00000062968	449761	BC129464	si:ch211-163l21.8	si:ch211-163l21.8	GO:0008150|GO:0003674|GO:0016020|GO:0016021	XM_690959	TATGGACAAATATTCAGGTATTGGATCTGGAGCTTGTACACAGAGACCGGCCTGCAAAAC///GCTGTGAGCCTTCTCTTCAGCATTGTCAACTTTTTGATGATCGTAATGGCTTATAAAAAT
A_15_P754431,A_15_P213881,A_15_P205261|572018	0.0108401	1.96401	down	Danio rerio gliomedin (gldn), mRNA [NM_001080165]	ENSDART00000087960///ENSDART00000149859	572018	NM_001080165	gliomedin	gldn	GO:0045162|GO:0016020|GO:0016021	NM_001080165	TGCATAATTGTAATAATATGACACGTCTTTCTCACCAGGGTTAAGTTGGTTGGGTTTTCG///ATTTTGCTGGATATTTGCAACAGTACTAAAGGAGTCTGTCTGACTGGACCACCAGGACCA///AGCTACGTCAAGTCATACCAAGTCCAGTTCCTTTCTGATAGCAATCAAGAATCTGTCAAA
A_15_P533007,A_15_P601937,A_15_P197011|557463	0.0134226	1.94083	down	centrosomal protein 170Aa [Source:ZFIN;Acc:ZDB-GENE-090312-109] [ENSDART00000108709]	ENSDART00000108709	557463	XM_680542///BC129457	centrosomal protein 170Aa	cep170aa		XM_680542///XM_009307193	AGCAACAGAAAACAAGCTAACTGCACGCATGAGGGCTAATAGTGTCTCCAAGCTAACAGA///AGATGATGAGAACTCCTTCAAGCAGGACAATAAACCATCTGGGAAGAAGCAGGAGAACAG///GAAAAACAACTTCAAGTTATAAATGTCATGGTGGACCCTGATGGAACCCTTGACGCTCTA
A_15_P744736,A_15_P117780|393755	0.0190737	1.92606	down	Danio rerio Kv channel interacting protein 3b, calsenilin (kcnip3b), mRNA [NM_200782]	ENSDART00000131361///ENSDART00000064581	393755	NM_200782	Kv channel interacting protein 3b, calsenilin	kcnip3b	GO:0031018|GO:0005509|GO:0046872	NM_200782	CAGAAATGGCTCAATACGATTTGAGGACTTTGTAATCGGCCTGTCTGTTCTGCTTCGAAG///TGCCTGGTTTAATGAACGTTCGCATGTTTGCCTGCTGTTTGTCTGAGCCGTTGTCATTTT
A_15_P104424	0.0168835	1.92533	down				XM_005170396			GO:0005515|GO:0001666|GO:0004112|GO:0047555|GO:0046069|GO:0005575|GO:0003676|GO:0007399|GO:0003674|GO:0008150|GO:0030553|GO:0042311|GO:0008270	XM_005170396	ATGGTCCACACTGGAGAGAAAACCACACAGTGTGATCAGTGCAGCAAAACGTTTGTTAGT
A_15_P105199,A_15_P637246,A_15_P659786,A_15_P139361|777758	0.00883437	1.9221	down	Danio rerio Hermansky-Pudlak syndrome 3 (hps3), mRNA [NM_001193542]///Danio rerio zgc:152969, mRNA (cDNA clone MGC:192484 IMAGE:100060935), complete cds. [BC165396]	ENSDART00000059690///ENSDART00000015103	777758	NM_001193542///BC165396	Hermansky-Pudlak syndrome 3	hps3	GO:0005515|GO:0008150|GO:0005575	NM_001193542	GAGAAGAACAATGCCACGTACCTGCGGGCCTACACTAACTGGAGGTACCAGGCCGTGGAG///AGTCACGTGTGAATGCAAAATGACTGGAACTGTGTTCGTCTTTTAATGAAGTTGTTTACT///GAAAACAGGAAATGACAACACAATCCTCCTCTCAGCTCTCAAAGAGACTCTAGCTCGAGT///GGATCAGGAAAACAGGAAATGACAACACAATCCTCCTCTCAGCTCTCAAAGAGACTCTGA
A_15_P415340,A_15_P201281|553355	0.00255119	1.91679	down	collagen, type IV, alpha 2 [Source:ZFIN;Acc:ZDB-GENE-070725-3] [ENSDART00000159077]///collagen, type IV, alpha 2 [Source:ZFIN;Acc:ZDB-GENE-070725-3] [ENSDART00000160004]	ENSDART00000159077///ENSDART00000160004	553355	XM_009304493///AY954910	collagen, type IV, alpha 2	col4a2	GO:0005581|GO:0005578|GO:0005576|GO:0005201	XM_009304493	AACTAAAATCTTAAAAGGAGTCAAAGGAGAATTGGGAGAAATTGGAGAGCCAGGCCCACC///TTCTGTACTGTAATCCGGGAGACATATGCTACTACGCCAGCCGCAATGACAAATCCTATT
A_15_P107664,A_15_P721671,A_15_P628746|557208	0.00243196	1.90492	down	Danio rerio protein phosphatase 2, regulatory subunit B', gamma b (ppp2r5cb), mRNA [NM_001044821]	ENSDART00000153435///ENSDART00000020266	557208	NM_001044821	protein phosphatase 2, regulatory subunit B', gamma b	ppp2r5cb	GO:0007165|GO:0008601|GO:0000159	NM_001044821	GTGAAGACCCTCGAGAGCGAGACTTTCTGAAGACGACGCTCCATCGCATCTACGGGAAGT///ATCATGTTCCCTTCACTCTACAGAAACTCCAAAACCCACTGGAATAAGACGATTCACGGG///CTTCCACCTTAAATTAGGACTTCCACTTTAAATTTGGACTTCCACCTTAAATTAGGACTT
A_15_P297816|564712	0.00728645	1.90443	down	bromo adjacent homology domain containing 1 [Source:ZFIN;Acc:ZDB-GENE-120411-42] [ENSDART00000124505]	ENSDART00000124505	564712	XM_688042	bromo adjacent homology domain containing 1	bahd1	GO:0006342|GO:0000976|GO:0031507|GO:0003682|GO:0000785|GO:0005677	XM_688042	AATCAACTGGATGGCCACAGGTCTTTAGCGAGGTGTTGCTTTTGGTTTTCCCTTATAGGA
A_15_P176671,A_15_P749861|446130	0.0151823	1.8983	down	Danio rerio si:ch211-237l4.6 (si:ch211-237l4.6), mRNA [NM_001033091]	ENSDART00000079498	446130	NM_001033091	si:ch211-237l4.6	si:ch211-237l4.6		NM_001033091	TGTATGTGTGTGTTTTGTTATGATTACCTGGTCCTGGATGTATGATTTCCCTGTCACTTT///TTTCTCCCATAAAGCACGAGTAGTTTATCGCCACCAGATGGATGGCAATATCATTGATGC
A_15_P591292	0.00566377	1.89614	down									TAAGTTAACTATTTATGTGCTATGGGTAAATGGGGTGTTTCAATCCAGCTACCACTGCAA
A_15_P673961|321786	0.011797	1.89259	down	pituitary tumor-transforming 1 interacting protein a [Source:ZFIN;Acc:ZDB-GENE-030131-505] [ENSDART00000127209]	ENSDART00000127209	321786	CN325634	pituitary tumor-transforming 1 interacting protein a	pttg1ipa	GO:0016020|GO:0016021	XM_002662302	CAATGAATTTCCAGATATTGATCATTACGTTGTCGGTGGCTGCAGCTCTACTCATCATTG
A_15_P728921,A_15_P441520|560810	0.00891012	1.89101	down	trafficking protein, kinesin binding 2 [Source:ZFIN;Acc:ZDB-GENE-030131-7496] [ENSDART00000162497]	ENSDART00000162497	560810	XM_684210///CA469997	trafficking protein, kinesin binding 2	trak2		XM_684210	GGCTGAAAGACATTTGAGGTTGTTTTTAAAGCACAAAAATGAAGGAAAAGTGTCTTCGTA///AAGTGCCCTCTACTGGTATGAATCCTGGGAAATATCAGAGCTCCACTTTTTCCACCTACA
A_15_P193846|554119	0.0183249	1.88667	down	Danio rerio MLX, MAX dimerization protein (mlx), transcript variant 1, mRNA [NM_001024223]	ENSDART00000055227	554119	NM_001024223	MLX, MAX dimerization protein	mlx	GO:0006355|GO:0003700|GO:0006357|GO:0046983|GO:0008134	NM_001024223	ATCAGGTGAAGTTCAGTGTTTTTCAGAGCATCATGGACTCTCTGTTCCAGTCCTTCAGTG
A_15_P103925,A_15_P757621,A_15_P278836|503526	0.0161004	1.88592	down	Danio rerio coiled-coil domain containing 106a (ccdc106a), mRNA [NM_001012490]	ENSDART00000011936	503526	NM_001012490	coiled-coil domain containing 106a	ccdc106a	GO:0008150|GO:0003674|GO:0005575	NM_001012490	ACCTCTGTTCATTTATAAAGTTGGATGCTCTCAGCTGCGGGTGGCCTGCATTTATGGTTT///TGATCCATCTAAAGAAAAGCTTCTGGATTATGCCAGACGCTGTTATATTGCCCTCGACCC///GCAATGGTACTGATTCCAGGAGTTTTTCTTGGAGAAGGAGAAAGAGAAATGATCGAGATC
A_15_P265671,A_15_P181991,A_15_P131206|560856	0.00896936	1.88451	down	lysine (K)-specific methyltransferase 2Ba [Source:ZFIN;Acc:ZDB-GENE-060503-376] [ENSDART00000136957]	ENSDART00000136957	560856	XM_684255///XM_005159485///DQ840156	lysine (K)-specific methyltransferase 2Ba	kmt2ba	GO:0008168|GO:0008270|GO:0005634|GO:0032259|GO:0003677|GO:0046872|GO:0016740	XM_684255///XM_005159485	AACTATAACATGTGTTTCTCAGTGTTTTTATGTGGGCGCAAATGAACGGATCCCTTCAAA///GACCAACAAAAGCAGCTCAAATCAGCTCAGCTTCTGTCTGGCACTGTAAAAGCAAGAGAA///ATACTATGACAGCAAGGGCATCGGCTGCTACATGTTTCGCATTGATGATTTTGACGTGGT
A_15_P411115,A_15_P327546,A_15_P771221|100002364	0.00355459	1.8816	down	poly (ADP-ribose) polymerase family, member 6b [Source:ZFIN;Acc:ZDB-GENE-080219-1] [ENSDART00000067066]	ENSDART00000067066	100002364	XM_009298101	poly (ADP-ribose) polymerase family, member 6b	parp6b	GO:0016757|GO:0016740|GO:0003950	XM_009298101	GACCCGTACAGTCAAGGTTTCTTCAGAGTCGCAATCTGAACTGTGTTGCTCTGTGTGAAG///TTTGACGTCATGAAGGAAGCGCTGTGATGAATTAATTGGAGAGGTGGAAAACAAAGATGT///TCGTGTTCTCATTTACTCTTCTGAGAGCTTCAAGCGGAGGAGACTGCCAATAAACTACAC
A_15_P760296|100151629	0.0137268	1.87803	down	tumor necrosis factor receptor superfamily, member 9b [Source:ZFIN;Acc:ZDB-GENE-101109-2] [ENSDART00000161083]	ENSDART00000161083	100151629	EE315494	tumor necrosis factor receptor superfamily, member 9b	tnfrsf9b		XM_001923079	CAAACCATGGAAAAACGTGACAAGAAATGATGCAGACATTGGAACGGTCTCCACCATAAT
A_15_P669541,A_15_P506727,A_15_P106037|566352	0.010293	1.87273	down	Danio rerio AT rich interactive domain 2 (ARID, RFX-like) (arid2), mRNA [NM_001077763]	ENSDART00000113360///ENSDART00000019144	566352	NM_001077763	AT rich interactive domain 2 (ARID, RFX-like)	arid2	GO:0006355|GO:0003677|GO:0046872	NM_001077763	GGTGCGGCTAGAGTTTTTGTTTCGTTTCTTTCTTTATAACTTGATGATAGCTTGGTTTTT///AAAGCTATGGGCTATCGACGGATTTTATCCCTCCATCCGATTACAACAAACTGGTGCTGT///GAGGGAAGCACTCATAGCTGCACTCAAACTGGAGGAGCAAACGCAAGGCAGCAACCCCAA
A_15_P173976,A_15_P130476|30716	0.00569412	1.8719	down	Danio rerio Raf-1 proto-oncogene, serine/threonine kinase a (raf1a), mRNA [NM_131439]	ENSDART00000161575	30716	NM_131439	Raf-1 proto-oncogene, serine/threonine kinase a	raf1a	GO:0005524|GO:0046872|GO:0007507|GO:0035556|GO:0007165|GO:0016310|GO:0000186|GO:0004672|GO:0000166|GO:0004674|GO:0016301|GO:0006468|GO:0005057|GO:0016740	NM_131439	TATAAGAGATGTCCTAAAGCCATGAAGAGACTGGTGGCTGACTGTATCAAAAAGTCCAAG///TGTGTGTAGACTGGACTAACATCAGACAACTTCTATTGTTTCCGACCCCTGGTGAAAGTG
A_15_P146426,A_15_P669621|569227	0.0172941	1.8517	down	Danio rerio solute carrier family 25 (mitochondrial carrier; phosphate carrier), member 25b (slc25a25b), mRNA [NM_001160020]	ENSDART00000098163	569227	NM_001160020	solute carrier family 25 (mitochondrial carrier; phosphate carrier), member 25b	slc25a25b	GO:0016020|GO:0005509|GO:0006810|GO:0005743|GO:0016021|GO:0055085	NM_001160020	AGGTCATCCCTGCTGTTAGCATCAGCTATGTGGTCTATGAGAACTTAAAGATCACCCTTG///ATAAAAATGGTACGATGACGATTGACTGGAACGAGTGGAGAGACTATCACCTCCTTCACC
A_15_P194941|565201	0.00557533	1.85071	down	Danio rerio heparan sulfate (glucosamine) 3-O-sulfotransferase 1 (hs3st1), mRNA [NM_001080593]		565201	NM_001080593	heparan sulfate (glucosamine) 3-O-sulfotransferase 1	hs3st1	GO:0016232|GO:0050698|GO:0018727|GO:0004394|GO:0018726|GO:0001537|GO:0018725|GO:0050694|GO:0018724|GO:0034930|GO:0018721|GO:0018722|GO:0018723|GO:0019111|GO:0008146|GO:0001517|GO:0017095|GO:0080131|GO:0051922|GO:0016740	NM_001080593	TTCCACGAACCCAACCGGAGGTTCTTTGAGCTGGTCGGCAGGACGTTTGACTGGAAGTGA
A_15_P732136,A_15_P333559,A_15_P497732,A_15_P200321,A_15_P587887|558048	0.0190544	1.84818	down	Danio rerio NEDD4 binding protein 2 (n4bp2), mRNA [NM_001079967]	ENSDART00000087658	558048	NM_001079967	NEDD4 binding protein 2	n4bp2	GO:0005575	NM_001079967	TTTGCAAACTCTTTTGGATGATGGGCCAGTCAAAAATGTAGTGGCTCCTGAACCTTCACC///TATTAAGTGTAAAAGAAAGTGACCGGGATCTAGAGCCAATGGTTTTGCCTGAACTCCCTG///TTAGAATTTCATCAGGGTGTTTGTCCACCTCAGCTGTCAGTCATCACTGGTAGAGGCAAT///GATCCTCACTTTGCTTTGCATTTTACTTTGTGAGCATCAGAAATATTCATTTTATGCTGC///AAATTCCTTTCATGGATCATTGGAATGCATCCTGTGCTCCTGTCTCACTGAGGGACATCA
A_15_P409215|373865	0.0199814	1.84519	down	Danio rerio potassium channel tetramerisation domain containing 12.1 (kctd12.1), mRNA [NM_194405]	ENSDART00000101977	373865	NM_194405	potassium channel tetramerisation domain containing 12.1	kctd12.1	GO:0048814|GO:0021986|GO:0006810|GO:0051260|GO:0006811	NM_194405	ATTTTATCCGGTTAGGAGATGTGTATTGGAGTTTTCCTTCATTCACACAAAGCAAATATC
A_15_P142886|570437	0.0059298	1.83485	down	Danio rerio phosphoribosylformylglycinamidine synthase (pfas), mRNA [NM_001045202]	ENSDART00000012581	570437	NM_001045202	phosphoribosylformylglycinamidine synthase	pfas	GO:0004642|GO:0005737|GO:0005524|GO:0009156|GO:0006541|GO:0006189|GO:0006164	NM_001045202	TGTTACTCTGACCCATAACAAGTCTGGTCGGTTTGAATCGAGGTTTGTGAGTGTGGGTAT
A_15_P205761|550251	0.00478431	1.83078	down	Danio rerio zinc finger CCHC-type and RNA binding motif 1 (zcrb1), mRNA [NM_001017589]	ENSDART00000067174	550251	NM_001017589	zinc finger CCHC-type and RNA binding motif 1	zcrb1	GO:0008380|GO:0006397|GO:0000166|GO:0000398|GO:0003723|GO:0008270|GO:0005681|GO:0005634|GO:0003676|GO:0046872|GO:0005689	NM_001017589	TATGCCTGTCCCAAAAATTTACTAGGAGAGAGAGAACCTCCACCTAAAAAAGAAAAGAAA
A_15_P146341|566287	0.00940176	1.81928	down	pleckstrin homology-like domain, family B, member 1a [Source:ZFIN;Acc:ZDB-GENE-060526-272] [ENSDART00000086734]	ENSDART00000086734	566287	XM_009301573	pleckstrin homology-like domain, family B, member 1a	phldb1a		XM_009301573	AAGAGTCCGAATCCTTCGCTGACCTTCTGCGTGAAGACTCATGATCGACTTTATTTCATG
A_15_P161311,A_15_P740366,A_15_P657481|767671	0.00598939	1.81274	down	Danio rerio coiled-coil domain containing 146 (ccdc146), mRNA [NM_001083053]///coiled-coil domain containing 146 [Source:ZFIN;Acc:ZDB-GENE-041210-217] [ENSDART00000135451]	ENSDART00000017947///ENSDART00000135451	767671	NM_001083053///BC124200	coiled-coil domain containing 146	ccdc146	GO:0008150|GO:0003674|GO:0005575	NM_001083053	TGAACCCGGTGCCAACATTCGCCACATTCGCAAACCAAAAATCAAGCCTATTGAGATCTA///ATTGAACAGTTGGAGATACACCTGGCAGATAAAGAGGCTCAGCTCTTGGAAATGGAGCTT///GGGATGATCCCACCGTTGGCTCACTTTCTTATCTATATGCTATTTAAAGAAAGAAAAAAT
A_15_P184526|563019	0.0174992	1.81259	down	inositol-trisphosphate 3-kinase B [Source:ZFIN;Acc:ZDB-GENE-041014-166] [ENSDART00000136303]	ENSDART00000136303	563019	EL650895	inositol-trisphosphate 3-kinase B	itpkb	GO:0008440	XM_686383	GAAACAGAGAAGACGGCTACCTCTACGGCCTGGACCACCTCATAGACATTATTTCTAATA
A_15_P120271|406361	0.00497987	1.81204	down	Danio rerio docking protein 1b (dok1b), mRNA [NM_213088]	ENSDART00000172046	406361	NM_213088	docking protein 1b	dok1b	GO:0008150|GO:0005158|GO:0005575	NM_213088	ACTAATCTACTGCTGTGTGCGTGTGTTTTATATGTACGTGAGTAAATCAGCAGCTGTGCT
A_15_P655076|100034367	0.0198125	1.80623	down	Danio rerio utrophin-like mRNA, partial sequence. [EF473649]		100034367	EF473649	utrophin	utrn		XM_009296574	TATCCTGTATGCTTTTATTTTCTGTGCTCACCGAGGAATCCATCTCTCGCGTCTTTCTAC
A_15_P171936,A_15_P443645|678551	0.0106589	1.80478	down	Danio rerio tetratricopeptide repeat domain 8 (ttc8), mRNA [NM_001040309]	ENSDART00000165981	678551	NM_001040309	tetratricopeptide repeat domain 8	ttc8	GO:0001947|GO:0042384|GO:0060026|GO:0007369|GO:0060972|GO:0048840|GO:0001755|GO:0046907|GO:0007015|GO:0070121|GO:0051877|GO:0032402	NM_001040309	TATCAGTGCTTCAAACTCTCTCTGGCCTTCAACAACAATCATGGAGAAGCCTACAACAAC///TTTGAGTACATCTTCCATCATGAAAACGATGTCAAAACTGCTCTGGATCTGGCGGCTCTG
A_15_P282486,A_15_P715131,A_15_P174706,A_15_P750361,A_15_P658526,A_15_P738016|553166	0.0111439	1.8035	down	Danio rerio dihydropyrimidinase-like 3 (dpysl3), mRNA [NM_001020512]///Danio rerio dihydropyrimidinase-like 3, mRNA (cDNA clone MGC:193863 IMAGE:9037723), complete cds. [BC162272]	ENSDART00000065097	553166	NM_001020512///BC162272	dihydropyrimidinase-like 3	dpysl3	GO:0030334|GO:0005737|GO:0016810|GO:0016787|GO:0010975|GO:0051491|GO:0048936|GO:0042995|GO:0051017|GO:0048678|GO:0030426	NM_001020512	AACTCATTATTGGAGTAAGAACTGGGCGAAAGCTGCCTCTTTTGTGACATCACCACCTCT///GGTCTACATGGCTTTTAAAGACCTCTATCAGATGAGCAACACCGAGCTGTATGAGGTCTT///CGTGATCTACCCAATGATGTGGAGTACAGTAGGTTGTTTATTATATTTATGTAGGTTTGA///CATTATATGGACAACCTTTCCAGGAAGGACAGTTTGCTCGATAGCTTACCTTGTACAGCG///TTCAGACTGAAACACAAAGTGGACCAGGGTTTGAGTCCTGCATATGATGGTTCCAGAAAC///CATGCCTCCTCTTAAAAACTGTACATTTTTGTATGACTGAACTCGTATGAATTCAGTGAC
A_15_P148286,A_15_P743341,A_15_P114030,A_15_P144406|58092	0.00609428	1.79568	down	Danio rerio SMAD family member 3a (smad3a), mRNA [NM_131571]	ENSDART00000045374	58092	NM_131571	SMAD family member 3a	smad3a	GO:0043565|GO:0005622|GO:0005515|GO:0005667|GO:0006355|GO:0005737|GO:0003700|GO:0007179|GO:0005634|GO:0003677|GO:0006351	NM_131571	GTTTGTAACAATGAGTGGATAATGAGTAAGCGATGACAGAAGTTTCATTTTTTGTCCCTT///GAACACTAAAGATATTCTAAGAAATGATGGGGGAAAAGTAGCCCTCATTCATTGTACAAA///CTGGCACCCCGCTACTGTTTGCAAGATTCCACCTGGCTGTAATCTGAAGATCTTTAATAA///ATTGAACTCTGTGAGTTTGCCTTTCACATGAAGAAGGACGAGGTCTGTGTCAATCCCTAC
A_15_P155051	0.00239247	1.79323	down	cortactin [Source:ZFIN;Acc:ZDB-GENE-040715-3] [ENSDART00000017053]	ENSDART00000017053		AY730462					TTTCGGGGGTAAATACGGGCTACAGGAAGACCTGTACCAGAACACAGAGCCCGACACAGG
A_15_P271251	0.00573085	1.77683	down	Rep: Zinc fingers and homeoboxes protein 1. - Takifugu rubripes, partial (69%) [TC395876]						GO:0005515|GO:0006355|GO:0005886|GO:0005834|GO:0003924|GO:0005634|GO:0003677|GO:0007507|GO:0006471|GO:0007165|GO:0019001|GO:0001501|GO:0005737|GO:0007186|GO:0045634|GO:0001508|GO:0045892|GO:0048066		AAGAAGACACTGATGACAGCGATACATGGGAGCCTCCACAGAGTGTTCGAAAAACATTGT
A_15_P747006,A_15_P100447,A_15_P631706,A_15_P416720|406769	0.010375	1.7732	down	Danio rerio synaptotagmin XIa (syt11a), mRNA [NM_213460]	ENSDART00000080673	406769	NM_213460	synaptotagmin XIa	syt11a	GO:0019905|GO:0005544|GO:0016020|GO:0030276|GO:0005509|GO:0016021	NM_213460	TTTTACCATAAAAGAGAACTGCGAGCTTCAAGCCCACTTTTTCGAGAAAATTAAGCGTGA///TCAGTACAAAGGATCAGGAGCACTCTAATGGAAACACTTTTCAAGTTCTCTAAAGAACTA///AATGAATCATTTATCTACGATGTTCCCGCTGAGCTAATGCCGGACATCTCCGTGGAGTTT///ATGACCAATTTAAAACCAACCTATGATGTGTCCCCAGTGCTTGCAGGTTTTCTGGGTGCA
A_15_P672916,A_15_P154091,A_15_P130456|321239	0.00297653	1.76881	down	premelanosome protein a [Source:ZFIN;Acc:ZDB-GENE-030131-9818] [ENSDART00000159459]///Danio rerio premelanosome protein a (pmela), mRNA [NM_001045330]	ENSDART00000159459///ENSDART00000123568	321239	BC129133///NM_001045330	premelanosome protein a	pmela	GO:0016020|GO:0032438|GO:0048069|GO:0016021|GO:0005524|GO:0046872|GO:0048066	NM_001045330	CGCCATCCCATCTGAGAATAGAGGAAGAATGTTTAGAGATTGTCTTTTTAAATGTAATGT///TTGCTTTTACATACAAGCGGTTTAAGGAGTACCATCCACTGAGAGAAGAAAGCGAGGGCA///TGGTTATGTATCCACTCAGTTCTCCATCACTGGCCAAATTCCCTTTGCAGTGACTTTGTC
A_15_P173636|557073	0.0148503	1.76844	down	Danio rerio cell death-inducing p53 target 1 (cdip1), mRNA [NM_001099242]	ENSDART00000074422	557073	NM_001099242	cell death-inducing p53 target 1	cdip1	GO:0003674	NM_001099242	CTTGTGAAACTTCATGCACGAACTTGCGTTTTCGGTCTGATGCATTTCCGTGTGTATGAA
A_15_P118128|568160	0.0194217	1.76593	down	Danio rerio ATPase, class II, type 9B (atp9b), mRNA [NM_001045154]	ENSDART00000136294	568160	NM_001045154	ATPase, class II, type 9B	atp9b	GO:0000287|GO:0016787|GO:0016020|GO:0015914|GO:0000166|GO:0004012|GO:0016021|GO:0005524|GO:0046872	NM_001045154	TTTTTGTGGAAGGTGTGTGTCATCACACTGGTCAGCTGTCTGCCACTCTACATCATCAAA
A_15_P650846,A_15_P622326,A_15_P349496,A_15_P730626,A_15_P743678|567601	0.0166668	1.7633	down	Danio rerio SHQ1, H/ACA ribonucleoprotein assembly factor (shq1), mRNA [NM_001080600]///Danio rerio SHQ1 homolog (S. cerevisiae), mRNA (cDNA clone MGC:158255 IMAGE:6794729), complete cds. [BC129178]	ENSDART00000035513	567601	NM_001080600///BC129178	SHQ1, H/ACA ribonucleoprotein assembly factor	shq1	GO:0003674|GO:0005737|GO:0022618|GO:0005654|GO:0005634|GO:0005829	NM_001080600	CAGACATTTATCAGCTAAACAGCAACAACCAACACAATACCATTGCAGTTTTTAATCGTT///GCTAAACAGCAACAACCAACACAATACCAGGGCAGTTTTTAATCGTTTACATTTAGTAAA///CTCAATGACCTCTACATCACAGACTACTGCATCTGGATCCAGAGGGTTAAATCCAAGCAT///ATAAAGGTTTATTTACACTGCACGTCCCTAAAGAGACAGCCGGACAACACTTTGAGGGTT///CTAAACACTGAGGAACTAGATAGTGATGATGATGATGATGATGATGATGGAGACCTACGG
A_15_P148786|393292	0.00395821	1.76103	down	Danio rerio small nuclear ribonucleoprotein 40 (U5) (snrnp40), mRNA [NM_200322]	ENSDART00000038230	393292	NM_200322	small nuclear ribonucleoprotein 40 (U5)	snrnp40	GO:0008150|GO:0019013|GO:0030529|GO:0019012	NM_200322	CATAACTTTGAGAAGAATCTTCTGAGATGCTCCTGGTCTGCTGATGGCAGTAAGATTGCA
A_15_P107391,A_15_P100347|492340	0.0124574	1.76004	down	Danio rerio ceroid-lipofuscinosis, neuronal 3 (cln3), mRNA [NM_001007306]	ENSDART00000055170	492340	NM_001007306	ceroid-lipofuscinosis, neuronal 3	cln3	GO:0016020|GO:0007034|GO:0031301|GO:0051453|GO:0016021|GO:0015809|GO:0005765|GO:0007040|GO:0005764	NM_001007306	ATCTTTGCAAGTGTCAGTTCAGGATTGGGAGAACTTTCCTTCCTCTCGCTCTCAGTGTTT///GGAATTGCTTTTTCTGCAGCTGCTGCCTTCCCCGTTCACCATTATTTCTGCTCTTTATGA
A_15_P621496,A_15_P140701|550468	0.00571761	1.75512	down	Danio rerio zgc:112437 (zgc:112437), mRNA [NM_001017771]	ENSDART00000002128	550468	NM_001017771	zgc:112437	zgc:112437	GO:0008150|GO:0030054|GO:0016020|GO:0005886|GO:0005198|GO:0016021|GO:0005923	NM_001017771	GAAAATAAATCCGCCAAGGCAAGAGTTGTCGTATCTGCAGGGGTGATTTTTCTACTCTCC///GCCTTTTATTGGTGTTGTATCGAGCATGCTTGCCGTTTTTATATAGCTTATGTGTTTTTT
A_15_P116482	0.0163857	1.74157	down	PREDICTED: Danio rerio cadherin-like and PC-esterase domain containing 1 (cped1), mRNA [XM_688609]			XM_688609				XM_688609	ATTGTTGCTGGGTTTATGCTTAATTGCTGGAATGCATGAAAATGTTTCATTTGTCCATCA
A_15_P177866,A_15_P739031,A_15_P667656,A_15_P676836|100006857	0.018363	1.74125	down	Danio rerio engulfment and cell motility 2 (elmo2), mRNA [NM_001200058]	ENSDART00000162982///ENSDART00000092903	100006857	NM_001200058	engulfment and cell motility 2	elmo2		NM_001200058	TTGATCATATGAGCTGTGCTGCACATCCTCAATAAATGCAGTTATCAACAAACCAAAAAA///TCTTCATCTGTTTGATCATATGAGCTGTGCTGCACATCCTCAATAAATGCAGTTATCAAC///ATGAGTATGGAGATGAAGCTCCGCCTCCTGGACCTGGAGAACATCACCATCCCTGAGGCT///AAACAGATTGCAGGTTACGTGAACCAGCCGATGGTAGACGTGTCGATCCTGCAGCGCTCG
A_15_P722146,A_15_P627564,A_15_P696766,A_15_P112535|324048	0.00136971	1.73865	down	Danio rerio CCR4-NOT transcription complex, subunit 6a (cnot6a), mRNA [NM_212660]	ENSDART00000031028	324048	NM_212660	CCR4-NOT transcription complex, subunit 6a	cnot6a		NM_212660	GTTCTTAAACTGAAAGCGACTTGTCTGGTTCTATTGGATTGCTGATGGTGTTGTAGTAAA///AATTTCTATTTTGCTTGTTCCCTTCCTGCTAGATCACGGTTATCTCCTCGTGTCGTGCCA///TCTTGCACAAGAAATTTTGAACCTTTATCAAGAGCCTGATGGGACCCGTCGGCTTCTCAA///ACAAACGTTGGGTTTGAAAGGAAACCCTCTTGCACAAGAAATCTTGAACCTCTATCAAGA
A_15_P120900|556226	0.00530005	1.72475	down	Danio rerio cell division cycle 42 like 2 (cdc42l2), mRNA [NM_001039923]	ENSDART00000142546	556226	NM_001039923	cell division cycle 42 like 2	cdc42l2	GO:0005622|GO:0007049|GO:0016020|GO:0000166|GO:0007264|GO:0005525|GO:0051301	NM_001039923	TATTTGATGAGGCGATATTAGCAGCACTACAGCCTTCAGGGTCCCAGAACACATGCAAAT
A_15_P111377,A_15_P395870|573346	0.00654726	1.72083	down	Danio rerio iroquois homeobox 5a (irx5a), mRNA [NM_001045227]	ENSDART00000043857	573346	NM_001045227	iroquois homeobox 5a	irx5a	GO:0043565|GO:0006355|GO:0005634|GO:0003677	NM_001045227	ATTGTCTTAAACGCTGCAGCCGCCTGAGTCTATTTGTATTAAAGACTAACATGTATATTT///GGCACCAACACCAGCTCAACGGCACATTTCAATGGATTAAGCCAGACTGTTTTAAACAGA
A_15_P200506,A_15_P395085,A_15_P219441|558333	0.00978785	1.71454	down	Danio rerio LIM domain 7b (lmo7b), mRNA [NM_001045444]	ENSDART00000143048///ENSDART00000083736	558333	NM_001045444	LIM domain 7b	lmo7b	GO:0007507|GO:0001947|GO:0023051|GO:0008270|GO:0005575|GO:0030155|GO:0046872	NM_001045444	AGATGCCTACCCTGCCCAAAGTTTATTCTGTGGACGACTCGCATAAAAGCCTGATCAGTG///AATCAGGAGATATGAATCTATGGACAATCTCCACACAACTAACTCGTGGTCCAGGCAGTC///TACACCGGACCACAGTTGAACCTGAAAGCCTTTGAAGGTTTACTTGGCATAGCATTATCT
A_15_P114776,A_15_P659391|352913	0.00133079	1.71433	down	Danio rerio selenoprotein M (selm), mRNA [NM_178286]	ENSDART00000136656	352913	NM_178286	selenoprotein M	selm		NM_178286	TGCTGTATATAAGTGTGTTTTTCTGCCCAGCGGGACGTTAATGATGTCCCCAGCTGTAAA///TATAAAAAGGATCATCCTGAAGACCAAGTGCCCGAGGAGTTTCGCTTCTCTCCAGCAAAA
A_15_P320436,A_15_P590927,A_15_P485320|570531	0.0065801	1.66046	down	Danio rerio bromodomain containing 4 (brd4), mRNA [NM_001111281]	ENSDART00000115117	570531	NM_001111281	bromodomain containing 4	brd4	GO:0000793|GO:0006355|GO:0005694|GO:0050727|GO:0005634|GO:0006351|GO:0002039|GO:0002574|GO:0042393|GO:0003682|GO:0045944|GO:0032968|GO:0070577|GO:0043123|GO:0016568	NM_001111281	ATGACATAGTCTTAATGGCCGAAGCACTGGAGAAGGTGTTCCTTACCAAGATTTCAGAGA///TAAAGAACAGGAGAAACTTCGGGGTCGAGATGAGGAGGACTCGATTGAGCCGCCTCGACG///ACAGGATGTGTTTGAGATGCGTTTTGCTAAAATGCCTGATGAGCCAGAAGAAATGCTGGC
A_15_P676146,A_15_P476195|368485	0.00290118	1.65513	down	catenin (cadherin-associated protein), delta 2a [Source:ZFIN;Acc:ZDB-GENE-030616-60] [ENSDART00000066665]	ENSDART00000066665	368485	XM_002666654	catenin (cadherin-associated protein), delta 2a	ctnnd2a	GO:0016337	XM_002666654	GACCTGGTCCCAGTTGTGTTCTTACCAAGCTACATGAATAATCACGCTGGATTTGGATGA///ATGCATTACACAAGTGCATTGTGTAAATTTACACAAGACCACGCAGTTCTTCCCGTGGCT
A_15_P184731|561353	0.0195268	1.64376	down	EFR3 homolog Bb (S. cerevisiae) [Source:ZFIN;Acc:ZDB-GENE-041014-293] [ENSDART00000134855]	ENSDART00000134855	561353	NM_001128528	EFR3 homolog Bb (S. cerevisiae)	efr3bb	GO:0046854|GO:0005886|GO:0090002	XM_009294932	AACCCAGAGTCGCTCTGTCCCCGTTTATGAGATGAAGTTTCCGGATTTGTGTGTTTACTA
A_15_P115417|402843	0.0158277	1.64214	down	Danio rerio secreted frizzled-related protein 1a (sfrp1a), mRNA [NM_205585]	ENSDART00000123635	402843	NM_205585	secreted frizzled-related protein 1a	sfrp1a	GO:0042813|GO:0017147|GO:0004930|GO:0001654|GO:0030177|GO:0005576|GO:0007275|GO:0060059|GO:0061386|GO:0030513|GO:0016021|GO:0016055|GO:0060070|GO:0035567	NM_205585	ACAATACCCGAAACACATACCTTATCATGGGACGCAAGGTGGACAAACAGTACCTTCTCA
A_15_P146166,A_15_P274621|564669	0.01533	1.63884	down	Danio rerio armadillo repeat gene deleted in velocardiofacial syndrome b (arvcfb), mRNA [NM_001128534]	ENSDART00000088222	564669	NM_001128534	armadillo repeat gene deleted in velocardiofacial syndrome b	arvcfb	GO:0016339|GO:0016337|GO:0005737|GO:0005886|GO:0007275|GO:0005634	NM_001128534	AAACACTATATCAGGAGCAACAGGCCGACTGTCAGTCTGGTGGATGCTTGTGATGTTAAA///ACGATGGATATGGAGACATGCCTGACAATTATGGAAGTCTCTCTCGTGGGGTCAATTACA
A_15_P169781,A_15_P632591|359834	0.00250403	1.61405	down	Danio rerio transforming growth factor, beta 1a (tgfb1a), mRNA [NM_182873]	ENSDART00000060839	359834	NM_182873	transforming growth factor, beta 1a	tgfb1a	GO:0010862|GO:0005576|GO:0042981|GO:0060395|GO:0005125|GO:0005160|GO:0005615|GO:0005114|GO:0048919|GO:0048840|GO:0042127|GO:0043408|GO:0048922|GO:0035677|GO:0016049|GO:0048920|GO:0007179|GO:0048468|GO:0008083|GO:0040007	NM_182873	AAATATCTTTGAAAATGCTTTGCACAATAACGCACAGACATTCTGTTACAGCATTTCACC///GAGTTCATCTGACTACAATACATCACCTTCAGAAAGTGGTTCATGGCTCGATTTCTCAGT
A_15_P168846|556459	0.0113521	1.61386	down	Danio rerio FYVE, RhoGEF and PH domain containing 6 (fgd6), mRNA [NM_001099980]	ENSDART00000066949	556459	NM_001099980	FYVE, RhoGEF and PH domain containing 6	fgd6	GO:0035023|GO:0005089|GO:0046872	NM_001099980	AAACACACTCTACTACATCTTTAGAGCTGAGGATATTCCCACTGCACAGAGGTGGATCGA
A_15_P549667	0.00915836	1.61011	down	Rep: Filamin-B (FLN-B) (Beta-filamin) (Actin-binding-like protein) (Thyroid autoantigen) (Truncated actin-binding protein) (Truncated ABP) (ABP- 280 homolog) (ABP-278) (Filamin 3) (Filamin homolog 1) (Fh1). - Danio rerio, complete [TC407269]						GO:0005515|GO:0005516|GO:0045202|GO:0042993|GO:0042803|GO:0051015|GO:0045211|GO:0007611|GO:0043025|GO:0043123|GO:0043526|GO:0000242|GO:0005791|GO:0048786|GO:0005794|GO:0001642|GO:0046928|GO:0030165|GO:0042734|GO:0043234|GO:0005887|GO:0008138|GO:0016595|GO:0008134|GO:0030424|GO:0043005|GO:0030036|GO:0008283|GO:0001640|GO:0014050|GO:0007268|GO:0006928|GO:0007196|GO:0005634|GO:0015629|GO:0030425|GO:…		AGATGTTCAGAAAATACCACAGCAGACCCACTTTCAGACAGATGAAGCTGGAGAACGTGT
A_15_P343530,A_15_P118905,A_15_P744166,A_15_P150846|777720	0.0169504	1.60216	down	Danio rerio zinc finger, RAN-binding domain containing 1b (zranb1b), mRNA [NM_001077768]	ENSDART00000092113	777720	NM_001077768	zinc finger, RAN-binding domain containing 1b	zranb1b	GO:0021551|GO:0004843|GO:0030177|GO:0005634|GO:0046872|GO:0005737|GO:0071947|GO:0070536|GO:0016477|GO:0016787|GO:0007420|GO:0035523|GO:0022604|GO:0007010|GO:0006508|GO:0008233|GO:0008270|GO:0008234|GO:0016055|GO:0070530	NM_001077768	ACCTACGAGAACTGGCCAAAGAGTCTCAGGTGTGTGGTGTGCGACCATCCTAAACCCAGC///TGCTCACAGAGGTGTCTCAGCAGACGGCAAAGTGTATACCGGCTCTGGTGTGTCCTGAGT///CAAACACACACCTTTAGCCCCAAGCAAATGACAAACCTAAGGTTTCCTTTATTATTATTA///ATATTATAAGAGCTTCAGAGGAGAGACGCTGGGATACACACGCTTTCAGGGTGTTTACCT
A_15_P106403|260437	0.0099461	1.60154	down	Danio rerio mutS homolog 6 (E. coli) (msh6), mRNA [NM_182860]	ENSDART00000171080	260437	NM_182860	mutS homolog 6 (E. coli)	msh6	GO:0000400|GO:0030983|GO:0008630|GO:0045190|GO:0016446|GO:0003677|GO:0005524|GO:0043570|GO:0003684|GO:0003690|GO:0032301|GO:0032138|GO:0032137|GO:0006298|GO:0009411|GO:0045910	NM_182860	CCTCCCTCCCTCTCCCCTGGTTGAAAATAAAGCCTCTCACTACTGACATGATCTAATAAA
A_15_P168596	0.00284863	1.60023	down	bromodomain adjacent to zinc finger domain, 1B [Source:ZFIN;Acc:ZDB-GENE-010328-16] [ENSDART00000162052]	ENSDART00000162052		BC090480				XM_003200481	AAGCAGAAGAATGGGAAGCAAGGCAAAAAAGCCTCATCCAAAAGAAAGGTAGACAACTCC
A_15_P144046|560924	0.0189099	1.59961	down	Danio rerio dysferlin, limb girdle muscular dystrophy 2B (autosomal recessive) (dysf), mRNA [NM_001257193]	ENSDART00000082620	560924	NM_001257193	dysferlin, limb girdle muscular dystrophy 2B (autosomal recessive)	dysf	GO:0042383|GO:0048644|GO:0016020|GO:0030315|GO:0001778|GO:0016021|GO:0033292	NM_001257193	TCTTCCTTGGAGTATTTCTCTACGCCTTCCCTAACTATGCTGCTATGAAGATGGTTGGAC
A_15_P475280	0.00587658	1.59782	down	Rep: Chromosome 17 SCAF15006, whole genome shotgun sequence - Tetraodon nigroviridis (Green puffer), partial (58%) [TC388979]			XM_009307051			GO:0005515|GO:0006629|GO:0005886|GO:0008283|GO:0030136|GO:0005509|GO:0007568|GO:0030178|GO:0005624|GO:0045768|GO:0030425|GO:0007205|GO:0006897|GO:0008034|GO:0016020|GO:0005887|GO:0043025|GO:0042157|GO:0004872|GO:0005319|GO:0005768	XM_009307051	AAGTAGAGCAGATCGGAGCCAACAAATATCGGTTCTACCTTGGGAATCAGTTCGGAGATT
A_15_P452780,A_15_P601447,A_15_P675461|569910	0.0156986	1.58283	down	fy34d09.y1 Sugano SJD adult male Danio rerio cDNA clone IMAGE:5601832 5' similar to contains element LTR3 LTR3 repetitive element ;, mRNA sequence [BM860116]///armadillo repeat containing 5 [Source:ZFIN;Acc:ZDB-GENE-030131-7382] [ENSDART00000112266]///armadillo repeat containing 5 [Source:ZFIN;Acc:ZDB-GENE-030131-7382] [ENSDART00000152901]	ENSDART00000112266///ENSDART00000152901	569910	BM860116///XM_693324	armadillo repeat containing 5	armc5		XM_693324	AATATCGGTGGGAGGTGGAGTGGTCGGATGATTCTCAATAAATGAGCTCTGTGTTGAAAA///GGTGGTGGGGGAGGTGCTTCTGTGTCATCATGTCTTTAGAACAAGGACTTAAACTAAATT///ATCATCATCATGTTCAGACCGGGACAATGAAGGGTTTTGTTTGAGGTTTCTCCTGCCTCA
A_15_P264636|337468	0.0191542	1.56768	down	fj68f04.x1 zebrafish gridded kidney Danio rerio cDNA 3', mRNA sequence [AW076560]		337468	AW076560	ring finger protein 19A, RBR E3 ubiquitin protein ligase	rnf19a			GGAAATATCTGCTATTGCCTGGTCCCTCATGGGCTCATCTTGTATCATCTCAGGAAAAAA
A_15_P417220,A_15_P641236|394056	0.000407787	1.56555	down	Danio rerio WAS protein family, member 2 (wasf2), mRNA [NM_201081]	ENSDART00000113031	394056	NM_201081	WAS protein family, member 2	wasf2	GO:0030036|GO:0003779|GO:0005856	NM_201081	TGCGTTCGAGTGTTTGTTTGTACACACTAGCATTTAAGTGTTTGTGTGTGTTTCCGTGTC///AAGGTTTGTATGCAAGCATTTGTGCATGCGAGCATTTGTGTGTGCGAGCATTTGTGTGTG
A_15_P115908,A_15_P115981,A_15_P133966|326734	0.018445	1.56033	down	Danio rerio tousled-like kinase 1b (tlk1b), mRNA [NM_001024951]	ENSDART00000171804	326734	NM_001024951	tousled-like kinase 1b	tlk1b	GO:0016310|GO:0004672|GO:0000166|GO:0016301|GO:0004674|GO:0006468|GO:0005634|GO:0005524|GO:0016740	NM_001024951	ATGTTGGCTGTTTATAACATACATGTGTGTTGGACACATATAGCAAGATGTGTGTGTGTG///TTGCTAAATAAAACGCGTGAATCTCGCTCAAAATGTCCAGGTCACACTTCACACCCCAAA///AGGTTTCAGTGAAGTTTATAAGGCATTTGACCTGTTTGAGCAGCGATACGCAGCGGTGAA
A_15_P116857|494106	0.00865783	1.55707	down	Danio rerio NOL1/NOP2/Sun domain family, member 4 (nsun4), mRNA [NM_001008649]	ENSDART00000136018	494106	NM_001008649	NOL1/NOP2/Sun domain family, member 4	nsun4	GO:0031167|GO:0008168|GO:0005762	NM_001008649	AGCAATTTTAAGATGAGCCCGTTGTTGTTTTTTGCTGCCCCCTAGTGACCAGACATGGAA
A_15_P721811,A_15_P103180,A_15_P657111|359833	0.0133086	1.55632	down	Danio rerio tissue factor pathway inhibitor a (tfpia), transcript variant 1, mRNA [NM_001309803]///Danio rerio tissue factor pathway inhibitor a (tfpia), transcript variant 2, mRNA [NM_182872]	ENSDART00000054803///ENSDART00000048320	359833	NM_001309803///NM_182872	tissue factor pathway inhibitor a	tfpia	GO:0007596|GO:0004867|GO:0010466|GO:0005576|GO:0030414	NM_001309803///NM_182872	CCTGCCAAGTTAACCTAATTAACCTAGTTAAGCCTTTAAATGTCACTTTAAGCTGTATAG///TGCCCCCCTTTAAATTGTATTTCTTTTTTAGATGTTTCCCAGATGATGTTTAACAGAGCA///ACACCGGAGAAAGCAAATACGGATAAAGACGAGGAACTCTAATATCTTATTCCGATCTGT
A_15_P149196,A_15_P209186|334658	0.0164525	1.55294	down	Danio rerio membrane-bound transcription factor peptidase, site 2 (mbtps2), mRNA [NM_001025461]	ENSDART00000105820	334658	NM_001025461	membrane-bound transcription factor peptidase, site 2	mbtps2	GO:0006629|GO:0051091|GO:0005737|GO:0016787|GO:0016020|GO:0051216|GO:0031293|GO:0006508|GO:0008233|GO:0016021|GO:0004222|GO:0008203	NM_001025461	TATTCAGTGAGTCTAACCAATTTTGTTCCTCGGCTGGGCTTTCTTCATCCAGACTTGCCT///CTTAATTTCTGTTCAAAGGGAGAAGAAGCTCAGATACGATTGGAACAAGCAAAGTAAAAA
A_15_P492077,A_15_P236271|336281	0.0109716	1.55174	down	AGENCOURT_22422806 NIH_ZGC_9 Danio rerio cDNA clone IMAGE:7275138 5', mRNA sequence [CN510128]///Danio rerio vesicle-associated membrane protein 2 (vamp2), mRNA [NM_200005]	ENSDART00000079454	336281	CN510128///NM_200005	vesicle-associated membrane protein 2	vamp2	GO:0005484|GO:0016020|GO:0005886|GO:0000149|GO:0016021|GO:0016192|GO:0032154|GO:0031982|GO:0006906	NM_200005	CTCACAAGAATCGATTTATTTGCCCTCAAAGAGTATAAATCCGCACCTATCCTGAGCGCC///ATGCCAAGATGATGATTATCCTGGGGGTGATATGCGTGATTGTCCTCATTATAATCATTG
A_15_P633536,A_15_P121028|326282	0.0117659	1.53712	down	Danio rerio SMAD family member 7 (smad7), mRNA [NM_175082]	ENSDART00000009740///ENSDART00000150975	326282	NM_175082	SMAD family member 7	smad7	GO:0005622|GO:0005667|GO:0006355|GO:0005737|GO:0003700|GO:0007179|GO:0005634|GO:0003677|GO:0006351	NM_175082	ATTTTCTTAAACCACCTGATTCTCCAGGTTCTGTGCCTGCTTCCACTGAAACTGGAGGAA///CCTGTAAATACGAAGTTTTATATGCATTGTTATTTATGTATTGTGCAATGTGTTGATGAG
A_15_P209296,A_15_P432140|557799	0.0111855	1.53045	down	Danio rerio transmembrane protein 181 (tmem181), mRNA [NM_001044840]	ENSDART00000169261	557799	NM_001044840	transmembrane protein 181	tmem181	GO:0016020|GO:0016021	NM_001044840	GAAGTGATTTATGGGAGCGATTATGAAGAAATGCCTCTTCAAAACGGACGCGCCATCAAA///GGACAACATCAAGAATGGTGACTTTTGTGTTTAAGATGTACCAGGACACCTTCTCTCAGA
A_15_P654661,A_15_P130486,A_15_P105351,A_15_P149176|403065	0.000200097	1.52258	down	B-Raf proto-oncogene, serine/threonine kinase [Source:ZFIN;Acc:ZDB-GENE-040805-1] [ENSDART00000132650]///Danio rerio B-Raf proto-oncogene, serine/threonine kinase (braf), mRNA [NM_205744]	ENSDART00000132650///ENSDART000000238940	403065	AB118027///NM_205744	B-Raf proto-oncogene, serine/threonine kinase	braf	GO:0005524|GO:0046872|GO:0035556|GO:0007165|GO:0016310|GO:0004672|GO:0000166|GO:0016020|GO:0004674|GO:0016301|GO:0006468|GO:0005057|GO:0016021|GO:0016740	NM_205744	CTAAACACCGACCACAGATCTGCACTGTTGCACCAAAACACAATAAATTGATGATGATGA///CACTGACGACCCATAATTTTGTGCGAAAGACCTTCTTCACGCTGGCCTTCTGTGATTTTT///CCGAAGAGCTACGGCCTCAACGGAATTGCTTTAAAATAAAAACATCTCTGCAGGGTGTCA///TAAAGAAAAAGCGAGAAGAAAGACCTCTTTTCCCTCAGATCTTGGCCTCCATCGAGTTAT
A_15_P101612,A_15_P140936,A_15_P631646|286741	0.0197477	1.51155	down	Danio rerio metaxin 2 (mtx2), mRNA [NM_212575]	ENSDART00000041858	286741	NM_212575	metaxin 2	mtx2		NM_212575	TTTGCCCTTGCGTGTAAAATTGATGTCTGTCTGAGTTTTTGGATCAGTTGTTGTGCTTAC///CCTTTGTCTGATATGTGTGAATGGCAAGTGCCTATGAAGTATAATAAACTTCAAGATGGA///GTGAAATCCTACTCCAACCTGCTCTCTTTCTGCCATCGTATCGAACAGGCTTACTTTAAG
A_15_P579867,A_15_P101765|437014	0.00709966	1.51054	down	Danio rerio arginyl aminopeptidase (aminopeptidase B) (rnpep), mRNA [NM_001002741]	ENSDART00000133481///ENSDART00000005616	437014	NM_001002741	arginyl aminopeptidase (aminopeptidase B)	rnpep	GO:0019370|GO:0042277|GO:0005886|GO:0005576|GO:0045776|GO:0005615|GO:0016787|GO:0004177|GO:0070006|GO:0006508|GO:0008233|GO:0008270|GO:0030141|GO:0043171|GO:0008237	NM_001002741	AATAAATGGGAGCAGAGGAAAGCAGACGGGGCTTTCTTGTTCACTATGGAGCATCCTATT///ATAGAGATGTTTTCTGCCACCTCCGGTCAGCTCCACGTCAATGTCCGCAATTATGTTAAA
A_15_P113082,A_15_P104131|100001229	0.0121507	1.50526	down	AGENCOURT_30802550 NIH_ZGC_19 Danio rerio cDNA clone IMAGE:7426884 5', mRNA sequence [CO959276]///Danio rerio cDNA clone IMAGE:7426884. [BC124699]		100001229	CO959276///BC124699	translocase of outer mitochondrial membrane 6 homolog (yeast)	tomm6	GO:0016020|GO:0005742|GO:0016021		CTCCCCAAATTTTCCATTGTTGAGTGTTCTTTTTCCTGGCGATTTCTACTTTGGGTTTTG///TCAACAGCGAAGGGAATAAATCCCAACAATTGGATGATTACAAATTGTAAATTTCTGCTG
A_15_P146081,A_15_P672416|562468	0.00323864	1.50367	down	Danio rerio Rho GTPase activating protein 25 (arhgap25), mRNA [NM_001126404]	ENSDART00000088506	562468	NM_001126404	Rho GTPase activating protein 25	arhgap25	GO:0007165|GO:0005096	NM_001126404	AGACTCAACCAGCATCATTAACAGTCTCCAGCAGAAGAACAAAGAGCTGAGTGCTACAGT///TCTGAGTCAGAAAGCACAACTCTTTCTCCCACTGAGTTTTCTGTCACAACAGACACATGG
A_15_P286156,A_15_P103275|335863	0.00211001	1.50291	down	Danio rerio integral membrane protein 2Cb (itm2cb), mRNA [NM_199980]	ENSDART00000057957	335863	NM_199980	integral membrane protein 2Cb	itm2cb	GO:0008150|GO:0003674|GO:0016020|GO:0016021	NM_199980	TACTACGACATTGCGTTGGATAAGTGCTACGTGATCGAGCTCAACACCACAATTGTCATG///CCACATAATGGTGTAGCAAAGAACTGGTTTTGTCTGAAATAAATGAGGCGTTTAATTTGA
A_15_P550832	0.00462674	1.48526	down	lysine (K)-specific methyltransferase 2D [Source:ZFIN;Acc:ZDB-GENE-060223-2] [ENSDART00000141458]	ENSDART00000141458		XR_117979				XM_009296953	GATCAGCACAAGATCCCTTGCCATTGTGGAGCCTGGAATTGTAGAAAGTGGATGAACTAA
A_15_P276801|327515	0.0136859	1.48383	down	Danio rerio eukaryotic translation initiation factor 3, subunit 10 (theta) (eif3s10), mRNA [NM_199820]	ENSDART00000111462	327515	NM_199820	eukaryotic translation initiation factor 3, subunit 10 (theta)	eif3s10	GO:0005737|GO:0033290|GO:0016282|GO:0005852|GO:0001732|GO:0001731|GO:0006446|GO:0003743|GO:0006412|GO:0006413	NM_199820	CATGGCTAAACAAGTAGAACAACTTGAAAAGGAGAAGAAAGAACTTCAGGAGCGTCTGAA
A_15_P732996,A_15_P239681|572370	0.017859	1.47697	down	Danio rerio cullin 3b (cul3b), mRNA [NM_001190485]	ENSDART00000168250///ENSDART00000159032	572370	NM_001190485	cullin 3b	cul3b	GO:0031461|GO:0006511|GO:0031625	NM_001190485	ATCTGCAACTCCAAAGTGTAACATCCCTCCTTCACCAAGACATGCTTTCGAGGTTTTTAG///TTATTGAGAGAGAATATTTGGCGAGAACGCCGGAGGATCGCAAAGTGTACACATACGTAG
A_15_P201551|100003547	0.0151868	1.46439	down	Danio rerio Rho GTPase activating protein 15 (arhgap15), mRNA [NM_001128555]	ENSDART00000090052	100003547	NM_001128555	Rho GTPase activating protein 15	arhgap15	GO:0007165|GO:0005096	NM_001128555	ATGGTGTATCAGAATCAAATAGTGGAGTGCATTCTCATTGGCTGTGTGGAGATCTTCGGG
A_15_P185726,A_15_P170721|336613	0.00940905	1.45485	down	Danio rerio cytoplasmic FMR1 interacting protein 1 (cyfip1), mRNA [NM_212759]	ENSDART00000104233	336613	NM_212759	cytoplasmic FMR1 interacting protein 1	cyfip1	GO:0043005|GO:0048471|GO:0008360|GO:0030032|GO:0003779|GO:0007275|GO:0048675|GO:0001726|GO:0030027|GO:0030154|GO:0031529|GO:0007399|GO:0005737|GO:0051015	NM_212759	TTCCTGGAAATTGGTGCATCCTACAGACAAATACTCCAACAAAGAATGCCCTGACAATGC///ACTTAATGATGCCTTTCTTATGCCACCCTGTTGTTTCTGCAGAGCCAGTAAGTTGCCTTG
A_15_P102976,A_15_P563437,A_15_P162776|415155	0.0140619	1.45003	down	Danio rerio peptidylprolyl isomerase D (ppid), mRNA [NM_001002065]	ENSDART00000124773	415155	NM_001002065	peptidylprolyl isomerase D	ppid	GO:0000413|GO:0006457|GO:0003755|GO:0042981|GO:0016853	NM_001002065	TGGGATGTTCAGATCTTGGGGAGCGGAGCTTGGGTTAAAACTAAAATAAAAGGAAACTAA///ATGGGGACAAATTTGAGGATGAAAACTTTCACTACAAGCATGACAGAGAGGGGCTCCTCA///TAATTATTGTGTTAAGCTGCTGTGGGATGTTCAGATCTTGGGGAGCGGAGCTTGGGTTAA
